# Supplementary material for: Anti-Neoplastic Activity of Estrogen Receptor Beta in Chemoresistant Triple-Negative Breast Cancer
Source: Cancers (Basel). 2025 Jun 25;17(13):2132. doi: 10.3390/cancers17132132 (PMC12249222; doi:10.3390/cancers17132132)
Supplement: Supplementary file 1 [file cancers-17-02132-s001.zip]

Archive with 8 entries (8 files):
- cancers-3687988-supplementary/Supplemental Figures.pdf
- cancers-3687988-supplementary/Supplemental Table S1.xlsx
- cancers-3687988-supplementary/Supplemental Table S2.xlsx
- cancers-3687988-supplementary/Supplemental Table S3.xlsx
- cancers-3687988-supplementary/Supplemental Table S4.xlsx
- cancers-3687988-supplementary/Supplemental Table S5.xlsx
- cancers-3687988-supplementary/Supplemental Table S6.xlsx
- cancers-3687988-supplementary/Supplemental Table S7.xlsx
