# Supplementary material for: Anti-Neoplastic Activity of Estrogen Receptor Beta in Chemoresistant Triple-Negative Breast Cancer
Source: Cancers (Basel). 2025 Jun 25;17(13):2132. doi: 10.3390/cancers17132132 (PMC12249222; doi:10.3390/cancers17132132)
Supplement: Supplementary file 1 [file cancers-17-02132-s001.zip › cancers-3687988-supplementary/Supplemental Table S1.xlsx]

## Sheet: Sheet1
Supplemental Table S1. Primer sequences for real-time quantitative PCR
Target gene	Forward primers (5'-3')	Reverse primers (5'-3')
ERβ	GATAAAAACCGGCGCAAGAG	TCACCATTCCCACTTCGTAACA
HPRT1	CGTCTTGCTCGAGATGTGATG	GAGCACACAGAGGGCTACAATG
GLRX	AACGGTGCCTCGAGTCTTTA	CAGCAGTTCCCCACTCTGTT
CDKN1A	TGTCTTGTACCCTTGTGCCTC	CCTCTTGGAGAAGATCAGCCG
PIM1	GAAGAGATCATCAGGGGCCA	CTGGGGCAGGAGAACATCTT
HMOX1	AAAGATTGCCCAGAAAGCCC	TATCACCCTCTGCCTGACTG
TOB1	GCAGCAACAACAGCAGAAAA	ACTGAGGTTAAGGGGGCTGT
CST5	AGTACTACAGCCGCCCTCTG	GGTTCGACCGAACTTCACAT
MGAT3	TAACCTGGTGTCCAGCTTTTTC	GAGTGGGAGTAGAGTGGGGTA
LOX	GCCGACCAAGATATTCCTGGG	GCAGGTCATAGTGGCTAAACTC
F2R	GTGATTGGCAGTTTGGGTCT	CTGCATGGGATACACCACAG
GATA3	AAGGCAGGGAGTGTGTGAAC	CTTCGCTTGGGCTTAATGAG
TGFB2	CGAACCCAAAGGGTACAATG	TAAGCTCAGGACCCTGCTGT
KLHL4	AAAAGACGTGGAGGTGTGGG	ACACAGCAACAGCATCTCGA
APLN	GTCTCCTCCATAGATTGGTCTGC	GGAATCATCCAAACTACAGCCAG
F2RL1	CTGTGGGTCTTTCTTTTCCGAA	CAAGGGGAACCAGATGACAGA
MPP4	TGGCGGAGAGAAGTGGGTT	ACCACCTTGAACATGATTGTGC
ADAMTSL1	GGGGCCTCCTACTCTCTGAG	AGTCCACATTACTGCATGTTCTG
BATF3	TGCTCAGAGAAGTCGGAAGAA	TGGCACAAAGTTCATAGGGCA
ADORA2B	TGCACTGACTTCTACGGCTG	GGTCCCCGTGACCAAACTT
DMBT1	TGGATCATTGAATAGCAGTCTCC	TTTGGAAACTGATGTCACTTCG
