# Supplementary material for: Anti-Neoplastic Activity of Estrogen Receptor Beta in Chemoresistant Triple-Negative Breast Cancer
Source: Cancers (Basel). 2025 Jun 25;17(13):2132. doi: 10.3390/cancers17132132 (PMC12249222; doi:10.3390/cancers17132132)
Supplement: Supplementary file 1 [file cancers-17-02132-s001.zip › cancers-3687988-supplementary/Supplemental Table S2.xlsx]

## Sheet: GSEA
Supplemental Table S2. Gene Set Enrichment Analysis (GSEA) of E2-regulated genes in parental and resistant MDA-MB-231-ERβ cell lines.
231-Par cells										231-D-R cells										231-P-R cells
NAME	SIZE	ES	NES	NOM p-val	FDR q-val	FWER p-val	RANK AT MAX	LEADING EDGE		NAME	SIZE	ES	NES	NOM p-val	FDR q-val	FWER p-val	RANK AT MAX	LEADING EDGE		NAME	SIZE	ES	NES	NOM p-val	FDR q-val	FWER p-val	RANK AT MAX	LEADING EDGE
HALLMARK_ESTROGEN_RESPONSE_EARLY%MSIGDBHALLMARK%HALLMARK_ESTROGEN_RESPONSE_EARLY	53	0.663153	2.08822	0	0.0167917	0.0205	191	tags=45%, list=10%, signal=49%		HALLMARK_ESTROGEN_RESPONSE_LATE%MSIGDBHALLMARK%HALLMARK_ESTROGEN_RESPONSE_LATE	49	0.708119	1.57547	0.000501756	0.919153	0.6	214	tags=53%, list=16%, signal=61%		HALLMARK_ESTROGEN_RESPONSE_LATE%MSIGDBHALLMARK%HALLMARK_ESTROGEN_RESPONSE_LATE	53	0.639234	1.63476	0.000524934	0.916082	0.7085	307	tags=70%, list=30%, signal=94%
HALLMARK_ESTROGEN_RESPONSE_LATE%MSIGDBHALLMARK%HALLMARK_ESTROGEN_RESPONSE_LATE	56	0.650181	2.03637	0	0.0295606	0.0685	197	tags=39%, list=10%, signal=42%		MUSCLE CELL DIFFERENTIATION%GOBP%GO:0042692	17	0.749716	1.53473	0.0058573	1	0.8815	186	tags=35%, list=14%, signal=41%		HALLMARK_ESTROGEN_RESPONSE_EARLY%MSIGDBHALLMARK%HALLMARK_ESTROGEN_RESPONSE_EARLY	59	0.635094	1.62939	0	0.50522	0.7485	266	tags=63%, list=26%, signal=80%
SENSORY PERCEPTION%GOBP%GO:0007600	25	0.678886	1.89128	0.00365186	0.264008	0.6195	72	tags=28%, list=4%, signal=29%		CELLULAR RESPONSES TO STIMULI%REACTOME%R-HSA-8953897.5	35	0.693712	1.52192	0.00202634	0.88275	0.926	163	tags=31%, list=12%, signal=35%		REGULATION OF CATABOLIC PROCESS%GOBP%GO:0009894	24	0.622252	1.44263	0.0373303	1	1	170	tags=42%, list=16%, signal=49%
RECEPTOR-MEDIATED ENDOCYTOSIS%GOBP%GO:0006898	18	0.708645	1.8538	0.00387097	0.335359	0.8085	328	tags=61%, list=17%, signal=73%		HALLMARK_ESTROGEN_RESPONSE_EARLY%MSIGDBHALLMARK%HALLMARK_ESTROGEN_RESPONSE_EARLY	63	0.671634	1.50418	0.000501253	0.91476	0.971	260	tags=51%, list=20%, signal=60%		CELL-CELL SIGNALING%GOBP%GO:0007267	66	0.537175	1.40873	0.0155925	1	1	85	tags=15%, list=8%, signal=15%
ASPARAGINE N-LINKED GLYCOSYLATION%REACTOME DATABASE ID RELEASE 84%446203	15	0.733538	1.84287	0.00333333	0.309846	0.8515	267	tags=53%, list=14%, signal=61%		HAIR FOLLICLE DEVELOPMENT: CYTODIFFERENTIATION - PART 3 OF 3%WIKIPATHWAYS_20230810%WP2840%HOMO SAPIENS	15	0.743498	1.49147	0.0118726	0.904261	0.9925	69	tags=27%, list=5%, signal=28%		MITOTIC CELL CYCLE%GOBP%GO:0000278	17	0.647483	1.39813	0.062201	1	1	144	tags=41%, list=14%, signal=47%
EXTRACELLULAR STRUCTURE ORGANIZATION%GOBP%GO:0043062	20	0.679957	1.82899	0.00249066	0.309398	0.897	111	tags=30%, list=6%, signal=31%		REGULATION OF SMOOTH MUSCLE CELL PROLIFERATION%GOBP%GO:0048660	15	0.744425	1.4846	0.0117962	0.843469	0.996	80	tags=27%, list=6%, signal=28%		GLYCOPROTEIN BIOSYNTHETIC PROCESS%GOBP%GO:0009101	18	0.628927	1.39631	0.0663876	1	1	287	tags=56%, list=28%, signal=76%
EXTRACELLULAR MATRIX ORGANIZATION%GOBP%GO:0030198	20	0.679957	1.81499	0.00312891	0.316474	0.9365	111	tags=30%, list=6%, signal=31%		MONOCARBOXYLIC ACID METABOLIC PROCESS%GOBP%GO:0032787	30	0.684194	1.48438	0.0061287	0.725833	0.996	114	tags=30%, list=9%, signal=32%		VESICLE-MEDIATED TRANSPORT%REACTOME%R-HSA-5653656.2	31	0.580489	1.39595	0.0540993	1	1	249	tags=48%, list=24%, signal=62%
EXTERNAL ENCAPSULATING STRUCTURE ORGANIZATION%GOBP%GO:0045229	20	0.679957	1.80356	0.00567465	0.31727	0.9565	111	tags=30%, list=6%, signal=31%		ECTODERM DIFFERENTIATION%WIKIPATHWAYS_20230810%WP2858%HOMO SAPIENS	15	0.731638	1.47776	0.0193444	0.709148	0.9975	128	tags=40%, list=10%, signal=44%		LOCALIZATION WITHIN MEMBRANE%GOBP%GO:0051668	20	0.622551	1.39289	0.0542907	1	1	320	tags=70%, list=31%, signal=99%
RESPONSE TO NITROGEN COMPOUND%GOBP%GO:1901698	58	0.571099	1.79914	0.00108755	0.298149	0.9635	423	tags=52%, list=22%, signal=64%		CELLULAR RESPONSES TO STRESS%REACTOME DATABASE ID RELEASE 84%2262752	33	0.680153	1.47652	0.00203666	0.643804	0.9975	163	tags=30%, list=12%, signal=34%		EGFR1%NETPATH%EGFR1	18	0.620488	1.38295	0.0758743	1	1	270	tags=67%, list=26%, signal=89%
NERVOUS SYSTEM PROCESS%GOBP%GO:0050877	39	0.605956	1.78249	0.00224341	0.325177	0.981	345	tags=44%, list=18%, signal=52%		ACTOMYOSIN STRUCTURE ORGANIZATION%GOBP%GO:0031032	16	0.722111	1.47196	0.0222458	0.622505	0.999	105	tags=38%, list=8%, signal=40%		MACROMOLECULE GLYCOSYLATION%GOBP%GO:0043413	16	0.63827	1.38232	0.0746988	1	1	287	tags=56%, list=28%, signal=77%
INNATE IMMUNE SYSTEM%REACTOME DATABASE ID RELEASE 84%168249	83	0.542891	1.7782	5.22466E-4	0.310882	0.984	377	tags=39%, list=19%, signal=46%		INTERLEUKIN-4 AND INTERLEUKIN-13 SIGNALING%REACTOME%R-HSA-6785807.6	20	0.713749	1.46044	0.0104167	0.676303	1	230	tags=55%, list=17%, signal=66%		EGFR1%IOB%EGFR1	18	0.620488	1.38205	0.0809859	1	1	270	tags=67%, list=26%, signal=89%
REGULATION OF MONOATOMIC ION TRANSMEMBRANE TRANSPORT%GOBP%GO:0034765	24	0.635888	1.77288	0.00686642	0.302685	0.987	62	tags=25%, list=3%, signal=26%		MUSCLE STRUCTURE DEVELOPMENT%GOBP%GO:0061061	23	0.689532	1.45958	0.0123584	0.62766	1	186	tags=30%, list=14%, signal=35%		PROTEIN GLYCOSYLATION%GOBP%GO:0006486	16	0.63827	1.37419	0.0791063	1	1	287	tags=56%, list=28%, signal=77%
RESPONSE TO ORGANONITROGEN COMPOUND%GOBP%GO:0010243	53	0.565331	1.75515	0.00218818	0.34358	0.996	423	tags=51%, list=22%, signal=63%		RAF MAP KINASE CASCADE%REACTOME DATABASE ID RELEASE 84%5673001	21	0.689918	1.44092	0.015674	0.771254	1	249	tags=52%, list=19%, signal=64%		MEMBRANE TRAFFICKING%REACTOME DATABASE ID RELEASE 84%199991	30	0.572912	1.37336	0.0749311	1	1	249	tags=47%, list=24%, signal=60%
C-MYB TRANSCRIPTION FACTOR NETWORK%PATHWAY INTERACTION DATABASE NCI-NATURE CURATED DATA%C-MYB TRANSCRIPTION FACTOR NETWORK	17	0.67544	1.74678	0.00391901	0.350488	0.9965	128	tags=41%, list=7%, signal=44%		ORGANIC ACID METABOLIC PROCESS%GOBP%GO:0006082	41	0.651894	1.4393	0.00351582	0.733473	1	114	tags=27%, list=9%, signal=28%		GLYCOPROTEIN METABOLIC PROCESS%GOBP%GO:0009100	19	0.612764	1.36918	0.0895785	1	1	287	tags=53%, list=28%, signal=71%
EXPORT FROM CELL%GOBP%GO:0140352	35	0.596148	1.7426	0.00526316	0.34111	0.997	459	tags=54%, list=24%, signal=70%		SULFUR COMPOUND METABOLIC PROCESS%GOBP%GO:0006790	16	0.708041	1.43887	0.0296296	0.688778	1	37	tags=19%, list=3%, signal=19%		GLYCOSYLATION%GOBP%GO:0070085	17	0.622384	1.36627	0.0851064	1	1	287	tags=53%, list=28%, signal=72%
CELLULAR RESPONSE TO NUTRIENT LEVELS%GOBP%GO:0031669	24	0.625011	1.72485	0.0115854	0.387674	0.9995	172	tags=38%, list=9%, signal=41%		CELL CYCLE, MITOTIC%REACTOME%R-HSA-69278.4	21	0.68338	1.42889	0.0237603	0.742623	1	114	tags=29%, list=9%, signal=31%		ANTEROGRADE TRANS-SYNAPTIC SIGNALING%GOBP%GO:0098916	19	0.604825	1.36141	0.0868545	1	1	71	tags=21%, list=7%, signal=22%
SUPRAMOLECULAR FIBER ORGANIZATION%GOBP%GO:0097435	51	0.557971	1.72046	0.00439802	0.381818	1	310	tags=31%, list=16%, signal=36%		OXOACID METABOLIC PROCESS%GOBP%GO:0043436	41	0.651894	1.42539	0.00906344	0.733297	1	114	tags=27%, list=9%, signal=28%		POST-TRANSLATIONAL PROTEIN MODIFICATION%REACTOME DATABASE ID RELEASE 84%597592	80	0.51287	1.35714	0.0247168	1	1	132	tags=24%, list=13%, signal=25%
CELLULAR RESPONSE TO STARVATION%GOBP%GO:0009267	21	0.631933	1.71897	0.0163625	0.365989	1	172	tags=38%, list=9%, signal=41%		ERK1 ERK2 PATHWAY%REACTOME DATABASE ID RELEASE 84%5684996	22	0.668978	1.42207	0.0264249	0.725861	1	282	tags=55%, list=21%, signal=68%		ALCOHOL METABOLIC PROCESS%GOBP%GO:0006066	16	0.618672	1.35024	0.1	1	1	339	tags=75%, list=33%, signal=110%
ACTIN CYTOSKELETON ORGANIZATION%GOBP%GO:0030036	50	0.55428	1.71412	0.00442233	0.363952	1	379	tags=42%, list=20%, signal=51%		FATTY ACID METABOLIC PROCESS%GOBP%GO:0006631	19	0.683699	1.41645	0.0297495	0.742021	1	114	tags=26%, list=9%, signal=28%		CHEMICAL SYNAPTIC TRANSMISSION%GOBP%GO:0007268	19	0.604825	1.34558	0.102847	1	1	71	tags=21%, list=7%, signal=22%
REGULATION OF TRANSMEMBRANE TRANSPORT%GOBP%GO:0034762	33	0.588658	1.70567	0.0100059	0.377993	1	104	tags=24%, list=5%, signal=25%		CARBOXYLIC ACID METABOLIC PROCESS%GOBP%GO:0019752	38	0.640548	1.41458	0.00964957	0.724408	1	114	tags=26%, list=9%, signal=28%		CELL CYCLE%GOBP%GO:0007049	27	0.56794	1.33844	0.0819209	1	1	204	tags=41%, list=20%, signal=49%
REGULATION OF PROTEIN LOCALIZATION TO MEMBRANE%GOBP%GO:1905475	17	0.661945	1.70232	0.0125911	0.371389	1	318	tags=41%, list=16%, signal=49%		DEPHOSPHORYLATION%GOBP%GO:0016311	16	0.696892	1.41447	0.036036	0.690701	1	53	tags=25%, list=4%, signal=26%		PROTEIN LOCALIZATION TO MEMBRANE%GOBP%GO:0072657	19	0.596293	1.32274	0.106659	1	1	320	tags=68%, list=31%, signal=97%
REGULATION OF MONOATOMIC CATION TRANSMEMBRANE TRANSPORT%GOBP%GO:1904062	20	0.639792	1.70143	0.0152964	0.357517	1	62	tags=25%, list=3%, signal=26%		DETECTION OF STIMULUS%GOBP%GO:0051606	17	0.691196	1.40676	0.0323779	0.731156	1	143	tags=24%, list=11%, signal=26%		CELLULAR LOCALIZATION%GOBP%GO:0051641	91	0.501961	1.32079	0.0355872	1	1	307	tags=44%, list=30%, signal=57%
ACTIN FILAMENT-BASED PROCESS%GOBP%GO:0030029	54	0.54185	1.69961	0.00433369	0.347886	1	379	tags=41%, list=20%, signal=49%		CELLULAR PROCESS INVOLVED IN REPRODUCTION IN MULTICELLULAR ORGANISM%GOBP%GO:0022412	15	0.695127	1.39047	0.0492769	0.868231	1	107	tags=27%, list=8%, signal=29%		INTRACELLULAR TRANSPORT%GOBP%GO:0046907	44	0.52186	1.31221	0.0824411	1	1	244	tags=41%, list=24%, signal=51%
RESPONSE TO STARVATION%GOBP%GO:0042594	21	0.631933	1.69205	0.0132576	0.35942	1	172	tags=38%, list=9%, signal=41%		SENSORY PERCEPTION%GOBP%GO:0007600	31	0.641927	1.38818	0.0189258	0.857496	1	103	tags=19%, list=8%, signal=21%		TRANS-SYNAPTIC SIGNALING%GOBP%GO:0099537	20	0.572605	1.30722	0.140496	1	1	71	tags=20%, list=7%, signal=21%
EXTRACELLULAR MATRIX ORGANIZATION%REACTOME%R-HSA-1474244.2	37	0.572977	1.68658	0.0108386	0.362502	1	216	tags=24%, list=11%, signal=27%		HALLMARK_INTERFERON_GAMMA_RESPONSE%MSIGDBHALLMARK%HALLMARK_INTERFERON_GAMMA_RESPONSE	19	0.669646	1.38673	0.0406462	0.837629	1	89	tags=21%, list=7%, signal=22%		MICROTUBULE-BASED PROCESS%GOBP%GO:0007017	24	0.557514	1.30171	0.12116	1	1	202	tags=29%, list=20%, signal=35%
CELLULAR RESPONSE TO EXTRACELLULAR STIMULUS%GOBP%GO:0031668	25	0.608689	1.68213	0.0168573	0.363229	1	172	tags=36%, list=9%, signal=39%		SARS-COV-2 INFECTION%REACTOME%R-HSA-9694516.7	18	0.673075	1.38266	0.0467091	0.846043	1	249	tags=44%, list=19%, signal=54%		CELLULAR RESPONSES TO STIMULI%REACTOME%R-HSA-8953897.5	19	0.580408	1.29849	0.147163	1	1	182	tags=37%, list=18%, signal=44%
NEUTROPHIL DEGRANULATION%REACTOME%R-HSA-6798695.2	41	0.560496	1.68041	0.0101752	0.355586	1	377	tags=41%, list=19%, signal=50%		MAPK FAMILY SIGNALING CASCADES%REACTOME%R-HSA-5683057.3	26	0.652209	1.38164	0.0317298	0.824902	1	282	tags=50%, list=21%, signal=62%		ORGANELLE ORGANIZATION%GOBP%GO:0006996	104	0.4846	1.29345	0.0450861	1	1	222	tags=33%, list=21%, signal=37%
EGFR1%IOB%EGFR1	37	0.565243	1.67865	0.0125213	0.348744	1	379	tags=43%, list=20%, signal=53%		REGULATION OF DNA METABOLIC PROCESS%GOBP%GO:0051052	22	0.661122	1.38088	0.0354351	0.802822	1	17	tags=14%, list=1%, signal=14%		SYNAPTIC SIGNALING%GOBP%GO:0099536	20	0.572605	1.2901	0.15078	1	1	71	tags=20%, list=7%, signal=21%
EGFR1%NETPATH%EGFR1	38	0.553411	1.67616	0.0165336	0.344958	1	379	tags=42%, list=20%, signal=51%		EXPORT FROM CELL%GOBP%GO:0140352	25	0.653245	1.37197	0.0308166	0.867331	1	215	tags=36%, list=16%, signal=42%		NEUTROPHIL DEGRANULATION%REACTOME%R-HSA-6798695.2	33	0.53083	1.28787	0.111292	1	1	329	tags=70%, list=32%, signal=99%
REGULATION OF MONOATOMIC ION TRANSPORT%GOBP%GO:0043269	34	0.570808	1.66256	0.0163839	0.379621	1	62	tags=21%, list=3%, signal=21%		SUPRAMOLECULAR FIBER ORGANIZATION%GOBP%GO:0097435	47	0.610373	1.36858	0.00904977	0.872939	1	258	tags=36%, list=20%, signal=43%		PROTEIN LOCALIZATION%GOBP%GO:0008104	51	0.506704	1.28538	0.101106	1	1	320	tags=47%, list=31%, signal=65%
TOLL-LIKE RECEPTOR CASCADES%REACTOME%R-HSA-168898.7	16	0.649171	1.65602	0.021178	0.389269	1	351	tags=44%, list=18%, signal=53%		DEUBIQUITINATION%REACTOME%R-HSA-5688426.3	23	0.645618	1.36757	0.0408058	0.855304	1	74	tags=22%, list=6%, signal=23%		FATTY ACIDS AND LIPOPROTEINS TRANSPORT IN HEPATOCYTES%WIKIPATHWAYS_20230810%WP5323%HOMO SAPIENS	16	0.590349	1.28536	0.140193	1	1	320	tags=63%, list=31%, signal=89%
INTERLEUKIN-4 AND INTERLEUKIN-13 SIGNALING%REACTOME%R-HSA-6785807.6	17	0.638051	1.65072	0.0192819	0.396221	1	239	tags=53%, list=12%, signal=60%		CELL CYCLE%REACTOME DATABASE ID RELEASE 84%1640170	26	0.640841	1.36756	0.0401855	0.828685	1	114	tags=23%, list=9%, signal=25%		CELLULAR MACROMOLECULE LOCALIZATION%GOBP%GO:0070727	51	0.506704	1.28139	0.096519	1	1	320	tags=47%, list=31%, signal=65%
MAPK FAMILY SIGNALING CASCADES%REACTOME%R-HSA-5683057.3	37	0.547822	1.63211	0.0194508	0.454162	1	245	tags=32%, list=13%, signal=36%		DISEASES OF SIGNAL TRANSDUCTION BY GROWTH FACTOR RECEPTORS AND SECOND MESSENGERS%REACTOME%R-HSA-5663202.10	27	0.638093	1.36599	0.0325866	0.81863	1	176	tags=37%, list=13%, signal=42%		EXPORT FROM CELL%GOBP%GO:0140352	20	0.569857	1.28106	0.134153	1	1	398	tags=65%, list=38%, signal=104%
POSITIVE REGULATION OF MONOATOMIC ION TRANSPORT%GOBP%GO:0043270	18	0.619368	1.62859	0.0303413	0.454775	1	62	tags=28%, list=3%, signal=28%		HALLMARK_P53_PATHWAY%MSIGDBHALLMARK%HALLMARK_P53_PATHWAY	24	0.640679	1.36563	0.0504894	0.797982	1	148	tags=33%, list=11%, signal=37%		RAF MAP KINASE CASCADE%REACTOME DATABASE ID RELEASE 84%5673001	15	0.59302	1.28058	0.162932	1	1	87	tags=27%, list=8%, signal=29%
SYSTEM PROCESS%GOBP%GO:0003008	107	0.487658	1.62832	0.00205339	0.442817	1	226	tags=25%, list=12%, signal=27%		REGULATION OF POST-TRANSLATIONAL PROTEIN MODIFICATION%GOBP%GO:1901873	15	0.680188	1.35654	0.070166	0.8626	1	239	tags=47%, list=18%, signal=56%		VESICLE-MEDIATED TRANSPORT%GOBP%GO:0016192	58	0.497192	1.27736	0.0956838	1	1	323	tags=48%, list=31%, signal=66%
RESPONSE TO CHEMICAL%GOBP%GO:0042221	255	0.468884	1.62779	0	0.432212	1	376	tags=35%, list=19%, signal=37%		SEXUAL REPRODUCTION%GOBP%GO:0019953	21	0.648288	1.35274	0.0552371	0.87724	1	72	tags=19%, list=5%, signal=20%		PROTEIN MODIFICATION PROCESS%GOBP%GO:0036211	76	0.486526	1.2762	0.0863753	1	1	67	tags=17%, list=6%, signal=17%
SULFUR COMPOUND BIOSYNTHETIC PROCESS%GOBP%GO:0044272	17	0.629394	1.62517	0.0313521	0.429998	1	385	tags=47%, list=20%, signal=58%		NEURONAL SYSTEM%REACTOME%R-HSA-112316.7	21	0.64882	1.34678	0.072025	0.91461	1	330	tags=52%, list=25%, signal=69%		SUPRAMOLECULAR FIBER ORGANIZATION%GOBP%GO:0097435	38	0.517851	1.27594	0.12743	1	1	213	tags=42%, list=21%, signal=51%
REGULATION OF CELL-SUBSTRATE ADHESION%GOBP%GO:0010810	21	0.604841	1.62446	0.0251572	0.421042	1	276	tags=52%, list=14%, signal=60%		NEGATIVE REGULATION OF CELL ACTIVATION%GOBP%GO:0050866	25	0.633213	1.34621	0.0446841	0.896796	1	167	tags=36%, list=13%, signal=40%		MACROMOLECULE MODIFICATION%GOBP%GO:0043412	80	0.483887	1.27277	0.0791878	1	1	121	tags=21%, list=12%, signal=22%
ESR-MEDIATED SIGNALING%REACTOME%R-HSA-8939211.4	18	0.614713	1.62316	0.0331169	0.414729	1	36	tags=11%, list=2%, signal=11%		VITAMIN D RECEPTOR PATHWAY%WIKIPATHWAYS_20230810%WP2877%HOMO SAPIENS	27	0.623075	1.33969	0.0515832	0.942494	1	149	tags=22%, list=11%, signal=25%		RESPONSE TO NUTRIENT LEVELS%GOBP%GO:0031667	18	0.574884	1.27109	0.167157	1	1	314	tags=61%, list=30%, signal=86%
HALLMARK_HYPOXIA%MSIGDBHALLMARK%HALLMARK_HYPOXIA	31	0.558494	1.61956	0.024061	0.416735	1	186	tags=29%, list=10%, signal=32%		ANTEROGRADE TRANS-SYNAPTIC SIGNALING%GOBP%GO:0098916	20	0.641734	1.33962	0.0665619	0.919909	1	239	tags=25%, list=18%, signal=30%		MACROMOLECULE LOCALIZATION%GOBP%GO:0033036	67	0.485575	1.26874	0.0956298	1	1	307	tags=45%, list=30%, signal=60%
CELLULAR RESPONSE TO EXTERNAL STIMULUS%GOBP%GO:0071496	28	0.568372	1.61749	0.0268017	0.413844	1	172	tags=32%, list=9%, signal=35%		INTRACELLULAR MONOATOMIC CATION HOMEOSTASIS%GOBP%GO:0030003	19	0.647207	1.33903	0.0630208	0.903256	1	293	tags=53%, list=22%, signal=67%		ESTABLISHMENT OF LOCALIZATION IN CELL%GOBP%GO:0051649	59	0.490701	1.2677	0.102125	1	1	249	tags=36%, list=24%, signal=44%
HALLMARK_GLYCOLYSIS%MSIGDBHALLMARK%HALLMARK_GLYCOLYSIS	25	0.578533	1.61061	0.0298235	0.428761	1	83	tags=20%, list=4%, signal=21%		POST-TRANSLATIONAL PROTEIN MODIFICATION%REACTOME DATABASE ID RELEASE 84%597592	98	0.578825	1.33509	0.0050025	0.921143	1	246	tags=33%, list=19%, signal=37%		METABOLISM OF PROTEINS%REACTOME%R-HSA-392499.9	100	0.473911	1.26651	0.0609879	1	1	175	tags=26%, list=17%, signal=28%
LIPID BIOSYNTHETIC PROCESS%GOBP%GO:0008610	43	0.530886	1.60958	0.0169875	0.422585	1	331	tags=33%, list=17%, signal=38%		CELL-CELL SIGNALING%GOBP%GO:0007267	69	0.590411	1.33471	0.0140351	0.90377	1	152	tags=19%, list=12%, signal=20%		MICROTUBULE CYTOSKELETON ORGANIZATION%GOBP%GO:0000226	17	0.579846	1.26476	0.180788	1	1	202	tags=29%, list=20%, signal=36%
REGULATION OF LYMPHOCYTE MEDIATED IMMUNITY%GOBP%GO:0002706	22	0.602847	1.60813	0.0274828	0.417758	1	417	tags=59%, list=22%, signal=74%		INTRACELLULAR MONOATOMIC ION HOMEOSTASIS%GOBP%GO:0006873	19	0.647207	1.33306	0.0775996	0.898946	1	293	tags=53%, list=22%, signal=67%		REGULATION OF DEVELOPMENTAL GROWTH%GOBP%GO:0048638	16	0.586067	1.26142	0.179472	1	1	208	tags=44%, list=20%, signal=54%
PDGF SIGNALING PATHWAY%PANTHER PATHWAY%P00047	18	0.612102	1.60337	0.0297735	0.424967	1	230	tags=39%, list=12%, signal=44%		HALLMARK_XENOBIOTIC_METABOLISM%MSIGDBHALLMARK%HALLMARK_XENOBIOTIC_METABOLISM	19	0.645919	1.33272	0.0786576	0.882484	1	120	tags=32%, list=9%, signal=34%		CELLULAR RESPONSES TO STRESS%REACTOME DATABASE ID RELEASE 84%2262752	17	0.573602	1.25898	0.17131	1	1	138	tags=29%, list=13%, signal=33%
REGULATION OF CELLULAR KETONE METABOLIC PROCESS%GOBP%GO:0010565	16	0.623401	1.59694	0.0420842	0.438255	1	103	tags=25%, list=5%, signal=26%		CELLULAR HOMEOSTASIS%GOBP%GO:0019725	30	0.611664	1.33251	0.0551302	0.865202	1	293	tags=47%, list=22%, signal=59%		CYTOSKELETON ORGANIZATION%GOBP%GO:0007010	63	0.489264	1.25569	0.106218	1	1	222	tags=35%, list=21%, signal=42%
NEGATIVE REGULATION OF CELL ADHESION%GOBP%GO:0007162	41	0.523518	1.59443	0.0244596	0.437636	1	102	tags=20%, list=5%, signal=20%		MITOTIC CELL CYCLE%GOBP%GO:0000278	33	0.614897	1.33154	0.0474747	0.85543	1	148	tags=30%, list=11%, signal=33%		NEURONAL SYSTEM%REACTOME%R-HSA-112316.7	16	0.582696	1.25462	0.18589	1	1	81	tags=19%, list=8%, signal=20%
ANATOMICAL STRUCTURE HOMEOSTASIS%GOBP%GO:0060249	17	0.612134	1.59301	0.035854	0.433481	1	133	tags=29%, list=7%, signal=31%		RESPONSE TO NUTRIENT LEVELS%GOBP%GO:0031667	28	0.619284	1.32975	0.0500511	0.854318	1	169	tags=32%, list=13%, signal=36%		REGULATION OF CELL CYCLE PROCESS%GOBP%GO:0010564	21	0.555159	1.25126	0.166861	1	1	89	tags=24%, list=9%, signal=26%
GLYCOPROTEIN METABOLIC PROCESS%GOBP%GO:0009100	25	0.564841	1.57015	0.0341463	0.50812	1	386	tags=44%, list=20%, signal=54%		CHEMICAL SYNAPTIC TRANSMISSION%GOBP%GO:0007268	20	0.641734	1.32932	0.0687664	0.841008	1	239	tags=25%, list=18%, signal=30%		RESPONSE TO EXTRACELLULAR STIMULUS%GOBP%GO:0009991	19	0.557223	1.24727	0.180308	1	1	314	tags=58%, list=30%, signal=82%
TISSUE HOMEOSTASIS%GOBP%GO:0001894	17	0.612134	1.56859	0.0521853	0.503871	1	133	tags=29%, list=7%, signal=31%		INTRACELLULAR CHEMICAL HOMEOSTASIS%GOBP%GO:0055082	29	0.612853	1.32431	0.062436	0.869871	1	293	tags=48%, list=22%, signal=61%		RESPONSE TO SALT%GOBP%GO:1902074	16	0.569287	1.24716	0.199142	1	1	19	tags=13%, list=2%, signal=13%
REGULATION OF TRANSMEMBRANE TRANSPORTER ACTIVITY%GOBP%GO:0022898	21	0.589124	1.56781	0.0408548	0.496657	1	104	tags=24%, list=5%, signal=25%		SARS-COV INFECTIONS%REACTOME%R-HSA-9679506.4	21	0.62838	1.32398	0.0803942	0.855867	1	296	tags=48%, list=22%, signal=60%		CARBOHYDRATE DERIVATIVE BIOSYNTHETIC PROCESS%GOBP%GO:1901137	32	0.517632	1.24344	0.177055	1	1	287	tags=44%, list=28%, signal=59%
REGULATION OF MONOATOMIC ION TRANSMEMBRANE TRANSPORTER ACTIVITY%GOBP%GO:0032412	20	0.580659	1.56432	0.046885	0.499814	1	62	tags=20%, list=3%, signal=20%		CELLULAR RESPONSE TO EXTRACELLULAR STIMULUS%GOBP%GO:0031668	19	0.635119	1.3215	0.0836383	0.862564	1	169	tags=37%, list=13%, signal=42%		VITAMIN D RECEPTOR PATHWAY%WIKIPATHWAYS_20230810%WP2877%HOMO SAPIENS	22	0.543044	1.2414	0.183381	1	1	142	tags=32%, list=14%, signal=36%
MAPK SIGNALING PATHWAY%WIKIPATHWAYS_20230810%WP382%HOMO SAPIENS	20	0.588966	1.56154	0.0448799	0.501262	1	423	tags=55%, list=22%, signal=70%		RESPONSE TO EXTRACELLULAR STIMULUS%GOBP%GO:0009991	28	0.619284	1.32126	0.0461066	0.848394	1	169	tags=32%, list=13%, signal=36%		SIGNALING BY NUCLEAR RECEPTORS%REACTOME%R-HSA-9006931.5	18	0.56054	1.23969	0.202509	1	1	20	tags=17%, list=2%, signal=17%
MUSCLE CONTRACTION%REACTOME%R-HSA-397014.3	17	0.604065	1.55962	0.0471513	0.499235	1	128	tags=24%, list=7%, signal=25%		POSITIVE REGULATION OF ENDOTHELIAL CELL MIGRATION%GOBP%GO:0010595	15	0.649325	1.32001	0.0948787	0.844491	1	80	tags=20%, list=6%, signal=21%		REGULATION OF TRANSPORTER ACTIVITY%GOBP%GO:0032409	17	0.56409	1.23319	0.208259	1	1	74	tags=24%, list=7%, signal=25%
ERK1 ERK2 PATHWAY%REACTOME DATABASE ID RELEASE 84%5684996	34	0.524141	1.55754	0.041088	0.49792	1	245	tags=29%, list=13%, signal=33%		CYTOSKELETON ORGANIZATION%GOBP%GO:0007010	87	0.572936	1.31983	0.0145	0.830766	1	262	tags=33%, list=20%, signal=39%		HOMEOSTATIC PROCESS%GOBP%GO:0042592	61	0.475034	1.2301	0.147516	1	1	182	tags=26%, list=18%, signal=30%
REGULATION OF TRANSPORTER ACTIVITY%GOBP%GO:0032409	22	0.571261	1.55662	0.044335	0.492434	1	104	tags=23%, list=5%, signal=24%		CELLULAR RESPONSE TO NUTRIENT LEVELS%GOBP%GO:0031669	19	0.635119	1.3197	0.0903866	0.817217	1	169	tags=37%, list=13%, signal=42%		INTERLEUKIN-4 AND INTERLEUKIN-13 SIGNALING%REACTOME%R-HSA-6785807.6	17	0.556837	1.22679	0.216587	1	1	195	tags=41%, list=19%, signal=50%
HALLMARK_IL2_STAT5_SIGNALING%MSIGDBHALLMARK%HALLMARK_IL2_STAT5_SIGNALING	28	0.540726	1.54918	0.0493679	0.511464	1	128	tags=21%, list=7%, signal=23%		MUSCLE SYSTEM PROCESS%GOBP%GO:0003012	18	0.644664	1.31513	0.089088	0.842728	1	153	tags=33%, list=12%, signal=37%		INNATE IMMUNE SYSTEM%REACTOME DATABASE ID RELEASE 84%168249	61	0.477152	1.22652	0.144341	1	1	329	tags=54%, list=32%, signal=75%
SIGNALING BY NUCLEAR RECEPTORS%REACTOME%R-HSA-9006931.5	27	0.550254	1.54302	0.0405815	0.525817	1	103	tags=15%, list=5%, signal=15%		MULTICELLULAR ORGANISMAL-LEVEL HOMEOSTASIS%GOBP%GO:0048871	37	0.599642	1.31006	0.0506329	0.872604	1	163	tags=30%, list=12%, signal=33%		SMALL MOLECULE METABOLIC PROCESS%GOBP%GO:0044281	65	0.46968	1.22554	0.143373	1	1	339	tags=49%, list=33%, signal=69%
REGULATION OF SMALL MOLECULE METABOLIC PROCESS%GOBP%GO:0062012	30	0.534619	1.53897	0.0509965	0.532741	1	114	tags=20%, list=6%, signal=21%		METABOLISM OF PROTEINS%REACTOME%R-HSA-392499.9	121	0.559765	1.29791	0.0065	0.96935	1	246	tags=31%, list=19%, signal=35%		ERK1 ERK2 PATHWAY%REACTOME DATABASE ID RELEASE 84%5684996	16	0.561375	1.21964	0.214886	1	1	195	tags=38%, list=19%, signal=45%
POSITIVE REGULATION OF LYMPHOCYTE MEDIATED IMMUNITY%GOBP%GO:0002708	16	0.603061	1.52751	0.0592105	0.568417	1	392	tags=56%, list=20%, signal=70%		VESICLE-MEDIATED TRANSPORT%REACTOME%R-HSA-5653656.2	45	0.583622	1.29654	0.0467102	0.966679	1	310	tags=44%, list=24%, signal=56%		SEXUAL REPRODUCTION%GOBP%GO:0019953	21	0.532994	1.21912	0.209687	1	1	279	tags=33%, list=27%, signal=45%
PROTEIN GLYCOSYLATION%GOBP%GO:0006486	18	0.578666	1.52668	0.0600522	0.56233	1	386	tags=44%, list=20%, signal=55%		ADIPOGENESIS%WIKIPATHWAYS_20230810%WP236%HOMO SAPIENS	16	0.642261	1.29508	0.109633	0.965	1	211	tags=38%, list=16%, signal=44%		SLC-MEDIATED TRANSMEMBRANE TRANSPORT%REACTOME%R-HSA-425407.3	15	0.561681	1.2148	0.224282	1	1	113	tags=13%, list=11%, signal=15%
MONOCARBOXYLIC ACID METABOLIC PROCESS%GOBP%GO:0032787	35	0.509159	1.5237	0.0522388	0.565029	1	385	tags=40%, list=20%, signal=49%		GAMETE GENERATION%GOBP%GO:0007276	17	0.635556	1.29285	0.105123	0.970616	1	72	tags=18%, list=5%, signal=18%		REGULATION OF CELLULAR CATABOLIC PROCESS%GOBP%GO:0031329	18	0.545977	1.21209	0.217926	1	1	170	tags=39%, list=16%, signal=46%
CELLULAR RESPONSE TO NITROGEN COMPOUND%GOBP%GO:1901699	40	0.512774	1.52106	0.0423341	0.566438	1	423	tags=45%, list=22%, signal=56%		SECRETION BY CELL%GOBP%GO:0032940	21	0.6159	1.29188	0.0989068	0.964732	1	201	tags=29%, list=15%, signal=33%		BLOOD VESSEL DEVELOPMENT%GOBP%GO:0001568	29	0.510887	1.2105	0.210234	1	1	9	tags=10%, list=1%, signal=10%
NUCLEAR RECEPTORS META-PATHWAY%WIKIPATHWAYS_20230810%WP2882%HOMO SAPIENS	38	0.512513	1.51949	0.0409694	0.563265	1	205	tags=26%, list=11%, signal=29%		TRANS-SYNAPTIC SIGNALING%GOBP%GO:0099537	22	0.616577	1.28996	0.101042	0.967944	1	6	tags=9%, list=0%, signal=9%		CELL CYCLE PROCESS%GOBP%GO:0022402	23	0.528916	1.20929	0.218554	1	1	288	tags=57%, list=28%, signal=77%
MACROMOLECULE GLYCOSYLATION%GOBP%GO:0043413	18	0.578666	1.51931	0.0569054	0.555178	1	386	tags=44%, list=20%, signal=55%		POSITIVE REGULATION OF PROTEIN SERINE/THREONINE KINASE ACTIVITY%GOBP%GO:0071902	19	0.622462	1.28918	0.109582	0.960366	1	133	tags=32%, list=10%, signal=35%		ACTIN CYTOSKELETON ORGANIZATION%GOBP%GO:0030036	38	0.489314	1.20837	0.198802	1	1	222	tags=39%, list=21%, signal=48%
CELL-SUBSTRATE ADHESION%GOBP%GO:0031589	17	0.587218	1.51632	0.0729167	0.558561	1	551	tags=65%, list=28%, signal=90%		DISEASE%REACTOME DATABASE ID RELEASE 84%1643685	96	0.562507	1.28535	0.0165083	0.981931	1	176	tags=28%, list=13%, signal=30%		ACTIN FILAMENT ORGANIZATION%GOBP%GO:0007015	18	0.545396	1.20706	0.216391	1	1	213	tags=44%, list=21%, signal=55%
RESPONSE TO NUTRIENT LEVELS%GOBP%GO:0031667	31	0.528849	1.5141	0.0558824	0.558739	1	226	tags=32%, list=12%, signal=36%		DISEASES OF METABOLISM%REACTOME DATABASE ID RELEASE 84%5668914	23	0.609445	1.28318	0.098242	0.988458	1	164	tags=30%, list=12%, signal=34%		ORGANIC ANION TRANSPORT%GOBP%GO:0015711	20	0.532632	1.20623	0.228923	1	1	164	tags=25%, list=16%, signal=29%
CELL-CELL SIGNALING%GOBP%GO:0007267	70	0.469443	1.51247	0.0270414	0.556722	1	367	tags=33%, list=19%, signal=39%		ACTIN CYTOSKELETON ORGANIZATION%GOBP%GO:0030036	57	0.573325	1.27743	0.0446563	1	1	290	tags=37%, list=22%, signal=45%		MAPK FAMILY SIGNALING CASCADES%REACTOME%R-HSA-5683057.3	17	0.550157	1.20286	0.2466	1	1	87	tags=24%, list=8%, signal=25%
MUSCLE CELL DIFFERENTIATION%GOBP%GO:0042692	15	0.595756	1.5082	0.0721248	0.565237	1	284	tags=33%, list=15%, signal=39%		EGFR1%NETPATH%EGFR1	29	0.588812	1.27585	0.103484	1	1	359	tags=62%, list=27%, signal=83%		DISEASES OF SIGNAL TRANSDUCTION BY GROWTH FACTOR RECEPTORS AND SECOND MESSENGERS%REACTOME%R-HSA-5663202.10	23	0.524342	1.20157	0.247287	1	1	89	tags=26%, list=9%, signal=28%
REGULATION OF BLOOD CIRCULATION%GOBP%GO:1903522	22	0.54767	1.50751	0.0743073	0.559904	1	133	tags=23%, list=7%, signal=24%		INORGANIC ION HOMEOSTASIS%GOBP%GO:0098771	23	0.603261	1.26991	0.124806	1	1	293	tags=48%, list=22%, signal=60%		LOCALIZATION%GOBP%GO:0051179	182	0.439832	1.20018	0.072036	1	1	267	tags=34%, list=26%, signal=37%
CHEMOTAXIS%GOBP%GO:0006935	33	0.516887	1.50272	0.0540541	0.57052	1	328	tags=42%, list=17%, signal=50%		MEMBRANE TRAFFICKING%REACTOME DATABASE ID RELEASE 84%199991	43	0.572278	1.26876	0.0710328	1	1	310	tags=42%, list=24%, signal=53%		SULFUR COMPOUND METABOLIC PROCESS%GOBP%GO:0006790	15	0.55203	1.19709	0.259988	1	1	269	tags=47%, list=26%, signal=62%
REGULATION OF AUTOPHAGY%GOBP%GO:0010506	25	0.542393	1.50214	0.0638554	0.564824	1	448	tags=44%, list=23%, signal=56%		HOMEOSTATIC PROCESS%GOBP%GO:0042592	80	0.552496	1.26636	0.0250125	1	1	215	tags=29%, list=16%, signal=32%		HETEROCYCLE BIOSYNTHETIC PROCESS%GOBP%GO:0018130	18	0.544445	1.1967	0.241916	1	1	329	tags=56%, list=32%, signal=80%
RAF MAP KINASE CASCADE%REACTOME DATABASE ID RELEASE 84%5673001	32	0.519986	1.50193	0.0607311	0.557809	1	245	tags=28%, list=13%, signal=32%		EGFR1%IOB%EGFR1	29	0.588812	1.26619	0.111281	1	1	359	tags=62%, list=27%, signal=83%		SECRETION BY CELL%GOBP%GO:0032940	15	0.558664	1.19138	0.265616	1	1	323	tags=47%, list=31%, signal=67%
ACTIN FILAMENT ORGANIZATION%GOBP%GO:0007015	30	0.516494	1.49804	0.0711744	0.564921	1	379	tags=37%, list=20%, signal=45%		REGULATION OF CYSTEINE-TYPE ENDOPEPTIDASE ACTIVITY%GOBP%GO:2000116	16	0.624688	1.26204	0.141414	1	1	153	tags=38%, list=12%, signal=42%		HALLMARK_HYPOXIA%MSIGDBHALLMARK%HALLMARK_HYPOXIA	22	0.517733	1.17961	0.2781	1	1	136	tags=32%, list=13%, signal=36%
POSITIVE REGULATION OF INFLAMMATORY RESPONSE%GOBP%GO:0050729	16	0.59089	1.49743	0.0694904	0.559751	1	270	tags=38%, list=14%, signal=43%		HALLMARK_APICAL_JUNCTION%MSIGDBHALLMARK%HALLMARK_APICAL_JUNCTION	16	0.620934	1.25979	0.162379	1	1	260	tags=50%, list=20%, signal=62%		NITROGEN COMPOUND TRANSPORT%GOBP%GO:0071705	38	0.481326	1.17821	0.228278	1	1	307	tags=47%, list=30%, signal=65%
LOCOMOTION%GOBP%GO:0040011	34	0.508815	1.49739	0.0526925	0.552523	1	328	tags=41%, list=17%, signal=49%		NEGATIVE REGULATION OF GROWTH%GOBP%GO:0045926	28	0.586107	1.25953	0.11951	1	1	107	tags=18%, list=8%, signal=19%		REGULATION OF LIPID BIOSYNTHETIC PROCESS%GOBP%GO:0046890	15	0.548267	1.17744	0.280391	1	1	130	tags=27%, list=13%, signal=30%
POST-TRANSLATIONAL PROTEIN MODIFICATION%REACTOME DATABASE ID RELEASE 84%597592	140	0.440342	1.49493	0.0106653	0.554477	1	167	tags=17%, list=9%, signal=17%		MONOATOMIC ION HOMEOSTASIS%GOBP%GO:0050801	24	0.590763	1.25838	0.13124	1	1	323	tags=50%, list=25%, signal=65%		NUCLEOBASE-CONTAINING COMPOUND BIOSYNTHETIC PROCESS%GOBP%GO:0034654	17	0.538204	1.17496	0.26853	1	1	329	tags=53%, list=32%, signal=76%
INORGANIC ION HOMEOSTASIS%GOBP%GO:0098771	33	0.503056	1.49434	0.059641	0.549395	1	475	tags=39%, list=24%, signal=51%		VEGFA-VEGFR2 SIGNALING%WIKIPATHWAYS_20230810%WP3888%HOMO SAPIENS	29	0.576371	1.25805	0.105156	1	1	290	tags=41%, list=22%, signal=52%		VASCULATURE DEVELOPMENT%GOBP%GO:0001944	30	0.487615	1.1664	0.266373	1	1	9	tags=10%, list=1%, signal=10%
HALLMARK_P53_PATHWAY%MSIGDBHALLMARK%HALLMARK_P53_PATHWAY	32	0.512488	1.49366	0.0589953	0.544984	1	296	tags=25%, list=15%, signal=29%		ACTIN FILAMENT-BASED PROCESS%GOBP%GO:0030029	61	0.555564	1.2578	0.0581162	1	1	290	tags=36%, list=22%, signal=44%		TRANSPORT%GOBP%GO:0006810	153	0.429593	1.16362	0.145291	1	1	264	tags=33%, list=26%, signal=37%
RESPONSE TO SALT%GOBP%GO:1902074	24	0.538867	1.493	0.0740061	0.54068	1	498	tags=58%, list=26%, signal=78%		ANGIOGENESIS%PANTHER PATHWAY%P00005	19	0.60311	1.25523	0.149049	1	1	158	tags=26%, list=12%, signal=29%		REGULATION OF MONOATOMIC ION TRANSPORT%GOBP%GO:0043269	20	0.514081	1.16283	0.277257	1	1	81	tags=25%, list=8%, signal=27%
PI3K-AKT SIGNALING PATHWAY%WIKIPATHWAYS_20230810%WP4172%HOMO SAPIENS	28	0.523995	1.49258	0.0655442	0.535674	1	276	tags=29%, list=14%, signal=33%		TRANSCRIPTIONAL REGULATION BY TP53%REACTOME%R-HSA-3700989.6	20	0.597766	1.25431	0.152321	1	1	247	tags=40%, list=19%, signal=48%		ESTABLISHMENT OF LOCALIZATION%GOBP%GO:0051234	159	0.42593	1.15754	0.151728	1	1	264	tags=33%, list=26%, signal=37%
RESPONSE TO PEPTIDE%GOBP%GO:1901652	24	0.541252	1.4925	0.0660902	0.529487	1	370	tags=46%, list=19%, signal=56%		TRANSPORT OF SMALL MOLECULES%REACTOME%R-HSA-382551.5	31	0.577613	1.25356	0.124745	1	1	215	tags=26%, list=16%, signal=30%		INORGANIC ION HOMEOSTASIS%GOBP%GO:0098771	17	0.524231	1.1566	0.28685	1	1	145	tags=24%, list=14%, signal=27%
NEGATIVE REGULATION OF CATABOLIC PROCESS%GOBP%GO:0009895	16	0.58701	1.49063	0.0801577	0.529571	1	287	tags=38%, list=15%, signal=44%		CELL CYCLE%GOBP%GO:0007049	48	0.563701	1.25188	0.066365	1	1	148	tags=25%, list=11%, signal=27%		POSITIVE REGULATION OF IMMUNE EFFECTOR PROCESS%GOBP%GO:0002699	15	0.537111	1.15554	0.301321	1	1	87	tags=33%, list=8%, signal=36%
TAXIS%GOBP%GO:0042330	33	0.516887	1.49052	0.0578369	0.523598	1	328	tags=42%, list=17%, signal=50%		REGULATION OF LIPID BIOSYNTHETIC PROCESS%GOBP%GO:0046890	21	0.594227	1.24719	0.145161	1	1	163	tags=24%, list=12%, signal=27%		REGULATION OF TRANS-SYNAPTIC SIGNALING%GOBP%GO:0099177	21	0.50731	1.1546	0.286613	1	1	220	tags=24%, list=21%, signal=30%
REGULATION OF METAL ION TRANSPORT%GOBP%GO:0010959	27	0.531118	1.48964	0.0597633	0.520284	1	62	tags=19%, list=3%, signal=19%		REGULATION OF REACTIVE OXYGEN SPECIES METABOLIC PROCESS%GOBP%GO:2000377	15	0.618675	1.24518	0.170064	1	1	141	tags=27%, list=11%, signal=30%		DETECTION OF STIMULUS%GOBP%GO:0051606	15	0.538737	1.15422	0.281288	1	1	411	tags=60%, list=40%, signal=98%
GLYCOPROTEIN BIOSYNTHETIC PROCESS%GOBP%GO:0009101	23	0.552529	1.48832	0.0669975	0.518268	1	386	tags=43%, list=20%, signal=54%		RESPONSE TO OXYGEN LEVELS%GOBP%GO:0070482	22	0.591576	1.24434	0.161558	1	1	234	tags=36%, list=18%, signal=43%		MODULATION OF CHEMICAL SYNAPTIC TRANSMISSION%GOBP%GO:0050804	21	0.50731	1.15351	0.290435	1	1	220	tags=24%, list=21%, signal=30%
PURINE-CONTAINING COMPOUND METABOLIC PROCESS%GOBP%GO:0072521	45	0.478808	1.48811	0.0455568	0.513068	1	373	tags=29%, list=19%, signal=35%		RESPONSE TO HYPOXIA%GOBP%GO:0001666	19	0.600798	1.24267	0.158059	1	1	234	tags=37%, list=18%, signal=44%		INTRACELLULAR CHEMICAL HOMEOSTASIS%GOBP%GO:0055082	24	0.498371	1.15216	0.288097	1	1	182	tags=25%, list=18%, signal=30%
RESPONSE TO EXTRACELLULAR STIMULUS%GOBP%GO:0009991	33	0.508565	1.48625	0.0575499	0.513664	1	226	tags=30%, list=12%, signal=34%		PROTEIN LOCALIZATION TO MEMBRANE%GOBP%GO:0072657	25	0.582453	1.24136	0.14492	1	1	287	tags=40%, list=22%, signal=50%		TISSUE HOMEOSTASIS%GOBP%GO:0001894	15	0.531161	1.14523	0.305638	1	1	52	tags=20%, list=5%, signal=21%
CELLULAR PROCESS INVOLVED IN REPRODUCTION IN MULTICELLULAR ORGANISM%GOBP%GO:0022412	16	0.583247	1.48611	0.084266	0.508301	1	39	tags=13%, list=2%, signal=13%		CELLULAR RESPONSE TO STARVATION%GOBP%GO:0009267	16	0.612338	1.24008	0.167375	1	1	169	tags=38%, list=13%, signal=43%		ANATOMICAL STRUCTURE HOMEOSTASIS%GOBP%GO:0060249	15	0.531161	1.14358	0.303234	1	1	52	tags=20%, list=5%, signal=21%
MULTICELLULAR ORGANISMAL-LEVEL HOMEOSTASIS%GOBP%GO:0048871	38	0.49669	1.48563	0.0505395	0.504231	1	226	tags=29%, list=12%, signal=32%		SYNAPTIC SIGNALING%GOBP%GO:0099536	24	0.5826	1.24004	0.150826	1	1	6	tags=8%, list=0%, signal=8%		POSITIVE REGULATION OF EPITHELIAL CELL PROLIFERATION%GOBP%GO:0050679	19	0.509078	1.13639	0.314099	1	1	11	tags=11%, list=1%, signal=10%
SECRETION BY CELL%GOBP%GO:0032940	29	0.519531	1.48558	0.0612366	0.498849	1	459	tags=52%, list=24%, signal=67%		REGULATION OF PROTEIN SERINE/THREONINE KINASE ACTIVITY%GOBP%GO:0071900	30	0.573572	1.23994	0.118635	1	1	188	tags=30%, list=14%, signal=34%		ESTABLISHMENT OF PROTEIN LOCALIZATION%GOBP%GO:0045184	22	0.494988	1.12403	0.337971	1	1	307	tags=45%, list=30%, signal=63%
CELLULAR RESPONSE TO CHEMICAL STIMULUS%GOBP%GO:0070887	194	0.430082	1.48548	0.00251004	0.493738	1	376	tags=35%, list=19%, signal=39%		NEGATIVE REGULATION OF DNA-BINDING TRANSCRIPTION FACTOR ACTIVITY%GOBP%GO:0043433	17	0.606178	1.23985	0.163579	1	1	243	tags=41%, list=18%, signal=50%		CHEMICAL HOMEOSTASIS%GOBP%GO:0048878	36	0.458221	1.12363	0.330416	1	1	221	tags=28%, list=21%, signal=34%
VASCULAR TRANSPORT%GOBP%GO:0010232	16	0.573724	1.48006	0.079922	0.505798	1	100	tags=25%, list=5%, signal=26%		DISEASES OF GLYCOSYLATION%REACTOME%R-HSA-3781865.2	17	0.608281	1.23983	0.165079	1	1	231	tags=35%, list=18%, signal=42%		CARBOHYDRATE DERIVATIVE METABOLIC PROCESS%GOBP%GO:1901135	45	0.444527	1.12188	0.313873	1	1	269	tags=33%, list=26%, signal=43%
HOMEOSTATIC PROCESS%GOBP%GO:0042592	98	0.447495	1.47683	0.0185376	0.51114	1	226	tags=22%, list=12%, signal=24%		TOLL-LIKE RECEPTOR CASCADES%REACTOME%R-HSA-168898.7	18	0.607298	1.23832	0.156085	1	1	230	tags=33%, list=17%, signal=40%		SMALL MOLECULE BIOSYNTHETIC PROCESS%GOBP%GO:0044283	20	0.500115	1.12175	0.337271	1	1	328	tags=50%, list=32%, signal=72%
REGULATION OF HEART CONTRACTION%GOBP%GO:0008016	19	0.568276	1.47473	0.066624	0.512556	1	133	tags=21%, list=7%, signal=22%		HALLMARK_IL2_STAT5_SIGNALING%MSIGDBHALLMARK%HALLMARK_IL2_STAT5_SIGNALING	31	0.571059	1.23786	0.121414	1	1	335	tags=48%, list=25%, signal=63%		PHOSPHORUS METABOLIC PROCESS%GOBP%GO:0006793	73	0.425816	1.11854	0.286081	1	1	180	tags=27%, list=17%, signal=31%
NEGATIVE REGULATION OF PROTEOLYSIS%GOBP%GO:0045861	17	0.563236	1.47448	0.0874172	0.507998	1	205	tags=24%, list=11%, signal=26%		NEGATIVE REGULATION OF CELL GROWTH%GOBP%GO:0030308	22	0.587263	1.2371	0.160835	1	1	107	tags=18%, list=8%, signal=19%		EXTERNAL ENCAPSULATING STRUCTURE ORGANIZATION%GOBP%GO:0045229	24	0.475964	1.11588	0.338044	1	1	44	tags=13%, list=4%, signal=13%
REGULATION OF LIPID TRANSPORT%GOBP%GO:0032368	16	0.573129	1.47278	0.0946667	0.508642	1	158	tags=31%, list=8%, signal=34%		ACTIN FILAMENT ORGANIZATION%GOBP%GO:0007015	29	0.573855	1.23609	0.131862	1	1	395	tags=48%, list=30%, signal=67%		MULTICELLULAR ORGANISMAL-LEVEL HOMEOSTASIS%GOBP%GO:0048871	29	0.466335	1.11519	0.32514	1	1	319	tags=45%, list=31%, signal=63%
GLYCOSYLATION%GOBP%GO:0070085	19	0.561824	1.47009	0.0853051	0.512453	1	386	tags=42%, list=20%, signal=52%		CELL CYCLE PHASE TRANSITION%GOBP%GO:0044770	16	0.607814	1.23502	0.169329	1	1	148	tags=31%, list=11%, signal=35%		CELLULAR CATABOLIC PROCESS%GOBP%GO:0044248	33	0.460067	1.11365	0.337935	1	1	329	tags=58%, list=32%, signal=82%
CYTOKINE SIGNALING IN IMMUNE SYSTEM%REACTOME%R-HSA-1280215.5	80	0.449781	1.46958	0.0299842	0.508909	1	389	tags=38%, list=20%, signal=45%		TAXIS%GOBP%GO:0042330	33	0.565417	1.2349	0.126204	1	1	239	tags=30%, list=18%, signal=36%		CELLULAR RESPONSE TO ORGANIC CYCLIC COMPOUND%GOBP%GO:0071407	24	0.478183	1.11297	0.342379	1	1	314	tags=46%, list=30%, signal=64%
RESPONSE TO ORGANIC SUBSTANCE%GOBP%GO:0010033	177	0.430581	1.46942	0.00402212	0.504331	1	376	tags=37%, list=19%, signal=41%		IL-18 SIGNALING PATHWAY%WIKIPATHWAYS_20230810%WP4754%HOMO SAPIENS	26	0.578609	1.23396	0.142124	1	1	233	tags=35%, list=18%, signal=41%		OXOACID METABOLIC PROCESS%GOBP%GO:0043436	34	0.456238	1.11259	0.323529	1	1	324	tags=44%, list=31%, signal=62%
ACTIVATION OF INNATE IMMUNE RESPONSE%GOBP%GO:0002218	17	0.56686	1.46672	0.0864937	0.507827	1	484	tags=59%, list=25%, signal=78%		CHEMOTAXIS%GOBP%GO:0006935	33	0.565417	1.23341	0.130325	1	1	239	tags=30%, list=18%, signal=36%		ORGANOPHOSPHATE METABOLIC PROCESS%GOBP%GO:0019637	37	0.453791	1.11175	0.335683	1	1	180	tags=30%, list=17%, signal=35%
SENSORY PERCEPTION%REACTOME DATABASE ID RELEASE 84%9709957	15	0.573224	1.46557	0.0910282	0.506463	1	348	tags=47%, list=18%, signal=56%		CARBOHYDRATE METABOLISM%REACTOME DATABASE ID RELEASE 84%71387	23	0.58265	1.22874	0.154327	1	1	236	tags=39%, list=18%, signal=47%		EXTRACELLULAR MATRIX ORGANIZATION%GOBP%GO:0030198	24	0.475964	1.10963	0.339031	1	1	44	tags=13%, list=4%, signal=13%
PLATELET DEGRANULATION%REACTOME DATABASE ID RELEASE 84%114608	21	0.541602	1.4654	0.0836526	0.50212	1	181	tags=29%, list=9%, signal=31%		REGULATION OF PROTEOLYSIS%GOBP%GO:0030162	48	0.551285	1.22834	0.0975364	1	1	213	tags=33%, list=16%, signal=38%		ORGANIC ACID METABOLIC PROCESS%GOBP%GO:0006082	34	0.456238	1.10682	0.331348	1	1	324	tags=44%, list=31%, signal=62%
HALLMARK_XENOBIOTIC_METABOLISM%MSIGDBHALLMARK%HALLMARK_XENOBIOTIC_METABOLISM	22	0.54303	1.46479	0.0774431	0.49937	1	376	tags=41%, list=19%, signal=50%		ORGANIC ANION TRANSPORT%GOBP%GO:0015711	22	0.58579	1.22818	0.162851	1	1	218	tags=32%, list=17%, signal=37%		SECRETION%GOBP%GO:0046903	20	0.489925	1.1032	0.359235	1	1	323	tags=40%, list=31%, signal=57%
CELLULAR RESPONSE TO ORGANIC CYCLIC COMPOUND%GOBP%GO:0071407	32	0.506761	1.45863	0.0597729	0.514272	1	407	tags=50%, list=21%, signal=62%		SYSTEM PROCESS%GOBP%GO:0003008	106	0.534588	1.22732	0.0285	1	1	266	tags=32%, list=20%, signal=37%		EXTRACELLULAR STRUCTURE ORGANIZATION%GOBP%GO:0043062	24	0.475964	1.10233	0.355188	1	1	44	tags=13%, list=4%, signal=13%
CYTOKINE-MEDIATED SIGNALING PATHWAY%GOBP%GO:0019221	35	0.490714	1.45771	0.0647564	0.512301	1	210	tags=31%, list=11%, signal=35%		ORGANIC ACID BIOSYNTHETIC PROCESS%GOBP%GO:0016053	17	0.603784	1.22612	0.178249	1	1	82	tags=24%, list=6%, signal=25%		MONOATOMIC ION HOMEOSTASIS%GOBP%GO:0050801	21	0.481211	1.09646	0.371164	1	1	182	tags=24%, list=18%, signal=28%
LIPID CATABOLIC PROCESS%GOBP%GO:0016042	21	0.542429	1.45555	0.0832819	0.514392	1	490	tags=48%, list=25%, signal=63%		MONOATOMIC CATION HOMEOSTASIS%GOBP%GO:0055080	23	0.58119	1.22601	0.171649	1	1	323	tags=48%, list=25%, signal=62%		CELLULAR COMPONENT BIOGENESIS%GOBP%GO:0044085	87	0.411448	1.09485	0.309063	1	1	234	tags=31%, list=23%, signal=37%
REGULATION OF ENDOTHELIAL CELL MIGRATION%GOBP%GO:0010594	26	0.515701	1.45541	0.0826193	0.510182	1	276	tags=31%, list=14%, signal=35%		CARBOXYLIC ACID BIOSYNTHETIC PROCESS%GOBP%GO:0046394	17	0.603784	1.22522	0.175448	1	1	82	tags=24%, list=6%, signal=25%		ACTIN FILAMENT-BASED PROCESS%GOBP%GO:0030029	41	0.441039	1.09464	0.338928	1	1	222	tags=37%, list=21%, signal=45%
ORGANIC HYDROXY COMPOUND METABOLIC PROCESS%GOBP%GO:1901615	28	0.51118	1.45387	0.0824804	0.510472	1	368	tags=39%, list=19%, signal=48%		RESPONSE TO SALT%GOBP%GO:1902074	24	0.577707	1.22486	0.160539	1	1	207	tags=29%, list=16%, signal=34%		NUCLEOBASE-CONTAINING SMALL MOLECULE METABOLIC PROCESS%GOBP%GO:0055086	20	0.483314	1.09363	0.368761	1	1	259	tags=35%, list=25%, signal=46%
NEGATIVE REGULATION OF CELLULAR RESPONSE TO GROWTH FACTOR STIMULUS%GOBP%GO:0090288	17	0.559234	1.45273	0.0926766	0.509486	1	195	tags=29%, list=10%, signal=32%		CELLULAR LIPID CATABOLIC PROCESS%GOBP%GO:0044242	19	0.596148	1.22448	0.192108	1	1	158	tags=26%, list=12%, signal=29%		REGULATION OF MONOATOMIC ION TRANSMEMBRANE TRANSPORT%GOBP%GO:0034765	15	0.511178	1.09342	0.375	1	1	81	tags=27%, list=8%, signal=29%
IMMUNE SYSTEM%REACTOME DATABASE ID RELEASE 84%168256	183	0.424734	1.45271	0.00958144	0.504954	1	377	tags=34%, list=19%, signal=38%		MITOTIC CELL CYCLE PROCESS%GOBP%GO:1903047	27	0.574541	1.22408	0.15	1	1	148	tags=30%, list=11%, signal=33%		PROTEIN-CONTAINING COMPLEX ORGANIZATION%GOBP%GO:0043933	41	0.441532	1.09325	0.354995	1	1	349	tags=49%, list=34%, signal=71%
REGULATION OF TP53 ACTIVITY%REACTOME%R-HSA-5633007.3	24	0.527417	1.45218	0.0864799	0.50211	1	172	tags=21%, list=9%, signal=23%		REGULATION OF DEVELOPMENTAL GROWTH%GOBP%GO:0048638	21	0.58357	1.22214	0.175375	1	1	348	tags=38%, list=26%, signal=51%		CYTOKINE SIGNALING IN IMMUNE SYSTEM%REACTOME%R-HSA-1280215.5	49	0.430843	1.0917	0.346295	1	1	195	tags=27%, list=19%, signal=31%
POSITIVE REGULATION OF RESPONSE TO EXTERNAL STIMULUS%GOBP%GO:0032103	56	0.458771	1.45215	0.0578919	0.497765	1	371	tags=41%, list=19%, signal=49%		MICROTUBULE CYTOSKELETON ORGANIZATION%GOBP%GO:0000226	21	0.581235	1.22107	0.17522	1	1	148	tags=29%, list=11%, signal=32%		REGULATION OF LIPID METABOLIC PROCESS%GOBP%GO:0019216	23	0.470968	1.09127	0.368966	1	1	352	tags=52%, list=34%, signal=77%
REGULATION OF CALCIUM ION TRANSPORT%GOBP%GO:0051924	16	0.577222	1.45137	0.0918705	0.495811	1	42	tags=19%, list=2%, signal=19%		DEVELOPMENTAL PROCESS INVOLVED IN REPRODUCTION%GOBP%GO:0003006	30	0.565809	1.22066	0.14664	1	1	107	tags=20%, list=8%, signal=21%		INTRACELLULAR MONOATOMIC CATION HOMEOSTASIS%GOBP%GO:0030003	17	0.499788	1.08994	0.380265	1	1	182	tags=24%, list=18%, signal=28%
EXTENSION OF TELOMERES%REACTOME DATABASE ID RELEASE 84%180786	20	0.545454	1.44998	0.0869293	0.495648	1	0	tags=5%, list=0%, signal=5%		SMALL MOLECULE BIOSYNTHETIC PROCESS%GOBP%GO:0044283	25	0.577591	1.21863	0.167868	1	1	110	tags=24%, list=8%, signal=26%		PHOSPHATE-CONTAINING COMPOUND METABOLIC PROCESS%GOBP%GO:0006796	72	0.416883	1.0848	0.352941	1	1	180	tags=26%, list=17%, signal=30%
REGULATION OF RESPONSE TO EXTERNAL STIMULUS%GOBP%GO:0032101	107	0.429592	1.44936	0.0252708	0.493184	1	371	tags=36%, list=19%, signal=43%		CELLULAR RESPONSE TO SALT%GOBP%GO:1902075	19	0.588574	1.21845	0.189974	1	1	207	tags=32%, list=16%, signal=37%		CELLULAR HOMEOSTASIS%GOBP%GO:0019725	27	0.463395	1.08272	0.376271	1	1	182	tags=22%, list=18%, signal=26%
CELLULAR RESPONSE TO ORGANONITROGEN COMPOUND%GOBP%GO:0071417	36	0.486443	1.44894	0.0709788	0.490305	1	423	tags=42%, list=22%, signal=52%		TOLL LIKE RECEPTOR 4 (TLR4) CASCADE%REACTOME%R-HSA-166016.2	17	0.598487	1.21607	0.195815	1	1	404	tags=53%, list=31%, signal=75%		CELLULAR COMPONENT ASSEMBLY%GOBP%GO:0022607	85	0.408622	1.08183	0.342494	1	1	234	tags=31%, list=23%, signal=36%
TRANSMISSION ACROSS CHEMICAL SYNAPSES%REACTOME DATABASE ID RELEASE 84%112315	24	0.525197	1.44717	0.0905775	0.491627	1	296	tags=29%, list=15%, signal=34%		EPITHELIAL CELL DIFFERENTIATION%GOBP%GO:0030855	37	0.552833	1.21558	0.126454	1	1	113	tags=16%, list=9%, signal=17%		PURINE-CONTAINING COMPOUND METABOLIC PROCESS%GOBP%GO:0072521	18	0.487755	1.08159	0.383869	1	1	146	tags=22%, list=14%, signal=25%
TRANSPORT ACROSS BLOOD-BRAIN BARRIER%GOBP%GO:0150104	16	0.573724	1.44664	0.090617	0.489195	1	100	tags=25%, list=5%, signal=26%		RESPONSE TO METAL ION%GOBP%GO:0010038	20	0.58804	1.21238	0.1841	1	1	21	tags=15%, list=2%, signal=15%		CELLULAR BIOSYNTHETIC PROCESS%GOBP%GO:0044249	106	0.403788	1.08099	0.331316	1	1	329	tags=48%, list=32%, signal=63%
REGULATION OF HORMONE LEVELS%GOBP%GO:0010817	38	0.482888	1.44367	0.0731429	0.494075	1	133	tags=21%, list=7%, signal=22%		LOCOMOTION%GOBP%GO:0040011	34	0.556441	1.21039	0.150178	1	1	239	tags=29%, list=18%, signal=35%		TRANSMEMBRANE TRANSPORT%GOBP%GO:0055085	45	0.430664	1.07985	0.371625	1	1	260	tags=31%, list=25%, signal=40%
REGULATION OF CELLULAR CATABOLIC PROCESS%GOBP%GO:0031329	41	0.482235	1.44364	0.0668539	0.490078	1	448	tags=39%, list=23%, signal=50%		TCR%NETPATH%TCR	19	0.590445	1.20771	0.202538	1	1	437	tags=63%, list=33%, signal=93%		INTRACELLULAR MONOATOMIC ION HOMEOSTASIS%GOBP%GO:0006873	17	0.499788	1.07903	0.381862	1	1	182	tags=24%, list=18%, signal=28%
RESPONSE TO ENDOPLASMIC RETICULUM STRESS%GOBP%GO:0034976	17	0.552655	1.44335	0.0874499	0.486904	1	431	tags=59%, list=22%, signal=75%		NERVOUS SYSTEM PROCESS%GOBP%GO:0050877	51	0.543532	1.20743	0.117529	1	1	266	tags=33%, list=20%, signal=40%		REGULATION OF CELL CYCLE%GOBP%GO:0051726	35	0.438142	1.07733	0.390667	1	1	45	tags=14%, list=4%, signal=14%
NEGATIVE REGULATION OF CELL-CELL ADHESION%GOBP%GO:0022408	25	0.521668	1.44265	0.0939431	0.485112	1	102	tags=16%, list=5%, signal=17%		ENZYME-LINKED RECEPTOR PROTEIN SIGNALING PATHWAY%GOBP%GO:0007167	49	0.539343	1.20713	0.123556	1	1	335	tags=43%, list=25%, signal=55%		ORGANOPHOSPHATE BIOSYNTHETIC PROCESS%GOBP%GO:0090407	20	0.480808	1.07143	0.390662	1	1	286	tags=40%, list=28%, signal=54%
BIOLOGICAL OXIDATIONS%REACTOME DATABASE ID RELEASE 84%211859	15	0.573168	1.44221	0.0935634	0.482538	1	125	tags=20%, list=6%, signal=21%		CARBOXYLIC ACID TRANSPORT%GOBP%GO:0046942	18	0.589593	1.20632	0.205371	1	1	218	tags=33%, list=17%, signal=39%		TRANSPORT OF SMALL MOLECULES%REACTOME%R-HSA-382551.5	38	0.437346	1.06943	0.387184	1	1	260	tags=26%, list=25%, signal=34%
SULFUR COMPOUND METABOLIC PROCESS%GOBP%GO:0006790	34	0.493237	1.44213	0.0740957	0.478817	1	387	tags=32%, list=20%, signal=40%		ORGANOPHOSPHATE BIOSYNTHETIC PROCESS%GOBP%GO:0090407	32	0.554878	1.20514	0.162341	1	1	77	tags=16%, list=6%, signal=16%		EXTRACELLULAR MATRIX ORGANIZATION%REACTOME%R-HSA-1474244.2	33	0.437006	1.0669	0.408965	1	1	15	tags=9%, list=1%, signal=9%
CARBOHYDRATE METABOLISM%REACTOME DATABASE ID RELEASE 84%71387	36	0.490217	1.4395	0.078125	0.482547	1	102	tags=17%, list=5%, signal=17%		CIRCULATORY SYSTEM PROCESS%GOBP%GO:0003013	42	0.544778	1.20483	0.14149	1	1	177	tags=26%, list=13%, signal=29%		HALLMARK_XENOBIOTIC_METABOLISM%MSIGDBHALLMARK%HALLMARK_XENOBIOTIC_METABOLISM	15	0.49912	1.06626	0.41616	1	1	227	tags=40%, list=22%, signal=50%
POSITIVE REGULATION OF DEFENSE RESPONSE%GOBP%GO:0031349	42	0.476214	1.4386	0.0762664	0.481224	1	484	tags=50%, list=25%, signal=65%		ALZHEIMER'S DISEASE%WIKIPATHWAYS_20230810%WP5124%HOMO SAPIENS	15	0.595154	1.2046	0.205502	1	1	92	tags=20%, list=7%, signal=21%		BIOSYNTHETIC PROCESS%GOBP%GO:0009058	110	0.398045	1.06521	0.374685	1	1	329	tags=47%, list=32%, signal=62%
VIRAL PROCESS%GOBP%GO:0016032	17	0.554113	1.43796	0.115713	0.479262	1	559	tags=59%, list=29%, signal=82%		ORGANIC ACID TRANSPORT%GOBP%GO:0015849	18	0.589593	1.20441	0.204782	1	1	218	tags=33%, list=17%, signal=39%		ORGANIC SUBSTANCE BIOSYNTHETIC PROCESS%GOBP%GO:1901576	108	0.399065	1.06511	0.363407	1	1	329	tags=47%, list=32%, signal=62%
PLATELET ACTIVATION, SIGNALING AND AGGREGATION%REACTOME DATABASE ID RELEASE 84%76002	31	0.496568	1.43631	0.0883558	0.480179	1	461	tags=48%, list=24%, signal=62%		INTEGRIN SIGNALLING PATHWAY%PANTHER PATHWAY%P00034	23	0.572999	1.2035	0.18631	1	1	359	tags=52%, list=27%, signal=70%		PROTEIN METABOLIC PROCESS%GOBP%GO:0019538	113	0.394651	1.06414	0.375063	1	1	67	tags=12%, list=6%, signal=12%
FATTY ACIDS AND LIPOPROTEINS TRANSPORT IN HEPATOCYTES%WIKIPATHWAYS_20230810%WP5323%HOMO SAPIENS	31	0.497336	1.43412	0.0814294	0.482951	1	490	tags=35%, list=25%, signal=47%		CHEMICAL HOMEOSTASIS%GOBP%GO:0048878	52	0.540204	1.2022	0.110497	1	1	264	tags=33%, list=20%, signal=39%		BLOOD VESSEL MORPHOGENESIS%GOBP%GO:0048514	27	0.444142	1.06199	0.404722	1	1	7	tags=7%, list=1%, signal=7%
POSITIVE REGULATION OF PROTEIN SERINE/THREONINE KINASE ACTIVITY%GOBP%GO:0071902	25	0.515088	1.4332	0.095356	0.481934	1	228	tags=28%, list=12%, signal=31%		ALZHEIMER'S DISEASE AND MIRNA EFFECTS%WIKIPATHWAYS_20230810%WP2059%HOMO SAPIENS	15	0.595154	1.20045	0.215591	1	1	92	tags=20%, list=7%, signal=21%		ACTOMYOSIN STRUCTURE ORGANIZATION%GOBP%GO:0031032	16	0.492385	1.0614	0.413309	1	1	193	tags=38%, list=19%, signal=45%
HALLMARK_APICAL_JUNCTION%MSIGDBHALLMARK%HALLMARK_APICAL_JUNCTION	20	0.537353	1.43307	0.0985562	0.478683	1	204	tags=25%, list=11%, signal=28%		RENAL SYSTEM DEVELOPMENT%GOBP%GO:0072001	18	0.581209	1.19813	0.207458	1	1	256	tags=33%, list=19%, signal=41%		IMMUNE SYSTEM%REACTOME DATABASE ID RELEASE 84%168256	111	0.394916	1.0613	0.365152	1	1	226	tags=31%, list=22%, signal=35%
CELLULAR COMPONENT MORPHOGENESIS%GOBP%GO:0032989	37	0.482173	1.42963	0.0693241	0.485092	1	374	tags=38%, list=19%, signal=46%		REGULATION OF PEPTIDASE ACTIVITY%GOBP%GO:0052547	25	0.561458	1.19727	0.203399	1	1	153	tags=28%, list=12%, signal=31%		ORGANIC SUBSTANCE TRANSPORT%GOBP%GO:0071702	64	0.405646	1.05941	0.399066	1	1	292	tags=38%, list=28%, signal=49%
UNFOLDED PROTEIN RESPONSE (UPR)%REACTOME%R-HSA-381119.2	15	0.574164	1.42939	0.0951734	0.482182	1	493	tags=60%, list=25%, signal=80%		REGULATION OF ENDOPEPTIDASE ACTIVITY%GOBP%GO:0052548	24	0.56286	1.19702	0.199691	1	1	153	tags=29%, list=12%, signal=32%		MEMBRANE ORGANIZATION%GOBP%GO:0061024	34	0.433471	1.05776	0.416166	1	1	276	tags=41%, list=27%, signal=54%
MULTICELLULAR ORGANISM REPRODUCTION%GOBP%GO:0032504	35	0.488173	1.42937	0.0797721	0.478667	1	39	tags=9%, list=2%, signal=9%		SMALL MOLECULE CATABOLIC PROCESS%GOBP%GO:0044282	19	0.577871	1.19583	0.217915	1	1	114	tags=21%, list=9%, signal=23%		ORGANONITROGEN COMPOUND BIOSYNTHETIC PROCESS%GOBP%GO:1901566	48	0.418741	1.05616	0.413263	1	1	338	tags=52%, list=33%, signal=74%
VITAMIN D RECEPTOR PATHWAY%WIKIPATHWAYS_20230810%WP2877%HOMO SAPIENS	31	0.498318	1.42914	0.100535	0.475875	1	308	tags=32%, list=16%, signal=38%		REGULATION OF TRANSMEMBRANE TRANSPORT%GOBP%GO:0034762	37	0.542715	1.19492	0.162802	1	1	103	tags=19%, list=8%, signal=20%		MONOATOMIC CATION HOMEOSTASIS%GOBP%GO:0055080	20	0.467001	1.05424	0.424051	1	1	474	tags=65%, list=46%, signal=118%
VEGFA-VEGFR2 SIGNALING%WIKIPATHWAYS_20230810%WP3888%HOMO SAPIENS	37	0.480663	1.42824	0.0846377	0.474884	1	505	tags=49%, list=26%, signal=65%		POST-TRANSLATIONAL PROTEIN PHOSPHORYLATION%REACTOME DATABASE ID RELEASE 84%8957275	15	0.592155	1.19431	0.231016	1	1	219	tags=40%, list=17%, signal=47%		PROTEIN TRANSPORT%GOBP%GO:0015031	17	0.47957	1.05328	0.423216	1	1	307	tags=41%, list=30%, signal=58%
UB-SPECIFIC PROCESSING PROTEASES%REACTOME DATABASE ID RELEASE 84%5689880	20	0.535799	1.42812	0.109056	0.471839	1	19	tags=10%, list=1%, signal=10%		REGULATION OF TRANSMEMBRANE TRANSPORTER ACTIVITY%GOBP%GO:0022898	20	0.569819	1.19408	0.227557	1	1	223	tags=30%, list=17%, signal=36%		REGULATION OF TRANSMEMBRANE TRANSPORT%GOBP%GO:0034762	23	0.458538	1.04883	0.430653	1	1	81	tags=22%, list=8%, signal=23%
IMPORT INTO CELL%GOBP%GO:0098657	60	0.450615	1.4279	0.0558266	0.469093	1	328	tags=32%, list=17%, signal=37%		REGULATION OF AUTOPHAGY%GOBP%GO:0010506	22	0.569699	1.19384	0.199478	1	1	359	tags=45%, list=27%, signal=61%		PHOSPHOLIPID METABOLIC PROCESS%GOBP%GO:0006644	15	0.490313	1.04719	0.431444	1	1	286	tags=53%, list=28%, signal=73%
DEUBIQUITINATION%REACTOME%R-HSA-5688426.3	29	0.500654	1.42733	0.101501	0.467307	1	159	tags=17%, list=8%, signal=19%		REGULATION OF ENDOTHELIAL CELL MIGRATION%GOBP%GO:0010594	24	0.564815	1.19372	0.199795	1	1	81	tags=17%, list=6%, signal=17%		METABOLIC PROCESS%GOBP%GO:0008152	244	0.379774	1.04206	0.373187	1	1	341	tags=42%, list=33%, signal=48%
RESPONSE TO ELEVATED PLATELET CYTOSOLIC CA2+%REACTOME DATABASE ID RELEASE 84%76005	22	0.523237	1.42719	0.0990654	0.464419	1	181	tags=27%, list=9%, signal=30%		REGULATION OF IGF ACTIVITY BY IGFBP%REACTOME%R-HSA-381426.2	17	0.581919	1.19217	0.226082	1	1	219	tags=35%, list=17%, signal=42%		SENSORY PERCEPTION%REACTOME DATABASE ID RELEASE 84%9709957	15	0.482045	1.04128	0.439829	1	1	468	tags=73%, list=45%, signal=132%
MONOATOMIC ION HOMEOSTASIS%GOBP%GO:0050801	41	0.479672	1.42712	0.07991	0.461342	1	475	tags=37%, list=24%, signal=47%		RESPONSE TO DECREASED OXYGEN LEVELS%GOBP%GO:0036293	20	0.576704	1.19187	0.221015	1	1	234	tags=35%, list=18%, signal=42%		CELLULAR METABOLIC PROCESS%GOBP%GO:0044237	203	0.381089	1.04008	0.394394	1	1	330	tags=42%, list=32%, signal=50%
REGULATION OF LIPID BIOSYNTHETIC PROCESS%GOBP%GO:0046890	18	0.542477	1.42453	0.118766	0.465094	1	357	tags=39%, list=18%, signal=47%		KIDNEY DEVELOPMENT%GOBP%GO:0001822	18	0.581209	1.19125	0.216956	1	1	256	tags=33%, list=19%, signal=41%		CELLULAR COMPONENT ORGANIZATION OR BIOGENESIS%GOBP%GO:0071840	224	0.38052	1.03863	0.389195	1	1	226	tags=26%, list=22%, signal=26%
TRANSPORT OF SMALL MOLECULES%REACTOME%R-HSA-382551.5	58	0.449864	1.42415	0.0625	0.462866	1	490	tags=36%, list=25%, signal=47%		INFECTIOUS DISEASE%REACTOME DATABASE ID RELEASE 84%5663205	41	0.536417	1.19068	0.166751	1	1	148	tags=27%, list=11%, signal=29%		CELLULAR COMPONENT ORGANIZATION%GOBP%GO:0016043	223	0.377464	1.03852	0.3905	1	1	226	tags=26%, list=22%, signal=26%
NEURONAL SYSTEM%REACTOME%R-HSA-112316.7	31	0.490353	1.42278	0.0837292	0.463418	1	460	tags=42%, list=24%, signal=54%		RESPONSE TO INORGANIC SUBSTANCE%GOBP%GO:0010035	30	0.55185	1.19002	0.195519	1	1	186	tags=23%, list=14%, signal=27%		PURINE NUCLEOTIDE METABOLIC PROCESS%GOBP%GO:0006163	17	0.469651	1.0376	0.44621	1	1	119	tags=18%, list=11%, signal=20%
PID_P53_DOWNSTREAM_PATHWAY%MSIGDB_C2%PID_P53_DOWNSTREAM_PATHWAY	23	0.523549	1.41891	0.109202	0.470787	1	239	tags=22%, list=12%, signal=25%		REGULATION OF HORMONE LEVELS%GOBP%GO:0010817	42	0.540123	1.18645	0.164404	1	1	175	tags=26%, list=13%, signal=29%		ORGANELLE ASSEMBLY%GOBP%GO:0070925	29	0.436466	1.03568	0.451124	1	1	193	tags=28%, list=19%, signal=33%
REGULATION OF IGF ACTIVITY BY IGFBP%REACTOME%R-HSA-381426.2	18	0.53881	1.41873	0.104584	0.468059	1	475	tags=56%, list=24%, signal=73%		RESPONSE TO CHEMICAL%GOBP%GO:0042221	231	0.508582	1.18603	0.0155	1	1	239	tags=25%, list=18%, signal=25%		CARBOXYLIC ACID METABOLIC PROCESS%GOBP%GO:0019752	32	0.427437	1.03285	0.446154	1	1	324	tags=44%, list=31%, signal=62%
REGULATION OF TP53 ACTIVITY THROUGH PHOSPHORYLATION%REACTOME%R-HSA-6804756.2	18	0.545473	1.41867	0.0895619	0.465072	1	135	tags=17%, list=7%, signal=18%		POSITIVE REGULATION OF PROTEIN METABOLIC PROCESS%GOBP%GO:0051247	105	0.518371	1.18496	0.0775388	1	1	340	tags=40%, list=26%, signal=50%		NUCLEOTIDE METABOLIC PROCESS%GOBP%GO:0009117	17	0.469651	1.03255	0.453199	1	1	119	tags=18%, list=11%, signal=20%
PI3K AKT SIGNALING%REACTOME DATABASE ID RELEASE 84%1257604	23	0.52148	1.41824	0.104523	0.463154	1	181	tags=17%, list=9%, signal=19%		AMIDE METABOLIC PROCESS%GOBP%GO:0043603	26	0.555748	1.18445	0.214286	1	1	317	tags=42%, list=24%, signal=55%		ORGANELLE LOCALIZATION%GOBP%GO:0051640	15	0.484743	1.03166	0.463385	1	1	202	tags=27%, list=20%, signal=33%
CELLULAR RESPONSE TO ORGANIC SUBSTANCE%GOBP%GO:0071310	129	0.420529	1.41652	0.0273418	0.46461	1	370	tags=36%, list=19%, signal=42%		MICROTUBULE-BASED PROCESS%GOBP%GO:0007017	33	0.545144	1.1843	0.194911	1	1	148	tags=24%, list=11%, signal=27%		MACROMOLECULE BIOSYNTHETIC PROCESS%GOBP%GO:0009059	58	0.398538	1.02615	0.462176	1	1	297	tags=41%, list=29%, signal=55%
SECRETION%GOBP%GO:0046903	31	0.488968	1.41275	0.100116	0.471745	1	459	tags=48%, list=24%, signal=62%		REGULATION OF CATABOLIC PROCESS%GOBP%GO:0009894	55	0.529287	1.18308	0.14479	1	1	359	tags=44%, list=27%, signal=57%		NUCLEAR RECEPTORS META-PATHWAY%WIKIPATHWAYS_20230810%WP2882%HOMO SAPIENS	35	0.418885	1.02435	0.45915	1	1	190	tags=23%, list=18%, signal=27%
REGULATION OF IMMUNE EFFECTOR PROCESS%GOBP%GO:0002697	32	0.485179	1.41273	0.0954626	0.468684	1	417	tags=47%, list=22%, signal=59%		RESPONSE TO STARVATION%GOBP%GO:0042594	19	0.572092	1.18291	0.242504	1	1	169	tags=32%, list=13%, signal=36%		MONOATOMIC ION TRANSMEMBRANE TRANSPORT%GOBP%GO:0034220	27	0.433119	1.01452	0.482974	1	1	81	tags=11%, list=8%, signal=12%
RESPONSE TO OXYGEN-CONTAINING COMPOUND%GOBP%GO:1901700	104	0.424885	1.4116	0.0340031	0.468648	1	376	tags=36%, list=19%, signal=42%		REGULATION OF TRANSPORTER ACTIVITY%GOBP%GO:0032409	21	0.568303	1.18281	0.229448	1	1	223	tags=29%, list=17%, signal=34%		TUBE MORPHOGENESIS%GOBP%GO:0035239	32	0.419103	1.01366	0.480844	1	1	7	tags=6%, list=1%, signal=6%
POST-TRANSLATIONAL PROTEIN PHOSPHORYLATION%REACTOME DATABASE ID RELEASE 84%8957275	18	0.53881	1.41119	0.119517	0.46663	1	475	tags=56%, list=24%, signal=73%		POSITIVE REGULATION OF EPITHELIAL CELL MIGRATION%GOBP%GO:0010634	17	0.574291	1.18114	0.241507	1	1	80	tags=18%, list=6%, signal=19%		MEMBRANE LIPID METABOLIC PROCESS%GOBP%GO:0006643	15	0.471899	1.01221	0.480149	1	1	126	tags=27%, list=12%, signal=30%
HDR THROUGH HOMOLOGOUS RECOMBINATION (HRR) OR SINGLE STRAND ANNEALING (SSA)%REACTOME%R-HSA-5693567.2	20	0.531595	1.41012	0.113651	0.466382	1	0	tags=5%, list=0%, signal=5%		MULTICELLULAR ORGANISM REPRODUCTION%GOBP%GO:0032504	27	0.551092	1.18077	0.211094	1	1	167	tags=22%, list=13%, signal=25%		ORGANIC SUBSTANCE METABOLIC PROCESS%GOBP%GO:0071704	222	0.36965	1.01105	0.4815	1	1	341	tags=42%, list=33%, signal=49%
ALCOHOL METABOLIC PROCESS%GOBP%GO:0006066	18	0.540255	1.40961	0.108214	0.464767	1	258	tags=33%, list=13%, signal=38%		CELLULAR LIPID METABOLIC PROCESS%GOBP%GO:0044255	57	0.524666	1.18036	0.143143	1	1	158	tags=21%, list=12%, signal=23%		NEGATIVE REGULATION OF CELL ACTIVATION%GOBP%GO:0050866	22	0.443054	1.0105	0.488927	1	1	216	tags=36%, list=21%, signal=45%
TELOMERE MAINTENANCE%REACTOME DATABASE ID RELEASE 84%157579	23	0.517316	1.40958	0.113776	0.461908	1	0	tags=4%, list=0%, signal=4%		PID_P53_DOWNSTREAM_PATHWAY%MSIGDB_C2%PID_P53_DOWNSTREAM_PATHWAY	16	0.583603	1.17751	0.252916	1	1	82	tags=25%, list=6%, signal=26%		LEUKOCYTE MIGRATION%GOBP%GO:0050900	21	0.445488	1.00713	0.487239	1	1	30	tags=14%, list=3%, signal=14%
GLYCOSAMINOGLYCAN METABOLISM%REACTOME DATABASE ID RELEASE 84%1630316	19	0.524256	1.40846	0.110747	0.461981	1	42	tags=16%, list=2%, signal=16%		REGULATION OF PROTEIN LOCALIZATION TO MEMBRANE%GOBP%GO:1905475	16	0.582735	1.1767	0.246377	1	1	385	tags=63%, list=29%, signal=87%		STRIATED MUSCLE CELL DIFFERENTIATION%GOBP%GO:0051146	15	0.466193	1.00698	0.490148	1	1	193	tags=33%, list=19%, signal=40%
REGULATION OF INFLAMMATORY RESPONSE%GOBP%GO:0050727	33	0.484104	1.40804	0.102053	0.460149	1	270	tags=27%, list=14%, signal=31%		REGULATION OF PROTEIN METABOLIC PROCESS%GOBP%GO:0051246	158	0.505027	1.17644	0.0515	1	1	340	tags=39%, list=26%, signal=46%		SIGNALING BY INTERLEUKINS%REACTOME%R-HSA-449147.11	36	0.41138	1.00562	0.487486	1	1	195	tags=25%, list=19%, signal=30%
TP53 REGULATES TRANSCRIPTION OF CELL CYCLE GENES%REACTOME DATABASE ID RELEASE 84%6791312	15	0.55173	1.40421	0.128679	0.467545	1	0	tags=7%, list=0%, signal=7%		SECRETION%GOBP%GO:0046903	27	0.551206	1.17579	0.229979	1	1	201	tags=22%, list=15%, signal=26%		NEGATIVE REGULATION OF CELL DEVELOPMENT%GOBP%GO:0010721	16	0.459232	1.00433	0.501494	1	1	216	tags=38%, list=21%, signal=47%
ORC1 REMOVAL FROM CHROMATIN%REACTOME%R-HSA-68949.3	15	0.556882	1.40302	0.123956	0.46782	1	0	tags=7%, list=0%, signal=7%		REGULATION OF HORMONE SECRETION%GOBP%GO:0046883	22	0.559373	1.17515	0.241753	1	1	272	tags=36%, list=21%, signal=45%		PRIMARY METABOLIC PROCESS%GOBP%GO:0044238	205	0.364679	0.999998	0.503	1	1	341	tags=41%, list=33%, signal=50%
MUSCLE SYSTEM PROCESS%GOBP%GO:0003012	16	0.546855	1.4024	0.121331	0.466652	1	133	tags=19%, list=7%, signal=20%		STRIATED MUSCLE TISSUE DEVELOPMENT%GOBP%GO:0014706	16	0.576042	1.17388	0.2496	1	1	186	tags=31%, list=14%, signal=36%		ORGANIC ACID BIOSYNTHETIC PROCESS%GOBP%GO:0016053	15	0.464778	0.999231	0.498502	1	1	314	tags=40%, list=30%, signal=57%
GLUCOCORTICOID RECEPTOR PATHWAY%WIKIPATHWAYS_20230810%WP2880%HOMO SAPIENS	17	0.539698	1.40207	0.119586	0.464658	1	461	tags=59%, list=24%, signal=76%		REGULATION OF IMMUNE EFFECTOR PROCESS%GOBP%GO:0002697	36	0.533064	1.17299	0.209783	1	1	175	tags=28%, list=13%, signal=31%		REGULATION OF INNATE IMMUNE RESPONSE%GOBP%GO:0045088	26	0.424697	0.997834	0.507353	1	1	342	tags=54%, list=33%, signal=78%
REGULATION OF MAPK CASCADE%GOBP%GO:0043408	74	0.430886	1.40183	0.0555556	0.462432	1	374	tags=34%, list=19%, signal=40%		REGULATION OF BLOOD PRESSURE%GOBP%GO:0008217	20	0.562427	1.17288	0.241995	1	1	83	tags=20%, list=6%, signal=21%		NUCLEOSIDE PHOSPHATE METABOLIC PROCESS%GOBP%GO:0006753	18	0.450948	0.993641	0.501484	1	1	178	tags=22%, list=17%, signal=26%
ORGANIC ACID BIOSYNTHETIC PROCESS%GOBP%GO:0016053	25	0.497253	1.39779	0.113333	0.47041	1	493	tags=48%, list=25%, signal=64%		VIRAL INFECTION PATHWAYS%REACTOME%R-HSA-9824446.1	29	0.540203	1.17078	0.22427	1	1	296	tags=34%, list=22%, signal=44%		POSITIVE REGULATION OF INNATE IMMUNE RESPONSE%GOBP%GO:0045089	21	0.4354	0.991193	0.504084	1	1	342	tags=57%, list=33%, signal=84%
REGULATION OF ANATOMICAL STRUCTURE MORPHOGENESIS%GOBP%GO:0022603	86	0.425287	1.39523	0.0557582	0.474484	1	507	tags=47%, list=26%, signal=60%		GLYCOPROTEIN BIOSYNTHETIC PROCESS%GOBP%GO:0009101	21	0.557836	1.17052	0.239665	1	1	302	tags=43%, list=23%, signal=55%		RENAL SYSTEM DEVELOPMENT%GOBP%GO:0072001	21	0.431886	0.988855	0.512968	1	1	62	tags=14%, list=6%, signal=15%
POSITIVE REGULATION OF TRANSPORT%GOBP%GO:0051050	77	0.429149	1.39323	0.0683851	0.476919	1	219	tags=22%, list=11%, signal=24%		HALLMARK_HYPOXIA%MSIGDBHALLMARK%HALLMARK_HYPOXIA	29	0.543225	1.16665	0.2294	1	1	223	tags=34%, list=17%, signal=41%		AXON GUIDANCE%REACTOME DATABASE ID RELEASE 84%422475	15	0.461601	0.987221	0.517803	1	1	4	tags=7%, list=0%, signal=7%
CELLULAR RESPONSE TO OXYGEN LEVELS%GOBP%GO:0071453	16	0.541674	1.3907	0.13687	0.480965	1	411	tags=50%, list=21%, signal=63%		CARDIAC MUSCLE TISSUE DEVELOPMENT%GOBP%GO:0048738	16	0.576042	1.16629	0.247209	1	1	186	tags=31%, list=14%, signal=36%		CARBOXYLIC ACID BIOSYNTHETIC PROCESS%GOBP%GO:0046394	15	0.464778	0.987168	0.51929	1	1	314	tags=40%, list=30%, signal=57%
REGULATION OF HORMONE SECRETION%GOBP%GO:0046883	18	0.533	1.38926	0.123552	0.482094	1	215	tags=33%, list=11%, signal=37%		MUSCLE CONTRACTION%REACTOME%R-HSA-397014.3	15	0.582037	1.16472	0.278794	1	1	206	tags=27%, list=16%, signal=31%		NEGATIVE REGULATION OF NUCLEOBASE-CONTAINING COMPOUND METABOLIC PROCESS%GOBP%GO:0045934	69	0.378888	0.985168	0.548354	1	1	255	tags=36%, list=25%, signal=45%
SIGNALING BY RECEPTOR TYROSINE KINASES%REACTOME%R-HSA-9006934.5	59	0.436569	1.38859	0.0832432	0.481031	1	433	tags=31%, list=22%, signal=38%		M PHASE%REACTOME%R-HSA-68886.3	15	0.582588	1.16423	0.269747	1	1	114	tags=20%, list=9%, signal=22%		COGNITION%GOBP%GO:0050890	15	0.455935	0.984079	0.521024	1	1	3	tags=7%, list=0%, signal=7%
ENDOCYTOSIS%GOBP%GO:0006897	41	0.454174	1.38721	0.0973551	0.482001	1	266	tags=27%, list=14%, signal=30%		GLYCOSYLATION%GOBP%GO:0070085	17	0.570237	1.16413	0.260085	1	1	450	tags=65%, list=34%, signal=97%		KIDNEY DEVELOPMENT%GOBP%GO:0001822	21	0.431886	0.979953	0.520231	1	1	62	tags=14%, list=6%, signal=15%
REGULATION OF CELL MORPHOGENESIS%GOBP%GO:0022604	17	0.536529	1.38662	0.124751	0.480869	1	498	tags=59%, list=26%, signal=78%		PROTEIN GLYCOSYLATION%GOBP%GO:0006486	17	0.570237	1.16334	0.276337	1	1	450	tags=65%, list=34%, signal=97%		ORGANIC SUBSTANCE CATABOLIC PROCESS%GOBP%GO:1901575	49	0.386634	0.977224	0.5353	1	1	356	tags=55%, list=34%, signal=80%
CHEMICAL HOMEOSTASIS%GOBP%GO:0048878	64	0.437607	1.3864	0.075188	0.478651	1	273	tags=23%, list=14%, signal=26%		GLYCOSAMINOGLYCAN METABOLISM%REACTOME DATABASE ID RELEASE 84%1630316	16	0.573559	1.16317	0.265176	1	1	215	tags=38%, list=16%, signal=44%		SIGNALING BY RECEPTOR TYROSINE KINASES%REACTOME%R-HSA-9006934.5	39	0.396846	0.976313	0.541189	1	1	223	tags=33%, list=22%, signal=41%
CARBOXYLIC ACID BIOSYNTHETIC PROCESS%GOBP%GO:0046394	25	0.497253	1.38581	0.122946	0.477492	1	493	tags=48%, list=25%, signal=64%		MACROMOLECULE GLYCOSYLATION%GOBP%GO:0043413	17	0.570237	1.163	0.282322	1	1	450	tags=65%, list=34%, signal=97%		ENDOMEMBRANE SYSTEM ORGANIZATION%GOBP%GO:0010256	23	0.421536	0.97596	0.535532	1	1	137	tags=22%, list=13%, signal=24%
LIPID METABOLIC PROCESS%GOBP%GO:0006629	75	0.428302	1.38405	0.0668421	0.479453	1	331	tags=25%, list=17%, signal=29%		REGULATION OF LIPID METABOLIC PROCESS%GOBP%GO:0019216	27	0.540021	1.16142	0.25	1	1	430	tags=44%, list=33%, signal=65%		CATABOLIC PROCESS%GOBP%GO:0009056	56	0.376611	0.97494	0.553766	1	1	356	tags=52%, list=34%, signal=75%
TRANSMEMBRANE RECEPTOR PROTEIN TYROSINE KINASE SIGNALING PATHWAY%GOBP%GO:0007169	41	0.458531	1.38317	0.108475	0.479066	1	322	tags=27%, list=17%, signal=31%		NEGATIVE REGULATION OF MOLECULAR FUNCTION%GOBP%GO:0044092	60	0.515881	1.16105	0.171271	1	1	243	tags=25%, list=18%, signal=29%		PLATELET ACTIVATION, SIGNALING AND AGGREGATION%REACTOME DATABASE ID RELEASE 84%76002	19	0.440626	0.973643	0.542403	1	1	115	tags=32%, list=11%, signal=35%
TRANSMEMBRANE TRANSPORT%GOBP%GO:0055085	69	0.427143	1.38255	0.0785676	0.477944	1	326	tags=25%, list=17%, signal=29%		LIPID HOMEOSTASIS%GOBP%GO:0055088	17	0.564299	1.16103	0.278163	1	1	163	tags=18%, list=12%, signal=20%		NEGATIVE REGULATION OF BIOLOGICAL PROCESS%GOBP%GO:0048519	261	0.352643	0.971342	0.598799	1	1	270	tags=33%, list=26%, signal=33%
REGULATION OF MAP KINASE ACTIVITY%GOBP%GO:0043405	19	0.519644	1.38237	0.132454	0.47575	1	181	tags=32%, list=9%, signal=34%		TRANSMEMBRANE RECEPTOR PROTEIN TYROSINE KINASE SIGNALING PATHWAY%GOBP%GO:0007169	28	0.539419	1.16043	0.235504	1	1	335	tags=43%, list=25%, signal=56%		ORGANONITROGEN COMPOUND METABOLIC PROCESS%GOBP%GO:1901564	156	0.356321	0.967482	0.605711	1	1	126	tags=15%, list=12%, signal=14%
VESICLE-MEDIATED TRANSPORT%REACTOME%R-HSA-5653656.2	56	0.437099	1.38201	0.0919478	0.474095	1	380	tags=32%, list=20%, signal=39%		SIGNALING BY NTRKS%REACTOME%R-HSA-166520.4	19	0.554887	1.15762	0.271728	1	1	304	tags=37%, list=23%, signal=47%		POST-TRANSLATIONAL PROTEIN MODIFICATION%GOBP%GO:0043687	22	0.426153	0.967378	0.53824	1	1	121	tags=23%, list=12%, signal=25%
SIGNALING BY INTERLEUKINS%REACTOME%R-HSA-449147.11	52	0.446599	1.38043	0.0872886	0.475392	1	389	tags=42%, list=20%, signal=52%		POSITIVE REGULATION OF EPITHELIAL CELL PROLIFERATION%GOBP%GO:0050679	19	0.562359	1.15615	0.263713	1	1	80	tags=11%, list=6%, signal=11%		LIPID BIOSYNTHETIC PROCESS%GOBP%GO:0008610	39	0.391348	0.96709	0.557351	1	1	314	tags=41%, list=30%, signal=57%
OXOACID METABOLIC PROCESS%GOBP%GO:0043436	61	0.432963	1.37978	0.0725416	0.474498	1	386	tags=30%, list=20%, signal=36%		POSITIVE REGULATION OF PEPTIDYL-TYROSINE PHOSPHORYLATION%GOBP%GO:0050731	15	0.575277	1.15452	0.278345	1	1	54	tags=13%, list=4%, signal=14%		MUSCLE CELL DIFFERENTIATION%GOBP%GO:0042692	16	0.440708	0.96372	0.532132	1	1	193	tags=31%, list=19%, signal=38%
MULTICELLULAR ORGANISMAL PROCESS%GOBP%GO:0032501	411	0.39461	1.37887	0.001	0.474363	1	407	tags=28%, list=21%, signal=28%		PLATELET ACTIVATION, SIGNALING AND AGGREGATION%REACTOME DATABASE ID RELEASE 84%76002	27	0.540893	1.15262	0.252422	1	1	141	tags=26%, list=11%, signal=28%		MULTICELLULAR ORGANISM REPRODUCTION%GOBP%GO:0032504	22	0.4162	0.957528	0.538946	1	1	288	tags=36%, list=28%, signal=49%
NEGATIVE REGULATION OF CELL ACTIVATION%GOBP%GO:0050866	21	0.519015	1.37882	0.123797	0.471939	1	345	tags=33%, list=18%, signal=40%		NEGATIVE REGULATION OF SIGNALING%GOBP%GO:0023057	120	0.499146	1.15205	0.1025	1	1	274	tags=36%, list=21%, signal=41%		TAXIS%GOBP%GO:0042330	26	0.409852	0.95669	0.560784	1	1	128	tags=23%, list=12%, signal=26%
INTRACELLULAR CHEMICAL HOMEOSTASIS%GOBP%GO:0055082	42	0.456484	1.37711	0.11401	0.474048	1	475	tags=36%, list=24%, signal=46%		POSITIVE REGULATION OF PROTEIN KINASE ACTIVITY%GOBP%GO:0045860	36	0.525113	1.15155	0.23428	1	1	335	tags=42%, list=25%, signal=54%		LOCOMOTION%GOBP%GO:0040011	27	0.402597	0.953143	0.569499	1	1	128	tags=22%, list=12%, signal=25%
PURINE RIBONUCLEOTIDE BIOSYNTHETIC PROCESS%GOBP%GO:0009152	22	0.50623	1.3759	0.129492	0.474572	1	125	tags=14%, list=6%, signal=14%		EXTRACELLULAR STRUCTURE ORGANIZATION%GOBP%GO:0043062	23	0.544877	1.15099	0.275969	1	1	211	tags=30%, list=16%, signal=36%		CHEMOTAXIS%GOBP%GO:0006935	26	0.409852	0.952171	0.577489	1	1	128	tags=23%, list=12%, signal=26%
PROCESS UTILIZING AUTOPHAGIC MECHANISM%GOBP%GO:0061919	15	0.546298	1.37566	0.136245	0.472679	1	437	tags=47%, list=23%, signal=60%		INNATE IMMUNE SYSTEM%REACTOME DATABASE ID RELEASE 84%168249	82	0.503493	1.15046	0.149575	1	1	253	tags=28%, list=19%, signal=33%		MACROMOLECULE METABOLIC PROCESS%GOBP%GO:0043170	141	0.350316	0.950992	0.627382	1	1	217	tags=24%, list=21%, signal=26%
RIBONUCLEOTIDE BIOSYNTHETIC PROCESS%GOBP%GO:0009260	23	0.494466	1.37486	0.137824	0.472195	1	125	tags=13%, list=6%, signal=14%		HALLMARK_APOPTOSIS%MSIGDBHALLMARK%HALLMARK_APOPTOSIS	17	0.564283	1.15045	0.278749	1	1	89	tags=24%, list=7%, signal=25%		CELLULAR LIPID METABOLIC PROCESS%GOBP%GO:0044255	51	0.370303	0.94707	0.598417	1	1	339	tags=43%, list=33%, signal=61%
HOMOLOGY DIRECTED REPAIR%REACTOME%R-HSA-5693538.2	21	0.506352	1.37409	0.139962	0.471644	1	0	tags=5%, list=0%, signal=5%		EXTERNAL ENCAPSULATING STRUCTURE ORGANIZATION%GOBP%GO:0045229	24	0.541153	1.14993	0.271186	1	1	211	tags=29%, list=16%, signal=34%		CENTRAL NERVOUS SYSTEM DEVELOPMENT%GOBP%GO:0007417	45	0.377834	0.945144	0.59743	1	1	323	tags=42%, list=31%, signal=59%
MEIOTIC NUCLEAR DIVISION%GOBP%GO:0140013	19	0.521929	1.37363	0.132111	0.470494	1	0	tags=5%, list=0%, signal=5%		SENSORY SYSTEM DEVELOPMENT%GOBP%GO:0048880	16	0.566504	1.14885	0.302463	1	1	285	tags=31%, list=22%, signal=39%		AMIDE METABOLIC PROCESS%GOBP%GO:0043603	24	0.408572	0.944517	0.577489	1	1	338	tags=50%, list=33%, signal=73%
MONOATOMIC CATION HOMEOSTASIS%GOBP%GO:0055080	40	0.45689	1.37271	0.113779	0.470417	1	475	tags=35%, list=24%, signal=45%		PROTEIN LOCALIZATION%GOBP%GO:0008104	79	0.502838	1.14847	0.1535	1	1	290	tags=33%, list=22%, signal=40%		REGULATION OF BINDING%GOBP%GO:0051098	19	0.419597	0.9434	0.571597	1	1	89	tags=16%, list=9%, signal=17%
REGULATION OF LIPID METABOLIC PROCESS%GOBP%GO:0019216	28	0.482031	1.37256	0.128097	0.468314	1	357	tags=36%, list=18%, signal=43%		ORGANOPHOSPHATE METABOLIC PROCESS%GOBP%GO:0019637	55	0.510623	1.14845	0.200503	1	1	77	tags=15%, list=6%, signal=15%		NEGATIVE REGULATION OF RNA METABOLIC PROCESS%GOBP%GO:0051253	65	0.362459	0.940708	0.60393	1	1	255	tags=35%, list=25%, signal=44%
ORGANIC ACID METABOLIC PROCESS%GOBP%GO:0006082	61	0.432963	1.37244	0.0849006	0.466178	1	386	tags=30%, list=20%, signal=36%		EPIDERMIS DEVELOPMENT%GOBP%GO:0008544	23	0.545638	1.14834	0.269825	1	1	126	tags=22%, list=10%, signal=24%		LIPID METABOLIC PROCESS%GOBP%GO:0006629	57	0.364766	0.94007	0.600104	1	1	339	tags=42%, list=33%, signal=59%
HALLMARK_INTERFERON_GAMMA_RESPONSE%MSIGDBHALLMARK%HALLMARK_INTERFERON_GAMMA_RESPONSE	28	0.474965	1.37206	0.124405	0.464666	1	503	tags=46%, list=26%, signal=62%		LIPID BIOSYNTHETIC PROCESS%GOBP%GO:0008610	50	0.51299	1.14733	0.212745	1	1	114	tags=18%, list=9%, signal=19%		NEGATIVE REGULATION OF MOLECULAR FUNCTION%GOBP%GO:0044092	37	0.378271	0.938823	0.587473	1	1	94	tags=19%, list=9%, signal=20%
ANTEROGRADE TRANS-SYNAPTIC SIGNALING%GOBP%GO:0098916	22	0.500631	1.37046	0.132966	0.466312	1	348	tags=36%, list=18%, signal=44%		NEGATIVE REGULATION OF PROTEOLYSIS%GOBP%GO:0045861	16	0.565075	1.14636	0.303046	1	1	213	tags=31%, list=16%, signal=37%		NITROGEN COMPOUND METABOLIC PROCESS%GOBP%GO:0006807	184	0.343684	0.938027	0.690381	1	1	329	tags=38%, list=32%, signal=45%
CELLULAR SENESCENCE%REACTOME%R-HSA-2559583.5	22	0.505785	1.36882	0.131992	0.467948	1	15	tags=9%, list=1%, signal=9%		RIBOSE PHOSPHATE METABOLIC PROCESS%GOBP%GO:0019693	15	0.572373	1.14621	0.303063	1	1	37	tags=13%, list=3%, signal=14%		HEMOSTASIS%REACTOME DATABASE ID RELEASE 84%109582	45	0.368887	0.933131	0.611964	1	1	156	tags=29%, list=15%, signal=33%
FOCAL ADHESION: PI3K-AKT-MTOR-SIGNALING PATHWAY%WIKIPATHWAYS_20230810%WP3932%HOMO SAPIENS	22	0.499349	1.36873	0.141796	0.46578	1	513	tags=59%, list=26%, signal=79%		NEGATIVE REGULATION OF CELL COMMUNICATION%GOBP%GO:0010648	120	0.499146	1.14602	0.111556	1	1	274	tags=36%, list=21%, signal=41%		PROTEIN MODIFICATION BY SMALL PROTEIN CONJUGATION OR REMOVAL%GOBP%GO:0070647	20	0.407736	0.928544	0.581272	1	1	184	tags=25%, list=18%, signal=30%
AUTOPHAGY%GOBP%GO:0006914	15	0.546298	1.36861	0.135884	0.463746	1	437	tags=47%, list=23%, signal=60%		REGULATION OF CELLULAR CATABOLIC PROCESS%GOBP%GO:0031329	40	0.517269	1.14542	0.240302	1	1	235	tags=30%, list=18%, signal=35%		METABOLISM%REACTOME DATABASE ID RELEASE 84%1430728	96	0.349258	0.927225	0.654021	1	1	338	tags=46%, list=33%, signal=62%
REGULATION OF CELL ADHESION%GOBP%GO:0030155	78	0.417429	1.36859	0.0782881	0.46147	1	370	tags=33%, list=19%, signal=40%		REGULATION OF EPITHELIAL CELL DIFFERENTIATION%GOBP%GO:0030856	17	0.562382	1.14519	0.287223	1	1	78	tags=18%, list=6%, signal=19%		CIRCULATORY SYSTEM DEVELOPMENT%GOBP%GO:0072359	54	0.359445	0.926059	0.625978	1	1	9	tags=6%, list=1%, signal=5%
HEMOSTASIS%REACTOME DATABASE ID RELEASE 84%109582	68	0.424	1.36358	0.0842217	0.47162	1	188	tags=22%, list=10%, signal=24%		NEGATIVE REGULATION OF TRANSPORT%GOBP%GO:0051051	27	0.532568	1.14323	0.270908	1	1	149	tags=22%, list=11%, signal=25%		RESPONSE TO STRESS%GOBP%GO:0006950	134	0.343817	0.924463	0.690261	1	1	317	tags=40%, list=31%, signal=51%
LEUKOCYTE MIGRATION%GOBP%GO:0050900	19	0.522675	1.36358	0.143778	0.469273	1	185	tags=37%, list=10%, signal=40%		REGULATION OF BINDING%GOBP%GO:0051098	27	0.532988	1.14317	0.274833	1	1	248	tags=30%, list=19%, signal=36%		MULTICELLULAR ORGANISMAL REPRODUCTIVE PROCESS%GOBP%GO:0048609	20	0.40811	0.924012	0.603697	1	1	1	tags=5%, list=0%, signal=5%
MEMBRANE TRAFFICKING%REACTOME DATABASE ID RELEASE 84%199991	51	0.440243	1.36349	0.0953694	0.467133	1	159	tags=18%, list=8%, signal=19%		REGULATION OF INTRACELLULAR SIGNAL TRANSDUCTION%GOBP%GO:1902531	163	0.491757	1.14288	0.088	1	1	349	tags=40%, list=27%, signal=48%		REGULATION OF RESPONSE TO BIOTIC STIMULUS%GOBP%GO:0002831	29	0.387193	0.92365	0.611205	1	1	342	tags=48%, list=33%, signal=70%
PURINE RIBONUCLEOTIDE METABOLIC PROCESS%GOBP%GO:0009150	31	0.470336	1.36242	0.132501	0.467587	1	347	tags=26%, list=18%, signal=31%		PHOSPHATE-CONTAINING COMPOUND METABOLIC PROCESS%GOBP%GO:0006796	112	0.496336	1.1416	0.1235	1	1	92	tags=14%, list=7%, signal=14%		POSITIVE REGULATION OF RESPONSE TO BIOTIC STIMULUS%GOBP%GO:0002833	23	0.399413	0.923552	0.615385	1	1	342	tags=52%, list=33%, signal=76%
RESPONSE TO ORGANIC CYCLIC COMPOUND%GOBP%GO:0014070	44	0.444843	1.36173	0.113675	0.467012	1	407	tags=45%, list=21%, signal=56%		EXTRACELLULAR MATRIX ORGANIZATION%GOBP%GO:0030198	23	0.544877	1.14048	0.283359	1	1	211	tags=30%, list=16%, signal=36%		MONOCARBOXYLIC ACID METABOLIC PROCESS%GOBP%GO:0032787	28	0.392719	0.923394	0.605469	1	1	324	tags=39%, list=31%, signal=56%
RIBOSE PHOSPHATE BIOSYNTHETIC PROCESS%GOBP%GO:0046390	23	0.494466	1.35879	0.150591	0.472123	1	125	tags=13%, list=6%, signal=14%		POSITIVE REGULATION OF PROTEIN MODIFICATION PROCESS%GOBP%GO:0031401	74	0.501734	1.14022	0.175	1	1	304	tags=35%, list=23%, signal=43%		REGULATION OF MITOTIC CELL CYCLE%GOBP%GO:0007346	17	0.417857	0.922289	0.594611	1	1	89	tags=18%, list=9%, signal=19%
POSITIVE REGULATION OF INTRACELLULAR TRANSPORT%GOBP%GO:0032388	19	0.515139	1.35557	0.14676	0.478061	1	60	tags=16%, list=3%, signal=16%		SIGNALING BY RECEPTOR TYROSINE KINASES%REACTOME%R-HSA-9006934.5	52	0.511077	1.1398	0.219267	1	1	310	tags=35%, list=24%, signal=43%		DIRECT P53 EFFECTORS%PATHWAY INTERACTION DATABASE NCI-NATURE CURATED DATA%DIRECT P53 EFFECTORS	16	0.424545	0.919439	0.612417	1	1	177	tags=31%, list=17%, signal=37%
REGULATION OF LEUKOCYTE MEDIATED CYTOTOXICITY%GOBP%GO:0001910	15	0.536922	1.35404	0.148893	0.479539	1	484	tags=73%, list=25%, signal=97%		MODULATION OF CHEMICAL SYNAPTIC TRANSMISSION%GOBP%GO:0050804	23	0.53531	1.13905	0.291753	1	1	260	tags=30%, list=20%, signal=37%		POSITIVE REGULATION OF PROTEIN METABOLIC PROCESS%GOBP%GO:0051247	71	0.352607	0.91832	0.652884	1	1	197	tags=30%, list=19%, signal=34%
REGULATION OF LIPID LOCALIZATION%GOBP%GO:1905952	19	0.512046	1.35169	0.1535	0.483375	1	158	tags=26%, list=8%, signal=28%		EPITHELIUM DEVELOPMENT%GOBP%GO:0060429	63	0.503936	1.13878	0.212106	1	1	119	tags=16%, list=9%, signal=17%		MONOATOMIC ION TRANSPORT%GOBP%GO:0006811	33	0.380038	0.918317	0.618529	1	1	113	tags=12%, list=11%, signal=13%
RESPONSE TO EXTERNAL STIMULUS%GOBP%GO:0009605	157	0.395863	1.35061	0.0399393	0.483732	1	421	tags=33%, list=22%, signal=39%		REGULATION OF TRANS-SYNAPTIC SIGNALING%GOBP%GO:0099177	23	0.53531	1.13832	0.297521	1	1	260	tags=30%, list=20%, signal=37%		SYSTEM PROCESS%GOBP%GO:0003008	94	0.34368	0.917263	0.675227	1	1	160	tags=17%, list=15%, signal=18%
MULTICELLULAR ORGANISMAL REPRODUCTIVE PROCESS%GOBP%GO:0048609	33	0.465294	1.35057	0.133057	0.481574	1	12	tags=6%, list=1%, signal=6%		REGULATION OF MOLECULAR FUNCTION%GOBP%GO:0065009	165	0.488173	1.13796	0.099	1	1	340	tags=37%, list=26%, signal=44%		METAL ION TRANSPORT%GOBP%GO:0030001	25	0.392564	0.916341	0.609729	1	1	113	tags=12%, list=11%, signal=13%
CHEMICAL SYNAPTIC TRANSMISSION%GOBP%GO:0007268	22	0.500631	1.35035	0.151961	0.479765	1	348	tags=36%, list=18%, signal=44%		METABOLISM OF VITAMINS AND COFACTORS%REACTOME%R-HSA-196854.6	18	0.556629	1.13791	0.300792	1	1	134	tags=22%, list=10%, signal=24%		MONOATOMIC CATION TRANSMEMBRANE TRANSPORT%GOBP%GO:0098655	22	0.401357	0.915828	0.615029	1	1	81	tags=9%, list=8%, signal=10%
REGULATION OF RESPONSE TO STRESS%GOBP%GO:0080134	145	0.395112	1.34999	0.0455927	0.478354	1	374	tags=31%, list=19%, signal=36%		RESPONSE TO WOUNDING%GOBP%GO:0009611	35	0.521125	1.13782	0.271075	1	1	288	tags=37%, list=22%, signal=46%		PROTEIN-CONTAINING COMPLEX ASSEMBLY%GOBP%GO:0065003	30	0.385122	0.914578	0.613712	1	1	389	tags=47%, list=38%, signal=73%
RIBOSE PHOSPHATE METABOLIC PROCESS%GOBP%GO:0019693	32	0.459833	1.34854	0.145218	0.479667	1	347	tags=25%, list=18%, signal=30%		VISUAL SYSTEM DEVELOPMENT%GOBP%GO:0150063	16	0.566503	1.13744	0.295442	1	1	285	tags=31%, list=22%, signal=39%		POSITIVE REGULATION OF DEFENSE RESPONSE%GOBP%GO:0031349	27	0.386847	0.913562	0.630106	1	1	343	tags=56%, list=33%, signal=81%
DNA DOUBLE-STRAND BREAK REPAIR%REACTOME%R-HSA-5693532.3	22	0.500397	1.34847	0.144444	0.47761	1	0	tags=5%, list=0%, signal=4%		POSITIVE REGULATION OF TRANSMEMBRANE TRANSPORT%GOBP%GO:0034764	19	0.547009	1.13614	0.302824	1	1	223	tags=32%, list=17%, signal=37%		INTRACELLULAR SIGNAL TRANSDUCTION%GOBP%GO:0035556	60	0.352599	0.910856	0.659044	1	1	356	tags=48%, list=34%, signal=69%
HALLMARK_COMPLEMENT%MSIGDBHALLMARK%HALLMARK_COMPLEMENT	22	0.501248	1.34673	0.156619	0.479806	1	187	tags=32%, list=10%, signal=35%		SIGNALING BY NTRK1 (TRKA)%REACTOME DATABASE ID RELEASE 84%187037	16	0.558567	1.13591	0.315678	1	1	304	tags=38%, list=23%, signal=48%		NERVOUS SYSTEM DEVELOPMENT%REACTOME DATABASE ID RELEASE 84%9675108	16	0.417224	0.907617	0.617188	1	1	4	tags=6%, list=0%, signal=6%
MAPK CASCADE%GOBP%GO:0000165	18	0.510856	1.34527	0.157929	0.481318	1	423	tags=56%, list=22%, signal=70%		ORGANELLE ORGANIZATION%GOBP%GO:0006996	155	0.489376	1.13591	0.115	1	1	262	tags=26%, list=20%, signal=29%		POSITIVE REGULATION OF PROTEIN MODIFICATION PROCESS%GOBP%GO:0031401	50	0.359122	0.907605	0.65465	1	1	197	tags=30%, list=19%, signal=35%
REGULATION OF CHEMOTAXIS%GOBP%GO:0050920	25	0.478463	1.34463	0.148079	0.480705	1	420	tags=52%, list=22%, signal=66%		CELLULAR RESPONSE TO EXTERNAL STIMULUS%GOBP%GO:0071496	25	0.533012	1.13496	0.287118	1	1	489	tags=68%, list=37%, signal=106%		HEAD DEVELOPMENT%GOBP%GO:0060322	32	0.377365	0.907416	0.650556	1	1	323	tags=47%, list=31%, signal=66%
IMMUNE SYSTEM PROCESS%GOBP%GO:0002376	150	0.395119	1.34419	0.0424886	0.479531	1	420	tags=34%, list=22%, signal=40%		CYTOKINE-MEDIATED SIGNALING PATHWAY%GOBP%GO:0019221	30	0.52532	1.13451	0.274029	1	1	334	tags=40%, list=25%, signal=52%		REGULATION OF CELL ACTIVATION%GOBP%GO:0050865	45	0.365811	0.907307	0.659067	1	1	270	tags=42%, list=26%, signal=55%
REGULATION OF LEUKOCYTE MEDIATED IMMUNITY%GOBP%GO:0002703	25	0.477521	1.34271	0.146238	0.480955	1	639	tags=72%, list=33%, signal=106%		REGULATION OF PEPTIDYL-TYROSINE PHOSPHORYLATION%GOBP%GO:0050730	18	0.553326	1.13421	0.30303	1	1	334	tags=33%, list=25%, signal=44%		INORGANIC CATION TRANSMEMBRANE TRANSPORT%GOBP%GO:0098662	21	0.403538	0.906382	0.636153	1	1	81	tags=10%, list=8%, signal=10%
RIBONUCLEOTIDE METABOLIC PROCESS%GOBP%GO:0009259	32	0.459833	1.3422	0.148368	0.480083	1	347	tags=25%, list=18%, signal=30%		INNATE IMMUNE RESPONSE%GOBP%GO:0045087	31	0.524277	1.13411	0.271943	1	1	376	tags=42%, list=29%, signal=57%		INORGANIC ION TRANSMEMBRANE TRANSPORT%GOBP%GO:0098660	23	0.393341	0.906261	0.620333	1	1	81	tags=9%, list=8%, signal=9%
POSITIVE REGULATION OF MAPK CASCADE%GOBP%GO:0043410	55	0.436075	1.3415	0.120897	0.479655	1	417	tags=36%, list=22%, signal=45%		NITROGEN COMPOUND TRANSPORT%GOBP%GO:0071705	54	0.506183	1.13314	0.2332	1	1	377	tags=39%, list=29%, signal=52%		TUBE DEVELOPMENT%GOBP%GO:0035295	37	0.368377	0.904033	0.648736	1	1	7	tags=5%, list=1%, signal=5%
WOUND HEALING%GOBP%GO:0042060	29	0.462914	1.34034	0.149112	0.480389	1	276	tags=31%, list=14%, signal=36%		CELLULAR RESPONSE TO NITROGEN COMPOUND%GOBP%GO:1901699	44	0.512103	1.13254	0.234586	1	1	425	tags=48%, list=32%, signal=68%		IMPORT INTO CELL%GOBP%GO:0098657	37	0.366544	0.902318	0.662177	1	1	320	tags=41%, list=31%, signal=57%
MALE GAMETE GENERATION%GOBP%GO:0048232	22	0.494614	1.33859	0.155077	0.482667	1	0	tags=5%, list=0%, signal=4%		CYTOKINE SIGNALING IN IMMUNE SYSTEM%REACTOME%R-HSA-1280215.5	71	0.495799	1.13248	0.215215	1	1	207	tags=25%, list=16%, signal=28%		DISEASE%REACTOME DATABASE ID RELEASE 84%1643685	81	0.340201	0.900143	0.701736	1	1	167	tags=20%, list=16%, signal=22%
IL-18 SIGNALING PATHWAY%WIKIPATHWAYS_20230810%WP4754%HOMO SAPIENS	25	0.478067	1.3374	0.1565	0.483477	1	185	tags=24%, list=10%, signal=26%		REGULATION OF PROTEIN MODIFICATION PROCESS%GOBP%GO:0031399	103	0.495367	1.13213	0.156	1	1	335	tags=36%, list=25%, signal=44%		NEGATIVE REGULATION OF CELLULAR PROCESS%GOBP%GO:0048523	239	0.327655	0.898985	0.7865	1	1	270	tags=32%, list=26%, signal=33%
CELLULAR LIPID METABOLIC PROCESS%GOBP%GO:0044255	61	0.417244	1.33665	0.10973	0.483043	1	331	tags=25%, list=17%, signal=29%		REGULATION OF PROTEIN BINDING%GOBP%GO:0043393	18	0.552703	1.1321	0.32	1	1	239	tags=33%, list=18%, signal=40%		ACTIVATION OF IMMUNE RESPONSE%GOBP%GO:0002253	20	0.396076	0.898104	0.640816	1	1	230	tags=40%, list=22%, signal=50%
REGULATION OF TRANSPORT%GOBP%GO:0051049	136	0.391677	1.33587	0.0595358	0.482839	1	398	tags=29%, list=21%, signal=34%		PURINE-CONTAINING COMPOUND METABOLIC PROCESS%GOBP%GO:0072521	23	0.534962	1.13177	0.29938	1	1	240	tags=26%, list=18%, signal=31%		NEGATIVE REGULATION OF RNA BIOSYNTHETIC PROCESS%GOBP%GO:1902679	60	0.347603	0.896651	0.677905	1	1	255	tags=35%, list=25%, signal=44%
NEGATIVE REGULATION OF CATALYTIC ACTIVITY%GOBP%GO:0043086	39	0.436797	1.33461	0.142126	0.483835	1	205	tags=18%, list=11%, signal=20%		TRANSMEMBRANE RECEPTOR PROTEIN SERINE/THREONINE KINASE SIGNALING PATHWAY%GOBP%GO:0007178	18	0.550493	1.13098	0.312008	1	1	309	tags=44%, list=23%, signal=57%		NEGATIVE REGULATION OF DNA-TEMPLATED TRANSCRIPTION%GOBP%GO:0045892	60	0.347603	0.896079	0.693271	1	1	255	tags=35%, list=25%, signal=44%
SPERMATOGENESIS%GOBP%GO:0007283	21	0.501043	1.33431	0.167837	0.48243	1	0	tags=5%, list=0%, signal=5%		LIPID CATABOLIC PROCESS%GOBP%GO:0016042	23	0.538281	1.13089	0.292633	1	1	158	tags=22%, list=12%, signal=24%		SENSORY PERCEPTION%GOBP%GO:0007600	25	0.385381	0.894213	0.644231	1	1	94	tags=16%, list=9%, signal=17%
INTRACELLULAR SIGNALING BY SECOND MESSENGERS%REACTOME DATABASE ID RELEASE 84%9006925	29	0.462821	1.33258	0.143702	0.484441	1	181	tags=14%, list=9%, signal=15%		POSITIVE REGULATION OF KINASE ACTIVITY%GOBP%GO:0033674	37	0.518926	1.1307	0.262626	1	1	335	tags=41%, list=25%, signal=53%		RESPONSE TO CHEMICAL%GOBP%GO:0042221	176	0.324662	0.889253	0.781845	1	1	332	tags=37%, list=32%, signal=45%
G ALPHA (I) SIGNALLING EVENTS%REACTOME%R-HSA-418594.7	20	0.497736	1.32839	0.162586	0.492594	1	369	tags=40%, list=19%, signal=49%		REGULATION OF CHEMOTAXIS%GOBP%GO:0050920	28	0.530868	1.13008	0.292733	1	1	340	tags=46%, list=26%, signal=61%		REGULATION OF IMMUNE EFFECTOR PROCESS%GOBP%GO:0002697	20	0.395722	0.889136	0.653302	1	1	342	tags=70%, list=33%, signal=103%
STEROID METABOLIC PROCESS%GOBP%GO:0008202	18	0.506261	1.32609	0.15874	0.496201	1	368	tags=39%, list=19%, signal=48%		REGULATION OF HYDROLASE ACTIVITY%GOBP%GO:0051336	57	0.50215	1.12991	0.238716	1	1	213	tags=28%, list=16%, signal=32%		HALLMARK_P53_PATHWAY%MSIGDBHALLMARK%HALLMARK_P53_PATHWAY	18	0.399651	0.888045	0.644967	1	1	177	tags=33%, list=17%, signal=40%
DIRECT P53 EFFECTORS%PATHWAY INTERACTION DATABASE NCI-NATURE CURATED DATA%DIRECT P53 EFFECTORS	28	0.466727	1.32426	0.157125	0.498811	1	239	tags=18%, list=12%, signal=20%		HETEROCYCLE BIOSYNTHETIC PROCESS%GOBP%GO:0018130	27	0.532142	1.1281	0.307337	1	1	507	tags=63%, list=39%, signal=100%		CELLULAR RESPONSE TO EXTERNAL STIMULUS%GOBP%GO:0071496	16	0.406667	0.884887	0.637786	1	1	243	tags=38%, list=23%, signal=48%
PURINE NUCLEOTIDE BIOSYNTHETIC PROCESS%GOBP%GO:0006164	26	0.471309	1.32379	0.162195	0.497904	1	373	tags=27%, list=19%, signal=33%		CELLULAR MACROMOLECULE LOCALIZATION%GOBP%GO:0070727	80	0.493701	1.12766	0.207604	1	1	290	tags=33%, list=22%, signal=39%		REGULATION OF LOCALIZATION%GOBP%GO:0032879	104	0.331471	0.884286	0.737614	1	1	81	tags=13%, list=8%, signal=13%
RESPONSE TO WOUNDING%GOBP%GO:0009611	38	0.444094	1.32089	0.156784	0.503033	1	310	tags=34%, list=16%, signal=40%		NUCLEOBASE-CONTAINING COMPOUND BIOSYNTHETIC PROCESS%GOBP%GO:0034654	26	0.522532	1.1274	0.299796	1	1	507	tags=62%, list=39%, signal=98%		HAIR FOLLICLE DEVELOPMENT: CYTODIFFERENTIATION - PART 3 OF 3%WIKIPATHWAYS_20230810%WP2840%HOMO SAPIENS	16	0.406424	0.882636	0.657485	1	1	254	tags=44%, list=25%, signal=57%
SARS-COV-2 INFECTION%REACTOME%R-HSA-9694516.7	24	0.471379	1.31937	0.164649	0.504793	1	380	tags=38%, list=20%, signal=46%		CELL CYCLE PROCESS%GOBP%GO:0022402	42	0.511616	1.12734	0.271624	1	1	148	tags=24%, list=11%, signal=26%		REGULATION OF PEPTIDYL-TYROSINE PHOSPHORYLATION%GOBP%GO:0050730	18	0.39561	0.879733	0.662345	1	1	270	tags=33%, list=26%, signal=44%
REGULATION OF MUSCLE SYSTEM PROCESS%GOBP%GO:0090257	23	0.475839	1.31867	0.165455	0.504372	1	114	tags=17%, list=6%, signal=18%		DIRECT P53 EFFECTORS%PATHWAY INTERACTION DATABASE NCI-NATURE CURATED DATA%DIRECT P53 EFFECTORS	19	0.545256	1.12506	0.318277	1	1	247	tags=37%, list=19%, signal=45%		HALLMARK_KRAS_SIGNALING_UP%MSIGDBHALLMARK%HALLMARK_KRAS_SIGNALING_UP	25	0.374082	0.875226	0.672602	1	1	142	tags=24%, list=14%, signal=27%
CELLULAR RESPONSE TO PEPTIDE%GOBP%GO:1901653	20	0.49311	1.31433	0.177961	0.513293	1	187	tags=30%, list=10%, signal=33%		NUCLEOBASE-CONTAINING SMALL MOLECULE METABOLIC PROCESS%GOBP%GO:0055086	28	0.522681	1.12302	0.302243	1	1	245	tags=29%, list=19%, signal=34%		MULTICELLULAR ORGANISMAL PROCESS%GOBP%GO:0032501	318	0.318445	0.874388	0.864432	1	1	224	tags=22%, list=22%, signal=19%
DISEASES OF METABOLISM%REACTOME DATABASE ID RELEASE 84%5668914	24	0.467644	1.3143	0.165571	0.511206	1	381	tags=29%, list=20%, signal=36%		REGULATION OF CELLULAR KETONE METABOLIC PROCESS%GOBP%GO:0010565	16	0.555559	1.12133	0.334928	1	1	323	tags=38%, list=25%, signal=49%		RESPONSE TO WOUNDING%GOBP%GO:0009611	30	0.363515	0.872631	0.673184	1	1	13	tags=10%, list=1%, signal=10%
INTRACELLULAR MONOATOMIC CATION HOMEOSTASIS%GOBP%GO:0030003	36	0.446289	1.31352	0.165032	0.511028	1	475	tags=33%, list=24%, signal=43%		NEGATIVE REGULATION OF MITOTIC CELL CYCLE%GOBP%GO:0045930	15	0.559267	1.11983	0.328487	1	1	148	tags=33%, list=11%, signal=37%		REGULATION OF TRANSPORT%GOBP%GO:0051049	89	0.326346	0.871489	0.754306	1	1	98	tags=16%, list=9%, signal=16%
CELLULAR RESPONSE TO SALT%GOBP%GO:1902075	18	0.506876	1.31325	0.18147	0.509591	1	498	tags=50%, list=26%, signal=67%		REGULATION OF CANONICAL NF-KAPPAB SIGNAL TRANSDUCTION%GOBP%GO:0043122	34	0.513086	1.11983	0.296859	1	1	269	tags=44%, list=20%, signal=54%		RESPONSE TO NITROGEN COMPOUND%GOBP%GO:1901698	36	0.355672	0.870041	0.692015	1	1	317	tags=39%, list=31%, signal=54%
METABOLISM OF PROTEINS%REACTOME%R-HSA-392499.9	201	0.380852	1.30913	0.0392354	0.518197	1	167	tags=14%, list=9%, signal=14%		HALLMARK_KRAS_SIGNALING_UP%MSIGDBHALLMARK%HALLMARK_KRAS_SIGNALING_UP	30	0.519046	1.11952	0.296033	1	1	248	tags=33%, list=19%, signal=40%		PROTEIN PHOSPHORYLATION%GOBP%GO:0006468	26	0.368494	0.86917	0.676169	1	1	50	tags=12%, list=5%, signal=12%
RESPONSE TO PEPTIDE HORMONE%GOBP%GO:0043434	17	0.50249	1.30672	0.188119	0.522108	1	505	tags=53%, list=26%, signal=71%		LOCALIZATION WITHIN MEMBRANE%GOBP%GO:0051668	30	0.52267	1.1192	0.304215	1	1	513	tags=63%, list=39%, signal=101%		CELL CHEMOTAXIS%GOBP%GO:0060326	17	0.399609	0.866629	0.669714	1	1	30	tags=12%, list=3%, signal=12%
NEGATIVE REGULATION OF LOCOMOTION%GOBP%GO:0040013	40	0.437252	1.30595	0.151018	0.521938	1	450	tags=45%, list=23%, signal=57%		POSITIVE REGULATION OF PROTEIN PHOSPHORYLATION%GOBP%GO:0001934	63	0.496638	1.11851	0.249625	1	1	335	tags=38%, list=25%, signal=49%		REGULATION OF IMMUNE RESPONSE%GOBP%GO:0050776	43	0.344607	0.865665	0.715193	1	1	322	tags=53%, list=31%, signal=74%
ANATOMICAL STRUCTURE MORPHOGENESIS%GOBP%GO:0009653	152	0.381399	1.30567	0.0687563	0.520474	1	379	tags=29%, list=20%, signal=33%		POSITIVE REGULATION OF IMMUNE EFFECTOR PROCESS%GOBP%GO:0002699	26	0.522527	1.11791	0.317485	1	1	175	tags=27%, list=13%, signal=30%		CELLULAR RESPONSE TO OXYGEN-CONTAINING COMPOUND%GOBP%GO:1901701	61	0.33513	0.865087	0.732812	1	1	30	tags=7%, list=3%, signal=6%
CELL ADHESION%GOBP%GO:0007155	77	0.403513	1.29996	0.131455	0.533442	1	507	tags=40%, list=26%, signal=52%		ENDOSOMAL TRANSPORT%GOBP%GO:0016197	17	0.545407	1.11768	0.336881	1	1	386	tags=53%, list=29%, signal=74%		NERVOUS SYSTEM PROCESS%GOBP%GO:0050877	43	0.345697	0.86482	0.707634	1	1	94	tags=12%, list=9%, signal=12%
NEGATIVE REGULATION OF INTRACELLULAR SIGNAL TRANSDUCTION%GOBP%GO:1902532	57	0.410932	1.29988	0.14572	0.531472	1	370	tags=37%, list=19%, signal=44%		CELLULAR RESPONSE TO CHEMICAL STIMULUS%GOBP%GO:0070887	178	0.478504	1.1175	0.13	1	1	252	tags=26%, list=19%, signal=28%		NEGATIVE REGULATION OF NITROGEN COMPOUND METABOLIC PROCESS%GOBP%GO:0051172	99	0.3232	0.861581	0.76164	1	1	264	tags=32%, list=26%, signal=39%
CELL-CELL ADHESION%GOBP%GO:0098609	51	0.414524	1.29975	0.159914	0.529668	1	557	tags=47%, list=29%, signal=64%		GLYCEROLIPID METABOLIC PROCESS%GOBP%GO:0046486	26	0.523908	1.11686	0.322069	1	1	158	tags=19%, list=12%, signal=21%		CELL JUNCTION ASSEMBLY%GOBP%GO:0034329	20	0.383482	0.860846	0.682659	1	1	254	tags=35%, list=25%, signal=45%
TRANS-SYNAPTIC SIGNALING%GOBP%GO:0099537	23	0.473217	1.29861	0.188772	0.530422	1	348	tags=35%, list=18%, signal=42%		GLYCOPROTEIN METABOLIC PROCESS%GOBP%GO:0009100	23	0.529207	1.11667	0.333852	1	1	302	tags=39%, list=23%, signal=50%		NEGATIVE REGULATION OF RESPONSE TO STIMULUS%GOBP%GO:0048585	109	0.32018	0.860151	0.790534	1	1	298	tags=38%, list=29%, signal=47%
INTRACELLULAR MONOATOMIC ION HOMEOSTASIS%GOBP%GO:0006873	36	0.446289	1.29636	0.150372	0.533936	1	475	tags=33%, list=24%, signal=43%		REGULATION OF CELL ACTIVATION%GOBP%GO:0050865	62	0.495372	1.11662	0.252	1	1	167	tags=24%, list=13%, signal=26%		POSITIVE REGULATION OF CELLULAR PROCESS%GOBP%GO:0048522	288	0.313309	0.859743	0.8875	1	1	266	tags=27%, list=26%, signal=27%
SYNAPTIC SIGNALING%GOBP%GO:0099536	24	0.465005	1.29622	0.181592	0.532137	1	348	tags=33%, list=18%, signal=40%		DEVELOPMENTAL BIOLOGY%REACTOME%R-HSA-1266738.11	71	0.489286	1.11627	0.247371	1	1	222	tags=18%, list=17%, signal=21%		NUCLEOBASE-CONTAINING COMPOUND METABOLIC PROCESS%GOBP%GO:0006139	46	0.33749	0.85563	0.710625	1	1	297	tags=35%, list=29%, signal=47%
CARBOHYDRATE DERIVATIVE CATABOLIC PROCESS%GOBP%GO:1901136	17	0.502615	1.293	0.192282	0.538155	1	71	tags=18%, list=4%, signal=18%		TRANSMEMBRANE TRANSPORT%GOBP%GO:0055085	50	0.502757	1.11623	0.265963	1	1	177	tags=20%, list=13%, signal=22%		POSITIVE REGULATION OF PHOSPHATE METABOLIC PROCESS%GOBP%GO:0045937	48	0.335612	0.852354	0.728707	1	1	140	tags=23%, list=14%, signal=25%
PROTEIN LOCALIZATION TO MEMBRANE%GOBP%GO:0072657	29	0.451828	1.29244	0.166169	0.537479	1	407	tags=34%, list=21%, signal=43%		MULTICELLULAR ORGANISMAL REPRODUCTIVE PROCESS%GOBP%GO:0048609	25	0.521051	1.1137	0.32509	1	1	167	tags=20%, list=13%, signal=22%		GLUCOCORTICOID RECEPTOR PATHWAY%WIKIPATHWAYS_20230810%WP2880%HOMO SAPIENS	19	0.38695	0.851251	0.685882	1	1	174	tags=26%, list=17%, signal=31%
INTEGRIN SIGNALLING PATHWAY%PANTHER PATHWAY%P00034	18	0.497128	1.29136	0.189767	0.538136	1	230	tags=33%, list=12%, signal=37%		RESPONSE TO NITROGEN COMPOUND%GOBP%GO:1901698	61	0.493518	1.1122	0.258388	1	1	425	tags=44%, list=32%, signal=62%		ORGANIC CYCLIC COMPOUND BIOSYNTHETIC PROCESS%GOBP%GO:1901362	28	0.359864	0.851133	0.715484	1	1	329	tags=50%, list=32%, signal=71%
ENZYME-LINKED RECEPTOR PROTEIN SIGNALING PATHWAY%GOBP%GO:0007167	62	0.405511	1.28841	0.147709	0.543462	1	407	tags=34%, list=21%, signal=41%		NEGATIVE REGULATION OF SECRETION%GOBP%GO:0051048	15	0.550615	1.11096	0.347545	1	1	149	tags=33%, list=11%, signal=37%		PID_P53_DOWNSTREAM_PATHWAY%MSIGDB_C2%PID_P53_DOWNSTREAM_PATHWAY	15	0.394786	0.850844	0.694225	1	1	177	tags=27%, list=17%, signal=32%
PROTEIN PROCESSING%GOBP%GO:0016485	20	0.476423	1.28521	0.181187	0.549737	1	197	tags=30%, list=10%, signal=33%		PHOSPHORUS METABOLIC PROCESS%GOBP%GO:0006793	114	0.483823	1.1106	0.1935	1	1	92	tags=14%, list=7%, signal=14%		POSITIVE REGULATION OF PHOSPHORUS METABOLIC PROCESS%GOBP%GO:0010562	48	0.335612	0.850694	0.745129	1	1	140	tags=23%, list=14%, signal=25%
REGULATION OF CELL MIGRATION%GOBP%GO:0030334	104	0.383202	1.28273	0.118549	0.554178	1	450	tags=35%, list=23%, signal=43%		POSITIVE REGULATION OF PEPTIDASE ACTIVITY%GOBP%GO:0010952	16	0.548066	1.10957	0.352158	1	1	153	tags=31%, list=12%, signal=35%		HETEROCYCLE METABOLIC PROCESS%GOBP%GO:0046483	50	0.333191	0.848135	0.736897	1	1	329	tags=38%, list=32%, signal=53%
DEPHOSPHORYLATION%GOBP%GO:0016311	15	0.51045	1.28154	0.201797	0.555105	1	349	tags=40%, list=18%, signal=48%		POSITIVE REGULATION OF PROTEOLYSIS%GOBP%GO:0045862	29	0.514267	1.10956	0.331795	1	1	193	tags=31%, list=15%, signal=36%		REGULATION OF LYMPHOCYTE ACTIVATION%GOBP%GO:0051249	30	0.353374	0.84794	0.707821	1	1	270	tags=43%, list=26%, signal=57%
POSITIVE REGULATION OF IMMUNE EFFECTOR PROCESS%GOBP%GO:0002699	23	0.460483	1.28123	0.192897	0.553759	1	575	tags=65%, list=30%, signal=92%		LIPID METABOLIC PROCESS%GOBP%GO:0006629	68	0.491004	1.10884	0.252	1	1	165	tags=19%, list=13%, signal=21%		RESPONSE TO STIMULUS%GOBP%GO:0050896	380	0.305413	0.843601	0.9345	1	1	349	tags=37%, list=34%, signal=35%
GAMETE GENERATION%GOBP%GO:0007276	23	0.471132	1.27986	0.198647	0.555257	1	0	tags=4%, list=0%, signal=4%		NEGATIVE REGULATION OF INTRACELLULAR SIGNAL TRANSDUCTION%GOBP%GO:1902532	54	0.494261	1.10873	0.277471	1	1	269	tags=41%, list=20%, signal=49%		NEGATIVE REGULATION OF CELL CYCLE%GOBP%GO:0045786	15	0.395494	0.843296	0.714027	1	1	89	tags=20%, list=9%, signal=22%
NEGATIVE REGULATION OF MOLECULAR FUNCTION%GOBP%GO:0044092	72	0.392979	1.27801	0.152185	0.558081	1	205	tags=17%, list=11%, signal=18%		CELLULAR RESPONSE TO ORGANIC CYCLIC COMPOUND%GOBP%GO:0071407	35	0.509376	1.10843	0.317928	1	1	239	tags=29%, list=18%, signal=34%		REGULATION OF VESICLE-MEDIATED TRANSPORT%GOBP%GO:0060627	28	0.355569	0.84187	0.72808	1	1	78	tags=18%, list=8%, signal=19%
CARBOHYDRATE DERIVATIVE METABOLIC PROCESS%GOBP%GO:1901135	89	0.391832	1.27645	0.131715	0.56013	1	386	tags=27%, list=20%, signal=32%		NEGATIVE REGULATION OF CELL CYCLE%GOBP%GO:0045786	26	0.518124	1.10839	0.343017	1	1	188	tags=27%, list=14%, signal=31%		RNA METABOLIC PROCESS%GOBP%GO:0016070	18	0.379516	0.841264	0.706846	1	1	297	tags=50%, list=29%, signal=69%
PHOSPHOLIPID METABOLIC PROCESS%GOBP%GO:0006644	22	0.465768	1.27645	0.203232	0.55799	1	331	tags=32%, list=17%, signal=38%		CELL CHEMOTAXIS%GOBP%GO:0060326	20	0.532911	1.10833	0.341654	1	1	387	tags=40%, list=29%, signal=56%		POSITIVE REGULATION OF INTRACELLULAR SIGNAL TRANSDUCTION%GOBP%GO:1902533	60	0.323134	0.840952	0.763731	1	1	118	tags=17%, list=11%, signal=18%
HALLMARK_KRAS_SIGNALING_UP%MSIGDBHALLMARK%HALLMARK_KRAS_SIGNALING_UP	26	0.461434	1.27307	0.19633	0.565009	1	304	tags=35%, list=16%, signal=41%		CELLULAR RESPONSE TO PEPTIDE%GOBP%GO:1901653	19	0.536247	1.10814	0.342091	1	1	149	tags=26%, list=11%, signal=29%		POSITIVE REGULATION OF ORGANELLE ORGANIZATION%GOBP%GO:0010638	28	0.354527	0.840117	0.710291	1	1	11	tags=7%, list=1%, signal=7%
ORGANIC ACID TRANSPORT%GOBP%GO:0015849	30	0.439935	1.27305	0.189918	0.562908	1	140	tags=20%, list=7%, signal=21%		NEGATIVE REGULATION OF CELL-CELL ADHESION%GOBP%GO:0022408	21	0.529477	1.10759	0.355844	1	1	454	tags=67%, list=34%, signal=100%		RESPONSE TO ORGANIC CYCLIC COMPOUND%GOBP%GO:0014070	31	0.348388	0.838471	0.726425	1	1	314	tags=45%, list=30%, signal=63%
PURINE NUCLEOTIDE METABOLIC PROCESS%GOBP%GO:0006163	41	0.422618	1.27282	0.192666	0.561353	1	373	tags=27%, list=19%, signal=33%		REGULATION OF VESICLE-MEDIATED TRANSPORT%GOBP%GO:0060627	39	0.50468	1.10726	0.311649	1	1	134	tags=23%, list=10%, signal=25%		CELLULAR NITROGEN COMPOUND BIOSYNTHETIC PROCESS%GOBP%GO:0044271	36	0.340995	0.837315	0.743154	1	1	329	tags=53%, list=32%, signal=75%
CIRCULATORY SYSTEM PROCESS%GOBP%GO:0003013	49	0.411761	1.27121	0.188753	0.563413	1	181	tags=22%, list=9%, signal=24%		PROTEIN MODIFICATION BY SMALL PROTEIN CONJUGATION OR REMOVAL%GOBP%GO:0070647	34	0.505813	1.10713	0.329626	1	1	356	tags=41%, list=27%, signal=55%		MONOATOMIC CATION TRANSPORT%GOBP%GO:0006812	29	0.348452	0.834498	0.731487	1	1	113	tags=10%, list=11%, signal=11%
REGULATION OF DNA-BINDING TRANSCRIPTION FACTOR ACTIVITY%GOBP%GO:0051090	46	0.413504	1.27119	0.17146	0.561349	1	328	tags=28%, list=17%, signal=33%		NUCLEOTIDE METABOLIC PROCESS%GOBP%GO:0009117	21	0.526778	1.10618	0.346833	1	1	240	tags=24%, list=18%, signal=29%		BRAIN DEVELOPMENT%GOBP%GO:0007420	30	0.342952	0.831287	0.721978	1	1	323	tags=47%, list=31%, signal=66%
EGF/EGFR SIGNALING PATHWAY%WIKIPATHWAYS_20230810%WP437%HOMO SAPIENS	15	0.508069	1.26947	0.223772	0.56368	1	228	tags=27%, list=12%, signal=30%		REGULATION OF CELL MORPHOGENESIS%GOBP%GO:0022604	21	0.528644	1.10596	0.348993	1	1	375	tags=43%, list=28%, signal=59%		NEGATIVE REGULATION OF MACROMOLECULE METABOLIC PROCESS%GOBP%GO:0010605	125	0.308607	0.831033	0.841893	1	1	266	tags=32%, list=26%, signal=38%
REGULATION OF DEFENSE RESPONSE%GOBP%GO:0031347	73	0.394349	1.26805	0.14712	0.565382	1	371	tags=32%, list=19%, signal=37%		REGULATION OF LYMPHOCYTE MEDIATED IMMUNITY%GOBP%GO:0002706	21	0.528028	1.10563	0.341732	1	1	277	tags=33%, list=21%, signal=42%		CARBOHYDRATE METABOLISM%REACTOME DATABASE ID RELEASE 84%71387	21	0.365564	0.82934	0.727063	1	1	269	tags=29%, list=26%, signal=38%
POSITIVE REGULATION OF ENDOTHELIAL CELL MIGRATION%GOBP%GO:0010595	18	0.486694	1.26517	0.204442	0.570819	1	500	tags=56%, list=26%, signal=74%		REGULATION OF FAT CELL DIFFERENTIATION%GOBP%GO:0045598	15	0.55039	1.10531	0.358378	1	1	163	tags=27%, list=12%, signal=30%		GENE EXPRESSION (TRANSCRIPTION)%REACTOME%R-HSA-74160.7	46	0.329184	0.828883	0.773784	1	1	177	tags=22%, list=17%, signal=25%
PURINE-CONTAINING COMPOUND BIOSYNTHETIC PROCESS%GOBP%GO:0072522	28	0.445897	1.265	0.197242	0.569165	1	373	tags=25%, list=19%, signal=31%		NEGATIVE REGULATION OF SECRETION BY CELL%GOBP%GO:1903531	15	0.550615	1.10411	0.343332	1	1	149	tags=33%, list=11%, signal=37%		EPITHELIAL CELL DIFFERENTIATION%GOBP%GO:0030855	34	0.338413	0.827563	0.741794	1	1	194	tags=24%, list=19%, signal=28%
CELL MOTILITY%GOBP%GO:0048870	88	0.382513	1.26478	0.142045	0.56762	1	450	tags=35%, list=23%, signal=44%		IMPORT INTO CELL%GOBP%GO:0098657	57	0.491602	1.10311	0.286286	1	1	316	tags=30%, list=24%, signal=38%		POSITIVE REGULATION OF PEPTIDYL-TYROSINE PHOSPHORYLATION%GOBP%GO:0050731	16	0.380956	0.823596	0.724515	1	1	270	tags=31%, list=26%, signal=42%
REGULATION OF CELL MOTILITY%GOBP%GO:2000145	106	0.378093	1.26128	0.130946	0.574788	1	450	tags=34%, list=23%, signal=42%		REGULATION OF EPITHELIAL CELL MIGRATION%GOBP%GO:0010632	26	0.514423	1.1029	0.351157	1	1	81	tags=15%, list=6%, signal=16%		AROMATIC COMPOUND BIOSYNTHETIC PROCESS%GOBP%GO:0019438	21	0.363931	0.823357	0.734529	1	1	329	tags=52%, list=32%, signal=75%
SMALL MOLECULE METABOLIC PROCESS%GOBP%GO:0044281	138	0.375452	1.26108	0.111618	0.573197	1	387	tags=26%, list=20%, signal=30%		PLEURAL MESOTHELIOMA%WIKIPATHWAYS_20230810%WP5087%HOMO SAPIENS	39	0.500433	1.10275	0.332998	1	1	371	tags=46%, list=28%, signal=62%		TRANSMEMBRANE RECEPTOR PROTEIN TYROSINE KINASE SIGNALING PATHWAY%GOBP%GO:0007169	28	0.348861	0.821815	0.748189	1	1	11	tags=7%, list=1%, signal=7%
LIPID TRANSPORT%GOBP%GO:0006869	21	0.470668	1.25994	0.223048	0.574149	1	490	tags=43%, list=25%, signal=57%		POSITIVE REGULATION OF ENDOPEPTIDASE ACTIVITY%GOBP%GO:0010950	16	0.548066	1.10171	0.35138	1	1	153	tags=31%, list=12%, signal=35%		RESPONSE TO ORGANONITROGEN COMPOUND%GOBP%GO:0010243	35	0.339443	0.819066	0.761202	1	1	317	tags=37%, list=31%, signal=52%
CARBOXYLIC ACID METABOLIC PROCESS%GOBP%GO:0019752	58	0.39847	1.25911	0.176118	0.574257	1	513	tags=38%, list=26%, signal=50%		RESPONSE TO EXTERNAL STIMULUS%GOBP%GO:0009605	136	0.475103	1.10146	0.2065	1	1	253	tags=26%, list=19%, signal=29%		IMMUNE RESPONSE-ACTIVATING SIGNALING PATHWAY%GOBP%GO:0002757	19	0.368696	0.8168	0.752342	1	1	230	tags=37%, list=22%, signal=46%
POSITIVE REGULATION OF INTRACELLULAR SIGNAL TRANSDUCTION%GOBP%GO:1902533	107	0.376687	1.25863	0.130435	0.573384	1	276	tags=21%, list=14%, signal=24%		CARBOHYDRATE DERIVATIVE BIOSYNTHETIC PROCESS%GOBP%GO:1901137	36	0.507105	1.1013	0.326572	1	1	254	tags=36%, list=19%, signal=44%		POSITIVE REGULATION OF BIOLOGICAL PROCESS%GOBP%GO:0048518	318	0.296962	0.815591	0.952	1	1	266	tags=28%, list=26%, signal=26%
NEGATIVE REGULATION OF PROTEIN LOCALIZATION%GOBP%GO:1903828	16	0.496829	1.25747	0.21328	0.574477	1	345	tags=44%, list=18%, signal=53%		CELLULAR RESPONSE TO ORGANONITROGEN COMPOUND%GOBP%GO:0071417	40	0.497972	1.10102	0.32206	1	1	425	tags=48%, list=32%, signal=68%		IL-18 SIGNALING PATHWAY%WIKIPATHWAYS_20230810%WP4754%HOMO SAPIENS	16	0.372481	0.815209	0.730861	1	1	122	tags=19%, list=12%, signal=21%
CARBOXYLIC ACID TRANSPORT%GOBP%GO:0046942	30	0.439935	1.25601	0.198108	0.576294	1	140	tags=20%, list=7%, signal=21%		MACROMOLECULE BIOSYNTHETIC PROCESS%GOBP%GO:0009059	87	0.47977	1.10047	0.252626	1	1	302	tags=38%, list=23%, signal=46%		REGULATION OF TRANSMEMBRANE RECEPTOR PROTEIN SERINE/THREONINE KINASE SIGNALING PATHWAY%GOBP%GO:0090092	17	0.371315	0.812154	0.736044	1	1	132	tags=24%, list=13%, signal=27%
REGULATION OF APOPTOTIC PROCESS%GOBP%GO:0042981	129	0.370672	1.25346	0.128244	0.580984	1	239	tags=19%, list=12%, signal=21%		INNATE IMMUNE RESPONSE-ACTIVATING SIGNALING PATHWAY%GOBP%GO:0002758	22	0.518043	1.09989	0.371443	1	1	509	tags=59%, list=39%, signal=95%		ANGIOGENESIS%GOBP%GO:0001525	16	0.375709	0.811034	0.737597	1	1	7	tags=6%, list=1%, signal=6%
PROTEIN MODIFICATION PROCESS%GOBP%GO:0036211	149	0.36878	1.25333	0.115657	0.579237	1	386	tags=28%, list=20%, signal=32%		REGULATION OF ANGIOGENESIS%GOBP%GO:0045765	34	0.501193	1.09976	0.329293	1	1	84	tags=18%, list=6%, signal=18%		REGULATION OF PROTEIN METABOLIC PROCESS%GOBP%GO:0051246	107	0.303996	0.81028	0.857865	1	1	177	tags=22%, list=17%, signal=24%
REGULATION OF SECRETION%GOBP%GO:0051046	48	0.403328	1.25199	0.201008	0.580679	1	215	tags=23%, list=11%, signal=25%		ANATOMICAL STRUCTURE FORMATION INVOLVED IN MORPHOGENESIS%GOBP%GO:0048646	53	0.492864	1.0991	0.294737	1	1	217	tags=21%, list=16%, signal=24%		ALZHEIMER'S DISEASE%WIKIPATHWAYS_20230810%WP5124%HOMO SAPIENS	16	0.371326	0.807762	0.733016	1	1	170	tags=19%, list=16%, signal=22%
MONOCARBOXYLIC ACID TRANSPORT%GOBP%GO:0015718	15	0.498935	1.2514	0.232542	0.580199	1	44	tags=13%, list=2%, signal=14%		PURINE NUCLEOTIDE METABOLIC PROCESS%GOBP%GO:0006163	21	0.526778	1.09824	0.359667	1	1	240	tags=24%, list=18%, signal=29%		CELL-CELL ADHESION%GOBP%GO:0098609	35	0.334812	0.807516	0.775041	1	1	240	tags=31%, list=23%, signal=40%
CARBOHYDRATE DERIVATIVE BIOSYNTHETIC PROCESS%GOBP%GO:1901137	59	0.394555	1.25108	0.179023	0.57894	1	386	tags=27%, list=20%, signal=33%		POSITIVE REGULATION OF CATABOLIC PROCESS%GOBP%GO:0009896	37	0.50287	1.09767	0.323396	1	1	349	tags=38%, list=27%, signal=50%		ALZHEIMER'S DISEASE AND MIRNA EFFECTS%WIKIPATHWAYS_20230810%WP2059%HOMO SAPIENS	16	0.371326	0.80747	0.734743	1	1	170	tags=19%, list=16%, signal=22%
REGULATION OF LOCOMOTION%GOBP%GO:0040012	106	0.378093	1.25078	0.144103	0.577693	1	450	tags=34%, list=23%, signal=42%		POSITIVE REGULATION OF MOLECULAR FUNCTION%GOBP%GO:0044093	104	0.475575	1.09746	0.243	1	1	340	tags=39%, list=26%, signal=49%		POSITIVE REGULATION OF PROTEIN PHOSPHORYLATION%GOBP%GO:0001934	45	0.321396	0.804796	0.791092	1	1	140	tags=22%, list=14%, signal=25%
REGULATION OF G PROTEIN-COUPLED RECEPTOR SIGNALING PATHWAY%GOBP%GO:0008277	18	0.48287	1.25049	0.235746	0.576435	1	357	tags=33%, list=18%, signal=40%		PROTEIN MODIFICATION PROCESS%GOBP%GO:0036211	119	0.475767	1.09735	0.2235	0.997704	1	363	tags=37%, list=28%, signal=46%		REGULATION OF PROTEIN SERINE/THREONINE KINASE ACTIVITY%GOBP%GO:0071900	17	0.363751	0.804203	0.743081	1	1	103	tags=24%, list=10%, signal=26%
POSITIVE REGULATION OF CELL MIGRATION%GOBP%GO:0030335	68	0.387955	1.24967	0.176158	0.576512	1	420	tags=35%, list=22%, signal=43%		RESPONSE TO ABIOTIC STIMULUS%GOBP%GO:0009628	59	0.487533	1.09728	0.28987	0.994611	1	243	tags=25%, list=18%, signal=30%		REGULATION OF DEFENSE RESPONSE%GOBP%GO:0031347	41	0.322901	0.803823	0.786912	1	1	343	tags=44%, list=33%, signal=63%
DEVELOPMENTAL PROCESS%GOBP%GO:0032502	385	0.359074	1.24863	0.0295	0.577114	1	392	tags=26%, list=20%, signal=26%		HEART DEVELOPMENT%GOBP%GO:0007507	38	0.498535	1.09701	0.345142	0.992744	1	136	tags=18%, list=10%, signal=20%		CELL MIGRATION%GOBP%GO:0016477	55	0.314341	0.802395	0.811617	1	1	270	tags=31%, list=26%, signal=40%
NEGATIVE REGULATION OF RESPONSE TO STIMULUS%GOBP%GO:0048585	173	0.3632	1.24558	0.0935614	0.583364	1	420	tags=31%, list=22%, signal=36%		NUCLEAR RECEPTORS META-PATHWAY%WIKIPATHWAYS_20230810%WP2882%HOMO SAPIENS	36	0.5007	1.09696	0.334176	0.989597	1	175	tags=25%, list=13%, signal=28%		CELLULAR RESPONSE TO STRESS%GOBP%GO:0033554	51	0.314925	0.802068	0.797056	1	1	253	tags=29%, list=24%, signal=37%
REGULATION OF CATABOLIC PROCESS%GOBP%GO:0009894	68	0.390006	1.24468	0.170021	0.583618	1	448	tags=34%, list=23%, signal=42%		CELLULAR NITROGEN COMPOUND BIOSYNTHETIC PROCESS%GOBP%GO:0044271	47	0.492483	1.0969	0.325126	0.986582	1	245	tags=28%, list=19%, signal=33%		GENERIC TRANSCRIPTION PATHWAY%REACTOME DATABASE ID RELEASE 84%212436	44	0.318372	0.801841	0.800214	1	1	217	tags=25%, list=21%, signal=30%
METABOLISM OF LIPIDS%REACTOME DATABASE ID RELEASE 84%556833	62	0.392204	1.24396	0.190993	0.583537	1	317	tags=26%, list=16%, signal=30%		REPRODUCTIVE PROCESS%GOBP%GO:0022414	48	0.491189	1.09661	0.323263	0.984866	1	107	tags=17%, list=8%, signal=17%		REGULATION OF MAPK CASCADE%GOBP%GO:0043408	44	0.319266	0.801128	0.78984	1	1	106	tags=18%, list=10%, signal=19%
REGULATION OF JNK CASCADE%GOBP%GO:0046328	19	0.470558	1.24354	0.227506	0.582629	1	180	tags=32%, list=9%, signal=34%		CELLULAR BIOSYNTHETIC PROCESS%GOBP%GO:0044249	151	0.471243	1.09618	0.209	0.983998	1	254	tags=28%, list=19%, signal=31%		REPRODUCTIVE PROCESS%GOBP%GO:0022414	44	0.315841	0.800401	0.787764	1	1	314	tags=34%, list=30%, signal=47%
NEGATIVE REGULATION OF APOPTOTIC PROCESS%GOBP%GO:0043066	77	0.381082	1.24329	0.172666	0.58127	1	411	tags=32%, list=21%, signal=40%		REGULATION OF TRANSPORT%GOBP%GO:0051049	127	0.472799	1.09553	0.227	0.98456	1	293	tags=30%, list=22%, signal=35%		MULTICELLULAR ORGANISM DEVELOPMENT%GOBP%GO:0007275	204	0.291766	0.798002	0.9245	1	1	264	tags=25%, list=26%, signal=27%
POSITIVE REGULATION OF EPITHELIAL CELL PROLIFERATION%GOBP%GO:0050679	27	0.446342	1.24312	0.215113	0.57971	1	53	tags=7%, list=3%, signal=8%		MACROMOLECULE MODIFICATION%GOBP%GO:0043412	123	0.474802	1.09495	0.227	0.984705	1	363	tags=37%, list=28%, signal=46%		HALLMARK_IL2_STAT5_SIGNALING%MSIGDBHALLMARK%HALLMARK_IL2_STAT5_SIGNALING	20	0.355673	0.796646	0.771777	1	1	179	tags=30%, list=17%, signal=36%
RESPONSE TO CYTOKINE%GOBP%GO:0034097	66	0.385353	1.24309	0.183226	0.577822	1	423	tags=38%, list=22%, signal=47%		REPRODUCTION%GOBP%GO:0000003	48	0.491189	1.09488	0.327647	0.9818	1	107	tags=17%, list=8%, signal=17%		CELL ADHESION%GOBP%GO:0007155	51	0.313293	0.796027	0.809449	1	1	240	tags=27%, list=23%, signal=34%
POSITIVE REGULATION OF ERK1 AND ERK2 CASCADE%GOBP%GO:0070374	26	0.441573	1.24309	0.220937	0.575863	1	417	tags=46%, list=22%, signal=58%		ORGANIC SUBSTANCE BIOSYNTHETIC PROCESS%GOBP%GO:1901576	153	0.471909	1.09449	0.2005	0.98089	1	254	tags=29%, list=19%, signal=31%		PATTERN SPECIFICATION PROCESS%GOBP%GO:0007389	22	0.348926	0.795686	0.766166	1	1	301	tags=41%, list=29%, signal=56%
ORGANIC ANION TRANSPORT%GOBP%GO:0015711	34	0.418308	1.24216	0.228356	0.576352	1	140	tags=18%, list=7%, signal=19%		SMALL MOLECULE METABOLIC PROCESS%GOBP%GO:0044281	88	0.479523	1.09403	0.269135	0.980281	1	245	tags=24%, list=19%, signal=27%		IMMUNE RESPONSE-REGULATING SIGNALING PATHWAY%GOBP%GO:0002764	20	0.352881	0.795332	0.771681	1	1	342	tags=55%, list=33%, signal=81%
POSITIVE REGULATION OF CELL MOTILITY%GOBP%GO:2000147	70	0.384246	1.23971	0.193411	0.580807	1	512	tags=43%, list=26%, signal=56%		PHOSPHORYLATION%GOBP%GO:0016310	47	0.487202	1.09015	0.331159	1	1	169	tags=19%, list=13%, signal=21%		RNA POLYMERASE II TRANSCRIPTION%REACTOME%R-HSA-73857.5	45	0.315787	0.794804	0.795831	1	1	217	tags=24%, list=21%, signal=30%
SYNAPSE ORGANIZATION%GOBP%GO:0050808	24	0.446164	1.23803	0.241187	0.583208	1	357	tags=33%, list=18%, signal=40%		HEMOSTASIS%REACTOME DATABASE ID RELEASE 84%109582	64	0.484693	1.08988	0.296092	0.998729	1	145	tags=23%, list=11%, signal=25%		POSITIVE REGULATION OF PHOSPHORYLATION%GOBP%GO:0042327	46	0.315126	0.794034	0.795238	1	1	140	tags=22%, list=14%, signal=24%
POSITIVE REGULATION OF PROTEIN KINASE ACTIVITY%GOBP%GO:0045860	42	0.403056	1.23706	0.210173	0.583769	1	228	tags=21%, list=12%, signal=24%		UBIQUITIN-DEPENDENT PROTEIN CATABOLIC PROCESS%GOBP%GO:0006511	24	0.511605	1.08974	0.369017	0.996152	1	338	tags=46%, list=26%, signal=61%		NEGATIVE REGULATION OF METABOLIC PROCESS%GOBP%GO:0009892	133	0.294313	0.793627	0.901606	1	1	266	tags=31%, list=26%, signal=36%
REGULATION OF INTRACELLULAR SIGNAL TRANSDUCTION%GOBP%GO:1902531	184	0.360001	1.23631	0.113511	0.583623	1	276	tags=21%, list=14%, signal=22%		CELL-SUBSTRATE ADHESION%GOBP%GO:0031589	15	0.538075	1.08934	0.386752	0.995245	1	445	tags=47%, list=34%, signal=70%		CELL MOTILITY%GOBP%GO:0048870	60	0.307638	0.793417	0.820231	1	1	301	tags=35%, list=29%, signal=46%
GLYCEROLIPID METABOLIC PROCESS%GOBP%GO:0046486	24	0.445831	1.23574	0.234929	0.583223	1	331	tags=29%, list=17%, signal=35%		IMMUNE SYSTEM PROCESS%GOBP%GO:0002376	128	0.468529	1.08693	0.2375	1	1	343	tags=32%, list=26%, signal=39%		DEVELOPMENTAL PROCESS%GOBP%GO:0032502	283	0.288027	0.790604	0.9625	1	1	291	tags=30%, list=28%, signal=30%
RESPONSE TO INORGANIC SUBSTANCE%GOBP%GO:0010035	35	0.413701	1.23527	0.219526	0.582521	1	452	tags=37%, list=23%, signal=48%		SIGNALING BY INTERLEUKINS%REACTOME%R-HSA-449147.11	52	0.485353	1.08679	0.338346	1	1	404	tags=50%, list=31%, signal=69%		POSITIVE REGULATION OF MACROMOLECULE METABOLIC PROCESS%GOBP%GO:0010604	162	0.290054	0.789888	0.912826	1	1	270	tags=30%, list=26%, signal=35%
SWITCHING OF ORIGINS TO A POST-REPLICATIVE STATE%REACTOME%R-HSA-69052.4	18	0.47452	1.23408	0.239739	0.583808	1	0	tags=6%, list=0%, signal=6%		IMMUNE SYSTEM%REACTOME DATABASE ID RELEASE 84%168256	163	0.466598	1.08668	0.229	1	1	190	tags=22%, list=14%, signal=23%		PHOSPHORYLATION%GOBP%GO:0016310	32	0.324352	0.788446	0.788568	1	1	236	tags=28%, list=23%, signal=35%
REGULATION OF PROTEIN SERINE/THREONINE KINASE ACTIVITY%GOBP%GO:0071900	43	0.409656	1.23337	0.217416	0.583702	1	228	tags=21%, list=12%, signal=23%		REGULATION OF VASCULATURE DEVELOPMENT%GOBP%GO:1901342	35	0.499992	1.08657	0.350859	0.998781	1	84	tags=17%, list=6%, signal=18%		REGULATION OF MACROMOLECULE METABOLIC PROCESS%GOBP%GO:0060255	262	0.286587	0.788106	0.954	1	1	266	tags=29%, list=26%, signal=29%
POSITIVE REGULATION OF INNATE IMMUNE RESPONSE%GOBP%GO:0045089	29	0.437259	1.23262	0.235503	0.58371	1	484	tags=52%, list=25%, signal=68%		MODIFICATION-DEPENDENT MACROMOLECULE CATABOLIC PROCESS%GOBP%GO:0043632	25	0.507996	1.08569	0.368502	1	1	338	tags=44%, list=26%, signal=58%		REPRODUCTION%GOBP%GO:0000003	44	0.315841	0.787675	0.814619	1	1	314	tags=34%, list=30%, signal=47%
POSITIVE REGULATION OF RESPONSE TO BIOTIC STIMULUS%GOBP%GO:0002833	32	0.421038	1.23076	0.247824	0.586641	1	484	tags=50%, list=25%, signal=66%		REGULATION OF CATALYTIC ACTIVITY%GOBP%GO:0050790	115	0.469221	1.08441	0.271	1	1	340	tags=36%, list=26%, signal=44%		REGULATION OF METABOLIC PROCESS%GOBP%GO:0019222	292	0.287022	0.787445	0.959	1	1	266	tags=28%, list=26%, signal=27%
NEURON PROJECTION GUIDANCE%GOBP%GO:0097485	22	0.451177	1.23014	0.245037	0.58642	1	614	tags=59%, list=32%, signal=85%		RESPONSE TO ORGANONITROGEN COMPOUND%GOBP%GO:0010243	54	0.484335	1.08434	0.333834	1	1	425	tags=43%, list=32%, signal=60%		REGULATION OF INTRACELLULAR SIGNAL TRANSDUCTION%GOBP%GO:1902531	101	0.294001	0.785457	0.872653	1	1	220	tags=25%, list=21%, signal=28%
NITROGEN COMPOUND TRANSPORT%GOBP%GO:0071705	94	0.372746	1.22954	0.172948	0.58607	1	398	tags=30%, list=21%, signal=36%		POSITIVE REGULATION OF PHOSPHORYLATION%GOBP%GO:0042327	66	0.481551	1.08371	0.31031	1	1	345	tags=38%, list=26%, signal=49%		ENDOCYTOSIS%GOBP%GO:0006897	26	0.333408	0.783454	0.768059	1	1	320	tags=46%, list=31%, signal=65%
REGULATION OF IMMUNE SYSTEM PROCESS%GOBP%GO:0002682	131	0.363924	1.22929	0.154198	0.584796	1	417	tags=33%, list=22%, signal=39%		REGULATION OF TRANSMEMBRANE RECEPTOR PROTEIN SERINE/THREONINE KINASE SIGNALING PATHWAY%GOBP%GO:0090092	18	0.527679	1.08365	0.385872	0.999778	1	308	tags=44%, list=23%, signal=57%		POSITIVE REGULATION OF METABOLIC PROCESS%GOBP%GO:0009893	181	0.288693	0.782853	0.92782	1	1	270	tags=30%, list=26%, signal=33%
REGULATION OF ANGIOGENESIS%GOBP%GO:0045765	36	0.417868	1.22918	0.221833	0.583208	1	522	tags=44%, list=27%, signal=60%		RNA METABOLIC PROCESS%GOBP%GO:0016070	24	0.508914	1.08121	0.384933	1	1	519	tags=71%, list=39%, signal=115%		NEGATIVE REGULATION OF CELL-CELL ADHESION%GOBP%GO:0022408	20	0.350201	0.782595	0.783481	1	1	216	tags=35%, list=21%, signal=43%
POSITIVE REGULATION OF JNK CASCADE%GOBP%GO:0046330	15	0.494275	1.22673	0.250333	0.587654	1	163	tags=33%, list=8%, signal=36%		ORGANONITROGEN COMPOUND BIOSYNTHETIC PROCESS%GOBP%GO:1901566	63	0.480423	1.08111	0.327154	1	1	254	tags=32%, list=19%, signal=37%		RESPONSE TO EXTERNAL STIMULUS%GOBP%GO:0009605	97	0.295117	0.782001	0.877541	1	1	255	tags=30%, list=25%, signal=36%
POSITIVE REGULATION OF INTRACELLULAR PROTEIN TRANSPORT%GOBP%GO:0090316	17	0.468559	1.22656	0.249509	0.586194	1	42	tags=12%, list=2%, signal=12%		WOUND HEALING%GOBP%GO:0042060	22	0.517318	1.08109	0.368503	1	1	288	tags=41%, list=22%, signal=51%		CELLULAR RESPONSE TO CHEMICAL STIMULUS%GOBP%GO:0070887	136	0.288403	0.779849	0.910687	1	1	264	tags=25%, list=26%, signal=29%
DEFENSE RESPONSE%GOBP%GO:0006952	100	0.368972	1.225	0.175295	0.588256	1	392	tags=29%, list=20%, signal=34%		REGULATION OF CELL CYCLE%GOBP%GO:0051726	57	0.478529	1.08093	0.340841	1	1	206	tags=21%, list=16%, signal=24%		REGULATION OF RESPONSE TO STIMULUS%GOBP%GO:0048583	223	0.28425	0.77855	0.952929	1	1	223	tags=24%, list=22%, signal=24%
CELL CHEMOTAXIS%GOBP%GO:0060326	17	0.47278	1.22379	0.246104	0.589446	1	328	tags=47%, list=17%, signal=56%		CELLULAR RESPONSE TO METAL ION%GOBP%GO:0071248	17	0.530845	1.08014	0.383467	1	1	21	tags=12%, list=2%, signal=12%		DEVELOPMENTAL PROCESS INVOLVED IN REPRODUCTION%GOBP%GO:0003006	25	0.333053	0.778458	0.799772	1	1	288	tags=36%, list=28%, signal=49%
REGULATION OF LOCALIZATION%GOBP%GO:0032879	171	0.357993	1.2234	0.123742	0.588537	1	398	tags=27%, list=21%, signal=32%		REGULATION OF PHOSPHORUS METABOLIC PROCESS%GOBP%GO:0051174	101	0.47228	1.07986	0.287	1	1	345	tags=36%, list=26%, signal=45%		REGULATION OF HORMONE LEVELS%GOBP%GO:0010817	36	0.31715	0.778358	0.798265	1	1	447	tags=53%, list=43%, signal=90%
AXON GUIDANCE%GOBP%GO:0007411	22	0.451177	1.22256	0.252142	0.588894	1	614	tags=59%, list=32%, signal=85%		MODIFICATION-DEPENDENT PROTEIN CATABOLIC PROCESS%GOBP%GO:0019941	25	0.507996	1.07978	0.374296	0.999815	1	338	tags=44%, list=26%, signal=58%		REGULATION OF PRIMARY METABOLIC PROCESS%GOBP%GO:0080090	236	0.283116	0.776328	0.961	1	1	266	tags=29%, list=26%, signal=30%
POSITIVE REGULATION OF LOCOMOTION%GOBP%GO:0040017	71	0.376816	1.22253	0.20085	0.58711	1	512	tags=42%, list=26%, signal=55%		RAS PROTEIN SIGNAL TRANSDUCTION%GOBP%GO:0007265	16	0.533419	1.07947	0.390675	0.998396	1	324	tags=56%, list=25%, signal=74%		IMMUNE SYSTEM PROCESS%GOBP%GO:0002376	94	0.289772	0.774175	0.886318	1	1	356	tags=47%, list=34%, signal=65%
POSITIVE REGULATION OF LEUKOCYTE MEDIATED IMMUNITY%GOBP%GO:0002705	18	0.466771	1.22212	0.255305	0.5863	1	392	tags=50%, list=20%, signal=62%		REGULATION OF PROTEIN KINASE ACTIVITY%GOBP%GO:0045859	46	0.487739	1.07831	0.353266	1	1	335	tags=37%, list=25%, signal=48%		REGULATION OF NITROGEN COMPOUND METABOLIC PROCESS%GOBP%GO:0051171	226	0.283282	0.773649	0.965483	1	1	266	tags=29%, list=26%, signal=31%
POSITIVE REGULATION OF CELLULAR CATABOLIC PROCESS%GOBP%GO:0031331	21	0.449092	1.22196	0.250622	0.584892	1	320	tags=33%, list=17%, signal=39%		REGULATION OF PROTEIN PHOSPHORYLATION%GOBP%GO:0001932	85	0.4726	1.0781	0.2855	0.999899	1	335	tags=34%, list=25%, signal=43%		POSITIVE REGULATION OF CYTOKINE PRODUCTION%GOBP%GO:0001819	38	0.31205	0.771992	0.819565	1	1	207	tags=32%, list=20%, signal=38%
REGULATION OF ADAPTIVE IMMUNE RESPONSE BASED ON SOMATIC RECOMBINATION OF IMMUNE RECEPTORS BUILT FROM IMMUNOGLOBULIN SUPERFAMILY DOMAINS%GOBP%GO:0002822	20	0.465092	1.22168	0.258434	0.583786	1	884	tags=85%, list=46%, signal=155%		REGULATION OF PHOSPHATE METABOLIC PROCESS%GOBP%GO:0019220	101	0.47228	1.07733	0.293	1	1	345	tags=36%, list=26%, signal=45%		POSITIVE REGULATION OF IMMUNE SYSTEM PROCESS%GOBP%GO:0002684	55	0.30309	0.77021	0.846475	1	1	270	tags=42%, list=26%, signal=54%
MAINTENANCE OF LOCATION%GOBP%GO:0051235	15	0.481805	1.2202	0.24684	0.585564	1	461	tags=47%, list=24%, signal=61%		LEUKOCYTE CHEMOTAXIS%GOBP%GO:0030595	16	0.534065	1.07708	0.393294	0.999477	1	387	tags=38%, list=29%, signal=52%		RESPONSE TO BIOTIC STIMULUS%GOBP%GO:0009607	55	0.298963	0.769576	0.841885	1	1	53	tags=11%, list=5%, signal=11%
ORGANOPHOSPHATE METABOLIC PROCESS%GOBP%GO:0019637	79	0.369958	1.21949	0.194792	0.585571	1	373	tags=27%, list=19%, signal=32%		NUCLEOSIDE PHOSPHATE METABOLIC PROCESS%GOBP%GO:0006753	22	0.512617	1.0768	0.396462	0.998023	1	240	tags=23%, list=18%, signal=27%		CIRCULATORY SYSTEM PROCESS%GOBP%GO:0003013	39	0.308192	0.768853	0.817164	1	1	155	tags=15%, list=15%, signal=17%
REGULATION OF VASCULATURE DEVELOPMENT%GOBP%GO:1901342	37	0.40874	1.21899	0.226721	0.585062	1	522	tags=43%, list=27%, signal=58%		REGULATION OF MONOATOMIC ION TRANSMEMBRANE TRANSPORTER ACTIVITY%GOBP%GO:0032412	19	0.515553	1.07669	0.383246	0.995604	1	223	tags=26%, list=17%, signal=31%		VEGFA-VEGFR2 SIGNALING%WIKIPATHWAYS_20230810%WP3888%HOMO SAPIENS	20	0.339376	0.768844	0.793826	1	1	203	tags=35%, list=20%, signal=43%
BIOLOGICAL PROCESS INVOLVED IN INTERSPECIES INTERACTION BETWEEN ORGANISMS%GOBP%GO:0044419	104	0.365722	1.21848	0.177196	0.584502	1	392	tags=30%, list=20%, signal=35%		CELL-CELL ADHESION%GOBP%GO:0098609	49	0.481025	1.07585	0.361264	0.997203	1	287	tags=31%, list=22%, signal=38%		CELL DEVELOPMENT%GOBP%GO:0048468	103	0.285374	0.768188	0.893091	1	1	253	tags=27%, list=24%, signal=32%
CELL SURFACE RECEPTOR SIGNALING PATHWAY%GOBP%GO:0007166	158	0.356462	1.21789	0.144008	0.58416	1	420	tags=31%, list=22%, signal=36%		POSITIVE REGULATION OF PHOSPHATE METABOLIC PROCESS%GOBP%GO:0045937	72	0.470624	1.07506	0.334167	0.998561	1	345	tags=36%, list=26%, signal=46%		REGULATION OF MULTICELLULAR ORGANISMAL PROCESS%GOBP%GO:0051239	187	0.281089	0.767558	0.946446	1	1	270	tags=31%, list=26%, signal=34%
VESICLE-MEDIATED TRANSPORT%GOBP%GO:0016192	86	0.369704	1.21765	0.193312	0.583001	1	526	tags=40%, list=27%, signal=52%		MUSCLE TISSUE DEVELOPMENT%GOBP%GO:0060537	21	0.512323	1.07506	0.397082	0.995501	1	186	tags=24%, list=14%, signal=27%		REGULATION OF PROTEIN MODIFICATION PROCESS%GOBP%GO:0031399	69	0.293119	0.766144	0.849898	1	1	197	tags=25%, list=19%, signal=28%
MODULATION OF CHEMICAL SYNAPTIC TRANSMISSION%GOBP%GO:0050804	20	0.456465	1.21668	0.243209	0.583621	1	421	tags=45%, list=22%, signal=57%		REGULATION OF KINASE ACTIVITY%GOBP%GO:0043549	50	0.48076	1.07469	0.357932	0.994544	1	335	tags=36%, list=25%, signal=46%		GENE EXPRESSION%GOBP%GO:0010467	39	0.312498	0.765833	0.828848	1	1	322	tags=44%, list=31%, signal=61%
POSITIVE REGULATION OF KINASE ACTIVITY%GOBP%GO:0033674	42	0.403056	1.21643	0.2296	0.582437	1	228	tags=21%, list=12%, signal=24%		AROMATIC COMPOUND BIOSYNTHETIC PROCESS%GOBP%GO:0019438	30	0.495388	1.07353	0.38731	0.997961	1	507	tags=57%, list=39%, signal=90%		WOUND HEALING%GOBP%GO:0042060	23	0.330072	0.765285	0.80554	1	1	69	tags=13%, list=7%, signal=14%
NEGATIVE REGULATION OF CELL DEVELOPMENT%GOBP%GO:0010721	20	0.453908	1.21496	0.252366	0.58444	1	420	tags=40%, list=22%, signal=51%		P53 TRANSCRIPTIONAL GENE NETWORK%WIKIPATHWAYS_20230810%WP4963%HOMO SAPIENS	15	0.532658	1.07323	0.405016	0.996632	1	277	tags=47%, list=21%, signal=58%		G ALPHA (Q) SIGNALLING EVENTS%REACTOME%R-HSA-416476.6	19	0.342351	0.763803	0.803887	1	1	204	tags=26%, list=20%, signal=32%
DEFENSE RESPONSE TO OTHER ORGANISM%GOBP%GO:0098542	73	0.377094	1.21481	0.197884	0.583058	1	392	tags=29%, list=20%, signal=35%		CARBOHYDRATE DERIVATIVE METABOLIC PROCESS%GOBP%GO:1901135	51	0.478936	1.07318	0.378134	0.993864	1	254	tags=29%, list=19%, signal=35%		ADAPTIVE IMMUNE SYSTEM%REACTOME%R-HSA-1280218.5	25	0.328233	0.7625	0.807562	1	1	335	tags=48%, list=32%, signal=69%
REGULATION OF EPITHELIAL CELL MIGRATION%GOBP%GO:0010632	32	0.418911	1.21442	0.248381	0.582261	1	276	tags=25%, list=14%, signal=29%		COGNITION%GOBP%GO:0050890	16	0.52815	1.07269	0.416311	0.993625	1	261	tags=50%, list=20%, signal=62%		POSITIVE REGULATION OF SIGNAL TRANSDUCTION%GOBP%GO:0009967	86	0.287724	0.761213	0.883544	1	1	130	tags=15%, list=13%, signal=16%
MEIOTIC CELL CYCLE PROCESS%GOBP%GO:1903046	25	0.437647	1.21406	0.246324	0.581445	1	0	tags=4%, list=0%, signal=4%		NEGATIVE REGULATION OF SIGNAL TRANSDUCTION%GOBP%GO:0009968	111	0.465054	1.07261	0.3085	0.991096	1	274	tags=33%, list=21%, signal=39%		NEGATIVE REGULATION OF TRANSCRIPTION BY RNA POLYMERASE II%GOBP%GO:0000122	45	0.303982	0.760553	0.845459	1	1	255	tags=38%, list=25%, signal=48%
CELLULAR RESPONSE TO OXYGEN-CONTAINING COMPOUND%GOBP%GO:1901701	78	0.373171	1.21404	0.198953	0.579736	1	370	tags=31%, list=19%, signal=36%		BIOSYNTHETIC PROCESS%GOBP%GO:0009058	159	0.46363	1.07137	0.256	0.995056	1	254	tags=28%, list=19%, signal=30%		NEGATIVE REGULATION OF TRANSPORT%GOBP%GO:0051051	19	0.341402	0.760054	0.795322	1	1	149	tags=16%, list=14%, signal=18%
NEGATIVE REGULATION OF CELL MIGRATION%GOBP%GO:0030336	34	0.414367	1.2123	0.259194	0.582431	1	450	tags=41%, list=23%, signal=53%		CELL MOTILITY%GOBP%GO:0048870	88	0.465424	1.07118	0.325163	0.993074	1	396	tags=38%, list=30%, signal=50%		REGULATION OF HEMOPOIESIS%GOBP%GO:1903706	22	0.331351	0.757869	0.812608	1	1	343	tags=50%, list=33%, signal=73%
SIGNALING%GOBP%GO:0023052	382	0.346451	1.21077	0.0605	0.584424	1	423	tags=30%, list=22%, signal=31%		NEGATIVE REGULATION OF LEUKOCYTE ACTIVATION%GOBP%GO:0002695	21	0.516127	1.07105	0.407369	0.990886	1	167	tags=29%, list=13%, signal=32%		SYSTEM DEVELOPMENT%GOBP%GO:0048731	185	0.275342	0.753957	0.945946	1	1	262	tags=24%, list=25%, signal=27%
PHOSPHORUS METABOLIC PROCESS%GOBP%GO:0006793	149	0.358331	1.2106	0.157258	0.583096	1	374	tags=28%, list=19%, signal=31%		REGULATION OF PHOSPHORYLATION%GOBP%GO:0042325	93	0.465328	1.071	0.3145	0.988213	1	345	tags=34%, list=26%, signal=43%		FATTY ACID METABOLIC PROCESS%GOBP%GO:0006631	19	0.334971	0.75285	0.809524	1	1	393	tags=42%, list=38%, signal=67%
CELL MORPHOGENESIS%GOBP%GO:0000902	45	0.396099	1.20988	0.238781	0.583218	1	421	tags=33%, list=22%, signal=42%		CELLULAR RESPONSE TO INORGANIC SUBSTANCE%GOBP%GO:0071241	20	0.514556	1.07064	0.413847	0.987315	1	468	tags=50%, list=36%, signal=76%		REGULATION OF RESPONSE TO EXTERNAL STIMULUS%GOBP%GO:0032101	69	0.290687	0.752232	0.874936	1	1	215	tags=26%, list=21%, signal=31%
CELL MIGRATION%GOBP%GO:0016477	77	0.373662	1.20918	0.216259	0.583234	1	450	tags=36%, list=23%, signal=45%		POSITIVE REGULATION OF APOPTOTIC PROCESS%GOBP%GO:0043065	41	0.484659	1.06971	0.38136	0.989705	1	505	tags=56%, list=38%, signal=88%		ORGANONITROGEN COMPOUND CATABOLIC PROCESS%GOBP%GO:1901565	28	0.313416	0.751711	0.829823	1	1	356	tags=46%, list=34%, signal=69%
POSITIVE REGULATION OF APOPTOTIC PROCESS%GOBP%GO:0043065	50	0.388797	1.20797	0.232044	0.584566	1	239	tags=18%, list=12%, signal=20%		POSITIVE REGULATION OF PHOSPHORUS METABOLIC PROCESS%GOBP%GO:0010562	72	0.470624	1.06969	0.335338	0.986884	1	345	tags=36%, list=26%, signal=46%		POSITIVE REGULATION OF CELLULAR METABOLIC PROCESS%GOBP%GO:0031325	166	0.275439	0.74588	0.948474	1	1	270	tags=29%, list=26%, signal=33%
PROTEIN MATURATION%GOBP%GO:0051604	44	0.396728	1.20725	0.234114	0.58465	1	270	tags=25%, list=14%, signal=28%		AROMATIC COMPOUND CATABOLIC PROCESS%GOBP%GO:0019439	16	0.525267	1.06884	0.429962	0.988605	1	120	tags=25%, list=9%, signal=27%		REGULATION OF DNA-BINDING TRANSCRIPTION FACTOR ACTIVITY%GOBP%GO:0051090	28	0.315498	0.745619	0.836485	1	1	395	tags=64%, list=38%, signal=101%
NEGATIVE REGULATION OF PROGRAMMED CELL DEATH%GOBP%GO:0043069	79	0.373336	1.20609	0.207005	0.585813	1	411	tags=32%, list=21%, signal=39%		RESPONSE TO STRESS%GOBP%GO:0006950	198	0.457749	1.06837	0.2555	0.988381	1	376	tags=36%, list=29%, signal=43%		POSITIVE REGULATION OF BIOSYNTHETIC PROCESS%GOBP%GO:0009891	134	0.276243	0.745109	0.931294	1	1	266	tags=28%, list=26%, signal=33%
POSITIVE REGULATION OF PROTEIN PHOSPHORYLATION%GOBP%GO:0001934	66	0.372705	1.20543	0.230274	0.585757	1	181	tags=18%, list=9%, signal=19%		RESPONSE TO ORGANIC CYCLIC COMPOUND%GOBP%GO:0014070	48	0.477534	1.0678	0.373427	0.988566	1	239	tags=25%, list=18%, signal=29%		REGULATION OF IMMUNE SYSTEM PROCESS%GOBP%GO:0002682	86	0.279927	0.743198	0.902538	1	1	356	tags=49%, list=34%, signal=68%
FATTY ACID METABOLIC PROCESS%GOBP%GO:0006631	20	0.45029	1.20324	0.256522	0.589515	1	317	tags=25%, list=16%, signal=30%		RECEPTOR-MEDIATED ENDOCYTOSIS%GOBP%GO:0006898	20	0.516409	1.06763	0.401981	0.98665	1	343	tags=40%, list=26%, signal=53%		OREXIN RECEPTOR PATHWAY%WIKIPATHWAYS_20230810%WP5094%HOMO SAPIENS	20	0.326131	0.742912	0.811365	1	1	297	tags=30%, list=29%, signal=41%
G ALPHA (Q) SIGNALLING EVENTS%REACTOME%R-HSA-416476.6	19	0.457672	1.20229	0.270914	0.590182	1	275	tags=32%, list=14%, signal=36%		REGULATION OF INTRACELLULAR TRANSPORT%GOBP%GO:0032386	19	0.51483	1.06653	0.411518	0.989812	1	513	tags=74%, list=39%, signal=119%		CELLULAR RESPONSE TO STIMULUS%GOBP%GO:0051716	317	0.269748	0.741896	0.987	1	1	172	tags=16%, list=17%, signal=13%
REGULATION OF INTRACELLULAR TRANSPORT%GOBP%GO:0032386	26	0.428739	1.20213	0.259843	0.588867	1	60	tags=12%, list=3%, signal=12%		ESTABLISHMENT OF PROTEIN LOCALIZATION%GOBP%GO:0045184	38	0.48774	1.06635	0.398284	0.987948	1	358	tags=37%, list=27%, signal=49%		DEFENSE RESPONSE TO OTHER ORGANISM%GOBP%GO:0098542	33	0.303263	0.740816	0.837119	1	1	328	tags=42%, list=32%, signal=60%
REGULATION OF DEVELOPMENTAL GROWTH%GOBP%GO:0048638	19	0.450509	1.20092	0.274472	0.590134	1	420	tags=47%, list=22%, signal=60%		LEUKOCYTE MIGRATION%GOBP%GO:0050900	25	0.499004	1.06632	0.408905	0.98524	1	343	tags=36%, list=26%, signal=48%		NEGATIVE REGULATION OF SIGNALING%GOBP%GO:0023057	94	0.277799	0.739401	0.910931	1	1	298	tags=36%, list=29%, signal=46%
REGULATION OF STRESS-ACTIVATED PROTEIN KINASE SIGNALING CASCADE%GOBP%GO:0070302	28	0.420028	1.19998	0.264846	0.590764	1	417	tags=43%, list=22%, signal=54%		HALLMARK_INFLAMMATORY_RESPONSE%MSIGDBHALLMARK%HALLMARK_INFLAMMATORY_RESPONSE	27	0.500759	1.06626	0.394388	0.982765	1	143	tags=26%, list=11%, signal=28%		POSITIVE REGULATION OF PROTEIN KINASE ACTIVITY%GOBP%GO:0045860	20	0.325701	0.738989	0.824754	1	1	140	tags=25%, list=14%, signal=28%
REGULATION OF IMMUNE RESPONSE%GOBP%GO:0050776	80	0.36785	1.19973	0.217733	0.58967	1	417	tags=34%, list=22%, signal=41%		FOCAL ADHESION: PI3K-AKT-MTOR-SIGNALING PATHWAY%WIKIPATHWAYS_20230810%WP3932%HOMO SAPIENS	25	0.497948	1.06488	0.405587	0.987191	1	445	tags=56%, list=34%, signal=83%		REGULATION OF LEUKOCYTE ACTIVATION%GOBP%GO:0002694	39	0.297606	0.738237	0.871987	1	1	270	tags=41%, list=26%, signal=53%
REGULATION OF PROGRAMMED CELL DEATH%GOBP%GO:0043067	133	0.35415	1.199	0.179644	0.589748	1	239	tags=19%, list=12%, signal=20%		REGULATION OF MITOTIC CELL CYCLE%GOBP%GO:0007346	29	0.498227	1.0644	0.392237	0.986983	1	188	tags=24%, list=14%, signal=28%		NEGATIVE REGULATION OF CELLULAR METABOLIC PROCESS%GOBP%GO:0031324	119	0.275003	0.737904	0.93246	1	1	266	tags=32%, list=26%, signal=38%
REGULATION OF BLOOD PRESSURE%GOBP%GO:0008217	15	0.471701	1.197	0.28458	0.592964	1	181	tags=33%, list=9%, signal=36%		POSITIVE REGULATION OF INTRACELLULAR SIGNAL TRANSDUCTION%GOBP%GO:1902533	94	0.463221	1.06332	0.3335	0.990042	1	348	tags=38%, list=26%, signal=48%		REGIONALIZATION%GOBP%GO:0003002	19	0.332348	0.73761	0.818074	1	1	301	tags=42%, list=29%, signal=58%
IMMUNE RESPONSE%GOBP%GO:0006955	92	0.363699	1.19664	0.210336	0.592161	1	420	tags=34%, list=22%, signal=41%		NEGATIVE REGULATION OF CELLULAR PROCESS%GOBP%GO:0048523	354	0.450307	1.06323	0.202	0.987767	1	350	tags=32%, list=27%, signal=32%		NEGATIVE REGULATION OF CELL COMMUNICATION%GOBP%GO:0010648	94	0.277799	0.73708	0.909645	1	1	298	tags=36%, list=29%, signal=46%
POSITIVE REGULATION OF GENE EXPRESSION%GOBP%GO:0010628	99	0.359396	1.19531	0.208655	0.593751	1	440	tags=34%, list=23%, signal=42%		SMALL GTPASE MEDIATED SIGNAL TRANSDUCTION%GOBP%GO:0007264	20	0.512739	1.06289	0.411426	0.986754	1	324	tags=50%, list=25%, signal=65%		POSITIVE REGULATION OF NITROGEN COMPOUND METABOLIC PROCESS%GOBP%GO:0051173	131	0.27267	0.736465	0.939759	1	1	254	tags=28%, list=25%, signal=33%
ORGANIC SUBSTANCE TRANSPORT%GOBP%GO:0071702	128	0.357915	1.1953	0.178953	0.592084	1	398	tags=29%, list=21%, signal=34%		POSITIVE REGULATION OF PROTEIN CATABOLIC PROCESS%GOBP%GO:0045732	16	0.52392	1.06261	0.412951	0.985418	1	154	tags=31%, list=12%, signal=35%		DEFENSE RESPONSE%GOBP%GO:0006952	61	0.284339	0.735266	0.885195	1	1	328	tags=44%, list=32%, signal=61%
AMINOGLYCAN METABOLIC PROCESS%GOBP%GO:0006022	17	0.464149	1.19519	0.272848	0.590699	1	71	tags=18%, list=4%, signal=18%		REGULATION OF PROTEIN CATABOLIC PROCESS%GOBP%GO:0042176	20	0.507992	1.0618	0.412317	0.987118	1	338	tags=45%, list=26%, signal=60%		REGULATION OF CELL DIFFERENTIATION%GOBP%GO:0045595	87	0.278398	0.733474	0.920973	1	1	270	tags=30%, list=26%, signal=37%
MULTICELLULAR ORGANISM DEVELOPMENT%GOBP%GO:0007275	253	0.345575	1.19467	0.117059	0.590236	1	421	tags=29%, list=22%, signal=32%		ORGANELLE ASSEMBLY%GOBP%GO:0070925	37	0.48286	1.06144	0.398792	0.986341	1	186	tags=19%, list=14%, signal=21%		CELLULAR NITROGEN COMPOUND METABOLIC PROCESS%GOBP%GO:0034641	67	0.280697	0.733007	0.897066	1	1	329	tags=42%, list=32%, signal=57%
REGULATION OF MITOTIC CELL CYCLE%REACTOME%R-HSA-453276.2	17	0.463379	1.19422	0.269307	0.589703	1	0	tags=6%, list=0%, signal=6%		NEGATIVE REGULATION OF CELL DEVELOPMENT%GOBP%GO:0010721	23	0.504096	1.06107	0.429825	0.98551	1	163	tags=17%, list=12%, signal=20%		POSITIVE REGULATION OF MACROMOLECULE BIOSYNTHETIC PROCESS%GOBP%GO:0010557	132	0.26956	0.732536	0.94581	1	1	266	tags=28%, list=26%, signal=33%
RESPONSE TO BIOTIC STIMULUS%GOBP%GO:0009607	100	0.356764	1.19415	0.201435	0.588205	1	392	tags=29%, list=20%, signal=34%		POSITIVE REGULATION OF TRANSFERASE ACTIVITY%GOBP%GO:0051347	40	0.486838	1.05996	0.400303	0.988668	1	335	tags=38%, list=25%, signal=49%		REGULATION OF BLOOD PRESSURE%GOBP%GO:0008217	19	0.330295	0.730732	0.823529	1	1	122	tags=16%, list=12%, signal=18%
FOCAL ADHESION%WIKIPATHWAYS_20230810%WP306%HOMO SAPIENS	20	0.442662	1.19413	0.272784	0.586633	1	276	tags=25%, list=14%, signal=29%		REGULATION OF MAP KINASE ACTIVITY%GOBP%GO:0043405	20	0.510138	1.05959	0.424572	0.987933	1	188	tags=25%, list=14%, signal=29%		POSITIVE REGULATION OF PROGRAMMED CELL DEATH%GOBP%GO:0043068	33	0.302879	0.729416	0.870087	1	1	197	tags=24%, list=19%, signal=29%
REGULATION OF SYSTEM PROCESS%GOBP%GO:0044057	41	0.395237	1.19314	0.256352	0.587487	1	215	tags=22%, list=11%, signal=24%		VESICLE-MEDIATED TRANSPORT%GOBP%GO:0016192	81	0.468539	1.05937	0.356857	0.986363	1	424	tags=41%, list=32%, signal=56%		POSITIVE REGULATION OF CELL-CELL ADHESION%GOBP%GO:0022409	20	0.323535	0.729008	0.841765	1	1	380	tags=60%, list=37%, signal=93%
CKAP4 SIGNALING PATHWAY MAP%WIKIPATHWAYS_20230810%WP5322%HOMO SAPIENS	15	0.467691	1.19307	0.270217	0.586026	1	312	tags=47%, list=16%, signal=55%		CELLULAR METABOLIC PROCESS%GOBP%GO:0044237	284	0.451906	1.05837	0.261	0.9889	1	254	tags=24%, list=19%, signal=24%		REGULATION OF CELL-CELL ADHESION%GOBP%GO:0022407	35	0.29676	0.726957	0.84914	1	1	353	tags=51%, list=34%, signal=75%
NEGATIVE REGULATION OF CELL COMMUNICATION%GOBP%GO:0010648	144	0.350153	1.19295	0.196257	0.584708	1	415	tags=31%, list=21%, signal=36%		ACTIVATION OF INNATE IMMUNE RESPONSE%GOBP%GO:0002218	23	0.500047	1.05722	0.420072	0.992441	1	567	tags=65%, list=43%, signal=113%		NEGATIVE REGULATION OF MACROMOLECULE BIOSYNTHETIC PROCESS%GOBP%GO:0010558	104	0.272397	0.726745	0.935923	1	1	258	tags=32%, list=25%, signal=38%
REGULATION OF STRESS-ACTIVATED MAPK CASCADE%GOBP%GO:0032872	28	0.420028	1.1929	0.265443	0.583209	1	417	tags=43%, list=22%, signal=54%		REGULATION OF LOCALIZATION%GOBP%GO:0032879	151	0.458003	1.05702	0.3075	0.990766	1	293	tags=30%, list=22%, signal=34%		REGULATION OF PHOSPHATE METABOLIC PROCESS%GOBP%GO:0019220	63	0.278891	0.723309	0.900882	1	1	140	tags=19%, list=14%, signal=21%
POSITIVE REGULATION OF PHOSPHATE METABOLIC PROCESS%GOBP%GO:0045937	75	0.367322	1.19257	0.218602	0.582393	1	181	tags=17%, list=9%, signal=18%		CELL MIGRATION%GOBP%GO:0016477	81	0.465038	1.05689	0.38019	0.98873	1	348	tags=32%, list=26%, signal=41%		POSITIVE REGULATION OF RESPONSE TO EXTERNAL STIMULUS%GOBP%GO:0032103	42	0.288372	0.722257	0.88853	1	1	230	tags=29%, list=22%, signal=35%
REGULATION OF CELL-CELL ADHESION%GOBP%GO:0022407	45	0.389449	1.19197	0.259053	0.582189	1	367	tags=29%, list=19%, signal=35%		NEGATIVE REGULATION OF LYMPHOCYTE ACTIVATION%GOBP%GO:0051250	18	0.513641	1.05643	0.431071	0.988458	1	167	tags=28%, list=13%, signal=31%		REGULATION OF CELL COMMUNICATION%GOBP%GO:0010646	201	0.263818	0.72162	0.975	1	1	223	tags=21%, list=22%, signal=22%
HALLMARK_EPITHELIAL_MESENCHYMAL_TRANSITION%MSIGDBHALLMARK%HALLMARK_EPITHELIAL_MESENCHYMAL_TRANSITION	27	0.424145	1.19176	0.271732	0.581128	1	433	tags=41%, list=22%, signal=52%		NETWORK MAP OF SARS-COV-2 SIGNALING PATHWAY%WIKIPATHWAYS_20230810%WP5115%HOMO SAPIENS	19	0.511591	1.05581	0.42364	0.989141	1	359	tags=53%, list=27%, signal=71%		NEGATIVE REGULATION OF SIGNAL TRANSDUCTION%GOBP%GO:0009968	88	0.271761	0.721581	0.921867	1	1	298	tags=36%, list=29%, signal=47%
POSITIVE REGULATION OF PHOSPHORUS METABOLIC PROCESS%GOBP%GO:0010562	75	0.367322	1.18903	0.235973	0.586203	1	181	tags=17%, list=9%, signal=18%		POSITIVE REGULATION OF CYTOKINE PRODUCTION%GOBP%GO:0001819	50	0.473981	1.0549	0.398893	0.99114	1	175	tags=22%, list=13%, signal=24%		HEMOPOIESIS%GOBP%GO:0030097	32	0.299367	0.721256	0.860696	1	1	9	tags=6%, list=1%, signal=6%
ANATOMICAL STRUCTURE DEVELOPMENT%GOBP%GO:0048856	358	0.340778	1.1886	0.101	0.585688	1	421	tags=28%, list=22%, signal=29%		POSITIVE REGULATION OF CELLULAR CATABOLIC PROCESS%GOBP%GO:0031331	25	0.492846	1.05397	0.420945	0.993322	1	349	tags=36%, list=27%, signal=48%		REGULATION OF PHOSPHORUS METABOLIC PROCESS%GOBP%GO:0051174	63	0.278891	0.721232	0.904145	1	1	140	tags=19%, list=14%, signal=21%
APC C-MEDIATED DEGRADATION OF CELL CYCLE PROTEINS%REACTOME%R-HSA-174143.1	17	0.463379	1.18849	0.289421	0.584381	1	0	tags=6%, list=0%, signal=6%		RESPONSE TO ORGANIC SUBSTANCE%GOBP%GO:0010033	180	0.452115	1.05236	0.3215	0.999199	1	511	tags=51%, list=39%, signal=72%		POSITIVE REGULATION OF SIGNALING%GOBP%GO:0023056	96	0.270123	0.720753	0.923737	1	1	130	tags=14%, list=13%, signal=14%
RESPONSE TO OTHER ORGANISM%GOBP%GO:0051707	93	0.358512	1.18761	0.231008	0.584938	1	392	tags=29%, list=20%, signal=35%		REGULATION OF STRESS-ACTIVATED MAPK CASCADE%GOBP%GO:0032872	23	0.495674	1.05054	0.443586	1	1	340	tags=57%, list=26%, signal=75%		POSITIVE REGULATION OF CELLULAR BIOSYNTHETIC PROCESS%GOBP%GO:0031328	133	0.266687	0.719737	0.948345	1	1	266	tags=28%, list=26%, signal=33%
SMALL MOLECULE BIOSYNTHETIC PROCESS%GOBP%GO:0044283	41	0.391906	1.18724	0.264322	0.584269	1	501	tags=37%, list=26%, signal=48%		REGULATION OF GROWTH%GOBP%GO:0040008	43	0.473676	1.05016	0.429436	1	1	138	tags=16%, list=10%, signal=18%		POSITIVE REGULATION OF RESPONSE TO STIMULUS%GOBP%GO:0048584	119	0.26818	0.718638	0.949673	1	1	130	tags=15%, list=13%, signal=15%
CELL COMMUNICATION%GOBP%GO:0007154	393	0.339157	1.18695	0.0805806	0.583366	1	423	tags=30%, list=22%, signal=30%		METABOLISM%REACTOME DATABASE ID RELEASE 84%1430728	126	0.452701	1.0497	0.3475	1	1	236	tags=24%, list=18%, signal=26%		POSITIVE REGULATION OF CELL COMMUNICATION%GOBP%GO:0010647	96	0.270123	0.718062	0.921717	1	1	130	tags=14%, list=13%, signal=14%
PATTERN SPECIFICATION PROCESS%GOBP%GO:0007389	17	0.464204	1.18601	0.301618	0.58402	1	368	tags=35%, list=19%, signal=43%		HALLMARK_TNFA_SIGNALING_VIA_NFKB%MSIGDBHALLMARK%HALLMARK_TNFA_SIGNALING_VIA_NFKB	49	0.468703	1.04744	0.420735	1	1	150	tags=27%, list=11%, signal=29%		CYTOKINE-MEDIATED SIGNALING PATHWAY%GOBP%GO:0019221	24	0.309891	0.716357	0.849915	1	1	149	tags=21%, list=14%, signal=24%
POSITIVE REGULATION OF CYTOKINE PRODUCTION%GOBP%GO:0001819	48	0.384505	1.18538	0.248191	0.584024	1	440	tags=33%, list=23%, signal=42%		REGULATION OF HEART CONTRACTION%GOBP%GO:0008016	20	0.504636	1.04697	0.440625	1	1	215	tags=30%, list=16%, signal=35%		REGULATION OF CELLULAR METABOLIC PROCESS%GOBP%GO:0031323	265	0.260769	0.715889	0.991	1	1	266	tags=28%, list=26%, signal=28%
VASCULAR PROCESS IN CIRCULATORY SYSTEM%GOBP%GO:0003018	31	0.414528	1.18414	0.276633	0.5854	1	112	tags=19%, list=6%, signal=20%		REGULATION OF MONOATOMIC ION TRANSMEMBRANE TRANSPORT%GOBP%GO:0034765	26	0.485203	1.0467	0.441492	1	1	223	tags=27%, list=17%, signal=32%		CELL COMMUNICATION%GOBP%GO:0007154	273	0.259956	0.715847	0.989495	1	1	343	tags=34%, list=33%, signal=38%
PEPTIDYL-AMINO ACID MODIFICATION%GOBP%GO:0018193	36	0.397505	1.18348	0.280093	0.585421	1	276	tags=19%, list=14%, signal=22%		REGULATION OF SIGNAL TRANSDUCTION%GOBP%GO:0009966	253	0.446723	1.04575	0.302	1	1	349	tags=34%, list=27%, signal=37%		NEGATIVE REGULATION OF CELLULAR BIOSYNTHETIC PROCESS%GOBP%GO:0031327	106	0.266103	0.714967	0.938067	1	1	258	tags=31%, list=25%, signal=37%
CATABOLIC PROCESS%GOBP%GO:0009056	128	0.350605	1.18256	0.204165	0.586065	1	380	tags=28%, list=20%, signal=33%		GENE EXPRESSION%GOBP%GO:0010467	56	0.464415	1.04571	0.420472	1	1	296	tags=36%, list=22%, signal=44%		NEGATIVE REGULATION OF BIOSYNTHETIC PROCESS%GOBP%GO:0009890	106	0.266103	0.712035	0.942007	1	1	258	tags=31%, list=25%, signal=37%
MEIOTIC CELL CYCLE%GOBP%GO:0051321	27	0.417228	1.1824	0.275964	0.584858	1	0	tags=4%, list=0%, signal=4%		ENDOCYTOSIS%GOBP%GO:0006897	42	0.473518	1.0454	0.427419	1	1	343	tags=33%, list=26%, signal=44%		POSITIVE REGULATION OF KINASE ACTIVITY%GOBP%GO:0033674	21	0.314519	0.711136	0.856641	1	1	140	tags=24%, list=14%, signal=27%
DNA REPAIR%REACTOME%R-HSA-73894.3	37	0.394201	1.18014	0.281034	0.588763	1	0	tags=3%, list=0%, signal=3%		NEGATIVE REGULATION OF CATABOLIC PROCESS%GOBP%GO:0009895	16	0.514274	1.04458	0.445032	1	1	314	tags=44%, list=24%, signal=57%		ANATOMICAL STRUCTURE DEVELOPMENT%GOBP%GO:0048856	271	0.25796	0.710714	0.987	1	1	291	tags=29%, list=28%, signal=30%
SELENOAMINO ACID METABOLISM%REACTOME%R-HSA-2408522.4	16	0.461798	1.1801	0.276792	0.587314	1	8	tags=6%, list=0%, signal=6%		PROTEIN METABOLIC PROCESS%GOBP%GO:0019538	178	0.448201	1.0436	0.349	1	1	363	tags=34%, list=28%, signal=41%		REGULATION OF LEUKOCYTE DIFFERENTIATION%GOBP%GO:1902105	18	0.323733	0.71067	0.853557	1	1	343	tags=50%, list=33%, signal=73%
RESPONSE TO EXTERNAL BIOTIC STIMULUS%GOBP%GO:0043207	93	0.358512	1.17897	0.233558	0.588466	1	392	tags=29%, list=20%, signal=35%		OREXIN RECEPTOR PATHWAY%WIKIPATHWAYS_20230810%WP5094%HOMO SAPIENS	30	0.478946	1.04299	0.443766	1	1	439	tags=43%, list=33%, signal=64%		REGULATION OF SIGNALING%GOBP%GO:0023051	200	0.260321	0.710327	0.982974	1	1	359	tags=38%, list=35%, signal=47%
LIPID LOCALIZATION%GOBP%GO:0010876	22	0.434744	1.17891	0.287327	0.58704	1	490	tags=41%, list=25%, signal=54%		NEGATIVE REGULATION OF CYTOKINE PRODUCTION%GOBP%GO:0001818	37	0.478951	1.04256	0.444107	1	1	173	tags=24%, list=13%, signal=27%		REGULATION OF SIGNAL TRANSDUCTION%GOBP%GO:0009966	180	0.260342	0.7094	0.97998	1	1	223	tags=22%, list=22%, signal=23%
PHOSPHATE-CONTAINING COMPOUND METABOLIC PROCESS%GOBP%GO:0006796	147	0.344783	1.17625	0.202128	0.591859	1	374	tags=27%, list=19%, signal=30%		DEFENSE RESPONSE TO OTHER ORGANISM%GOBP%GO:0098542	45	0.465823	1.04245	0.439074	1	1	343	tags=36%, list=26%, signal=46%		SIGNALING BY NOTCH%REACTOME%R-HSA-157118.5	15	0.329226	0.709036	0.84634	1	1	167	tags=27%, list=16%, signal=31%
PLEURAL MESOTHELIOMA%WIKIPATHWAYS_20230810%WP5087%HOMO SAPIENS	51	0.378097	1.17599	0.27916	0.590962	1	276	tags=18%, list=14%, signal=20%		BEHAVIOR%GOBP%GO:0007610	17	0.509216	1.042	0.435013	1	1	261	tags=41%, list=20%, signal=51%		HALLMARK_COMPLEMENT%MSIGDBHALLMARK%HALLMARK_COMPLEMENT	16	0.327059	0.707872	0.847488	1	1	119	tags=25%, list=11%, signal=28%
NEGATIVE REGULATION OF SIGNAL TRANSDUCTION%GOBP%GO:0009968	135	0.346104	1.1757	0.215915	0.590058	1	415	tags=30%, list=21%, signal=36%		REGULATION OF CELL COMMUNICATION%GOBP%GO:0010646	278	0.443262	1.04147	0.317	1	1	340	tags=32%, list=26%, signal=34%		NEGATIVE REGULATION OF WNT SIGNALING PATHWAY%GOBP%GO:0030178	15	0.33087	0.707356	0.854966	1	1	347	tags=47%, list=34%, signal=69%
REGULATION OF INNATE IMMUNE RESPONSE%GOBP%GO:0045088	48	0.379951	1.17544	0.273743	0.589164	1	371	tags=33%, list=19%, signal=40%		POSITIVE REGULATION OF TRANSPORT%GOBP%GO:0051050	81	0.457644	1.0414	0.407704	1	1	141	tags=19%, list=11%, signal=19%		SIGNALING%GOBP%GO:0023052	272	0.256927	0.706889	0.9935	1	1	343	tags=34%, list=33%, signal=38%
DISEASES OF SIGNAL TRANSDUCTION BY GROWTH FACTOR RECEPTORS AND SECOND MESSENGERS%REACTOME%R-HSA-5663202.10	46	0.385772	1.17523	0.268931	0.588126	1	505	tags=41%, list=26%, signal=55%		NEGATIVE REGULATION OF BIOLOGICAL PROCESS%GOBP%GO:0048519	385	0.441947	1.04132	0.2875	1	1	330	tags=29%, list=25%, signal=28%		WNT SIGNALING PATHWAY%PANTHER PATHWAY%P00057	16	0.32805	0.706367	0.865373	1	1	298	tags=38%, list=29%, signal=52%
REGULATION OF INTRACELLULAR PROTEIN TRANSPORT%GOBP%GO:0033157	19	0.444183	1.17476	0.291534	0.587704	1	42	tags=11%, list=2%, signal=11%		REGULATION OF TRANSFERASE ACTIVITY%GOBP%GO:0051338	55	0.464086	1.04109	0.418173	1	1	335	tags=35%, list=25%, signal=44%		POSITIVE REGULATION OF PROTEOLYSIS%GOBP%GO:0045862	22	0.307294	0.70298	0.875866	1	1	177	tags=27%, list=17%, signal=32%
NEGATIVE REGULATION OF PROTEIN METABOLIC PROCESS%GOBP%GO:0051248	80	0.359684	1.1743	0.254167	0.587317	1	274	tags=20%, list=14%, signal=22%		INTRACELLULAR PROTEIN TRANSPORT%GOBP%GO:0006886	21	0.500683	1.04025	0.451848	1	1	424	tags=48%, list=32%, signal=69%		PROTEIN MODIFICATION BY SMALL PROTEIN CONJUGATION%GOBP%GO:0032446	19	0.316913	0.702733	0.853985	1	1	184	tags=21%, list=18%, signal=25%
NEGATIVE REGULATION OF SIGNALING%GOBP%GO:0023057	145	0.348646	1.16896	0.206045	0.598605	1	415	tags=30%, list=21%, signal=36%		REGULATION OF CELLULAR RESPONSE TO STRESS%GOBP%GO:0080135	50	0.467465	1.03941	0.443719	1	1	400	tags=44%, list=30%, signal=61%		REGULATION OF ENDOTHELIAL CELL MIGRATION%GOBP%GO:0010594	17	0.320071	0.700466	0.85654	1	1	122	tags=18%, list=12%, signal=20%
HALLMARK_MTORC1_SIGNALING%MSIGDBHALLMARK%HALLMARK_MTORC1_SIGNALING	22	0.42859	1.16859	0.310366	0.597973	1	83	tags=14%, list=4%, signal=14%		POSITIVE REGULATION OF NITROGEN COMPOUND METABOLIC PROCESS%GOBP%GO:0051173	201	0.444325	1.03861	0.37	1	1	340	tags=31%, list=26%, signal=35%		ORGANIC HYDROXY COMPOUND METABOLIC PROCESS%GOBP%GO:1901615	25	0.298131	0.700069	0.878857	1	1	339	tags=56%, list=33%, signal=81%
TRANSPORT%GOBP%GO:0006810	247	0.335926	1.16831	0.161565	0.597086	1	475	tags=32%, list=24%, signal=36%		POSITIVE REGULATION OF CATALYTIC ACTIVITY%GOBP%GO:0043085	79	0.455504	1.037	0.423712	1	1	340	tags=38%, list=26%, signal=48%		POSITIVE REGULATION OF GENE EXPRESSION%GOBP%GO:0010628	76	0.264867	0.69943	0.934258	1	1	207	tags=22%, list=20%, signal=26%
SIGNAL TRANSDUCTION%GOBP%GO:0007165	354	0.335249	1.16795	0.116	0.596408	1	423	tags=30%, list=22%, signal=31%		POSITIVE REGULATION OF HYDROLASE ACTIVITY%GOBP%GO:0051345	33	0.477139	1.03664	0.452284	1	1	201	tags=30%, list=15%, signal=35%		POSITIVE REGULATION OF TRANSFERASE ACTIVITY%GOBP%GO:0051347	24	0.299942	0.698166	0.872727	1	1	140	tags=21%, list=14%, signal=24%
CELLULAR RESPONSE TO CYTOKINE STIMULUS%GOBP%GO:0071345	56	0.366451	1.16658	0.270563	0.598058	1	423	tags=38%, list=22%, signal=47%		REGULATION OF AXONOGENESIS%GOBP%GO:0050770	15	0.515086	1.03617	0.452368	1	1	375	tags=33%, list=28%, signal=46%		NERVOUS SYSTEM DEVELOPMENT%GOBP%GO:0007399	111	0.25883	0.696836	0.958711	1	1	291	tags=30%, list=28%, signal=37%
RESPONSE TO ENDOGENOUS STIMULUS%GOBP%GO:0009719	93	0.352794	1.16573	0.249349	0.598515	1	370	tags=31%, list=19%, signal=37%		REGULATION OF METABOLIC PROCESS%GOBP%GO:0019222	419	0.438619	1.03599	0.313	1	1	355	tags=32%, list=27%, signal=30%		REGULATION OF CELL DEVELOPMENT%GOBP%GO:0060284	40	0.280268	0.693608	0.896328	1	1	270	tags=30%, list=26%, signal=39%
INNATE IMMUNE RESPONSE%GOBP%GO:0045087	48	0.376995	1.16462	0.283082	0.59966	1	440	tags=33%, list=23%, signal=42%		POSITIVE REGULATION OF ENDOCYTOSIS%GOBP%GO:0045807	16	0.508807	1.03587	0.468301	1	1	113	tags=25%, list=9%, signal=27%		REGULATION OF DEVELOPMENTAL PROCESS%GOBP%GO:0050793	139	0.255045	0.689443	0.973407	1	1	270	tags=29%, list=26%, signal=35%
POSITIVE REGULATION OF STRESS-ACTIVATED MAPK CASCADE%GOBP%GO:0032874	20	0.430628	1.16242	0.311909	0.603529	1	163	tags=25%, list=8%, signal=27%		IMMUNE EFFECTOR PROCESS%GOBP%GO:0002252	22	0.493567	1.03481	0.467566	1	1	47	tags=14%, list=4%, signal=14%		NEGATIVE REGULATION OF RESPONSE TO EXTERNAL STIMULUS%GOBP%GO:0032102	34	0.282428	0.689183	0.893839	1	1	215	tags=26%, list=21%, signal=32%
NEGATIVE REGULATION OF CELL MOTILITY%GOBP%GO:2000146	35	0.397782	1.16096	0.287021	0.605534	1	376	tags=34%, list=19%, signal=42%		REGULATION OF NITROGEN COMPOUND METABOLIC PROCESS%GOBP%GO:0051171	337	0.439047	1.03479	0.3295	1	1	340	tags=31%, list=26%, signal=31%		REGULATION OF BIOSYNTHETIC PROCESS%GOBP%GO:0009889	226	0.250681	0.688581	0.9925	1	1	258	tags=27%, list=25%, signal=28%
REGULATION OF CELL ACTIVATION%GOBP%GO:0050865	52	0.370463	1.15918	0.294795	0.608198	1	274	tags=23%, list=14%, signal=26%		INTRACELLULAR RECEPTOR SIGNALING PATHWAY%GOBP%GO:0030522	21	0.491728	1.0347	0.455065	1	1	154	tags=19%, list=12%, signal=21%		REGULATION OF MACROMOLECULE BIOSYNTHETIC PROCESS%GOBP%GO:0010556	221	0.250672	0.686013	0.990996	1	1	258	tags=27%, list=25%, signal=28%
POSITIVE REGULATION OF PHOSPHORYLATION%GOBP%GO:0042327	68	0.360237	1.15807	0.277955	0.609301	1	181	tags=18%, list=9%, signal=19%		REGULATION OF STRESS-ACTIVATED PROTEIN KINASE SIGNALING CASCADE%GOBP%GO:0070302	23	0.495674	1.03434	0.463955	1	1	340	tags=57%, list=26%, signal=75%		POSITIVE REGULATION OF APOPTOTIC PROCESS%GOBP%GO:0043065	31	0.283558	0.684389	0.888274	1	1	197	tags=23%, list=19%, signal=27%
ALZHEIMER'S DISEASE AND MIRNA EFFECTS%WIKIPATHWAYS_20230810%WP2059%HOMO SAPIENS	15	0.457653	1.15686	0.312375	0.610729	1	228	tags=20%, list=12%, signal=22%		CELLULAR LOCALIZATION%GOBP%GO:0051641	132	0.447099	1.03429	0.401	1	1	362	tags=35%, list=28%, signal=43%		POSITIVE REGULATION OF CELL ADHESION%GOBP%GO:0045785	33	0.28387	0.683467	0.913973	1	1	353	tags=48%, list=34%, signal=71%
RESPONSE TO TUMOR NECROSIS FACTOR%GOBP%GO:0034612	19	0.437578	1.15675	0.315857	0.609478	1	185	tags=26%, list=10%, signal=29%		GLYCEROLIPID BIOSYNTHETIC PROCESS%GOBP%GO:0045017	20	0.498396	1.03362	0.45285	1	1	114	tags=15%, list=9%, signal=16%		ORGANIC CYCLIC COMPOUND METABOLIC PROCESS%GOBP%GO:1901360	66	0.263651	0.679966	0.927983	1	1	329	tags=38%, list=32%, signal=52%
REGULATION OF CELL KILLING%GOBP%GO:0031341	17	0.445289	1.15626	0.30596	0.609113	1	484	tags=65%, list=25%, signal=85%		REGULATION OF SIGNALING%GOBP%GO:0023051	277	0.440231	1.03355	0.3485	1	1	340	tags=32%, list=26%, signal=34%		NEGATIVE REGULATION OF CELL ADHESION%GOBP%GO:0007162	27	0.287504	0.673314	0.898039	1	1	216	tags=30%, list=21%, signal=36%
METABOLISM OF VITAMINS AND COFACTORS%REACTOME%R-HSA-196854.6	15	0.457579	1.15425	0.310185	0.612447	1	253	tags=33%, list=13%, signal=38%		NEGATIVE REGULATION OF RESPONSE TO STIMULUS%GOBP%GO:0048585	149	0.446536	1.03226	0.3895	1	1	274	tags=30%, list=21%, signal=34%		POSITIVE REGULATION OF IMMUNE RESPONSE%GOBP%GO:0050778	31	0.28068	0.671548	0.904947	1	1	230	tags=35%, list=22%, signal=44%
CELLULAR HOMEOSTASIS%GOBP%GO:0019725	49	0.374626	1.1521	0.30104	0.616055	1	475	tags=33%, list=24%, signal=42%		CELLULAR NITROGEN COMPOUND METABOLIC PROCESS%GOBP%GO:0034641	91	0.451519	1.03202	0.428	1	1	245	tags=24%, list=19%, signal=28%		RESPONSE TO ORGANIC SUBSTANCE%GOBP%GO:0010033	129	0.249275	0.671288	0.975892	1	1	332	tags=35%, list=32%, signal=45%
ESTABLISHMENT OF PROTEIN LOCALIZATION TO ORGANELLE%GOBP%GO:0072594	23	0.422761	1.15137	0.305386	0.616255	1	68	tags=13%, list=4%, signal=13%		DEATH RECEPTOR SIGNALING%REACTOME%R-HSA-73887.5	15	0.514237	1.03021	0.459517	1	1	359	tags=40%, list=27%, signal=54%		REGULATION OF T CELL ACTIVATION%GOBP%GO:0050863	24	0.286042	0.668714	0.89748	1	1	253	tags=38%, list=24%, signal=48%
POSITIVE REGULATION OF PROTEIN LOCALIZATION%GOBP%GO:1903829	44	0.377581	1.15131	0.300509	0.61488	1	178	tags=14%, list=9%, signal=15%		CELL JUNCTION ASSEMBLY%GOBP%GO:0034329	25	0.487562	1.03003	0.473522	1	1	287	tags=32%, list=22%, signal=40%		REGULATION OF CELLULAR BIOSYNTHETIC PROCESS%GOBP%GO:0031326	225	0.24409	0.668381	0.9955	1	1	258	tags=27%, list=25%, signal=28%
REGULATION OF ADAPTIVE IMMUNE RESPONSE%GOBP%GO:0002819	23	0.421298	1.15093	0.310092	0.614296	1	639	tags=52%, list=33%, signal=77%		ORGANIC CYCLIC COMPOUND BIOSYNTHETIC PROCESS%GOBP%GO:1901362	40	0.464956	1.02743	0.466936	1	1	507	tags=52%, list=39%, signal=83%		CELL DIFFERENTIATION%GOBP%GO:0030154	160	0.244605	0.665082	0.981991	1	1	284	tags=29%, list=27%, signal=33%
INTRACELLULAR PROTEIN TRANSPORT%GOBP%GO:0006886	34	0.39181	1.15071	0.305442	0.61334	1	379	tags=26%, list=20%, signal=32%		REGULATION OF CARBOHYDRATE METABOLIC PROCESS%GOBP%GO:0006109	18	0.498683	1.02704	0.476165	1	1	407	tags=44%, list=31%, signal=63%		REGULATION OF BIOLOGICAL QUALITY%GOBP%GO:0065008	157	0.24475	0.664474	0.983936	1	1	264	tags=26%, list=26%, signal=30%
TNFALPHA%NETPATH%TNFALPHA	19	0.431694	1.14967	0.317183	0.614266	1	114	tags=16%, list=6%, signal=17%		MONOATOMIC ION TRANSMEMBRANE TRANSPORT%GOBP%GO:0034220	28	0.479053	1.02623	0.474768	1	1	81	tags=11%, list=6%, signal=11%		EMBRYONIC ORGAN DEVELOPMENT%GOBP%GO:0048568	16	0.30425	0.664445	0.885646	1	1	101	tags=13%, list=10%, signal=14%
SYSTEM DEVELOPMENT%GOBP%GO:0048731	231	0.332398	1.14959	0.192674	0.612965	1	421	tags=28%, list=22%, signal=32%		REGULATION OF RESPONSE TO CYTOKINE STIMULUS%GOBP%GO:0060759	15	0.511539	1.02455	0.472073	1	1	140	tags=27%, list=11%, signal=30%		REGULATION OF SMALL MOLECULE METABOLIC PROCESS%GOBP%GO:0062012	17	0.302781	0.664259	0.888755	1	1	447	tags=59%, list=43%, signal=102%
IMPORT ACROSS PLASMA MEMBRANE%GOBP%GO:0098739	17	0.445366	1.14858	0.314599	0.613962	1	326	tags=35%, list=17%, signal=42%		POSITIVE REGULATION OF MACROMOLECULE METABOLIC PROCESS%GOBP%GO:0010604	238	0.437792	1.02375	0.424	1	1	340	tags=31%, list=26%, signal=34%		CELLULAR DEVELOPMENTAL PROCESS%GOBP%GO:0048869	160	0.244605	0.662614	0.978947	1	1	284	tags=29%, list=27%, signal=33%
SARS-COV INFECTIONS%REACTOME%R-HSA-9679506.4	31	0.400053	1.14662	0.310899	0.617058	1	380	tags=35%, list=20%, signal=43%		NEGATIVE REGULATION OF CELL ADHESION%GOBP%GO:0007162	34	0.467911	1.02352	0.481256	1	1	474	tags=59%, list=36%, signal=90%		REGULATION OF NUCLEOBASE-CONTAINING COMPOUND METABOLIC PROCESS%GOBP%GO:0019219	158	0.243725	0.661256	0.98396	1	1	266	tags=28%, list=26%, signal=32%
POSITIVE REGULATION OF STRESS-ACTIVATED PROTEIN KINASE SIGNALING CASCADE%GOBP%GO:0070304	20	0.430628	1.1452	0.319218	0.618984	1	163	tags=25%, list=8%, signal=27%		HALLMARK_ALLOGRAFT_REJECTION%MSIGDBHALLMARK%HALLMARK_ALLOGRAFT_REJECTION	16	0.503749	1.02331	0.491209	1	1	143	tags=25%, list=11%, signal=28%		GPCR DOWNSTREAM SIGNALLING%REACTOME DATABASE ID RELEASE 84%388396	46	0.261571	0.660848	0.925549	1	1	130	tags=13%, list=13%, signal=14%
REGULATION OF CELLULAR RESPONSE TO STRESS%GOBP%GO:0080135	65	0.359586	1.14371	0.302674	0.62105	1	417	tags=32%, list=22%, signal=40%		ORGANIC SUBSTANCE CATABOLIC PROCESS%GOBP%GO:1901575	95	0.446851	1.0229	0.454	1	1	284	tags=28%, list=22%, signal=34%		REGULATION OF HEART CONTRACTION%GOBP%GO:0008016	15	0.30565	0.660023	0.890311	1	1	291	tags=40%, list=28%, signal=55%
NEURON PROJECTION MORPHOGENESIS%GOBP%GO:0048812	32	0.389193	1.13994	0.310748	0.62855	1	614	tags=53%, list=32%, signal=76%		MACROMOLECULE LOCALIZATION%GOBP%GO:0033036	106	0.444405	1.02278	0.4535	1	1	362	tags=35%, list=28%, signal=44%		REGULATION OF MOLECULAR FUNCTION%GOBP%GO:0065009	116	0.245426	0.654438	0.978435	1	1	270	tags=30%, list=26%, signal=36%
REGULATION OF ENDOPEPTIDASE ACTIVITY%GOBP%GO:0052548	29	0.404107	1.13786	0.332941	0.631966	1	205	tags=17%, list=11%, signal=19%		REGULATION OF MONOATOMIC ION TRANSPORT%GOBP%GO:0043269	35	0.467626	1.02229	0.481218	1	1	293	tags=31%, list=22%, signal=39%		POSITIVE REGULATION OF LYMPHOCYTE ACTIVATION%GOBP%GO:0051251	15	0.302899	0.654125	0.893498	1	1	236	tags=33%, list=23%, signal=43%
CELL-CELL COMMUNICATION%REACTOME%R-HSA-1500931.6	18	0.44372	1.13762	0.329949	0.630972	1	673	tags=56%, list=35%, signal=84%		PROTEASOME-MEDIATED UBIQUITIN-DEPENDENT PROTEIN CATABOLIC PROCESS%GOBP%GO:0043161	16	0.502408	1.02217	0.489589	1	1	321	tags=44%, list=24%, signal=57%		SIGNALING PATHWAYS%REACTOME%R-HSA-162582.11	181	0.239339	0.652207	0.991988	1	1	223	tags=22%, list=22%, signal=23%
NEGATIVE REGULATION OF WNT SIGNALING PATHWAY%GOBP%GO:0030178	16	0.439388	1.13566	0.330293	0.634137	1	312	tags=31%, list=16%, signal=37%		POSITIVE REGULATION OF CELL-SUBSTRATE ADHESION%GOBP%GO:0010811	15	0.50397	1.02179	0.479957	1	1	335	tags=33%, list=25%, signal=44%		SIGNAL TRANSDUCTION%GOBP%GO:0007165	249	0.237166	0.650179	0.996999	1	1	343	tags=34%, list=33%, signal=38%
CELL JUNCTION ORGANIZATION%REACTOME DATABASE ID RELEASE 84%446728	15	0.453187	1.13535	0.33288	0.633417	1	673	tags=53%, list=35%, signal=81%		BLOOD CIRCULATION%GOBP%GO:0008015	33	0.466943	1.02173	0.48554	1	1	174	tags=21%, list=13%, signal=24%		CELLULAR RESPONSE TO NITROGEN COMPOUND%GOBP%GO:1901699	28	0.273082	0.648678	0.90971	1	1	307	tags=32%, list=30%, signal=44%
REGULATION OF KINASE ACTIVITY%GOBP%GO:0043549	62	0.351368	1.13157	0.312965	0.641073	1	181	tags=16%, list=9%, signal=17%		NEGATIVE REGULATION OF NUCLEOBASE-CONTAINING COMPOUND METABOLIC PROCESS%GOBP%GO:0045934	95	0.444801	1.02138	0.463	1	1	253	tags=22%, list=19%, signal=25%		CELLULAR COMPONENT MORPHOGENESIS%GOBP%GO:0032989	44	0.258702	0.647648	0.945213	1	1	240	tags=20%, list=23%, signal=25%
ALZHEIMER'S DISEASE%WIKIPATHWAYS_20230810%WP5124%HOMO SAPIENS	15	0.457653	1.1315	0.339274	0.639698	1	228	tags=20%, list=12%, signal=22%		METABOLIC PROCESS%GOBP%GO:0008152	358	0.433581	1.02082	0.394	1	1	516	tags=46%, list=39%, signal=55%		DEVELOPMENTAL BIOLOGY%REACTOME%R-HSA-1266738.11	44	0.256687	0.643323	0.942021	1	1	195	tags=20%, list=19%, signal=24%
POSITIVE REGULATION OF VASCULATURE DEVELOPMENT%GOBP%GO:1904018	19	0.429627	1.13108	0.336102	0.639227	1	433	tags=37%, list=22%, signal=47%		POSITIVE REGULATION OF SIGNAL TRANSDUCTION%GOBP%GO:0009967	132	0.439648	1.02027	0.4475	1	1	348	tags=35%, list=26%, signal=43%		EMBRYO DEVELOPMENT%GOBP%GO:0009790	33	0.262942	0.639865	0.932852	1	1	291	tags=30%, list=28%, signal=41%
CELLULAR RESPONSE TO CHEMICAL STRESS%GOBP%GO:0062197	24	0.417309	1.1303	0.333746	0.63966	1	114	tags=13%, list=6%, signal=13%		PROTEOLYSIS INVOLVED IN PROTEIN CATABOLIC PROCESS%GOBP%GO:0051603	31	0.469502	1.01981	0.483198	1	1	338	tags=42%, list=26%, signal=55%		CELLULAR AROMATIC COMPOUND METABOLIC PROCESS%GOBP%GO:0006725	57	0.24782	0.634772	0.96184	1	1	329	tags=37%, list=32%, signal=51%
POSITIVE REGULATION OF ANGIOGENESIS%GOBP%GO:0045766	19	0.429627	1.13015	0.339683	0.638455	1	433	tags=37%, list=22%, signal=47%		IMMUNE RESPONSE%GOBP%GO:0006955	69	0.449916	1.01952	0.4715	1	1	343	tags=33%, list=26%, signal=43%		ANIMAL ORGAN DEVELOPMENT%GOBP%GO:0048513	134	0.232709	0.629682	0.983944	1	1	347	tags=37%, list=34%, signal=48%
PLASMA MEMBRANE BOUNDED CELL PROJECTION MORPHOGENESIS%GOBP%GO:0120039	32	0.389193	1.13012	0.340011	0.637033	1	614	tags=53%, list=32%, signal=76%		RESPONSE TO STIMULUS%GOBP%GO:0050896	498	0.431634	1.01927	0.3905	1	1	517	tags=45%, list=39%, signal=46%		PROTEIN UBIQUITINATION%GOBP%GO:0016567	17	0.283862	0.626162	0.916617	1	1	67	tags=12%, list=6%, signal=12%
POSITIVE REGULATION OF APOPTOTIC SIGNALING PATHWAY%GOBP%GO:2001235	15	0.450008	1.12962	0.347333	0.63672	1	215	tags=20%, list=11%, signal=22%		GLYCEROPHOSPHOLIPID BIOSYNTHETIC PROCESS%GOBP%GO:0046474	19	0.490341	1.01878	0.490526	1	1	42	tags=11%, list=3%, signal=11%		REGULATION OF TRANSCRIPTION BY RNA POLYMERASE II%GOBP%GO:0006357	101	0.233063	0.622747	0.979188	1	1	255	tags=27%, list=25%, signal=32%
ORGANIC SUBSTANCE CATABOLIC PROCESS%GOBP%GO:1901575	117	0.335138	1.12787	0.299696	0.639411	1	380	tags=27%, list=20%, signal=32%		CLASS I MHC MEDIATED ANTIGEN PROCESSING & PRESENTATION%REACTOME DATABASE ID RELEASE 84%983169	21	0.4865	1.0186	0.482919	1	1	376	tags=43%, list=29%, signal=59%		CELL POPULATION PROLIFERATION%GOBP%GO:0008283	75	0.233489	0.614187	0.973833	1	1	366	tags=39%, list=35%, signal=55%
REGULATION OF VESICLE-MEDIATED TRANSPORT%GOBP%GO:0060627	40	0.374926	1.12756	0.338093	0.638645	1	496	tags=43%, list=26%, signal=56%		PHOSPHOLIPID BIOSYNTHETIC PROCESS%GOBP%GO:0008654	19	0.490341	1.01811	0.491965	1	1	42	tags=11%, list=3%, signal=11%		ANATOMICAL STRUCTURE MORPHOGENESIS%GOBP%GO:0009653	127	0.225996	0.613858	0.993484	1	1	143	tags=11%, list=14%, signal=11%
NEGATIVE REGULATION OF SECRETION%GOBP%GO:0051048	16	0.443531	1.12746	0.340954	0.637415	1	215	tags=31%, list=11%, signal=35%		REGULATION OF MACROMOLECULE METABOLIC PROCESS%GOBP%GO:0060255	382	0.431282	1.01646	0.4255	1	1	340	tags=30%, list=26%, signal=29%		NEGATIVE REGULATION OF LEUKOCYTE ACTIVATION%GOBP%GO:0002695	18	0.279323	0.613847	0.929678	1	1	253	tags=33%, list=24%, signal=43%
BIOLOGICAL PROCESS INVOLVED IN SYMBIOTIC INTERACTION%GOBP%GO:0044403	20	0.421224	1.12736	0.34244	0.636175	1	380	tags=35%, list=20%, signal=43%		REGULATION OF SECRETION BY CELL%GOBP%GO:1903530	48	0.456144	1.01597	0.487192	1	1	163	tags=21%, list=12%, signal=23%		RESPONSE TO OXYGEN-CONTAINING COMPOUND%GOBP%GO:1901700	81	0.230442	0.605455	0.975473	1	1	30	tags=5%, list=3%, signal=5%
NEGATIVE REGULATION OF PROTEIN-CONTAINING COMPLEX ASSEMBLY%GOBP%GO:0031333	18	0.429875	1.1269	0.340645	0.635799	1	173	tags=22%, list=9%, signal=24%		POSITIVE REGULATION OF CELL COMMUNICATION%GOBP%GO:0010647	143	0.437397	1.01542	0.4535	1	1	348	tags=34%, list=26%, signal=41%		REGULATION OF INTRACELLULAR TRANSPORT%GOBP%GO:0032386	16	0.279828	0.605348	0.922188	1	1	74	tags=13%, list=7%, signal=13%
CHROMOSOME MAINTENANCE%REACTOME DATABASE ID RELEASE 84%73886	34	0.388466	1.12663	0.33755	0.634941	1	0	tags=3%, list=0%, signal=3%		DEFENSE RESPONSE%GOBP%GO:0006952	73	0.447364	1.01515	0.476477	1	1	468	tags=51%, list=36%, signal=74%		CELLULAR RESPONSE TO ORGANIC SUBSTANCE%GOBP%GO:0071310	93	0.22802	0.60412	0.983715	1	1	247	tags=22%, list=24%, signal=26%
NEUROTRANSMITTER RECEPTORS AND POSTSYNAPTIC SIGNAL TRANSMISSION%REACTOME DATABASE ID RELEASE 84%112314	15	0.446998	1.12573	0.345144	0.635591	1	151	tags=13%, list=8%, signal=14%		VESICLE ORGANIZATION%GOBP%GO:0016050	16	0.506222	1.01442	0.495253	1	1	151	tags=25%, list=11%, signal=28%		RESPONSE TO METAL ION%GOBP%GO:0010038	18	0.271062	0.599617	0.935033	1	1	19	tags=6%, list=2%, signal=6%
INTERFERON SIGNALING%REACTOME%R-HSA-913531.2	21	0.424162	1.12561	0.352759	0.634405	1	666	tags=62%, list=34%, signal=93%		REGULATION OF CELL CYCLE PROCESS%GOBP%GO:0010564	34	0.464187	1.0143	0.496957	1	1	188	tags=24%, list=14%, signal=27%		REGULATION OF NEUROGENESIS%GOBP%GO:0050767	19	0.268815	0.599082	0.943329	1	1	170	tags=16%, list=16%, signal=19%
REGULATION OF TRANS-SYNAPTIC SIGNALING%GOBP%GO:0099177	21	0.421592	1.12374	0.341615	0.63745	1	421	tags=43%, list=22%, signal=54%		ORGANIC SUBSTANCE METABOLIC PROCESS%GOBP%GO:0071704	326	0.430571	1.01407	0.4435	1	1	249	tags=23%, list=19%, signal=21%		REGULATION OF LEUKOCYTE CELL-CELL ADHESION%GOBP%GO:1903037	25	0.258576	0.598897	0.951577	1	1	353	tags=52%, list=34%, signal=77%
REGULATION OF RESPONSE TO BIOTIC STIMULUS%GOBP%GO:0002831	55	0.35824	1.12155	0.333515	0.641168	1	484	tags=38%, list=25%, signal=49%		LOCALIZATION%GOBP%GO:0051179	240	0.432937	1.01406	0.449	1	1	291	tags=26%, list=22%, signal=28%		CELLULAR RESPONSE TO LIPID%GOBP%GO:0071396	33	0.246147	0.597226	0.952778	1	1	30	tags=6%, list=3%, signal=6%
ORGANONITROGEN COMPOUND METABOLIC PROCESS%GOBP%GO:1901564	365	0.32307	1.11942	0.1895	0.644657	1	387	tags=24%, list=20%, signal=24%		NEGATIVE REGULATION OF NEURON PROJECTION DEVELOPMENT%GOBP%GO:0010977	15	0.506118	1.01319	0.505029	1	1	296	tags=20%, list=22%, signal=26%		RESPONSE TO ENDOGENOUS STIMULUS%GOBP%GO:0009719	79	0.225974	0.594925	0.983707	1	1	319	tags=32%, list=31%, signal=42%
RESPONSE TO BACTERIUM%GOBP%GO:0009617	30	0.388514	1.11926	0.344233	0.643585	1	417	tags=37%, list=22%, signal=46%		RESPONSE TO HORMONE%GOBP%GO:0009725	46	0.454997	1.01293	0.50101	1	1	163	tags=17%, list=12%, signal=19%		HALLMARK_KRAS_SIGNALING_DN%MSIGDBHALLMARK%HALLMARK_KRAS_SIGNALING_DN	15	0.276017	0.591288	0.946961	1	1	149	tags=20%, list=14%, signal=23%
REGULATION OF BIOLOGICAL QUALITY%GOBP%GO:0065008	206	0.324512	1.1191	0.267705	0.642519	1	427	tags=31%, list=22%, signal=35%		ORGANONITROGEN COMPOUND METABOLIC PROCESS%GOBP%GO:1901564	236	0.433292	1.01277	0.446	1	1	302	tags=28%, list=23%, signal=29%		POSITIVE REGULATION OF CELL DIFFERENTIATION%GOBP%GO:0045597	60	0.228624	0.582974	0.983913	1	1	270	tags=25%, list=26%, signal=32%
REGULATION OF PEPTIDASE ACTIVITY%GOBP%GO:0052547	32	0.383569	1.118	0.334884	0.643598	1	205	tags=16%, list=11%, signal=17%		REGULATION OF PRIMARY METABOLIC PROCESS%GOBP%GO:0080090	350	0.431439	1.01274	0.4475	1	1	340	tags=30%, list=26%, signal=30%		NUCLEIC ACID METABOLIC PROCESS%GOBP%GO:0090304	26	0.249074	0.58122	0.961364	1	1	297	tags=35%, list=29%, signal=47%
MACROMOLECULE MODIFICATION%GOBP%GO:0043412	175	0.328262	1.11788	0.283702	0.642395	1	386	tags=24%, list=20%, signal=27%		REGULATION OF COLD-INDUCED THERMOGENESIS%GOBP%GO:0120161	15	0.503249	1.01197	0.507725	1	1	170	tags=27%, list=13%, signal=30%		SIGNALING BY GPCR%REACTOME DATABASE ID RELEASE 84%372790	54	0.226978	0.581093	0.98342	1	1	130	tags=11%, list=13%, signal=12%
CELLULAR RESPONSE TO HORMONE STIMULUS%GOBP%GO:0032870	29	0.389198	1.11785	0.34973	0.641023	1	505	tags=45%, list=26%, signal=60%		POSITIVE REGULATION OF CELLULAR PROCESS%GOBP%GO:0048522	421	0.429157	1.01116	0.456	1	1	350	tags=30%, list=27%, signal=28%		RESPONSE TO INORGANIC SUBSTANCE%GOBP%GO:0010035	19	0.260768	0.580364	0.954386	1	1	19	tags=5%, list=2%, signal=5%
REPRODUCTION%GOBP%GO:0000003	78	0.340854	1.11683	0.318062	0.64197	1	133	tags=9%, list=7%, signal=9%		POSITIVE REGULATION OF CHEMOTAXIS%GOBP%GO:0050921	19	0.489643	1.01105	0.497653	1	1	340	tags=47%, list=26%, signal=63%		CELLULAR RESPONSE TO ORGANONITROGEN COMPOUND%GOBP%GO:0071417	27	0.244984	0.579542	0.966857	1	1	307	tags=30%, list=30%, signal=41%
POSITIVE REGULATION OF CELL DIFFERENTIATION%GOBP%GO:0045597	73	0.344402	1.11604	0.324395	0.642417	1	345	tags=25%, list=18%, signal=29%		POSITIVE REGULATION OF SIGNALING%GOBP%GO:0023056	143	0.437397	1.01077	0.482	1	1	348	tags=34%, list=26%, signal=41%		AXONOGENESIS%GOBP%GO:0007409	20	0.257614	0.579009	0.955206	1	1	170	tags=15%, list=16%, signal=18%
GLYCEROPHOSPHOLIPID METABOLIC PROCESS%GOBP%GO:0006650	19	0.420207	1.11531	0.355888	0.642635	1	331	tags=26%, list=17%, signal=31%		PROTEIN MATURATION%GOBP%GO:0051604	30	0.465453	1.01071	0.501021	1	1	296	tags=37%, list=22%, signal=46%		INNATE IMMUNE RESPONSE%GOBP%GO:0045087	22	0.247355	0.575518	0.955986	1	1	401	tags=50%, list=39%, signal=80%
PROTEOLYSIS%GOBP%GO:0006508	75	0.34165	1.11354	0.3282	0.645295	1	559	tags=43%, list=29%, signal=58%		REGULATION OF IMMUNE SYSTEM PROCESS%GOBP%GO:0002682	138	0.437428	1.01025	0.4835	1	1	340	tags=32%, list=26%, signal=38%		REGULATION OF HORMONE SECRETION%GOBP%GO:0046883	15	0.266081	0.572818	0.950152	1	1	479	tags=53%, list=46%, signal=98%
REGULATION OF PROTEOLYSIS%GOBP%GO:0030162	58	0.352148	1.1135	0.332057	0.643939	1	270	tags=17%, list=14%, signal=19%		REGULATION OF LYMPHOCYTE ACTIVATION%GOBP%GO:0051249	45	0.453696	1.00956	0.505279	1	1	340	tags=36%, list=26%, signal=46%		POSITIVE REGULATION OF TRANSCRIPTION BY RNA POLYMERASE II%GOBP%GO:0045944	47	0.225894	0.569071	0.976818	1	1	253	tags=26%, list=24%, signal=32%
CELL PROJECTION MORPHOGENESIS%GOBP%GO:0048858	32	0.389193	1.11273	0.356148	0.644294	1	614	tags=53%, list=32%, signal=76%		CELLULAR COMPONENT MORPHOGENESIS%GOBP%GO:0032989	53	0.449975	1.00941	0.502765	1	1	108	tags=11%, list=8%, signal=12%		CARBOHYDRATE METABOLIC PROCESS%GOBP%GO:0005975	15	0.264516	0.561893	0.950968	1	1	168	tags=20%, list=16%, signal=24%
TISSUE MORPHOGENESIS%GOBP%GO:0048729	31	0.386647	1.11054	0.350612	0.647962	1	126	tags=13%, list=6%, signal=14%		MESENCHYMAL CELL DIFFERENTIATION%GOBP%GO:0048762	16	0.494918	1.00806	0.5088	1	1	78	tags=13%, list=6%, signal=13%		LYMPHOCYTE ACTIVATION%GOBP%GO:0046649	16	0.255664	0.556549	0.962759	1	1	215	tags=31%, list=21%, signal=39%
REGULATION OF PROTEIN LOCALIZATION%GOBP%GO:0032880	68	0.345334	1.11003	0.343268	0.647719	1	367	tags=24%, list=19%, signal=28%		NEUTROPHIL DEGRANULATION%REACTOME%R-HSA-6798695.2	47	0.451581	1.00756	0.511312	1	1	443	tags=45%, list=34%, signal=65%		NEUROGENESIS%GOBP%GO:0022008	72	0.202475	0.528172	0.993843	1	1	291	tags=26%, list=28%, signal=34%
GASTRIN SIGNALING PATHWAY%WIKIPATHWAYS_20230810%WP4659%HOMO SAPIENS	15	0.446457	1.10891	0.355453	0.648848	1	116	tags=27%, list=6%, signal=28%		INTRACELLULAR SIGNAL TRANSDUCTION%GOBP%GO:0035556	118	0.435447	1.00663	0.49	1	1	327	tags=31%, list=25%, signal=38%		POSITIVE REGULATION OF LEUKOCYTE CELL-CELL ADHESION%GOBP%GO:1903039	17	0.240301	0.526647	0.97697	1	1	380	tags=53%, list=37%, signal=82%
G1 S TRANSITION%REACTOME%R-HSA-69206.2	38	0.367906	1.10872	0.353175	0.647837	1	35	tags=5%, list=2%, signal=5%		CELLULAR RESPONSE TO CHEMICAL STRESS%GOBP%GO:0062197	18	0.491119	1.0064	0.507407	1	1	149	tags=22%, list=11%, signal=25%		CELL MORPHOGENESIS INVOLVED IN NEURON DIFFERENTIATION%GOBP%GO:0048667	26	0.225014	0.524303	0.983523	1	1	366	tags=35%, list=35%, signal=52%
AXONOGENESIS%GOBP%GO:0007409	26	0.391911	1.10829	0.361585	0.647394	1	614	tags=54%, list=32%, signal=78%		PROTEIN TRANSPORT%GOBP%GO:0015031	30	0.467442	1.00498	0.50792	1	1	518	tags=50%, list=39%, signal=81%		NETWORK MAP OF SARS-COV-2 SIGNALING PATHWAY%WIKIPATHWAYS_20230810%WP5115%HOMO SAPIENS	16	0.237627	0.52214	0.9727	1	1	337	tags=44%, list=33%, signal=64%
POSITIVE REGULATION OF GROWTH%GOBP%GO:0045927	15	0.436831	1.10756	0.368283	0.647681	1	229	tags=27%, list=12%, signal=30%		CELLULAR AROMATIC COMPOUND METABOLIC PROCESS%GOBP%GO:0006725	77	0.440208	1.00485	0.5065	1	1	245	tags=23%, list=19%, signal=27%		CELL PROJECTION ASSEMBLY%GOBP%GO:0030031	18	0.235541	0.519189	0.978935	1	1	334	tags=33%, list=32%, signal=48%
MITOTIC CELL CYCLE PHASE TRANSITION%GOBP%GO:0044772	37	0.376783	1.10669	0.353111	0.648334	1	173	tags=14%, list=9%, signal=15%		POSITIVE REGULATION OF METABOLIC PROCESS%GOBP%GO:0009893	263	0.430082	1.00428	0.4975	1	1	359	tags=31%, list=27%, signal=34%		NEURON DIFFERENTIATION%GOBP%GO:0030182	58	0.198071	0.5115	0.994271	1	1	254	tags=24%, list=25%, signal=30%
REPRODUCTIVE PROCESS%GOBP%GO:0022414	78	0.340854	1.1056	0.337873	0.649505	1	133	tags=9%, list=7%, signal=9%		POST-TRANSLATIONAL PROTEIN MODIFICATION%GOBP%GO:0043687	40	0.454801	1.00404	0.502267	1	1	356	tags=38%, list=27%, signal=50%		CELL PROJECTION ORGANIZATION%GOBP%GO:0030030	58	0.197005	0.510574	0.996348	1	1	366	tags=33%, list=35%, signal=48%
RESPONSE TO LIPID%GOBP%GO:0033993	49	0.360021	1.10418	0.353073	0.651403	1	344	tags=33%, list=18%, signal=39%		REGULATION OF INNATE IMMUNE RESPONSE%GOBP%GO:0045088	46	0.451465	1.004	0.530334	1	1	193	tags=22%, list=15%, signal=25%		PLASMA MEMBRANE BOUNDED CELL PROJECTION ASSEMBLY%GOBP%GO:0120031	17	0.22129	0.483079	0.989875	1	1	320	tags=29%, list=31%, signal=42%
CELLULAR CATABOLIC PROCESS%GOBP%GO:0044248	70	0.343575	1.10356	0.354343	0.651385	1	380	tags=27%, list=20%, signal=33%		POSITIVE REGULATION OF CANONICAL NF-KAPPAB SIGNAL TRANSDUCTION%GOBP%GO:0043123	22	0.479787	1.00387	0.526643	1	1	204	tags=32%, list=16%, signal=37%		NEURON PROJECTION DEVELOPMENT%GOBP%GO:0031175	37	0.193975	0.477087	0.996204	1	1	244	tags=19%, list=24%, signal=24%
NEGATIVE REGULATION OF TRANSPORT%GOBP%GO:0051051	33	0.377336	1.10245	0.366936	0.652596	1	215	tags=18%, list=11%, signal=20%		POSITIVE REGULATION OF BIOLOGICAL PROCESS%GOBP%GO:0048518	452	0.424136	1.00272	0.4875	1	1	350	tags=30%, list=27%, signal=27%		PLASMA MEMBRANE BOUNDED CELL PROJECTION ORGANIZATION%GOBP%GO:0120036	54	0.187515	0.476951	0.997377	1	1	366	tags=31%, list=35%, signal=46%
CELLULAR RESPONSE TO ENDOGENOUS STIMULUS%GOBP%GO:0071495	82	0.337049	1.10242	0.332638	0.651252	1	423	tags=34%, list=22%, signal=42%		REGULATION OF PROTEIN LOCALIZATION%GOBP%GO:0032880	57	0.443017	1.00209	0.511022	1	1	403	tags=47%, list=31%, signal=65%		RESPONSE TO PEPTIDE%GOBP%GO:1901652	17	0.198413	0.434403	0.995221	1	1	468	tags=65%, list=45%, signal=116%
PROTEIN TRANSPORT%GOBP%GO:0015031	53	0.353417	1.10049	0.358045	0.654246	1	564	tags=42%, list=29%, signal=57%		REGULATION OF MAPK CASCADE%GOBP%GO:0043408	67	0.444519	1.00172	0.516258	1	1	385	tags=43%, list=29%, signal=58%		CELL PART MORPHOGENESIS%GOBP%GO:0032990	34	0.176153	0.427739	0.998918	1	1	366	tags=29%, list=35%, signal=44%
POSITIVE REGULATION OF CELL ADHESION%GOBP%GO:0045785	37	0.372065	1.10025	0.360231	0.653387	1	370	tags=38%, list=19%, signal=46%		POSITIVE REGULATION OF MACROMOLECULE BIOSYNTHETIC PROCESS%GOBP%GO:0010557	181	0.430369	1.00111	0.523	1	1	295	tags=27%, list=22%, signal=30%		CELL PROJECTION MORPHOGENESIS%GOBP%GO:0048858	34	0.176153	0.42537	0.998915	1	1	366	tags=29%, list=35%, signal=44%
CELL PART MORPHOGENESIS%GOBP%GO:0032990	33	0.374262	1.09954	0.369668	0.653584	1	614	tags=52%, list=32%, signal=74%		GLUCOCORTICOID RECEPTOR PATHWAY%WIKIPATHWAYS_20230810%WP2880%HOMO SAPIENS	22	0.476957	1.0009	0.505187	1	1	148	tags=18%, list=11%, signal=20%		NEURON PROJECTION MORPHOGENESIS%GOBP%GO:0048812	31	0.175929	0.423654	1	1	1	240	tags=16%, list=23%, signal=20%
REGULATION OF NEURON PROJECTION DEVELOPMENT%GOBP%GO:0010975	35	0.378585	1.09948	0.360324	0.652312	1	567	tags=49%, list=29%, signal=67%		CELLULAR COMPONENT DISASSEMBLY%GOBP%GO:0022411	17	0.48939	1.00053	0.522199	1	1	291	tags=41%, list=22%, signal=52%		PLASMA MEMBRANE BOUNDED CELL PROJECTION MORPHOGENESIS%GOBP%GO:0120039	31	0.175929	0.42148	0.998333	0.998274	1	240	tags=16%, list=23%, signal=20%
G2 M TRANSITION%REACTOME DATABASE ID RELEASE 84%69275	34	0.376085	1.09869	0.375508	0.652721	1	0	tags=3%, list=0%, signal=3%		CELLULAR RESPONSE TO OXYGEN-CONTAINING COMPOUND%GOBP%GO:1901701	89	0.437143	0.999616	0.534267	1	1	509	tags=51%, list=39%, signal=77%		POSITIVE REGULATION OF PHOSPHATIDYLINOSITOL 3-KINASE/PROTEIN KINASE B SIGNAL TRANSDUCTION%GOBP%GO:0051897	19	-0.588203	-1.84282	0.01	0.87557	0.2215	13	tags=32%, list=1%, signal=31%
INTRACELLULAR RECEPTOR SIGNALING PATHWAY%GOBP%GO:0030522	16	0.43113	1.09648	0.365949	0.656326	1	462	tags=50%, list=24%, signal=65%		PATTERN RECOGNITION RECEPTOR SIGNALING PATHWAY%GOBP%GO:0002221	18	0.484755	0.999296	0.51635	1	1	602	tags=67%, list=46%, signal=121%		SENSORY ORGAN DEVELOPMENT%GOBP%GO:0007423	15	-0.609059	-1.79827	0.0137363	0.617718	0.2955	33	tags=20%, list=3%, signal=20%
CELL MORPHOGENESIS INVOLVED IN NEURON DIFFERENTIATION%GOBP%GO:0048667	30	0.379737	1.09458	0.37703	0.659336	1	614	tags=50%, list=32%, signal=72%		CELL ADHESION%GOBP%GO:0007155	71	0.443356	0.998898	0.526263	1	1	330	tags=31%, list=25%, signal=39%		EPIDERMIS DEVELOPMENT%GOBP%GO:0008544	18	-0.582977	-1.76147	0.00940439	0.53738	0.367	94	tags=39%, list=9%, signal=42%
REGULATION OF RESPONSE TO STIMULUS%GOBP%GO:0048583	378	0.312616	1.09447	0.239	0.658174	1	426	tags=26%, list=22%, signal=27%		CELLULAR RESPONSE TO ORGANIC SUBSTANCE%GOBP%GO:0071310	130	0.433976	0.998332	0.5235	1	1	509	tags=51%, list=39%, signal=75%		REGULATION OF PHOSPHATIDYLINOSITOL 3-KINASE/PROTEIN KINASE B SIGNAL TRANSDUCTION%GOBP%GO:0051896	21	-0.54197	-1.74091	0.0114504	0.46395	0.409	13	tags=29%, list=1%, signal=28%
AMIDE METABOLIC PROCESS%GOBP%GO:0043603	72	0.33384	1.09269	0.35861	0.660781	1	261	tags=15%, list=13%, signal=17%		REGULATION OF TYPE II INTERFERON PRODUCTION%GOBP%GO:0032649	17	0.492328	0.998233	0.528451	1	1	175	tags=29%, list=13%, signal=33%		GPCRS, CLASS A RHODOPSIN-LIKE%WIKIPATHWAYS_20230810%WP455%HOMO SAPIENS	15	-0.593802	-1.72881	0.0189274	0.40637	0.435	166	tags=53%, list=16%, signal=63%
ORGANOPHOSPHATE CATABOLIC PROCESS%GOBP%GO:0046434	17	0.42444	1.09164	0.381518	0.661914	1	347	tags=29%, list=18%, signal=36%		REGULATION OF LEUKOCYTE MIGRATION%GOBP%GO:0002685	24	0.463823	0.99781	0.521047	1	1	340	tags=50%, list=26%, signal=66%		REGULATION OF RESPONSE TO WOUNDING%GOBP%GO:1903034	18	-0.559077	-1.72408	0.01	0.347154	0.441	60	tags=56%, list=6%, signal=58%
REGULATION OF PHOSPHATE METABOLIC PROCESS%GOBP%GO:0019220	121	0.321841	1.09025	0.351587	0.663597	1	389	tags=26%, list=20%, signal=30%		NEGATIVE REGULATION OF MACROMOLECULE METABOLIC PROCESS%GOBP%GO:0010605	183	0.428495	0.997266	0.526	1	1	318	tags=28%, list=24%, signal=32%		REGULATION OF SUPRAMOLECULAR FIBER ORGANIZATION%GOBP%GO:1902903	17	-0.575217	-1.70592	0.0191693	0.336277	0.488	175	tags=53%, list=17%, signal=63%
REGULATION OF CELLULAR LOCALIZATION%GOBP%GO:0060341	75	0.33058	1.08996	0.356503	0.662894	1	380	tags=24%, list=20%, signal=29%		PROTEIN AUTOPHOSPHORYLATION%GOBP%GO:0046777	16	0.49216	0.996694	0.52439	1	1	79	tags=13%, list=6%, signal=13%		REGULATION OF PROTEIN SECRETION%GOBP%GO:0050708	20	-0.548401	-1.68886	0.0035461	0.330227	0.5285	31	tags=25%, list=3%, signal=25%
FOXM1 TRANSCRIPTION FACTOR NETWORK%PATHWAY INTERACTION DATABASE NCI-NATURE CURATED DATA%FOXM1 TRANSCRIPTION FACTOR NETWORK	17	0.415644	1.08695	0.376455	0.668297	1	1	tags=6%, list=0%, signal=6%		POSITIVE REGULATION OF INTRACELLULAR TRANSPORT%GOBP%GO:0032388	16	0.489192	0.996568	0.521693	1	1	513	tags=69%, list=39%, signal=111%		REGULATION OF WOUND HEALING%GOBP%GO:0061041	17	-0.570419	-1.68725	0.0114943	0.296264	0.5305	60	tags=59%, list=6%, signal=61%
NEGATIVE REGULATION OF HYDROLASE ACTIVITY%GOBP%GO:0051346	17	0.423743	1.08642	0.373447	0.66812	1	6	tags=6%, list=0%, signal=6%		REGULATION OF CELLULAR METABOLIC PROCESS%GOBP%GO:0031323	391	0.424251	0.996051	0.5365	1	1	355	tags=31%, list=27%, signal=30%		POSITIVE REGULATION OF PROTEIN TRANSPORT%GOBP%GO:0051222	21	-0.521037	-1.67306	0.0136986	0.292761	0.5655	125	tags=38%, list=12%, signal=42%
MITOTIC G2-G2 M PHASES%REACTOME DATABASE ID RELEASE 84%453274	35	0.3682	1.08555	0.373186	0.668671	1	0	tags=3%, list=0%, signal=3%		LIPID TRANSPORT%GOBP%GO:0006869	17	0.488157	0.99557	0.537891	1	1	362	tags=41%, list=28%, signal=56%		REGULATION OF CELLULAR COMPONENT BIOGENESIS%GOBP%GO:0044087	40	-0.466914	-1.67127	0	0.26836	0.5685	117	tags=35%, list=11%, signal=38%
NUCLEOBASE-CONTAINING SMALL MOLECULE METABOLIC PROCESS%GOBP%GO:0055086	61	0.339182	1.08509	0.374329	0.668281	1	373	tags=25%, list=19%, signal=29%		REGULATION OF PROTEIN-CONTAINING COMPLEX ASSEMBLY%GOBP%GO:0043254	24	0.471502	0.995042	0.531202	1	1	376	tags=50%, list=29%, signal=69%		HEART MORPHOGENESIS%GOBP%GO:0003007	19	-0.539083	-1.65889	0.013468	0.270435	0.604	141	tags=37%, list=14%, signal=42%
POSITIVE REGULATION OF CATABOLIC PROCESS%GOBP%GO:0009896	38	0.363956	1.08481	0.383053	0.667523	1	366	tags=32%, list=19%, signal=38%		RESPONSE TO ENDOGENOUS STIMULUS%GOBP%GO:0009719	107	0.432831	0.99483	0.536	1	1	323	tags=28%, list=25%, signal=34%		POSITIVE REGULATION OF ESTABLISHMENT OF PROTEIN LOCALIZATION%GOBP%GO:1904951	21	-0.521037	-1.65036	0.0140845	0.264253	0.624	125	tags=38%, list=12%, signal=42%
INTRACELLULAR SIGNAL TRANSDUCTION%GOBP%GO:0035556	138	0.318865	1.08399	0.337557	0.667955	1	423	tags=28%, list=22%, signal=34%		REGULATION OF RESPONSE TO BIOTIC STIMULUS%GOBP%GO:0002831	51	0.44695	0.994246	0.54054	1	1	193	tags=22%, list=15%, signal=24%		TISSUE MORPHOGENESIS%GOBP%GO:0048729	24	-0.496547	-1.63953	0.0124481	0.262346	0.6515	141	tags=33%, list=14%, signal=38%
PID_FOXM1_PATHWAY%MSIGDB_C2%PID_FOXM1_PATHWAY	15	0.434522	1.08355	0.386272	0.667545	1	1	tags=7%, list=0%, signal=7%		ORGANIC CYCLIC COMPOUND CATABOLIC PROCESS%GOBP%GO:1901361	21	0.476944	0.993758	0.53012	1	1	120	tags=19%, list=9%, signal=21%		APOPTOTIC PROCESS%GOBP%GO:0006915	24	-0.492967	-1.63207	0.0114504	0.257638	0.6725	104	tags=38%, list=10%, signal=41%
POSITIVE REGULATION OF SIGNAL TRANSDUCTION%GOBP%GO:0009967	148	0.315953	1.08106	0.352971	0.672038	1	376	tags=23%, list=19%, signal=26%		CELLULAR COMPONENT BIOGENESIS%GOBP%GO:0044085	115	0.429071	0.993003	0.55	1	1	354	tags=31%, list=27%, signal=39%		POSITIVE REGULATION OF CELLULAR COMPONENT BIOGENESIS%GOBP%GO:0044089	25	-0.489321	-1.62687	0.0143541	0.250716	0.685	175	tags=48%, list=17%, signal=56%
REGULATION OF PHOSPHORUS METABOLIC PROCESS%GOBP%GO:0051174	121	0.321841	1.08086	0.354495	0.671066	1	389	tags=26%, list=20%, signal=30%		REGULATION OF RESPONSE TO STIMULUS%GOBP%GO:0048583	334	0.421386	0.992765	0.5385	1	1	350	tags=31%, list=27%, signal=32%		CELL-CELL JUNCTION ORGANIZATION%GOBP%GO:0045216	17	-0.522175	-1.6055	0.0236686	0.270443	0.7395	25	tags=24%, list=2%, signal=24%
POSITIVE REGULATION OF IMMUNE SYSTEM PROCESS%GOBP%GO:0002684	80	0.333723	1.08055	0.381503	0.670384	1	417	tags=34%, list=22%, signal=41%		NEGATIVE REGULATION OF NITROGEN COMPOUND METABOLIC PROCESS%GOBP%GO:0051172	146	0.426826	0.992615	0.5445	1	1	325	tags=27%, list=25%, signal=32%		REGULATION OF PROTEIN TRANSPORT%GOBP%GO:0051223	30	-0.460725	-1.58659	0.00995025	0.288824	0.782	104	tags=30%, list=10%, signal=32%
RESPONSE TO HORMONE%GOBP%GO:0009725	39	0.361279	1.08003	0.383873	0.670194	1	369	tags=33%, list=19%, signal=40%		MACROMOLECULE METABOLIC PROCESS%GOBP%GO:0043170	216	0.424036	0.99113	0.555	1	1	302	tags=28%, list=23%, signal=31%		ANIMAL ORGAN MORPHOGENESIS%GOBP%GO:0009887	52	-0.398669	-1.5651	0.00943396	0.312134	0.8275	141	tags=33%, list=14%, signal=36%
GPCR DOWNSTREAM SIGNALLING%REACTOME DATABASE ID RELEASE 84%388396	53	0.34244	1.07684	0.393524	0.676118	1	369	tags=30%, list=19%, signal=36%		PRIMARY METABOLIC PROCESS%GOBP%GO:0044238	300	0.422367	0.990816	0.564	1	1	254	tags=23%, list=19%, signal=22%		PROGRAMMED CELL DEATH%GOBP%GO:0012501	25	-0.463696	-1.54973	0.0253165	0.325637	0.8605	104	tags=36%, list=10%, signal=39%
DISORDERS OF TRANSMEMBRANE TRANSPORTERS%REACTOME%R-HSA-5619115.3	17	0.427367	1.07511	0.401052	0.678656	1	475	tags=47%, list=24%, signal=62%		POSITIVE REGULATION OF INNATE IMMUNE RESPONSE%GOBP%GO:0045089	35	0.451108	0.990207	0.547655	1	1	193	tags=23%, list=15%, signal=26%		REGULATION OF ESTABLISHMENT OF PROTEIN LOCALIZATION%GOBP%GO:0070201	31	-0.438973	-1.54523	0.0151515	0.317296	0.8705	104	tags=29%, list=10%, signal=31%
REGULATION OF ACTIN FILAMENT-BASED PROCESS%GOBP%GO:0032970	28	0.377343	1.07369	0.396541	0.680481	1	319	tags=29%, list=16%, signal=34%		POSITIVE REGULATION OF PROGRAMMED CELL DEATH%GOBP%GO:0043068	45	0.445187	0.990065	0.546553	1	1	505	tags=56%, list=38%, signal=87%		LEUKOCYTE DIFFERENTIATION%GOBP%GO:0002521	20	-0.485625	-1.53436	0.0416667	0.323514	0.8825	141	tags=45%, list=14%, signal=51%
ORGANONITROGEN COMPOUND CATABOLIC PROCESS%GOBP%GO:1901565	81	0.328855	1.07255	0.381875	0.68169	1	419	tags=30%, list=22%, signal=36%		POSITIVE REGULATION OF MULTICELLULAR ORGANISMAL PROCESS%GOBP%GO:0051240	153	0.426478	0.989119	0.551	1	1	230	tags=22%, list=17%, signal=23%		RESPONSE TO ABIOTIC STIMULUS%GOBP%GO:0009628	41	-0.412005	-1.53241	0.013986	0.312705	0.8865	63	tags=22%, list=6%, signal=22%
MITOTIC G1 PHASE AND G1 S TRANSITION%REACTOME%R-HSA-453279.4	43	0.348534	1.07184	0.397222	0.681918	1	35	tags=5%, list=2%, signal=5%		REGULATION OF RAS PROTEIN SIGNAL TRANSDUCTION%GOBP%GO:0046578	15	0.489951	0.988914	0.523784	1	1	324	tags=60%, list=25%, signal=79%		MONONUCLEAR CELL DIFFERENTIATION%GOBP%GO:1903131	19	-0.509156	-1.53091	0.0533808	0.301963	0.8895	199	tags=63%, list=19%, signal=77%
NEGATIVE REGULATION OF IMMUNE RESPONSE%GOBP%GO:0050777	22	0.390933	1.07134	0.397226	0.681701	1	417	tags=32%, list=22%, signal=40%		POSITIVE REGULATION OF MAPK CASCADE%GOBP%GO:0043410	50	0.442173	0.98877	0.550928	1	1	385	tags=44%, list=29%, signal=60%		CELL DEATH%GOBP%GO:0008219	25	-0.463696	-1.51464	0.0203252	0.318659	0.913	104	tags=36%, list=10%, signal=39%
PROTEIN AUTOPHOSPHORYLATION%GOBP%GO:0046777	18	0.408849	1.06861	0.411997	0.686557	1	374	tags=33%, list=19%, signal=41%		RESPONSE TO OXIDATIVE STRESS%GOBP%GO:0006979	17	0.479547	0.986677	0.545119	1	1	474	tags=53%, list=36%, signal=82%		POSITIVE REGULATION OF SECRETION BY CELL%GOBP%GO:1903532	20	-0.485151	-1.51371	0.0371622	0.308238	0.914	31	tags=20%, list=3%, signal=20%
HALLMARK_TNFA_SIGNALING_VIA_NFKB%MSIGDBHALLMARK%HALLMARK_TNFA_SIGNALING_VIA_NFKB	43	0.354095	1.06764	0.392135	0.687276	1	389	tags=37%, list=20%, signal=46%		ADAPTIVE IMMUNE SYSTEM%REACTOME%R-HSA-1280218.5	49	0.444138	0.986632	0.551327	1	1	602	tags=65%, list=46%, signal=116%		POSITIVE REGULATION OF CELL POPULATION PROLIFERATION%GOBP%GO:0008284	80	-0.361914	-1.51278	0	0.298268	0.9165	136	tags=33%, list=13%, signal=35%
NEGATIVE REGULATION OF BIOLOGICAL PROCESS%GOBP%GO:0048519	496	0.304306	1.06577	0.304	0.690157	1	377	tags=23%, list=19%, signal=21%		REGULATION OF LEUKOCYTE CHEMOTAXIS%GOBP%GO:0002688	18	0.481824	0.986399	0.532843	1	1	340	tags=61%, list=26%, signal=81%		NEGATIVE REGULATION OF CATALYTIC ACTIVITY%GOBP%GO:0043086	18	-0.506772	-1.50722	0.0404984	0.296786	0.929	53	tags=33%, list=5%, signal=35%
ANIMAL ORGAN DEVELOPMENT%GOBP%GO:0048513	158	0.311511	1.06553	0.36927	0.689324	1	277	tags=18%, list=14%, signal=20%		PROTEIN LOCALIZATION TO ORGANELLE%GOBP%GO:0033365	25	0.464934	0.985954	0.553093	1	1	273	tags=28%, list=21%, signal=35%		POSITIVE REGULATION OF SECRETION%GOBP%GO:0051047	21	-0.480622	-1.50222	0.0610687	0.295112	0.9385	31	tags=19%, list=3%, signal=19%
POSITIVE REGULATION OF RESPONSE TO STIMULUS%GOBP%GO:0048584	206	0.309624	1.06318	0.364729	0.693243	1	376	tags=24%, list=19%, signal=26%		REGULATION OF CYTOKINE PRODUCTION%GOBP%GO:0001817	81	0.432451	0.985557	0.551276	1	1	175	tags=20%, list=13%, signal=21%		NEGATIVE REGULATION OF PROTEIN PHOSPHORYLATION%GOBP%GO:0001933	16	-0.505245	-1.49432	0.0594901	0.296787	0.943	156	tags=56%, list=15%, signal=65%
POSITIVE REGULATION OF EPITHELIAL CELL MIGRATION%GOBP%GO:0010634	22	0.385131	1.06265	0.399006	0.693041	1	500	tags=45%, list=26%, signal=61%		ORGANIC SUBSTANCE TRANSPORT%GOBP%GO:0071702	92	0.433213	0.98548	0.55928	1	1	431	tags=40%, list=33%, signal=56%		REGULATION OF LOCOMOTION%GOBP%GO:0040012	86	-0.352155	-1.49334	0	0.288653	0.944	143	tags=40%, list=14%, signal=42%
POSITIVE REGULATION OF PROGRAMMED CELL DEATH%GOBP%GO:0043068	54	0.339598	1.06261	0.403173	0.691741	1	239	tags=17%, list=12%, signal=18%		POSITIVE REGULATION OF BIOSYNTHETIC PROCESS%GOBP%GO:0009891	189	0.423475	0.985218	0.584	1	1	295	tags=26%, list=22%, signal=29%		TGF-BETA SIGNALING PATHWAY%PANTHER PATHWAY%P00052	16	-0.510394	-1.49314	0.0553936	0.279883	0.944	89	tags=31%, list=9%, signal=34%
POSITIVE REGULATION OF CELL COMMUNICATION%GOBP%GO:0010647	157	0.312878	1.06226	0.384227	0.691132	1	376	tags=23%, list=19%, signal=26%		REGULATION OF CALCIUM ION TRANSPORT%GOBP%GO:0051924	22	0.46723	0.984053	0.54246	1	1	431	tags=55%, list=33%, signal=80%		REGULATION OF HYDROLASE ACTIVITY%GOBP%GO:0051336	42	-0.397248	-1.48682	0.0148148	0.281391	0.947	39	tags=19%, list=4%, signal=19%
POSITIVE REGULATION OF PROTEIN MODIFICATION PROCESS%GOBP%GO:0031401	91	0.322428	1.06175	0.402584	0.690913	1	181	tags=14%, list=9%, signal=15%		NITROGEN COMPOUND METABOLIC PROCESS%GOBP%GO:0006807	271	0.419722	0.98398	0.59	1	1	302	tags=27%, list=23%, signal=27%		MUSCLE TISSUE DEVELOPMENT%GOBP%GO:0060537	19	-0.479572	-1.48209	0.0509554	0.280574	0.9485	78	tags=26%, list=8%, signal=28%
PROTEIN METABOLIC PROCESS%GOBP%GO:0019538	271	0.305074	1.05989	0.366867	0.693743	1	386	tags=23%, list=20%, signal=25%		GENERIC TRANSCRIPTION PATHWAY%REACTOME DATABASE ID RELEASE 84%212436	62	0.436944	0.983551	0.557057	1	1	355	tags=31%, list=27%, signal=40%		CELL-CELL ADHESION VIA PLASMA-MEMBRANE ADHESION MOLECULES%GOBP%GO:0098742	17	-0.491804	-1.47599	0.0543807	0.282157	0.9525	133	tags=35%, list=13%, signal=40%
CELL DEVELOPMENT%GOBP%GO:0048468	133	0.311526	1.05892	0.397658	0.694542	1	421	tags=29%, list=22%, signal=35%		RESPONSE TO OXYGEN-CONTAINING COMPOUND%GOBP%GO:1901700	113	0.428179	0.983541	0.5755	1	1	509	tags=50%, list=39%, signal=74%		REGULATION OF EPITHELIAL CELL PROLIFERATION%GOBP%GO:0050678	31	-0.418879	-1.46788	0.0168539	0.287633	0.9595	141	tags=45%, list=14%, signal=51%
REGULATION OF LYMPHOCYTE ACTIVATION%GOBP%GO:0051249	44	0.347688	1.05885	0.400787	0.693299	1	351	tags=25%, list=18%, signal=30%		G ALPHA (Q) SIGNALLING EVENTS%REACTOME%R-HSA-416476.6	25	0.463699	0.983271	0.555156	1	1	96	tags=16%, list=7%, signal=17%		NEGATIVE REGULATION OF CELL MOTILITY%GOBP%GO:2000146	29	-0.433786	-1.4675	0.0275229	0.280566	0.96	141	tags=41%, list=14%, signal=47%
POSITIVE REGULATION OF SIGNALING%GOBP%GO:0023056	158	0.311688	1.05802	0.408748	0.693752	1	376	tags=23%, list=19%, signal=26%		HETEROCYCLE METABOLIC PROCESS%GOBP%GO:0046483	73	0.43478	0.982891	0.572072	1	1	245	tags=23%, list=19%, signal=27%		NEGATIVE REGULATION OF PHOSPHORYLATION%GOBP%GO:0042326	16	-0.505245	-1.46682	0.0635838	0.274435	0.96	156	tags=56%, list=15%, signal=65%
CIRCULATORY SYSTEM DEVELOPMENT%GOBP%GO:0072359	74	0.32638	1.05754	0.416579	0.693439	1	438	tags=32%, list=23%, signal=40%		PI3K-AKT SIGNALING PATHWAY%WIKIPATHWAYS_20230810%WP4172%HOMO SAPIENS	24	0.467955	0.982694	0.553388	1	1	445	tags=54%, list=34%, signal=80%		REGULATION OF CELL MOTILITY%GOBP%GO:2000145	86	-0.352155	-1.4638	0	0.272123	0.961	143	tags=40%, list=14%, signal=42%
METABOLISM%REACTOME DATABASE ID RELEASE 84%1430728	209	0.306927	1.05752	0.370742	0.692111	1	387	tags=21%, list=20%, signal=23%		REGULATION OF CELL DIFFERENTIATION%GOBP%GO:0045595	131	0.424262	0.98263	0.564565	1	1	340	tags=29%, list=26%, signal=35%		REGULATION OF CELL MIGRATION%GOBP%GO:0030334	82	-0.352959	-1.46033	0	0.270853	0.9635	143	tags=40%, list=14%, signal=43%
AMEBOIDAL-TYPE CELL MIGRATION%GOBP%GO:0001667	18	0.401447	1.05537	0.428385	0.69539	1	450	tags=44%, list=23%, signal=57%		CIRCULATORY SYSTEM DEVELOPMENT%GOBP%GO:0072359	62	0.436984	0.982463	0.560341	1	1	136	tags=15%, list=10%, signal=15%		NEGATIVE REGULATION OF CELL MIGRATION%GOBP%GO:0030336	27	-0.441132	-1.45809	0.0535714	0.267537	0.965	125	tags=41%, list=12%, signal=45%
CARBOHYDRATE METABOLIC PROCESS%GOBP%GO:0005975	26	0.374694	1.05483	0.425	0.695237	1	285	tags=27%, list=15%, signal=31%		CELLULAR COMPONENT ASSEMBLY%GOBP%GO:0022607	113	0.425539	0.980957	0.5685	1	1	354	tags=31%, list=27%, signal=39%		POSITIVE REGULATION OF LOCOMOTION%GOBP%GO:0040017	54	-0.372636	-1.45676	0	0.263106	0.9655	143	tags=39%, list=14%, signal=43%
RESPONSE TO STRESS%GOBP%GO:0006950	305	0.304334	1.05399	0.371	0.695737	1	241	tags=16%, list=12%, signal=16%		RESPONSE TO PEPTIDE%GOBP%GO:1901652	26	0.458987	0.980637	0.552591	1	1	149	tags=19%, list=11%, signal=21%		MESENCHYME DEVELOPMENT%GOBP%GO:0060485	19	-0.464543	-1.44093	0.0709877	0.279876	0.973	78	tags=26%, list=8%, signal=28%
SEXUAL REPRODUCTION%GOBP%GO:0019953	48	0.343105	1.05357	0.412768	0.695349	1	39	tags=4%, list=2%, signal=4%		POSITIVE REGULATION OF TRANSCRIPTION BY RNA POLYMERASE II%GOBP%GO:0045944	86	0.428748	0.980117	0.5775	1	1	215	tags=23%, list=16%, signal=26%		MUSCLE STRUCTURE DEVELOPMENT%GOBP%GO:0061061	28	-0.434531	-1.4369	0.0412844	0.278778	0.975	78	tags=29%, list=8%, signal=30%
REGULATION OF MOLECULAR FUNCTION%GOBP%GO:0065009	214	0.30381	1.05296	0.388082	0.695339	1	205	tags=14%, list=11%, signal=14%		NEGATIVE REGULATION OF GENE EXPRESSION%GOBP%GO:0010629	73	0.432211	0.979826	0.577289	1	1	175	tags=21%, list=13%, signal=22%		POSITIVE REGULATION OF CELL MIGRATION%GOBP%GO:0030335	52	-0.372143	-1.43689	0.0114943	0.272583	0.975	143	tags=38%, list=14%, signal=42%
REGULATION OF MULTICELLULAR ORGANISMAL PROCESS%GOBP%GO:0051239	258	0.303082	1.0516	0.384076	0.697054	1	277	tags=19%, list=14%, signal=19%		REGULATION OF MULTICELLULAR ORGANISMAL PROCESS%GOBP%GO:0051239	242	0.419201	0.979787	0.611	1	1	318	tags=29%, list=24%, signal=31%		POSITIVE REGULATION OF CELL MOTILITY%GOBP%GO:2000147	53	-0.365722	-1.42646	0.0106383	0.283128	0.98	143	tags=38%, list=14%, signal=42%
CELL CYCLE PHASE TRANSITION%GOBP%GO:0044770	39	0.35269	1.05023	0.419189	0.698679	1	173	tags=13%, list=9%, signal=14%		REGIONALIZATION%GOBP%GO:0003002	21	0.467518	0.979709	0.561394	0.999456	1	273	tags=24%, list=21%, signal=30%		CELLULAR RESPONSE TO TRANSFORMING GROWTH FACTOR BETA STIMULUS%GOBP%GO:0071560	15	-0.483876	-1.40991	0.0820513	0.302903	0.987	40	tags=27%, list=4%, signal=27%
REGULATION OF CYTOKINE PRODUCTION%GOBP%GO:0001817	79	0.323382	1.04654	0.419968	0.705452	1	292	tags=22%, list=15%, signal=24%		CELLULAR RESPONSE TO STRESS%GOBP%GO:0033554	91	0.427814	0.979129	0.57	0.999642	1	359	tags=33%, list=27%, signal=42%		REGULATION OF ANGIOGENESIS%GOBP%GO:0045765	28	-0.4189	-1.4021	0.0645161	0.30949	0.989	127	tags=39%, list=12%, signal=44%
NEGATIVE REGULATION OF CELLULAR PROCESS%GOBP%GO:0048523	455	0.299688	1.04528	0.37	0.706764	1	377	tags=23%, list=19%, signal=22%		HALLMARK_GLYCOLYSIS%MSIGDBHALLMARK%HALLMARK_GLYCOLYSIS	17	0.474409	0.978202	0.543085	1	1	417	tags=59%, list=32%, signal=85%		REGULATION OF VASCULATURE DEVELOPMENT%GOBP%GO:1901342	29	-0.413308	-1.39622	0.0585106	0.312793	0.9905	127	tags=38%, list=12%, signal=42%
REGULATION OF SIGNAL TRANSDUCTION%GOBP%GO:0009966	294	0.301147	1.04496	0.381882	0.706029	1	417	tags=25%, list=22%, signal=27%		TRANSPORT%GOBP%GO:0006810	192	0.417709	0.977525	0.6015	1	1	418	tags=35%, list=32%, signal=44%		HALLMARK_TNFA_SIGNALING_VIA_NFKB%MSIGDBHALLMARK%HALLMARK_TNFA_SIGNALING_VIA_NFKB	34	-0.39226	-1.3861	0.0393258	0.324362	0.992	60	tags=32%, list=6%, signal=33%
REGULATION OF CELLULAR RESPONSE TO GROWTH FACTOR STIMULUS%GOBP%GO:0090287	34	0.359926	1.04351	0.438627	0.707893	1	224	tags=18%, list=12%, signal=20%		RESPONSE TO CYTOKINE%GOBP%GO:0034097	63	0.435844	0.976985	0.574787	1	1	400	tags=40%, list=30%, signal=54%		NEGATIVE REGULATION OF CELL POPULATION PROLIFERATION%GOBP%GO:0008285	53	-0.347358	-1.3852	0.0106383	0.319183	0.992	144	tags=36%, list=14%, signal=40%
ACTIVATION OF IMMUNE RESPONSE%GOBP%GO:0002253	28	0.365598	1.04263	0.417857	0.708489	1	484	tags=43%, list=25%, signal=56%		POSITIVE REGULATION OF CELLULAR BIOSYNTHETIC PROCESS%GOBP%GO:0031328	188	0.41894	0.976765	0.5965	1	1	295	tags=26%, list=22%, signal=29%		HALLMARK_EPITHELIAL_MESENCHYMAL_TRANSITION%MSIGDBHALLMARK%HALLMARK_EPITHELIAL_MESENCHYMAL_TRANSITION	25	-0.429167	-1.38423	0.0647773	0.314946	0.992	114	tags=52%, list=11%, signal=57%
REGULATION OF PROTEIN KINASE ACTIVITY%GOBP%GO:0045859	60	0.326052	1.04186	0.428649	0.708848	1	181	tags=15%, list=9%, signal=16%		REGULATION OF INSULIN SECRETION%GOBP%GO:0050796	15	0.482418	0.976589	0.550647	0.999387	1	272	tags=33%, list=21%, signal=42%		REGULATION OF CYTOKINE PRODUCTION%GOBP%GO:0001817	54	-0.346843	-1.37878	0.0111111	0.318634	0.9925	28	tags=19%, list=3%, signal=18%
REGULATION OF CELL COMMUNICATION%GOBP%GO:0010646	324	0.298518	1.0416	0.390195	0.70807	1	376	tags=23%, list=19%, signal=23%		POSITIVE REGULATION OF LEUKOCYTE MEDIATED IMMUNITY%GOBP%GO:0002705	16	0.484126	0.97618	0.553675	0.998968	1	160	tags=25%, list=12%, signal=28%		GPCR LIGAND BINDING%REACTOME%R-HSA-500792.3	35	-0.381962	-1.37119	0.0449438	0.325722	0.9945	87	tags=20%, list=8%, signal=21%
REGULATION OF SIGNALING%GOBP%GO:0023051	323	0.299843	1.04154	0.403904	0.706825	1	376	tags=23%, list=19%, signal=23%		ORGANONITROGEN COMPOUND CATABOLIC PROCESS%GOBP%GO:1901565	61	0.434673	0.975708	0.579369	0.998747	1	284	tags=30%, list=22%, signal=36%		CELL SURFACE RECEPTOR SIGNALING PATHWAY%GOBP%GO:0007166	116	-0.30752	-1.35836	0.0625	0.340475	0.996	104	tags=26%, list=10%, signal=26%
ESTABLISHMENT OF PROTEIN LOCALIZATION%GOBP%GO:0045184	65	0.327547	1.04017	0.435775	0.708466	1	398	tags=28%, list=21%, signal=34%		REGULATION OF DNA-BINDING TRANSCRIPTION FACTOR ACTIVITY%GOBP%GO:0051090	40	0.441702	0.975381	0.566953	0.998025	1	514	tags=60%, list=39%, signal=95%		POSITIVE REGULATION OF CELL PROJECTION ORGANIZATION%GOBP%GO:0031346	19	-0.440993	-1.34533	0.0945455	0.358561	0.997	154	tags=37%, list=15%, signal=42%
ANGIOGENESIS%PANTHER PATHWAY%P00005	19	0.389517	1.03969	0.422733	0.708131	1	276	tags=26%, list=14%, signal=30%		REGULATION OF IMMUNE RESPONSE%GOBP%GO:0050776	81	0.42814	0.974007	0.592	1	1	167	tags=19%, list=13%, signal=20%		INFECTIOUS DISEASE%REACTOME DATABASE ID RELEASE 84%5663205	26	-0.401575	-1.34455	0.0987124	0.353854	0.997	60	tags=23%, list=6%, signal=24%
NEGATIVE REGULATION OF CYTOKINE PRODUCTION%GOBP%GO:0001818	33	0.357962	1.03797	0.438996	0.710469	1	270	tags=21%, list=14%, signal=24%		POSITIVE REGULATION OF CELLULAR METABOLIC PROCESS%GOBP%GO:0031325	246	0.416277	0.973611	0.618	1	1	359	tags=30%, list=27%, signal=34%		CELL JUNCTION ORGANIZATION%GOBP%GO:0034330	40	-0.353553	-1.34244	0.0362319	0.351732	0.997	66	tags=20%, list=6%, signal=21%
CELLULAR RESPONSE TO LIPID%GOBP%GO:0071396	33	0.350108	1.03467	0.433623	0.716335	1	344	tags=33%, list=18%, signal=40%		BLOOD VESSEL DEVELOPMENT%GOBP%GO:0001568	34	0.447175	0.973535	0.571356	0.998924	1	80	tags=12%, list=6%, signal=12%		POSITIVE REGULATION OF LEUKOCYTE MIGRATION%GOBP%GO:0002687	15	-0.458336	-1.33989	0.123867	0.350765	0.997	63	tags=27%, list=6%, signal=28%
REGULATION OF APOPTOTIC SIGNALING PATHWAY%GOBP%GO:2001233	37	0.351106	1.03408	0.439954	0.716264	1	411	tags=27%, list=21%, signal=34%		POSITIVE REGULATION OF RESPONSE TO EXTERNAL STIMULUS%GOBP%GO:0032103	65	0.429368	0.972867	0.579158	0.999463	1	160	tags=18%, list=12%, signal=20%		RESPONSE TO LIPID%GOBP%GO:0033993	46	-0.346298	-1.33493	0.025	0.354369	0.9975	105	tags=26%, list=10%, signal=28%
REGULATION OF PROTEIN BINDING%GOBP%GO:0043393	23	0.379566	1.03398	0.436753	0.71511	1	507	tags=43%, list=26%, signal=58%		VASCULATURE DEVELOPMENT%GOBP%GO:0001944	35	0.444149	0.971327	0.571067	1	1	80	tags=11%, list=6%, signal=12%		RESPONSE TO TRANSFORMING GROWTH FACTOR BETA%GOBP%GO:0071559	16	-0.454905	-1.33212	0.11254	0.353524	0.9975	40	tags=25%, list=4%, signal=26%
RESPONSE TO OXYGEN LEVELS%GOBP%GO:0070482	27	0.365044	1.03369	0.437462	0.714371	1	411	tags=41%, list=21%, signal=51%		REGULATION OF DEVELOPMENTAL PROCESS%GOBP%GO:0050793	195	0.416768	0.970859	0.6365	1	1	340	tags=28%, list=26%, signal=32%		REGULATION OF ACTIN CYTOSKELETON ORGANIZATION%GOBP%GO:0032956	15	-0.446172	-1.33036	0.118557	0.350418	0.9975	103	tags=33%, list=10%, signal=36%
POSITIVE REGULATION OF DEVELOPMENTAL PROCESS%GOBP%GO:0051094	111	0.310103	1.03174	0.433316	0.717226	1	276	tags=20%, list=14%, signal=22%		POSITIVE REGULATION OF ERK1 AND ERK2 CASCADE%GOBP%GO:0070374	23	0.463906	0.970707	0.574884	1	1	92	tags=17%, list=7%, signal=18%		POSITIVE REGULATION OF TRANSPORT%GOBP%GO:0051050	59	-0.330112	-1.33026	0.0285714	0.344989	0.9975	92	tags=27%, list=9%, signal=28%
NEGATIVE REGULATION OF T CELL ACTIVATION%GOBP%GO:0050868	16	0.401583	1.02974	0.440846	0.720244	1	12	tags=6%, list=1%, signal=6%		SIGNALING BY NUCLEAR RECEPTORS%REACTOME%R-HSA-9006931.5	23	0.461979	0.970463	0.559444	1	1	344	tags=30%, list=26%, signal=40%		CLASS A 1 (RHODOPSIN-LIKE RECEPTORS)%REACTOME DATABASE ID RELEASE 84%373076	28	-0.397059	-1.32994	0.0821918	0.340223	0.998	87	tags=21%, list=8%, signal=23%
REGULATION OF PROTEIN METABOLIC PROCESS%GOBP%GO:0051246	215	0.298649	1.02846	0.451581	0.721774	1	276	tags=18%, list=14%, signal=18%		RNA POLYMERASE II TRANSCRIPTION%REACTOME%R-HSA-73857.5	63	0.430248	0.968537	0.593687	1	1	355	tags=30%, list=27%, signal=39%		REGULATION OF CYTOSKELETON ORGANIZATION%GOBP%GO:0051493	22	-0.413627	-1.32927	0.0892193	0.335779	0.998	175	tags=45%, list=17%, signal=54%
MUSCLE STRUCTURE DEVELOPMENT%GOBP%GO:0061061	28	0.356612	1.02529	0.446847	0.727449	1	284	tags=18%, list=15%, signal=21%		NEGATIVE REGULATION OF METABOLIC PROCESS%GOBP%GO:0009892	197	0.415159	0.968423	0.6455	1	1	318	tags=26%, list=24%, signal=30%		REGULATION OF CELLULAR COMPONENT ORGANIZATION%GOBP%GO:0051128	116	-0.281129	-1.32768	0	0.333284	0.998	117	tags=24%, list=11%, signal=24%
AXON DEVELOPMENT%GOBP%GO:0061564	29	0.362774	1.02324	0.456213	0.730542	1	614	tags=52%, list=32%, signal=75%		NEGATIVE REGULATION OF CELL PROJECTION ORGANIZATION%GOBP%GO:0031345	16	0.480311	0.968374	0.579369	1	1	296	tags=19%, list=22%, signal=24%		REGULATION OF CATALYTIC ACTIVITY%GOBP%GO:0050790	75	-0.308158	-1.31998	0.0222222	0.342068	0.998	53	tags=16%, list=5%, signal=16%
HALLMARK_HEME_METABOLISM%MSIGDBHALLMARK%HALLMARK_HEME_METABOLISM	16	0.399564	1.0227	0.451592	0.730358	1	555	tags=44%, list=29%, signal=61%		DNA DAMAGE RESPONSE%GOBP%GO:0006974	27	0.45221	0.966232	0.578029	1	1	350	tags=37%, list=27%, signal=49%		POSITIVE REGULATION OF CATALYTIC ACTIVITY%GOBP%GO:0043085	57	-0.32824	-1.31712	0.0120482	0.341951	0.998	25	tags=14%, list=2%, signal=14%
LOCALIZATION WITHIN MEMBRANE%GOBP%GO:0051668	40	0.342438	1.0226	0.463387	0.72919	1	407	tags=28%, list=21%, signal=34%		NEGATIVE REGULATION OF LOCOMOTION%GOBP%GO:0040013	40	0.438419	0.966224	0.589484	1	1	301	tags=30%, list=23%, signal=38%		REGULATION OF SMALL GTPASE MEDIATED SIGNAL TRANSDUCTION%GOBP%GO:0051056	24	-0.406838	-1.31678	0.122807	0.337466	0.998	103	tags=25%, list=10%, signal=27%
POSITIVE REGULATION OF DNA-BINDING TRANSCRIPTION FACTOR ACTIVITY%GOBP%GO:0051091	33	0.353057	1.02183	0.465842	0.729493	1	324	tags=27%, list=17%, signal=32%		POSITIVE REGULATION OF SECRETION BY CELL%GOBP%GO:1903532	27	0.449053	0.964456	0.589783	1	1	134	tags=19%, list=10%, signal=20%		POSITIVE REGULATION OF VASCULATURE DEVELOPMENT%GOBP%GO:1904018	19	-0.417416	-1.31432	0.114907	0.336791	0.998	127	tags=42%, list=12%, signal=47%
REGULATION OF CANONICAL NF-KAPPAB SIGNAL TRANSDUCTION%GOBP%GO:0043122	32	0.350724	1.01895	0.455674	0.734238	1	417	tags=31%, list=22%, signal=39%		TISSUE DEVELOPMENT%GOBP%GO:0009888	122	0.420018	0.964256	0.624	1	1	216	tags=19%, list=16%, signal=20%		REGULATION OF ANATOMICAL STRUCTURE SIZE%GOBP%GO:0090066	28	-0.384317	-1.31344	0.0813397	0.333464	0.9985	12	tags=14%, list=1%, signal=14%
NUCLEOTIDE BIOSYNTHETIC PROCESS%GOBP%GO:0009165	31	0.350654	1.01876	0.463863	0.733266	1	373	tags=23%, list=19%, signal=28%		REGULATION OF LEUKOCYTE ACTIVATION%GOBP%GO:0002694	55	0.428001	0.963743	0.604814	1	1	167	tags=22%, list=13%, signal=24%		ENZYME-LINKED RECEPTOR PROTEIN SIGNALING PATHWAY%GOBP%GO:0007167	40	-0.354735	-1.31252	0.10596	0.330309	0.9985	137	tags=45%, list=13%, signal=50%
REGULATION OF LEUKOCYTE CHEMOTAXIS%GOBP%GO:0002688	16	0.39762	1.01842	0.451425	0.73263	1	417	tags=44%, list=22%, signal=55%		CELLULAR COMPONENT ORGANIZATION OR BIOGENESIS%GOBP%GO:0071840	308	0.410012	0.963703	0.685	1	1	303	tags=25%, list=23%, signal=25%		REGULATION OF CELL POPULATION PROLIFERATION%GOBP%GO:0042127	130	-0.299608	-1.31121	0	0.327977	0.9985	144	tags=30%, list=14%, signal=30%
NEGATIVE REGULATION OF LEUKOCYTE CELL-CELL ADHESION%GOBP%GO:1903038	16	0.401583	1.01814	0.458	0.731854	1	12	tags=6%, list=1%, signal=6%		REGULATION OF MULTICELLULAR ORGANISMAL DEVELOPMENT%GOBP%GO:2000026	115	0.419577	0.96348	0.63932	1	1	340	tags=30%, list=26%, signal=36%		POSITIVE REGULATION OF ANGIOGENESIS%GOBP%GO:0045766	19	-0.417416	-1.29118	0.144695	0.357654	0.9985	127	tags=42%, list=12%, signal=47%
TRANSCRIPTIONAL REGULATION BY TP53%REACTOME%R-HSA-3700989.6	52	0.323278	1.01599	0.469813	0.735128	1	239	tags=13%, list=12%, signal=15%		PROTEIN PHOSPHORYLATION%GOBP%GO:0006468	43	0.436271	0.96261	0.605435	1	1	206	tags=19%, list=16%, signal=21%		BEHAVIOR%GOBP%GO:0007610	18	-0.419453	-1.28761	0.143333	0.359309	0.9995	90	tags=22%, list=9%, signal=24%
DEVELOPMENTAL PROCESS INVOLVED IN REPRODUCTION%GOBP%GO:0003006	41	0.336826	1.01592	0.466106	0.73394	1	133	tags=7%, list=7%, signal=8%		INTRACELLULAR TRANSPORT%GOBP%GO:0046907	64	0.428067	0.962599	0.595894	1	1	528	tags=55%, list=40%, signal=87%		REGULATION OF ENDOPEPTIDASE ACTIVITY%GOBP%GO:0052548	20	-0.405643	-1.2848	0.128814	0.358915	0.9995	28	tags=25%, list=3%, signal=25%
GLYCOSAMINOGLYCAN METABOLIC PROCESS%GOBP%GO:0030203	16	0.398686	1.01471	0.462146	0.735237	1	42	tags=13%, list=2%, signal=13%		RESPONSE TO PEPTIDE HORMONE%GOBP%GO:0043434	17	0.477108	0.96247	0.577292	1	1	149	tags=24%, list=11%, signal=26%		EMBRYONIC MORPHOGENESIS%GOBP%GO:0048598	23	-0.392295	-1.27253	0.142857	0.376649	1	83	tags=22%, list=8%, signal=23%
PHOSPHORYLATION%GOBP%GO:0016310	59	0.319944	1.01397	0.475881	0.735537	1	374	tags=27%, list=19%, signal=33%		REGULATION OF ENDOCYTOSIS%GOBP%GO:0030100	22	0.462409	0.962229	0.57084	1	1	113	tags=23%, list=9%, signal=24%		NEGATIVE REGULATION OF PHOSPHATE METABOLIC PROCESS%GOBP%GO:0045936	18	-0.411528	-1.27042	0.166667	0.375371	1	156	tags=56%, list=15%, signal=64%
RESPONSE TO ABIOTIC STIMULUS%GOBP%GO:0009628	74	0.312852	1.01372	0.46723	0.734704	1	423	tags=28%, list=22%, signal=35%		REGULATION OF SECRETION%GOBP%GO:0051046	52	0.431051	0.96157	0.607322	1	1	293	tags=29%, list=22%, signal=36%		NEGATIVE REGULATION OF CELL GROWTH%GOBP%GO:0030308	17	-0.421377	-1.27031	0.149856	0.370807	1	25	tags=18%, list=2%, signal=18%
NEURON PROJECTION DEVELOPMENT%GOBP%GO:0031175	45	0.333372	1.01362	0.468085	0.733594	1	420	tags=33%, list=22%, signal=42%		PATTERN SPECIFICATION PROCESS%GOBP%GO:0007389	24	0.451881	0.960619	0.583593	1	1	293	tags=29%, list=22%, signal=37%		NEGATIVE REGULATION OF LOCOMOTION%GOBP%GO:0040013	33	-0.356688	-1.26697	0.122449	0.371897	1	143	tags=39%, list=14%, signal=44%
NUCLEOSIDE PHOSPHATE BIOSYNTHETIC PROCESS%GOBP%GO:1901293	31	0.350654	1.01208	0.469759	0.735631	1	373	tags=23%, list=19%, signal=28%		REGULATION OF APOPTOTIC PROCESS%GOBP%GO:0042981	101	0.416729	0.960585	0.626313	1	1	474	tags=45%, list=36%, signal=64%		SIGNALING BY WNT%REACTOME DATABASE ID RELEASE 84%195721	19	-0.404163	-1.26387	0.162338	0.373276	1	8	tags=11%, list=1%, signal=10%
MACROMOLECULE LOCALIZATION%GOBP%GO:0033036	148	0.295893	1.01188	0.478589	0.734682	1	380	tags=24%, list=20%, signal=27%		MULTICELLULAR ORGANISMAL PROCESS%GOBP%GO:0032501	387	0.407692	0.960196	0.7065	1	1	313	tags=25%, list=24%, signal=23%		RESPONSE TO LIPOPOLYSACCHARIDE%GOBP%GO:0032496	18	-0.414162	-1.26378	0.177049	0.368877	1	104	tags=33%, list=10%, signal=36%
HALLMARK_COAGULATION%MSIGDBHALLMARK%HALLMARK_COAGULATION	16	0.40331	1.01184	0.47541	0.73344	1	99	tags=19%, list=5%, signal=20%		SIGNALING%GOBP%GO:0023052	363	0.406872	0.959548	0.708	1	1	340	tags=27%, list=26%, signal=27%		NEGATIVE REGULATION OF PHOSPHORUS METABOLIC PROCESS%GOBP%GO:0010563	18	-0.411528	-1.26274	0.14094	0.366115	1	156	tags=56%, list=15%, signal=64%
NEGATIVE REGULATION OF LYMPHOCYTE ACTIVATION%GOBP%GO:0051250	18	0.384257	1.00941	0.457737	0.737278	1	417	tags=28%, list=22%, signal=35%		PROTEOLYSIS%GOBP%GO:0006508	62	0.42661	0.958763	0.616349	1	1	295	tags=29%, list=22%, signal=36%		REGULATION OF APOPTOTIC PROCESS%GOBP%GO:0042981	71	-0.293466	-1.25802	0.0909091	0.370441	1	104	tags=25%, list=10%, signal=26%
PROTEIN COMPLEX OLIGOMERIZATION%GOBP%GO:0051259	15	0.399258	1.00827	0.461379	0.738393	1	292	tags=27%, list=15%, signal=31%		MONOATOMIC ION TRANSPORT%GOBP%GO:0006811	31	0.444281	0.958275	0.600203	1	1	81	tags=10%, list=6%, signal=10%		REGULATION OF PROGRAMMED CELL DEATH%GOBP%GO:0043067	73	-0.297466	-1.25278	0.0181818	0.375172	1	104	tags=26%, list=10%, signal=27%
POSITIVE REGULATION OF IMMUNE RESPONSE%GOBP%GO:0050778	52	0.318544	1.00811	0.463374	0.737387	1	417	tags=35%, list=22%, signal=43%		ESTABLISHMENT OF LOCALIZATION%GOBP%GO:0051234	205	0.410757	0.958216	0.662	1	1	291	tags=24%, list=22%, signal=26%		FOCAL ADHESION: PI3K-AKT-MTOR-SIGNALING PATHWAY%WIKIPATHWAYS_20230810%WP3932%HOMO SAPIENS	15	-0.431836	-1.2502	0.17663	0.375543	1	97	tags=33%, list=9%, signal=36%
RESPONSE TO MOLECULE OF BACTERIAL ORIGIN%GOBP%GO:0002237	18	0.38655	1.00554	0.475915	0.741456	1	319	tags=33%, list=16%, signal=40%		REGULATION OF ANATOMICAL STRUCTURE MORPHOGENESIS%GOBP%GO:0022603	87	0.42211	0.95777	0.642321	1	1	336	tags=29%, list=26%, signal=36%		EPITHELIUM DEVELOPMENT%GOBP%GO:0060429	53	-0.319845	-1.24823	0.0761905	0.374802	1	141	tags=36%, list=14%, signal=39%
REGULATION OF AMIDE METABOLIC PROCESS%GOBP%GO:0034248	36	0.338972	1.00547	0.464983	0.740259	1	248	tags=22%, list=13%, signal=25%		REGULATION OF BIOLOGICAL QUALITY%GOBP%GO:0065008	190	0.410131	0.956345	0.6585	1	1	286	tags=25%, list=22%, signal=28%		CELLULAR RESPONSE TO CYTOKINE STIMULUS%GOBP%GO:0071345	38	-0.342129	-1.24823	0.129496	0.370584	1	69	tags=21%, list=7%, signal=22%
NEGATIVE REGULATION OF LEUKOCYTE ACTIVATION%GOBP%GO:0002695	18	0.384257	1.00536	0.456453	0.739157	1	417	tags=28%, list=22%, signal=35%		CATABOLIC PROCESS%GOBP%GO:0009056	109	0.41711	0.95601	0.651151	1	1	239	tags=23%, list=18%, signal=26%		REGULATION OF ENDOTHELIAL CELL PROLIFERATION%GOBP%GO:0001936	15	-0.428855	-1.24681	0.150289	0.368739	1	86	tags=33%, list=8%, signal=36%
REGULATION OF DEVELOPMENTAL PROCESS%GOBP%GO:0050793	208	0.289562	1.00472	0.480422	0.739165	1	461	tags=30%, list=24%, signal=35%		POSITIVE REGULATION OF CELL DIFFERENTIATION%GOBP%GO:0045597	84	0.418112	0.95568	0.64	1	1	340	tags=31%, list=26%, signal=39%		NEGATIVE REGULATION OF IMMUNE SYSTEM PROCESS%GOBP%GO:0002683	36	-0.347341	-1.2439	0.125714	0.369793	1	140	tags=31%, list=14%, signal=34%
PRIMARY OVARIAN INSUFFICIENCY%WIKIPATHWAYS_20230810%WP5316%HOMO SAPIENS	21	0.374272	1.00469	0.468885	0.737904	1	337	tags=29%, list=17%, signal=34%		MEMBRANE ORGANIZATION%GOBP%GO:0061024	44	0.430688	0.95464	0.613602	1	1	468	tags=48%, list=36%, signal=72%		REGULATION OF PEPTIDASE ACTIVITY%GOBP%GO:0052547	22	-0.393212	-1.24308	0.16	0.367063	1	28	tags=23%, list=3%, signal=23%
REGULATION OF CELLULAR COMPONENT SIZE%GOBP%GO:0032535	27	0.353568	1.00348	0.476104	0.739102	1	450	tags=41%, list=23%, signal=52%		EYE DEVELOPMENT%GOBP%GO:0001654	15	0.470674	0.954583	0.593666	1	1	285	tags=27%, list=22%, signal=34%		NEGATIVE REGULATION OF APOPTOTIC PROCESS%GOBP%GO:0043066	38	-0.34471	-1.23463	0.111111	0.37874	1	104	tags=29%, list=10%, signal=31%
REGULATION OF PEPTIDYL-TYROSINE PHOSPHORYLATION%GOBP%GO:0050730	17	0.38896	1.003	0.473338	0.738854	1	370	tags=29%, list=19%, signal=36%		POSITIVE REGULATION OF RESPONSE TO STIMULUS%GOBP%GO:0048584	184	0.408699	0.954473	0.69	1	1	350	tags=32%, list=27%, signal=37%		PROTEOLYSIS%GOBP%GO:0006508	37	-0.327234	-1.23333	0.113333	0.377165	1	89	tags=22%, list=9%, signal=23%
POSITIVE REGULATION OF PEPTIDYL-TYROSINE PHOSPHORYLATION%GOBP%GO:0050731	15	0.40107	1.0023	0.465471	0.738952	1	181	tags=20%, list=9%, signal=22%		NEGATIVE REGULATION OF PROGRAMMED CELL DEATH%GOBP%GO:0043069	61	0.423471	0.953683	0.630315	1	1	363	tags=33%, list=28%, signal=43%		POSITIVE REGULATION OF CELLULAR COMPONENT ORGANIZATION%GOBP%GO:0051130	62	-0.307039	-1.22909	0.060241	0.381351	1	117	tags=31%, list=11%, signal=32%
NEGATIVE REGULATION OF MULTICELLULAR ORGANISMAL PROCESS%GOBP%GO:0051241	119	0.298033	1.00102	0.488787	0.740267	1	346	tags=23%, list=18%, signal=26%		NEGATIVE REGULATION OF ORGANELLE ORGANIZATION%GOBP%GO:0010639	16	0.47473	0.953663	0.593518	1	1	330	tags=44%, list=25%, signal=58%		REGULATION OF SECRETION BY CELL%GOBP%GO:1903530	35	-0.343642	-1.22631	0.130682	0.382254	1	46	tags=17%, list=4%, signal=17%
PROGRAMMED CELL DEATH%REACTOME%R-HSA-5357801.2	24	0.359456	1.00005	0.487385	0.74099	1	33	tags=8%, list=2%, signal=8%		CELLULAR RESPONSE TO CYTOKINE STIMULUS%GOBP%GO:0071345	53	0.427867	0.953574	0.632766	0.998904	1	238	tags=23%, list=18%, signal=27%		POSITIVE REGULATION OF MULTICELLULAR ORGANISMAL PROCESS%GOBP%GO:0051240	113	-0.282111	-1.2245	0.117647	0.381468	1	105	tags=25%, list=10%, signal=25%
REGULATION OF SECRETION BY CELL%GOBP%GO:1903530	44	0.32771	0.9993	0.487696	0.741212	1	215	tags=20%, list=11%, signal=22%		HETEROCYCLE CATABOLIC PROCESS%GOBP%GO:0046700	17	0.465725	0.953518	0.571202	0.997299	1	89	tags=18%, list=7%, signal=19%		REGULATION OF LEUKOCYTE CHEMOTAXIS%GOBP%GO:0002688	15	-0.425965	-1.22422	0.180516	0.377945	1	136	tags=40%, list=13%, signal=45%
NEURON DEVELOPMENT%GOBP%GO:0048666	53	0.317477	0.999177	0.476872	0.740143	1	420	tags=32%, list=22%, signal=40%		CELLULAR NITROGEN COMPOUND CATABOLIC PROCESS%GOBP%GO:0044270	17	0.465725	0.953116	0.599895	0.996818	1	89	tags=18%, list=7%, signal=19%		REGULATION OF GENE EXPRESSION%GOBP%GO:0010468	214	-0.251487	-1.22022	0	0.381277	1	127	tags=22%, list=12%, signal=20%
RAS SIGNALING%WIKIPATHWAYS_20230810%WP4223%HOMO SAPIENS	17	0.38749	0.998743	0.483235	0.739672	1	598	tags=53%, list=31%, signal=76%		NEGATIVE REGULATION OF DEVELOPMENTAL PROCESS%GOBP%GO:0051093	66	0.42124	0.951811	0.633317	0.999248	1	189	tags=15%, list=14%, signal=17%		DISEASES ASSOCIATED WITH O-GLYCOSYLATION OF PROTEINS%REACTOME%R-HSA-3906995.3	16	-0.421783	-1.21881	0.199422	0.380385	1	64	tags=25%, list=6%, signal=26%
POSITIVE REGULATION OF CHEMOTAXIS%GOBP%GO:0050921	16	0.392971	0.998357	0.467635	0.73917	1	417	tags=44%, list=22%, signal=55%		METAL ION TRANSPORT%GOBP%GO:0030001	24	0.446923	0.951807	0.602273	0.997497	1	81	tags=8%, list=6%, signal=9%		REGULATION OF BODY FLUID LEVELS%GOBP%GO:0050878	29	-0.363949	-1.21832	0.142857	0.377364	1	57	tags=28%, list=6%, signal=28%
POSITIVE REGULATION OF NF-KAPPAB TRANSCRIPTION FACTOR ACTIVITY%GOBP%GO:0051092	21	0.369916	0.998294	0.485924	0.738017	1	470	tags=29%, list=24%, signal=37%		CELLULAR COMPONENT ORGANIZATION%GOBP%GO:0016043	307	0.406002	0.951112	0.741	0.997913	1	303	tags=24%, list=23%, signal=24%		CARDIAC MUSCLE TISSUE DEVELOPMENT%GOBP%GO:0048738	16	-0.411917	-1.21555	0.196532	0.378598	1	78	tags=19%, list=8%, signal=20%
REGULATION OF PHOSPHORYLATION%GOBP%GO:0042325	108	0.29908	0.997865	0.499231	0.73757	1	389	tags=25%, list=20%, signal=30%		POSITIVE REGULATION OF SMALL MOLECULE METABOLIC PROCESS%GOBP%GO:0062013	16	0.467287	0.950875	0.587327	0.996904	1	163	tags=19%, list=12%, signal=21%		POSITIVE REGULATION OF PROTEIN LOCALIZATION%GOBP%GO:1903829	27	-0.353308	-1.21411	0.173729	0.377711	1	104	tags=30%, list=10%, signal=32%
POSITIVE REGULATION OF MULTICELLULAR ORGANISMAL PROCESS%GOBP%GO:0051240	146	0.294836	0.994369	0.509367	0.743413	1	298	tags=20%, list=15%, signal=22%		NEGATIVE REGULATION OF CATALYTIC ACTIVITY%GOBP%GO:0043086	35	0.433196	0.950206	0.617722	0.997192	1	286	tags=23%, list=22%, signal=28%		POSITIVE REGULATION OF MAPK CASCADE%GOBP%GO:0043410	34	-0.339399	-1.21407	0.147959	0.374157	1	104	tags=35%, list=10%, signal=38%
REGULATION OF PROTEIN TRANSPORT%GOBP%GO:0051223	42	0.330935	0.993172	0.496321	0.744602	1	117	tags=12%, list=6%, signal=12%		REGULATION OF PEPTIDE TRANSPORT%GOBP%GO:0090087	16	0.465054	0.950152	0.606706	0.995612	1	272	tags=31%, list=21%, signal=39%		REGULATION OF CELL GROWTH%GOBP%GO:0001558	28	-0.359029	-1.21011	0.165877	0.378322	1	103	tags=21%, list=10%, signal=23%
CELLULAR RESPONSE TO OXIDATIVE STRESS%GOBP%GO:0034599	15	0.394625	0.992766	0.474403	0.744105	1	114	tags=13%, list=6%, signal=14%		CELLULAR RESPONSE TO STIMULUS%GOBP%GO:0051716	430	0.401718	0.948591	0.761	0.99879	1	343	tags=27%, list=26%, signal=25%		PLEURAL MESOTHELIOMA%WIKIPATHWAYS_20230810%WP5087%HOMO SAPIENS	31	-0.348479	-1.20956	0.159341	0.375502	1	119	tags=32%, list=11%, signal=35%
T CELL ACTIVATION%GOBP%GO:0042110	19	0.376726	0.992702	0.479046	0.742912	1	210	tags=26%, list=11%, signal=29%		REGULATION OF PEPTIDE SECRETION%GOBP%GO:0002791	16	0.465054	0.948198	0.589552	0.998252	1	272	tags=31%, list=21%, signal=39%		NEGATIVE REGULATION OF DEVELOPMENTAL PROCESS%GOBP%GO:0051093	49	-0.311665	-1.20584	0.0973451	0.3786	1	78	tags=22%, list=8%, signal=23%
ORGANOPHOSPHATE BIOSYNTHETIC PROCESS%GOBP%GO:0090407	44	0.325898	0.992076	0.492437	0.742973	1	373	tags=23%, list=19%, signal=28%		POSITIVE REGULATION OF VASCULATURE DEVELOPMENT%GOBP%GO:1904018	22	0.451672	0.947335	0.600519	0.999149	1	80	tags=14%, list=6%, signal=14%		NEGATIVE REGULATION OF PROTEIN METABOLIC PROCESS%GOBP%GO:0051248	40	-0.323878	-1.20376	0.11465	0.378733	1	65	tags=28%, list=6%, signal=28%
RESPONSE TO LIPOPOLYSACCHARIDE%GOBP%GO:0032496	18	0.38655	0.99199	0.498039	0.741842	1	319	tags=33%, list=16%, signal=40%		REGULATION OF SMALL GTPASE MEDIATED SIGNAL TRANSDUCTION%GOBP%GO:0051056	34	0.429953	0.946895	0.617259	0.998741	1	324	tags=38%, list=25%, signal=49%		SIGNALING BY RHO GTPASES%REACTOME DATABASE ID RELEASE 84%194315	32	-0.351585	-1.20339	0.163366	0.37585	1	81	tags=25%, list=8%, signal=26%
POSITIVE REGULATION OF PROTEIN METABOLIC PROCESS%GOBP%GO:0051247	137	0.289161	0.987468	0.521034	0.749753	1	389	tags=24%, list=20%, signal=28%		POSITIVE REGULATION OF JNK CASCADE%GOBP%GO:0046330	15	0.470662	0.946591	0.603439	0.997958	1	334	tags=60%, list=25%, signal=79%		HALLMARK_INFLAMMATORY_RESPONSE%MSIGDBHALLMARK%HALLMARK_INFLAMMATORY_RESPONSE	19	-0.387852	-1.20166	0.17931	0.375338	1	60	tags=32%, list=6%, signal=33%
TISSUE DEVELOPMENT%GOBP%GO:0009888	122	0.29128	0.987081	0.531536	0.749242	1	308	tags=20%, list=16%, signal=22%		POSITIVE REGULATION OF CELL ADHESION%GOBP%GO:0045785	55	0.420996	0.945867	0.63992	0.998461	1	340	tags=36%, list=26%, signal=47%		NEGATIVE REGULATION OF MULTICELLULAR ORGANISMAL PROCESS%GOBP%GO:0051241	88	-0.283515	-1.19991	0.0740741	0.374814	1	104	tags=26%, list=10%, signal=27%
REGULATION OF CELL POPULATION PROLIFERATION%GOBP%GO:0042127	207	0.287259	0.987005	0.530858	0.748109	1	239	tags=16%, list=12%, signal=16%		CHORDATE EMBRYONIC DEVELOPMENT%GOBP%GO:0043009	21	0.448224	0.945393	0.618106	0.998216	1	4	tags=5%, list=0%, signal=5%		POSITIVE REGULATION OF CHEMOTAXIS%GOBP%GO:0050921	17	-0.394782	-1.19853	0.192308	0.373879	1	63	tags=29%, list=6%, signal=31%
HALLMARK_MYOGENESIS%MSIGDBHALLMARK%HALLMARK_MYOGENESIS	19	0.366121	0.984825	0.489075	0.751259	1	78	tags=11%, list=4%, signal=11%		POSITIVE REGULATION OF ANGIOGENESIS%GOBP%GO:0045766	22	0.451672	0.944572	0.613589	0.998958	1	80	tags=14%, list=6%, signal=14%		NEGATIVE REGULATION OF PROTEIN MODIFICATION PROCESS%GOBP%GO:0031400	19	-0.387148	-1.19759	0.210191	0.372196	1	156	tags=47%, list=15%, signal=55%
EPITHELIAL CELL DIFFERENTIATION%GOBP%GO:0030855	47	0.320143	0.983903	0.509695	0.751892	1	98	tags=11%, list=5%, signal=11%		POSITIVE REGULATION OF RESPONSE TO BIOTIC STIMULUS%GOBP%GO:0002833	38	0.429131	0.944142	0.625126	0.998543	1	193	tags=21%, list=15%, signal=24%		REGULATION OF MULTICELLULAR ORGANISMAL DEVELOPMENT%GOBP%GO:2000026	82	-0.27182	-1.19104	0.0222222	0.380276	1	144	tags=28%, list=14%, signal=30%
REGULATION OF ESTABLISHMENT OF PROTEIN LOCALIZATION%GOBP%GO:0070201	42	0.330935	0.983801	0.507982	0.750788	1	117	tags=12%, list=6%, signal=12%		REGULATION OF APOPTOTIC SIGNALING PATHWAY%GOBP%GO:2001233	28	0.44339	0.944019	0.626972	0.997174	1	385	tags=43%, list=29%, signal=59%		STRIATED MUSCLE TISSUE DEVELOPMENT%GOBP%GO:0014706	17	-0.406723	-1.19002	0.215434	0.378476	1	78	tags=18%, list=8%, signal=19%
POSITIVE REGULATION OF CELLULAR METABOLIC PROCESS%GOBP%GO:0031325	299	0.280456	0.982208	0.544772	0.75267	1	442	tags=26%, list=23%, signal=29%		REGULATION OF MACROMOLECULE BIOSYNTHETIC PROCESS%GOBP%GO:0010556	317	0.40144	0.943456	0.763	0.997209	1	355	tags=30%, list=27%, signal=31%		RESPONSE TO HORMONE%GOBP%GO:0009725	37	-0.330231	-1.18274	0.192308	0.388281	1	141	tags=27%, list=14%, signal=30%
MONOATOMIC ION TRANSMEMBRANE TRANSPORT%GOBP%GO:0034220	35	0.335324	0.981843	0.509048	0.752124	1	133	tags=11%, list=7%, signal=12%		NEGATIVE REGULATION OF IMMUNE SYSTEM PROCESS%GOBP%GO:0002683	50	0.422486	0.942891	0.631843	0.997236	1	188	tags=24%, list=14%, signal=27%		IMMUNE RESPONSE%GOBP%GO:0006955	55	-0.300687	-1.17724	0.125	0.394685	1	86	tags=20%, list=8%, signal=21%
BRAIN-DERIVED NEUROTROPHIC FACTOR (BDNF) SIGNALING PATHWAY%WIKIPATHWAYS_20230810%WP2380%HOMO SAPIENS	16	0.385703	0.981725	0.499014	0.751059	1	598	tags=44%, list=31%, signal=63%		CELLULAR CATABOLIC PROCESS%GOBP%GO:0044248	58	0.420247	0.94283	0.655483	0.995706	1	158	tags=17%, list=12%, signal=19%		RESPONSE TO MOLECULE OF BACTERIAL ORIGIN%GOBP%GO:0002237	21	-0.364417	-1.17283	0.206294	0.398996	1	104	tags=29%, list=10%, signal=31%
REGULATION OF PROTEIN PHOSPHORYLATION%GOBP%GO:0001932	101	0.29812	0.981105	0.528438	0.750995	1	389	tags=25%, list=20%, signal=29%		CELL COMMUNICATION%GOBP%GO:0007154	368	0.400846	0.942553	0.7875	0.994781	1	340	tags=27%, list=26%, signal=26%		SIGNALING BY RHO GTPASES, MIRO GTPASES AND RHOBTB3%REACTOME DATABASE ID RELEASE 84%9716542	32	-0.351585	-1.17278	0.166667	0.39567	1	81	tags=25%, list=8%, signal=26%
REGULATION OF ERK1 AND ERK2 CASCADE%GOBP%GO:0070372	35	0.333622	0.980765	0.506613	0.750389	1	451	tags=40%, list=23%, signal=51%		REGULATION OF BIOSYNTHETIC PROCESS%GOBP%GO:0009889	328	0.39909	0.942024	0.772	0.994597	1	426	tags=36%, list=32%, signal=40%		HALLMARK_UV_RESPONSE_DN%MSIGDBHALLMARK%HALLMARK_UV_RESPONSE_DN	15	-0.411218	-1.17225	0.245179	0.393183	1	28	tags=20%, list=3%, signal=20%
DISEASE%REACTOME DATABASE ID RELEASE 84%1643685	185	0.286495	0.978877	0.547284	0.752761	1	467	tags=29%, list=24%, signal=34%		NEGATIVE REGULATION OF RNA METABOLIC PROCESS%GOBP%GO:0051253	88	0.412761	0.941943	0.6745	0.993121	1	325	tags=27%, list=25%, signal=34%		PEPTIDE LIGAND-BINDING RECEPTORS%REACTOME%R-HSA-375276.6	16	-0.394808	-1.16973	0.249249	0.394046	1	12	tags=13%, list=1%, signal=12%
PROTEIN LOCALIZATION%GOBP%GO:0008104	118	0.290243	0.977518	0.533739	0.75418	1	461	tags=29%, list=24%, signal=36%		REGULATION OF ORGANELLE ASSEMBLY%GOBP%GO:1902115	15	0.468184	0.941693	0.61126	0.99214	1	286	tags=33%, list=22%, signal=42%		REGULATION OF PROTEOLYSIS%GOBP%GO:0030162	35	-0.323878	-1.16942	0.141304	0.391408	1	45	tags=20%, list=4%, signal=20%
CELL JUNCTION ORGANIZATION%GOBP%GO:0034330	50	0.317006	0.977506	0.522124	0.752914	1	240	tags=18%, list=12%, signal=20%		CELL-CELL JUNCTION ORGANIZATION%GOBP%GO:0045216	20	0.454181	0.941641	0.596335	0.990619	1	104	tags=20%, list=8%, signal=21%		REGULATION OF CYSTEINE-TYPE ENDOPEPTIDASE ACTIVITY%GOBP%GO:2000116	16	-0.411495	-1.16563	0.217009	0.395204	1	25	tags=25%, list=2%, signal=25%
EPITHELIUM DEVELOPMENT%GOBP%GO:0060429	71	0.302357	0.977158	0.521209	0.752294	1	98	tags=10%, list=5%, signal=10%		BIOLOGICAL PROCESS INVOLVED IN INTERSPECIES INTERACTION BETWEEN ORGANISMS%GOBP%GO:0044419	81	0.41338	0.941609	0.666	0.989023	1	522	tags=53%, list=40%, signal=83%		REGULATION OF DNA-TEMPLATED TRANSCRIPTION%GOBP%GO:0006355	141	-0.243827	-1.16258	0.2	0.397454	1	127	tags=23%, list=12%, signal=22%
REGULATION OF CELL DIFFERENTIATION%GOBP%GO:0045595	129	0.289537	0.973926	0.552405	0.757449	1	346	tags=22%, list=18%, signal=26%		REGULATION OF LEUKOCYTE MEDIATED IMMUNITY%GOBP%GO:0002703	23	0.450844	0.941579	0.62739	0.98743	1	277	tags=30%, list=21%, signal=38%		NEGATIVE REGULATION OF GENE EXPRESSION%GOBP%GO:0010629	52	-0.307785	-1.16122	0.157895	0.396738	1	86	tags=25%, list=8%, signal=26%
NEGATIVE REGULATION OF PHOSPHORYLATION%GOBP%GO:0042326	30	0.335602	0.973644	0.522248	0.756722	1	389	tags=30%, list=20%, signal=37%		MACROMOLECULE CATABOLIC PROCESS%GOBP%GO:0009057	46	0.42089	0.941151	0.641671	0.987045	1	338	tags=37%, list=26%, signal=48%		REGULATION OF SECRETION%GOBP%GO:0051046	38	-0.320068	-1.15308	0.213793	0.408996	1	46	tags=16%, list=4%, signal=16%
NERVOUS SYSTEM DEVELOPMENT%REACTOME DATABASE ID RELEASE 84%9675108	52	0.308519	0.972071	0.510673	0.758573	1	568	tags=33%, list=29%, signal=45%		HALLMARK_COMPLEMENT%MSIGDBHALLMARK%HALLMARK_COMPLEMENT	19	0.458202	0.941051	0.607853	0.985658	1	142	tags=26%, list=11%, signal=29%		POSITIVE REGULATION OF MOLECULAR FUNCTION%GOBP%GO:0044093	77	-0.290845	-1.15083	0.153846	0.409824	1	25	tags=12%, list=2%, signal=11%
POSITIVE REGULATION OF BIOSYNTHETIC PROCESS%GOBP%GO:0009891	233	0.281048	0.97034	0.569069	0.760624	1	440	tags=27%, list=23%, signal=31%		EXTRACELLULAR MATRIX ORGANIZATION%REACTOME%R-HSA-1474244.2	38	0.424351	0.940911	0.635348	0.984379	1	425	tags=37%, list=32%, signal=53%		REGULATION OF SYSTEM PROCESS%GOBP%GO:0044057	30	-0.331424	-1.14889	0.257009	0.410288	1	12	tags=13%, list=1%, signal=13%
SIGNALING BY GPCR%REACTOME DATABASE ID RELEASE 84%372790	59	0.306469	0.966023	0.518138	0.76787	1	369	tags=27%, list=19%, signal=32%		NEGATIVE REGULATION OF CELL DIFFERENTIATION%GOBP%GO:0045596	47	0.421002	0.940285	0.651431	0.984547	1	189	tags=15%, list=14%, signal=17%		G PROTEIN-COUPLED RECEPTOR SIGNALING PATHWAY%GOBP%GO:0007186	52	-0.291751	-1.14884	0.166667	0.407188	1	175	tags=27%, list=17%, signal=31%
MESODERMAL COMMITMENT PATHWAY%WIKIPATHWAYS_20230810%WP2857%HOMO SAPIENS	15	0.382472	0.96488	0.505249	0.768762	1	320	tags=33%, list=17%, signal=40%		REGULATION OF PEPTIDE HORMONE SECRETION%GOBP%GO:0090276	16	0.465054	0.94011	0.607979	0.983407	1	272	tags=31%, list=21%, signal=39%		REGULATION OF LEUKOCYTE MIGRATION%GOBP%GO:0002685	19	-0.376259	-1.14719	0.244514	0.40713	1	63	tags=21%, list=6%, signal=22%
INORGANIC ANION TRANSPORT%GOBP%GO:0015698	16	0.381666	0.959978	0.526421	0.776997	1	326	tags=25%, list=17%, signal=30%		INORGANIC CATION TRANSMEMBRANE TRANSPORT%GOBP%GO:0098662	24	0.444811	0.939777	0.62151	0.982739	1	81	tags=8%, list=6%, signal=9%		REGULATION OF PROTEIN PHOSPHORYLATION%GOBP%GO:0001932	58	-0.290616	-1.14501	0.119403	0.40826	1	104	tags=28%, list=10%, signal=29%
REGULATION OF EPITHELIAL CELL PROLIFERATION%GOBP%GO:0050678	44	0.315405	0.95935	0.541713	0.776966	1	53	tags=5%, list=3%, signal=5%		PHOSPHOLIPID METABOLISM%REACTOME DATABASE ID RELEASE 84%1483257	16	0.462988	0.939139	0.60402	0.982856	1	158	tags=19%, list=12%, signal=21%		BLOOD CIRCULATION%GOBP%GO:0008015	31	-0.325986	-1.1405	0.232804	0.413698	1	125	tags=29%, list=12%, signal=32%
CELLULAR MACROMOLECULE LOCALIZATION%GOBP%GO:0070727	119	0.286588	0.958523	0.577079	0.777285	1	461	tags=29%, list=24%, signal=35%		NEGATIVE REGULATION OF CELL POPULATION PROLIFERATION%GOBP%GO:0008285	73	0.41265	0.938504	0.673337	0.983048	1	139	tags=14%, list=11%, signal=14%		NEGATIVE REGULATION OF PROGRAMMED CELL DEATH%GOBP%GO:0043069	39	-0.304143	-1.13573	0.163121	0.419265	1	104	tags=28%, list=10%, signal=30%
AXON GUIDANCE%REACTOME DATABASE ID RELEASE 84%422475	52	0.308519	0.957689	0.54758	0.777642	1	568	tags=33%, list=29%, signal=45%		NEGATIVE REGULATION OF MACROMOLECULE BIOSYNTHETIC PROCESS%GOBP%GO:0010558	146	0.403473	0.936723	0.7285	0.986422	1	314	tags=27%, list=24%, signal=32%		REGULATION OF ANATOMICAL STRUCTURE MORPHOGENESIS%GOBP%GO:0022603	66	-0.274724	-1.13181	0.160714	0.423035	1	104	tags=23%, list=10%, signal=24%
STEM CELL DIFFERENTIATION%GOBP%GO:0048863	16	0.376681	0.955566	0.532852	0.780375	1	543	tags=50%, list=28%, signal=69%		POSITIVE REGULATION OF DNA-TEMPLATED TRANSCRIPTION%GOBP%GO:0045893	110	0.406202	0.936001	0.689	0.986864	1	288	tags=25%, list=22%, signal=30%		REGULATION OF RNA METABOLIC PROCESS%GOBP%GO:0051252	148	-0.238828	-1.13173	0.2	0.420034	1	127	tags=22%, list=12%, signal=22%
BLOOD CIRCULATION%GOBP%GO:0008015	33	0.328546	0.955219	0.541279	0.779726	1	181	tags=21%, list=9%, signal=23%		MONOATOMIC CATION TRANSMEMBRANE TRANSPORT%GOBP%GO:0098655	25	0.438794	0.933908	0.618631	0.991091	1	81	tags=8%, list=6%, signal=8%		NEGATIVE REGULATION OF CYTOKINE PRODUCTION%GOBP%GO:0001818	22	-0.353098	-1.13161	0.253676	0.417163	1	13	tags=18%, list=1%, signal=18%
IMMUNE RESPONSE-ACTIVATING SIGNALING PATHWAY%GOBP%GO:0002757	24	0.345656	0.954566	0.528268	0.77962	1	484	tags=42%, list=25%, signal=55%		CELLULAR RESPONSE TO TRANSFORMING GROWTH FACTOR BETA STIMULUS%GOBP%GO:0071560	17	0.454318	0.933847	0.62361	0.989637	1	309	tags=35%, list=23%, signal=46%		NEGATIVE REGULATION OF CELL DIFFERENTIATION%GOBP%GO:0045596	36	-0.31225	-1.1285	0.246377	0.420164	1	143	tags=36%, list=14%, signal=40%
NEGATIVE REGULATION OF PHOSPHATE METABOLIC PROCESS%GOBP%GO:0045936	34	0.326048	0.953699	0.53487	0.780004	1	389	tags=29%, list=20%, signal=36%		INORGANIC ION TRANSMEMBRANE TRANSPORT%GOBP%GO:0098660	25	0.441068	0.933349	0.634536	0.989422	1	81	tags=8%, list=6%, signal=8%		RESPONSE TO VIRUS%GOBP%GO:0009615	15	-0.395351	-1.12409	0.292958	0.425811	1	141	tags=33%, list=14%, signal=38%
NEGATIVE REGULATION OF SECRETION BY CELL%GOBP%GO:1903531	15	0.380744	0.95183	0.523333	0.7823	1	215	tags=27%, list=11%, signal=30%		REGULATION OF MITOTIC CELL CYCLE PHASE TRANSITION%GOBP%GO:1901990	19	0.451146	0.933223	0.631744	0.98812	1	300	tags=37%, list=23%, signal=47%		REGULATION OF CELLULAR RESPONSE TO STRESS%GOBP%GO:0080135	25	-0.333775	-1.12253	0.273859	0.425645	1	104	tags=28%, list=10%, signal=30%
REGULATION OF EXOCYTOSIS%GOBP%GO:0017157	16	0.375322	0.949902	0.526282	0.784762	1	452	tags=50%, list=23%, signal=65%		REGULATION OF CELLULAR LOCALIZATION%GOBP%GO:0060341	67	0.411739	0.932367	0.686186	0.988873	1	441	tags=48%, list=34%, signal=68%		INFLAMMATORY RESPONSE%GOBP%GO:0006954	29	-0.326071	-1.12224	0.260204	0.423101	1	39	tags=17%, list=4%, signal=17%
NEGATIVE REGULATION OF MAPK CASCADE%GOBP%GO:0043409	17	0.373206	0.94794	0.538163	0.787198	1	370	tags=41%, list=19%, signal=50%		REGULATION OF CELLULAR BIOSYNTHETIC PROCESS%GOBP%GO:0031326	327	0.396498	0.931964	0.798	0.988293	1	426	tags=36%, list=32%, signal=40%		RHO GTPASE CYCLE%REACTOME%R-HSA-9012999.2	30	-0.316563	-1.12016	0.275132	0.424133	1	81	tags=23%, list=8%, signal=25%
POSITIVE REGULATION OF MACROMOLECULE BIOSYNTHETIC PROCESS%GOBP%GO:0010557	231	0.272872	0.945192	0.627884	0.79115	1	440	tags=27%, list=23%, signal=31%		REGULATION OF SMALL MOLECULE METABOLIC PROCESS%GOBP%GO:0062012	33	0.425992	0.93143	0.63313	0.98814	1	516	tags=48%, list=39%, signal=78%		POSITIVE REGULATION OF HYDROLASE ACTIVITY%GOBP%GO:0051345	29	-0.32604	-1.11921	0.237374	0.422921	1	25	tags=14%, list=2%, signal=14%
NEGATIVE REGULATION OF PHOSPHORUS METABOLIC PROCESS%GOBP%GO:0010563	34	0.326048	0.94399	0.551103	0.792125	1	389	tags=29%, list=20%, signal=36%		REGULATION OF CELL DEVELOPMENT%GOBP%GO:0060284	64	0.414467	0.93121	0.692038	0.987088	1	340	tags=33%, list=26%, signal=42%		REGULATION OF KINASE ACTIVITY%GOBP%GO:0043549	25	-0.328198	-1.1177	0.22807	0.423043	1	127	tags=36%, list=12%, signal=40%
POSITIVE REGULATION OF CELLULAR BIOSYNTHETIC PROCESS%GOBP%GO:0031328	232	0.271657	0.943971	0.636637	0.790863	1	440	tags=27%, list=23%, signal=31%		NEGATIVE REGULATION OF CELLULAR METABOLIC PROCESS%GOBP%GO:0031324	180	0.398913	0.931118	0.7505	0.985709	1	325	tags=27%, list=25%, signal=31%		POSITIVE REGULATION OF DEVELOPMENTAL PROCESS%GOBP%GO:0051094	90	-0.254998	-1.11529	0.148148	0.424641	1	104	tags=21%, list=10%, signal=21%
NEGATIVE REGULATION OF PROTEIN BINDING%GOBP%GO:0032091	15	0.37334	0.943906	0.542088	0.789684	1	389	tags=33%, list=20%, signal=41%		POSITIVE REGULATION OF SECRETION%GOBP%GO:0051047	29	0.431849	0.930771	0.64126	0.985011	1	134	tags=17%, list=10%, signal=19%		REGULATION OF ERK1 AND ERK2 CASCADE%GOBP%GO:0070372	19	-0.368502	-1.11527	0.293729	0.421715	1	127	tags=47%, list=12%, signal=53%
POSITIVE REGULATION OF SECRETION BY CELL%GOBP%GO:1903532	21	0.347292	0.942667	0.530369	0.79069	1	215	tags=24%, list=11%, signal=26%		REGULATION OF PROGRAMMED CELL DEATH%GOBP%GO:0043067	106	0.404333	0.930551	0.715	0.983997	1	474	tags=44%, list=36%, signal=64%		CELLULAR RESPONSE TO GROWTH FACTOR STIMULUS%GOBP%GO:0071363	31	-0.316046	-1.11133	0.257009	0.426148	1	127	tags=32%, list=12%, signal=36%
NEGATIVE REGULATION OF NITROGEN COMPOUND METABOLIC PROCESS%GOBP%GO:0051172	206	0.271917	0.939998	0.637048	0.794557	1	312	tags=17%, list=16%, signal=19%		CELLULAR RESPONSE TO ABIOTIC STIMULUS%GOBP%GO:0071214	19	0.448467	0.930406	0.62559	0.982784	1	215	tags=21%, list=16%, signal=25%		REGULATION OF EPITHELIAL CELL MIGRATION%GOBP%GO:0010632	22	-0.336138	-1.10775	0.296167	0.429928	1	141	tags=45%, list=14%, signal=52%
REGULATION OF PROTEIN MODIFICATION PROCESS%GOBP%GO:0031399	136	0.277233	0.938615	0.612805	0.795935	1	181	tags=13%, list=9%, signal=13%		POSITIVE REGULATION OF RNA BIOSYNTHETIC PROCESS%GOBP%GO:1902680	110	0.406202	0.930185	0.7155	0.98178	1	288	tags=25%, list=22%, signal=30%		TISSUE DEVELOPMENT%GOBP%GO:0009888	95	-0.262131	-1.10213	0.1875	0.437741	1	143	tags=27%, list=14%, signal=29%
NEGATIVE REGULATION OF RESPONSE TO EXTERNAL STIMULUS%GOBP%GO:0032102	51	0.303963	0.938335	0.570175	0.795153	1	420	tags=33%, list=22%, signal=41%		NEGATIVE REGULATION OF PHOSPHORUS METABOLIC PROCESS%GOBP%GO:0010563	36	0.42515	0.929448	0.645243	0.98221	1	107	tags=11%, list=8%, signal=12%		CELL ACTIVATION%GOBP%GO:0001775	31	-0.306879	-1.09726	0.268156	0.444858	1	45	tags=16%, list=4%, signal=16%
LYMPHOCYTE ACTIVATION%GOBP%GO:0046649	30	0.322555	0.937529	0.552151	0.795333	1	484	tags=37%, list=25%, signal=48%		REGULATION OF BLOOD CIRCULATION%GOBP%GO:1903522	23	0.442407	0.928829	0.641822	0.982332	1	215	tags=26%, list=16%, signal=31%		REGULATION OF CANONICAL NF-KAPPAB SIGNAL TRANSDUCTION%GOBP%GO:0043122	18	-0.360557	-1.09518	0.304878	0.446056	1	12	tags=17%, list=1%, signal=17%
REGULATION OF CATALYTIC ACTIVITY%GOBP%GO:0050790	148	0.276602	0.937308	0.623862	0.794442	1	205	tags=14%, list=11%, signal=14%		ORGANIC HYDROXY COMPOUND METABOLIC PROCESS%GOBP%GO:1901615	31	0.430061	0.928395	0.641221	0.981941	1	496	tags=45%, list=38%, signal=71%		REGULATION OF PHOSPHORYLATION%GOBP%GO:0042325	59	-0.286207	-1.09434	0.25	0.444931	1	104	tags=27%, list=10%, signal=28%
RAS PROTEIN SIGNAL TRANSDUCTION%GOBP%GO:0007265	19	0.351272	0.936364	0.546398	0.794889	1	598	tags=47%, list=31%, signal=68%		REGULATION OF NEUROGENESIS%GOBP%GO:0050767	30	0.430735	0.928218	0.646701	0.980819	1	385	tags=37%, list=29%, signal=51%		NEGATIVE REGULATION OF GROWTH%GOBP%GO:0045926	23	-0.347906	-1.09151	0.309917	0.447386	1	67	tags=17%, list=6%, signal=18%
REGULATION OF HYDROLASE ACTIVITY%GOBP%GO:0051336	68	0.291066	0.936328	0.595905	0.793664	1	205	tags=13%, list=11%, signal=14%		REGULATION OF RESPONSE TO STRESS%GOBP%GO:0080134	127	0.401729	0.928006	0.743872	0.979804	1	239	tags=23%, list=18%, signal=25%		REGULATION OF RESPONSE TO STRESS%GOBP%GO:0080134	76	-0.274368	-1.09046	0.227273	0.446472	1	60	tags=18%, list=6%, signal=18%
POSITIVE REGULATION OF ESTABLISHMENT OF PROTEIN LOCALIZATION%GOBP%GO:1904951	29	0.325518	0.935305	0.543724	0.794208	1	112	tags=10%, list=6%, signal=11%		NEGATIVE REGULATION OF PHOSPHATE METABOLIC PROCESS%GOBP%GO:0045936	36	0.42515	0.927267	0.656853	0.980212	1	107	tags=11%, list=8%, signal=12%		POSITIVE REGULATION OF NUCLEOBASE-CONTAINING COMPOUND METABOLIC PROCESS%GOBP%GO:0045935	80	-0.258473	-1.08939	0.304348	0.445904	1	127	tags=24%, list=12%, signal=25%
ORGANONITROGEN COMPOUND BIOSYNTHETIC PROCESS%GOBP%GO:1901566	133	0.278102	0.933763	0.631445	0.795824	1	386	tags=20%, list=20%, signal=23%		NUCLEOBASE-CONTAINING COMPOUND METABOLIC PROCESS%GOBP%GO:0006139	64	0.411217	0.927096	0.692693	0.979096	1	519	tags=47%, list=39%, signal=74%		REGULATION OF CELL ADHESION%GOBP%GO:0030155	59	-0.265865	-1.08536	0.263889	0.450851	1	104	tags=24%, list=10%, signal=25%
POSITIVE REGULATION OF SECRETION%GOBP%GO:0051047	21	0.347292	0.932657	0.549206	0.796677	1	215	tags=24%, list=11%, signal=26%		POSITIVE REGULATION OF GENE EXPRESSION%GOBP%GO:0010628	95	0.403428	0.926058	0.7035	0.980264	1	295	tags=26%, list=22%, signal=31%		RESPONSE TO CYTOKINE%GOBP%GO:0034097	46	-0.291086	-1.08446	0.263636	0.449908	1	75	tags=20%, list=7%, signal=20%
ORGANIC ACID TRANSMEMBRANE TRANSPORT%GOBP%GO:1903825	17	0.359522	0.932453	0.542428	0.79578	1	140	tags=18%, list=7%, signal=19%		POSITIVE REGULATION OF CELL MOTILITY%GOBP%GO:2000147	66	0.408349	0.925935	0.690536	0.978991	1	343	tags=38%, list=26%, signal=49%		REGULATION OF GTPASE ACTIVITY%GOBP%GO:0043087	16	-0.363704	-1.08241	0.34104	0.451169	1	12	tags=13%, list=1%, signal=12%
VASCULATURE DEVELOPMENT%GOBP%GO:0001944	50	0.304483	0.932262	0.575607	0.794844	1	460	tags=30%, list=24%, signal=38%		VASCULAR PROCESS IN CIRCULATORY SYSTEM%GOBP%GO:0003018	24	0.435845	0.925609	0.641249	0.978275	1	218	tags=25%, list=17%, signal=29%		RESPONSE TO GROWTH FACTOR%GOBP%GO:0070848	32	-0.302322	-1.07558	0.310345	0.462221	1	127	tags=31%, list=12%, signal=35%
POSITIVE REGULATION OF MACROMOLECULE METABOLIC PROCESS%GOBP%GO:0010604	312	0.267908	0.930117	0.6935	0.797451	1	429	tags=25%, list=22%, signal=27%		CELLULAR RESPONSE TO ENVIRONMENTAL STIMULUS%GOBP%GO:0104004	19	0.448467	0.925079	0.650103	0.978071	1	215	tags=21%, list=16%, signal=25%		REGULATION OF CELLULAR LOCALIZATION%GOBP%GO:0060341	48	-0.28006	-1.07531	0.310345	0.459682	1	40	tags=15%, list=4%, signal=14%
ANATOMICAL STRUCTURE FORMATION INVOLVED IN MORPHOGENESIS%GOBP%GO:0048646	61	0.294203	0.930008	0.594997	0.796372	1	376	tags=25%, list=19%, signal=30%		REGULATION OF CELL CYCLE PHASE TRANSITION%GOBP%GO:1901987	23	0.436544	0.925062	0.651633	0.976545	1	188	tags=26%, list=14%, signal=30%		REGULATION OF ENDOCYTOSIS%GOBP%GO:0030100	16	-0.368156	-1.07368	0.345844	0.460021	1	104	tags=38%, list=10%, signal=41%
NEGATIVE REGULATION OF MACROMOLECULE METABOLIC PROCESS%GOBP%GO:0010605	247	0.268448	0.928876	0.676014	0.797226	1	328	tags=18%, list=17%, signal=19%		POSITIVE REGULATION OF LOCOMOTION%GOBP%GO:0040017	66	0.408349	0.925054	0.695543	0.975005	1	343	tags=38%, list=26%, signal=49%		POSITIVE REGULATION OF DNA-TEMPLATED TRANSCRIPTION%GOBP%GO:0045893	70	-0.25619	-1.07221	0.375	0.460082	1	127	tags=23%, list=12%, signal=24%
POSITIVE REGULATION OF PROTEIN TRANSPORT%GOBP%GO:0051222	29	0.325518	0.928852	0.573625	0.795991	1	112	tags=10%, list=6%, signal=11%		REGULATION OF SYSTEM PROCESS%GOBP%GO:0044057	43	0.416625	0.924877	0.669018	0.9739	1	215	tags=23%, list=16%, signal=27%		REGULATION OF PROTEIN KINASE ACTIVITY%GOBP%GO:0045859	24	-0.337813	-1.07087	0.316602	0.460089	1	127	tags=38%, list=12%, signal=42%
CELL ACTIVATION%GOBP%GO:0001775	48	0.299092	0.927887	0.566519	0.796493	1	241	tags=19%, list=12%, signal=21%		NEGATIVE REGULATION OF APOPTOTIC PROCESS%GOBP%GO:0043066	59	0.411268	0.924688	0.69489	0.972833	1	458	tags=42%, list=35%, signal=62%		NEGATIVE REGULATION OF CELLULAR COMPONENT ORGANIZATION%GOBP%GO:0051129	21	-0.334919	-1.06937	0.334532	0.460167	1	144	tags=43%, list=14%, signal=49%
REGULATION OF CELL GROWTH%GOBP%GO:0001558	41	0.309322	0.925768	0.574408	0.799094	1	336	tags=29%, list=17%, signal=35%		POSITIVE REGULATION OF CELL MIGRATION%GOBP%GO:0030335	66	0.408349	0.924331	0.691037	0.972262	1	343	tags=38%, list=26%, signal=49%		REGULATION OF PROTEIN LOCALIZATION%GOBP%GO:0032880	42	-0.284631	-1.0688	0.32	0.458471	1	31	tags=14%, list=3%, signal=14%
REGULATION OF T CELL ACTIVATION%GOBP%GO:0050863	34	0.3144	0.925076	0.566491	0.799063	1	351	tags=21%, list=18%, signal=25%		REGULATION OF CELLULAR RESPONSE TO GROWTH FACTOR STIMULUS%GOBP%GO:0090287	22	0.436163	0.923969	0.634615	0.971655	1	308	tags=36%, list=23%, signal=47%		REGULATION OF COLD-INDUCED THERMOGENESIS%GOBP%GO:0120161	17	-0.369806	-1.06843	0.337386	0.456285	1	105	tags=29%, list=10%, signal=32%
CARBOXYLIC ACID TRANSMEMBRANE TRANSPORT%GOBP%GO:1905039	17	0.359522	0.924407	0.557642	0.799036	1	140	tags=18%, list=7%, signal=19%		NEGATIVE REGULATION OF CELL CYCLE PHASE TRANSITION%GOBP%GO:1901988	16	0.457583	0.922694	0.625199	0.97339	1	148	tags=25%, list=11%, signal=28%		NEGATIVE REGULATION OF INTRACELLULAR SIGNAL TRANSDUCTION%GOBP%GO:1902532	33	-0.295506	-1.06753	0.329341	0.455323	1	104	tags=24%, list=10%, signal=26%
POSITIVE REGULATION OF METABOLIC PROCESS%GOBP%GO:0009893	333	0.26724	0.923982	0.716216	0.798518	1	442	tags=26%, list=23%, signal=27%		SIGNAL TRANSDUCTION%GOBP%GO:0007165	339	0.391537	0.921407	0.849	0.975168	1	340	tags=27%, list=26%, signal=27%		VASCULAR PROCESS IN CIRCULATORY SYSTEM%GOBP%GO:0003018	22	-0.333848	-1.06564	0.318898	0.456362	1	103	tags=27%, list=10%, signal=30%
IMMUNE RESPONSE-ACTIVATING CELL SURFACE RECEPTOR SIGNALING PATHWAY%GOBP%GO:0002429	18	0.350389	0.921989	0.56567	0.800943	1	484	tags=44%, list=25%, signal=59%		REGULATION OF LEUKOCYTE MEDIATED CYTOTOXICITY%GOBP%GO:0001910	15	0.457608	0.921366	0.635344	0.973732	1	340	tags=40%, list=26%, signal=53%		ANATOMICAL STRUCTURE FORMATION INVOLVED IN MORPHOGENESIS%GOBP%GO:0048646	40	-0.2843	-1.05951	0.33813	0.466504	1	78	tags=18%, list=8%, signal=18%
REGULATION OF SMOOTH MUSCLE CELL PROLIFERATION%GOBP%GO:0048660	17	0.35557	0.921846	0.565703	0.799933	1	389	tags=35%, list=20%, signal=44%		REGULATION OF CELL-CELL ADHESION%GOBP%GO:0022407	46	0.412996	0.921163	0.687972	0.972702	1	454	tags=50%, list=34%, signal=74%		POSITIVE REGULATION OF RNA METABOLIC PROCESS%GOBP%GO:0051254	74	-0.256252	-1.05166	0.255319	0.480106	1	127	tags=23%, list=12%, signal=24%
RESPONSE TO DECREASED OXYGEN LEVELS%GOBP%GO:0036293	24	0.329697	0.921843	0.560502	0.798673	1	226	tags=25%, list=12%, signal=28%		NEGATIVE REGULATION OF BIOSYNTHETIC PROCESS%GOBP%GO:0009890	151	0.396097	0.921098	0.765	0.971341	1	314	tags=26%, list=24%, signal=31%		POSITIVE REGULATION OF PEPTIDASE ACTIVITY%GOBP%GO:0010952	15	-0.365884	-1.05093	0.366279	0.478808	1	25	tags=20%, list=2%, signal=20%
NUCLEOSIDE PHOSPHATE METABOLIC PROCESS%GOBP%GO:0006753	51	0.296331	0.920872	0.586207	0.799143	1	373	tags=22%, list=19%, signal=26%		NEGATIVE REGULATION OF CELLULAR BIOSYNTHETIC PROCESS%GOBP%GO:0031327	151	0.396097	0.919649	0.773	0.973404	1	314	tags=26%, list=24%, signal=31%		POSITIVE REGULATION OF RNA BIOSYNTHETIC PROCESS%GOBP%GO:1902680	70	-0.25619	-1.04988	0.333333	0.478251	1	127	tags=23%, list=12%, signal=24%
CELLULAR RESPONSES TO STRESS%REACTOME DATABASE ID RELEASE 84%2262752	83	0.281313	0.920324	0.602926	0.798948	1	411	tags=20%, list=21%, signal=25%		ORGANIC CYCLIC COMPOUND METABOLIC PROCESS%GOBP%GO:1901360	95	0.402184	0.918557	0.7385	0.974722	1	245	tags=21%, list=19%, signal=24%		SKELETAL SYSTEM DEVELOPMENT%GOBP%GO:0001501	27	-0.309141	-1.04615	0.375546	0.482902	1	83	tags=15%, list=8%, signal=16%
ESTABLISHMENT OF LOCALIZATION%GOBP%GO:0051234	289	0.262756	0.920251	0.686186	0.797828	1	404	tags=24%, list=21%, signal=26%		NEGATIVE REGULATION OF PROTEIN METABOLIC PROCESS%GOBP%GO:0051248	64	0.408494	0.918289	0.703203	0.973821	1	318	tags=28%, list=24%, signal=35%		REGULATION OF NERVOUS SYSTEM DEVELOPMENT%GOBP%GO:0051960	21	-0.318802	-1.03761	0.399254	0.497144	1	144	tags=29%, list=14%, signal=33%
IMMUNE RESPONSE-REGULATING SIGNALING PATHWAY%GOBP%GO:0002764	25	0.330951	0.91941	0.572491	0.798118	1	484	tags=40%, list=25%, signal=53%		REGULATION OF JNK CASCADE%GOBP%GO:0046328	16	0.453268	0.918233	0.63369	0.972443	1	334	tags=56%, list=25%, signal=74%		MESENCHYMAL CELL DIFFERENTIATION%GOBP%GO:0048762	15	-0.358686	-1.03753	0.380208	0.494396	1	78	tags=20%, list=8%, signal=21%
NUCLEOTIDE METABOLIC PROCESS%GOBP%GO:0009117	51	0.296331	0.918602	0.599565	0.798297	1	373	tags=22%, list=19%, signal=26%		REGULATION OF TRANSCRIPTION BY RNA POLYMERASE II%GOBP%GO:0006357	161	0.394826	0.917078	0.787	0.973719	1	403	tags=34%, list=31%, signal=43%		RESPONSE TO EXTERNAL BIOTIC STIMULUS%GOBP%GO:0043207	51	-0.264285	-1.03164	0.366667	0.503481	1	39	tags=16%, list=4%, signal=15%
VESICLE ORGANIZATION%GOBP%GO:0016050	27	0.326426	0.918531	0.576781	0.797176	1	563	tags=41%, list=29%, signal=57%		CELLULAR RESPONSE TO ENDOGENOUS STIMULUS%GOBP%GO:0071495	94	0.399283	0.916837	0.7355	0.972796	1	323	tags=28%, list=25%, signal=34%		RESPONSE TO OTHER ORGANISM%GOBP%GO:0051707	51	-0.264285	-1.02926	0.351064	0.505401	1	39	tags=16%, list=4%, signal=15%
HALLMARK_IL6_JAK_STAT3_SIGNALING%MSIGDBHALLMARK%HALLMARK_IL6_JAK_STAT3_SIGNALING	15	0.368452	0.918327	0.562294	0.796323	1	496	tags=53%, list=26%, signal=71%		REGULATION OF HEMOPOIESIS%GOBP%GO:1903706	33	0.422467	0.915039	0.659736	0.975771	1	340	tags=36%, list=26%, signal=48%		REGULATION OF RNA BIOSYNTHETIC PROCESS%GOBP%GO:2001141	141	-0.243827	-1.02184	0.375	0.517885	1	127	tags=23%, list=12%, signal=22%
PROTEIN FOLDING%GOBP%GO:0006457	15	0.364376	0.917431	0.568399	0.796639	1	464	tags=40%, list=24%, signal=52%		POSITIVE REGULATION OF DEFENSE RESPONSE%GOBP%GO:0031349	45	0.412049	0.914876	0.679074	0.974667	1	193	tags=20%, list=15%, signal=23%		REGULATION OF APOPTOTIC SIGNALING PATHWAY%GOBP%GO:2001233	22	-0.316574	-1.01769	0.415254	0.523427	1	28	tags=18%, list=3%, signal=18%
NEGATIVE REGULATION OF PROTEIN MODIFICATION PROCESS%GOBP%GO:0031400	38	0.308363	0.916802	0.58713	0.796512	1	389	tags=26%, list=20%, signal=32%		TGF-BETA SIGNALING PATHWAY%PANTHER PATHWAY%P00052	17	0.449161	0.913893	0.63905	0.975628	1	267	tags=35%, list=20%, signal=44%		REGULATION OF GROWTH%GOBP%GO:0040008	36	-0.289171	-1.0161	0.43125	0.523875	1	103	tags=22%, list=10%, signal=24%
SARS-COV-2-HOST INTERACTIONS%REACTOME DATABASE ID RELEASE 84%9705683	17	0.355377	0.916107	0.563969	0.796488	1	360	tags=29%, list=19%, signal=36%		REGULATION OF NUCLEOBASE-CONTAINING COMPOUND METABOLIC PROCESS%GOBP%GO:0019219	235	0.391049	0.913183	0.834	0.97579	1	403	tags=33%, list=31%, signal=39%		REGULATION OF TRANSFERASE ACTIVITY%GOBP%GO:0051338	30	-0.287176	-1.01422	0.424242	0.525193	1	127	tags=30%, list=12%, signal=33%
UBIQUITIN-DEPENDENT PROTEIN CATABOLIC PROCESS%GOBP%GO:0006511	34	0.314268	0.915806	0.592005	0.795773	1	419	tags=38%, list=22%, signal=48%		DEVELOPMENTAL PROCESS%GOBP%GO:0032502	363	0.388204	0.912637	0.869	0.975627	1	315	tags=25%, list=24%, signal=24%		BIOLOGICAL PROCESS INVOLVED IN INTERSPECIES INTERACTION BETWEEN ORGANISMS%GOBP%GO:0044419	57	-0.256572	-1.01357	0.404255	0.523661	1	39	tags=14%, list=4%, signal=14%
CELL-CELL JUNCTION ASSEMBLY%GOBP%GO:0007043	18	0.349008	0.915458	0.569338	0.795127	1	133	tags=11%, list=7%, signal=12%		POSITIVE REGULATION OF RNA METABOLIC PROCESS%GOBP%GO:0051254	115	0.396589	0.912529	0.758	0.974372	1	215	tags=21%, list=16%, signal=23%		REGULATION OF PLASMA MEMBRANE BOUNDED CELL PROJECTION ORGANIZATION%GOBP%GO:0120035	34	-0.275357	-1.00827	0.414773	0.532227	1	154	tags=29%, list=15%, signal=33%
BLOOD VESSEL DEVELOPMENT%GOBP%GO:0001568	49	0.296415	0.915195	0.596712	0.794367	1	460	tags=29%, list=24%, signal=37%		REGULATION OF ERK1 AND ERK2 CASCADE%GOBP%GO:0070372	32	0.418961	0.912427	0.67868	0.973138	1	385	tags=44%, list=29%, signal=60%		POSITIVE REGULATION OF CELL ACTIVATION%GOBP%GO:0050867	20	-0.317648	-1.00548	0.419753	0.535908	1	23	tags=15%, list=2%, signal=15%
EPIDERMIS DEVELOPMENT%GOBP%GO:0008544	26	0.326972	0.914367	0.584092	0.794599	1	594	tags=46%, list=31%, signal=66%		SIGNALING PATHWAYS%REACTOME%R-HSA-162582.11	253	0.390102	0.912265	0.8475	0.972007	1	363	tags=30%, list=28%, signal=34%		REGULATION OF CELLULAR RESPONSE TO GROWTH FACTOR STIMULUS%GOBP%GO:0090287	25	-0.302756	-1.00012	0.455696	0.543509	1	141	tags=40%, list=14%, signal=45%
MODIFICATION-DEPENDENT PROTEIN CATABOLIC PROCESS%GOBP%GO:0019941	34	0.314268	0.913124	0.597101	0.79555	1	419	tags=38%, list=22%, signal=48%		ANIMAL ORGAN DEVELOPMENT%GOBP%GO:0048513	160	0.393355	0.911319	0.789	0.972792	1	313	tags=24%, list=24%, signal=28%		REGULATION OF CELL PROJECTION ORGANIZATION%GOBP%GO:0031344	35	-0.274308	-0.995358	0.480226	0.550271	1	154	tags=29%, list=15%, signal=32%
MODIFICATION-DEPENDENT MACROMOLECULE CATABOLIC PROCESS%GOBP%GO:0043632	34	0.314268	0.911992	0.591467	0.796295	1	419	tags=38%, list=22%, signal=48%		RESPONSE TO BIOTIC STIMULUS%GOBP%GO:0009607	80	0.40084	0.91049	0.74	0.973332	1	522	tags=51%, list=40%, signal=80%		REGULATION OF MEMBRANE POTENTIAL%GOBP%GO:0042391	20	-0.320367	-0.993972	0.478548	0.550222	1	35	tags=10%, list=3%, signal=10%
POSITIVE REGULATION OF PROTEIN CATABOLIC PROCESS%GOBP%GO:0045732	18	0.348988	0.910054	0.57987	0.798455	1	366	tags=33%, list=19%, signal=41%		REGULATION OF CELL ADHESION%GOBP%GO:0030155	90	0.396632	0.907785	0.7505	0.978205	1	340	tags=36%, list=26%, signal=45%		REGULATION OF ORGANELLE ORGANIZATION%GOBP%GO:0033043	49	-0.256319	-0.993572	0.458824	0.548377	1	125	tags=29%, list=12%, signal=31%
NEUROGENESIS%GOBP%GO:0022008	83	0.27875	0.909665	0.639602	0.79791	1	421	tags=28%, list=22%, signal=34%		POSITIVE REGULATION OF IMMUNE SYSTEM PROCESS%GOBP%GO:0002684	95	0.397919	0.90685	0.7605	0.978841	1	193	tags=19%, list=15%, signal=21%		POSITIVE REGULATION OF LEUKOCYTE ACTIVATION%GOBP%GO:0002696	19	-0.322277	-0.992059	0.430605	0.548753	1	23	tags=16%, list=2%, signal=16%
ESTABLISHMENT OF PROTEIN LOCALIZATION TO MEMBRANE%GOBP%GO:0090150	19	0.347079	0.908849	0.581899	0.798081	1	367	tags=26%, list=19%, signal=32%		PROTEIN UBIQUITINATION%GOBP%GO:0016567	28	0.417789	0.905786	0.671589	0.97974	1	356	tags=39%, list=27%, signal=53%		POSITIVE REGULATION OF CELL DEVELOPMENT%GOBP%GO:0010720	21	-0.306935	-0.990058	0.447761	0.550133	1	144	tags=33%, list=14%, signal=38%
LOCALIZATION%GOBP%GO:0051179	342	0.259237	0.905528	0.753	0.802577	1	470	tags=28%, list=24%, signal=31%		NEGATIVE REGULATION OF TRANSFERASE ACTIVITY%GOBP%GO:0051348	18	0.438659	0.904983	0.664013	0.980131	1	272	tags=22%, list=21%, signal=28%		DISEASES OF GLYCOSYLATION%REACTOME%R-HSA-3781865.2	22	-0.304932	-0.984067	0.485507	0.559581	1	64	tags=18%, list=6%, signal=19%
HEAD DEVELOPMENT%GOBP%GO:0060322	38	0.304354	0.904964	0.601719	0.80234	1	421	tags=32%, list=22%, signal=40%		REGULATION OF GENE EXPRESSION%GOBP%GO:0010468	309	0.385244	0.904112	0.876	0.980619	1	426	tags=36%, list=32%, signal=41%		PI3K-AKT SIGNALING PATHWAY%WIKIPATHWAYS_20230810%WP4172%HOMO SAPIENS	17	-0.334267	-0.983994	0.488095	0.556767	1	97	tags=35%, list=9%, signal=38%
POSITIVE REGULATION OF TRANSFERASE ACTIVITY%GOBP%GO:0051347	56	0.286659	0.904385	0.621343	0.802087	1	181	tags=14%, list=9%, signal=15%		ALCOHOL METABOLIC PROCESS%GOBP%GO:0006066	20	0.434547	0.90387	0.660733	0.979676	1	525	tags=55%, list=40%, signal=90%		NEGATIVE REGULATION OF CELLULAR RESPONSE TO GROWTH FACTOR STIMULUS%GOBP%GO:0090288	15	-0.337487	-0.980583	0.442136	0.561347	1	141	tags=40%, list=14%, signal=46%
NEGATIVE REGULATION OF METABOLIC PROCESS%GOBP%GO:0009892	263	0.260467	0.904118	0.721082	0.801301	1	277	tags=15%, list=14%, signal=15%		PEPTIDYL-AMINO ACID MODIFICATION%GOBP%GO:0018193	24	0.427486	0.90269	0.681256	0.980834	1	397	tags=38%, list=30%, signal=53%		REGULATION OF CELL-SUBSTRATE ADHESION%GOBP%GO:0010810	15	-0.338646	-0.97786	0.471751	0.564385	1	74	tags=33%, list=7%, signal=35%
NEGATIVE REGULATION OF TRANSFERASE ACTIVITY%GOBP%GO:0051348	17	0.35085	0.900869	0.581783	0.805589	1	180	tags=18%, list=9%, signal=19%		PROTEIN CATABOLIC PROCESS%GOBP%GO:0030163	39	0.411182	0.902323	0.700454	0.980137	1	338	tags=36%, list=26%, signal=47%		SYNAPSE ORGANIZATION%GOBP%GO:0050808	24	-0.298157	-0.976608	0.470588	0.564318	1	66	tags=21%, list=6%, signal=22%
CELLULAR RESPONSES TO STIMULI%REACTOME%R-HSA-8953897.5	87	0.273129	0.900454	0.657158	0.80506	1	161	tags=7%, list=8%, signal=7%		ESTABLISHMENT OF LOCALIZATION IN CELL%GOBP%GO:0051649	81	0.397119	0.902195	0.749	0.978922	1	362	tags=33%, list=28%, signal=43%		REGULATION OF CELLULAR COMPONENT SIZE%GOBP%GO:0032535	18	-0.31902	-0.9732	0.49848	0.568612	1	9	tags=11%, list=1%, signal=11%
CELL JUNCTION ASSEMBLY%GOBP%GO:0034329	29	0.312205	0.900179	0.610614	0.804311	1	684	tags=45%, list=35%, signal=68%		POSITIVE REGULATION OF PROTEIN LOCALIZATION%GOBP%GO:1903829	35	0.413744	0.901982	0.692658	0.97796	1	425	tags=46%, list=32%, signal=66%		PROTEIN MATURATION%GOBP%GO:0051604	20	-0.313943	-0.972377	0.515901	0.567418	1	67	tags=20%, list=6%, signal=21%
CELLULAR COMPONENT DISASSEMBLY%GOBP%GO:0022411	25	0.323595	0.899262	0.613874	0.804617	1	380	tags=28%, list=20%, signal=34%		SENSORY PERCEPTION%REACTOME DATABASE ID RELEASE 84%9709957	26	0.421563	0.901654	0.684536	0.977264	1	635	tags=69%, list=48%, signal=131%		HEART DEVELOPMENT%GOBP%GO:0007507	33	-0.277768	-0.966123	0.508982	0.577512	1	141	tags=27%, list=14%, signal=31%
POSITIVE REGULATION OF CELL POPULATION PROLIFERATION%GOBP%GO:0008284	126	0.267192	0.897973	0.667176	0.805598	1	219	tags=13%, list=11%, signal=13%		NEGATIVE REGULATION OF RNA BIOSYNTHETIC PROCESS%GOBP%GO:1902679	83	0.393976	0.900291	0.756878	0.978818	1	269	tags=22%, list=20%, signal=26%		POSITIVE REGULATION OF DNA-BINDING TRANSCRIPTION FACTOR ACTIVITY%GOBP%GO:0051091	16	-0.328399	-0.960547	0.516129	0.585855	1	136	tags=31%, list=13%, signal=35%
REGULATION OF LEUKOCYTE ACTIVATION%GOBP%GO:0002694	48	0.291831	0.897623	0.610028	0.804994	1	351	tags=23%, list=18%, signal=27%		MAPK SIGNALING PATHWAY%WIKIPATHWAYS_20230810%WP382%HOMO SAPIENS	20	0.434849	0.89943	0.675092	0.979312	1	517	tags=70%, list=39%, signal=114%		REGULATION OF CHEMOTAXIS%GOBP%GO:0050920	23	-0.296096	-0.9569	0.525097	0.590555	1	143	tags=39%, list=14%, signal=44%
REGULATION OF TRANSLATION%GOBP%GO:0006417	34	0.300254	0.896867	0.621685	0.805064	1	248	tags=21%, list=13%, signal=23%		PROTEIN MODIFICATION BY SMALL PROTEIN CONJUGATION%GOBP%GO:0032446	31	0.418643	0.899031	0.685875	0.978699	1	356	tags=39%, list=27%, signal=52%		ADENYLATE CYCLASE-MODULATING G PROTEIN-COUPLED RECEPTOR SIGNALING PATHWAY%GOBP%GO:0007188	17	-0.317538	-0.947382	0.521036	0.607005	1	187	tags=35%, list=18%, signal=42%
POSITIVE REGULATION OF CELL-CELL ADHESION%GOBP%GO:0022409	23	0.328856	0.895984	0.608075	0.805315	1	417	tags=39%, list=22%, signal=49%		PHOSPHOLIPID METABOLIC PROCESS%GOBP%GO:0006644	29	0.417152	0.898942	0.699237	0.977412	1	158	tags=14%, list=12%, signal=15%		CELLULAR RESPONSE TO ENDOGENOUS STIMULUS%GOBP%GO:0071495	67	-0.224345	-0.935751	0.568627	0.62811	1	145	tags=25%, list=14%, signal=28%
OREXIN RECEPTOR PATHWAY%WIKIPATHWAYS_20230810%WP5094%HOMO SAPIENS	16	0.349785	0.893001	0.58727	0.809066	1	436	tags=44%, list=22%, signal=56%		METABOLISM OF LIPIDS%REACTOME DATABASE ID RELEASE 84%556833	57	0.398314	0.898445	0.734336	0.977003	1	163	tags=16%, list=12%, signal=17%		LEUKOCYTE ACTIVATION%GOBP%GO:0045321	24	-0.289672	-0.921546	0.58498	0.65493	1	199	tags=42%, list=19%, signal=50%
IMMUNE EFFECTOR PROCESS%GOBP%GO:0002252	21	0.330478	0.892694	0.598837	0.808335	1	357	tags=33%, list=18%, signal=40%		PROTEASOMAL PROTEIN CATABOLIC PROCESS%GOBP%GO:0010498	20	0.434298	0.897974	0.68294	0.976569	1	321	tags=40%, list=24%, signal=52%		REGULATION OF BLOOD CIRCULATION%GOBP%GO:1903522	18	-0.306639	-0.917143	0.595469	0.661299	1	12	tags=11%, list=1%, signal=11%
RESPONSE TO METAL ION%GOBP%GO:0010038	22	0.329719	0.888343	0.616994	0.814343	1	498	tags=36%, list=26%, signal=48%		FOCAL ADHESION%WIKIPATHWAYS_20230810%WP306%HOMO SAPIENS	23	0.425002	0.897926	0.683091	0.975209	1	231	tags=22%, list=18%, signal=26%		REGULATION OF ACTIN FILAMENT-BASED PROCESS%GOBP%GO:0032970	18	-0.307706	-0.913883	0.570122	0.664668	1	103	tags=28%, list=10%, signal=30%
GLAND DEVELOPMENT%GOBP%GO:0048732	16	0.353317	0.887973	0.610596	0.813741	1	92	tags=13%, list=5%, signal=13%		RESPONSE TO OTHER ORGANISM%GOBP%GO:0051707	74	0.392392	0.8977	0.748374	0.974227	1	522	tags=50%, list=40%, signal=78%		GLAND DEVELOPMENT%GOBP%GO:0048732	16	-0.303685	-0.913843	0.582554	0.661486	1	2	tags=6%, list=0%, signal=6%
NERVOUS SYSTEM DEVELOPMENT%GOBP%GO:0007399	142	0.262453	0.887731	0.698237	0.812938	1	577	tags=36%, list=30%, signal=47%		NEGATIVE REGULATION OF DNA-TEMPLATED TRANSCRIPTION%GOBP%GO:0045892	83	0.393976	0.896149	0.768384	0.976068	1	269	tags=22%, list=20%, signal=26%		REGULATION OF EPITHELIAL TO MESENCHYMAL TRANSITION%GOBP%GO:0010717	19	-0.291983	-0.899081	0.607509	0.688932	1	104	tags=21%, list=10%, signal=23%
INFECTIOUS DISEASE%REACTOME DATABASE ID RELEASE 84%5663205	83	0.271891	0.887061	0.65832	0.812847	1	380	tags=25%, list=20%, signal=30%		REGULATION OF CELL GROWTH%GOBP%GO:0001558	35	0.407705	0.895071	0.715225	0.976969	1	138	tags=14%, list=10%, signal=16%		O-LINKED GLYCOSYLATION%REACTOME%R-HSA-5173105.4	24	-0.275025	-0.892689	0.649402	0.698423	1	64	tags=17%, list=6%, signal=17%
BLOOD VESSEL MORPHOGENESIS%GOBP%GO:0048514	44	0.286142	0.886589	0.619742	0.812403	1	23	tags=5%, list=1%, signal=4%		CELLULAR RESPONSE TO GROWTH FACTOR STIMULUS%GOBP%GO:0071363	39	0.403634	0.894661	0.719555	0.976335	1	319	tags=28%, list=24%, signal=36%		CELL MORPHOGENESIS%GOBP%GO:0000902	38	-0.246546	-0.888024	0.709677	0.704573	1	205	tags=37%, list=20%, signal=44%
NEURON DIFFERENTIATION%GOBP%GO:0030182	68	0.27655	0.885571	0.661179	0.812896	1	420	tags=29%, list=22%, signal=36%		REGULATION OF RESPONSE TO EXTERNAL STIMULUS%GOBP%GO:0032101	115	0.388046	0.894376	0.8025	0.975497	1	193	tags=19%, list=15%, signal=20%		DISEASES OF METABOLISM%REACTOME DATABASE ID RELEASE 84%5668914	27	-0.260368	-0.880683	0.699115	0.715607	1	95	tags=19%, list=9%, signal=20%
INTRACELLULAR TRANSPORT%GOBP%GO:0046907	87	0.269006	0.885065	0.665287	0.812561	1	411	tags=22%, list=21%, signal=26%		GASTRIN_CCK2R_240212%PANTHER PATHWAY%P06959	16	0.441075	0.894187	0.664021	0.974468	1	359	tags=44%, list=27%, signal=59%		RESPONSE TO BACTERIUM%GOBP%GO:0009617	29	-0.255228	-0.87551	0.669903	0.722065	1	31	tags=14%, list=3%, signal=14%
HEMOPOIESIS%GOBP%GO:0030097	50	0.287672	0.883823	0.645465	0.813364	1	215	tags=18%, list=11%, signal=20%		RESPONSE TO EXTERNAL BIOTIC STIMULUS%GOBP%GO:0043207	74	0.392392	0.893343	0.767884	0.974821	1	522	tags=50%, list=40%, signal=78%		REGULATION OF CANONICAL WNT SIGNALING PATHWAY%GOBP%GO:0060828	20	-0.27619	-0.873557	0.664062	0.722295	1	20	tags=10%, list=2%, signal=10%
REGULATION OF MULTICELLULAR ORGANISMAL DEVELOPMENT%GOBP%GO:2000026	111	0.264714	0.883698	0.684346	0.812381	1	507	tags=31%, list=26%, signal=39%		REGULATION OF CYTOSKELETON ORGANIZATION%GOBP%GO:0051493	37	0.406543	0.893117	0.708522	0.973876	1	334	tags=41%, list=25%, signal=53%		METABOLISM OF LIPIDS%REACTOME DATABASE ID RELEASE 84%556833	39	-0.227317	-0.843586	0.777778	0.774264	1	44	tags=10%, list=4%, signal=10%
REGULATION OF INTRINSIC APOPTOTIC SIGNALING PATHWAY%GOBP%GO:2001242	15	0.355686	0.881503	0.619499	0.814767	1	411	tags=27%, list=21%, signal=34%		REGULATION OF CELLULAR COMPONENT ORGANIZATION%GOBP%GO:0051128	168	0.38574	0.892986	0.845	0.972712	1	343	tags=29%, list=26%, signal=34%		CELLULAR RESPONSE TO HORMONE STIMULUS%GOBP%GO:0032870	27	-0.245632	-0.840656	0.748691	0.776013	1	139	tags=26%, list=13%, signal=29%
CYTOSKELETON ORGANIZATION%GOBP%GO:0007010	135	0.259579	0.880674	0.708291	0.814921	1	293	tags=19%, list=15%, signal=20%		NEGATIVE REGULATION OF RESPONSE TO EXTERNAL STIMULUS%GOBP%GO:0032102	48	0.402142	0.892873	0.728507	0.971507	1	239	tags=27%, list=18%, signal=32%		REGULATION OF WNT SIGNALING PATHWAY%GOBP%GO:0030111	24	-0.252061	-0.823379	0.760684	0.802429	1	20	tags=8%, list=2%, signal=8%
CELLULAR RESPONSE TO TUMOR NECROSIS FACTOR%GOBP%GO:0071356	15	0.354091	0.880647	0.612205	0.813765	1	92	tags=13%, list=5%, signal=14%		MAPK CASCADE%GOBP%GO:0000165	16	0.443878	0.892306	0.676221	0.971348	1	359	tags=44%, list=27%, signal=59%		REGULATION OF NEURON PROJECTION DEVELOPMENT%GOBP%GO:0010975	23	-0.245777	-0.818091	0.8	0.807422	1	144	tags=30%, list=14%, signal=35%
GENERIC TRANSCRIPTION PATHWAY%REACTOME DATABASE ID RELEASE 84%212436	129	0.260282	0.88046	0.702799	0.812861	1	141	tags=7%, list=7%, signal=7%		NEGATIVE REGULATION OF CELL MOTILITY%GOBP%GO:2000146	34	0.412468	0.891886	0.711372	0.970814	1	301	tags=32%, list=23%, signal=41%		GENERATION OF NEURONS%GOBP%GO:0048699	61	-0.197483	-0.813004	0.911765	0.812446	1	153	tags=23%, list=15%, signal=25%
SLC-MEDIATED TRANSMEMBRANE TRANSPORT%REACTOME%R-HSA-425407.3	29	0.30535	0.879614	0.628454	0.813016	1	475	tags=34%, list=24%, signal=45%		GENE EXPRESSION (TRANSCRIPTION)%REACTOME%R-HSA-74160.7	69	0.39345	0.890452	0.760902	0.972465	1	355	tags=29%, list=27%, signal=38%		MACROMOLECULE CATABOLIC PROCESS%GOBP%GO:0009057	20	-0.251445	-0.789684	0.806452	0.844807	1	114	tags=25%, list=11%, signal=28%
CELLULAR DEVELOPMENTAL PROCESS%GOBP%GO:0048869	222	0.253022	0.876892	0.747368	0.816143	1	421	tags=24%, list=22%, signal=28%		REGULATION OF MONOATOMIC CATION TRANSMEMBRANE TRANSPORT%GOBP%GO:1904062	22	0.422219	0.890132	0.689422	0.971672	1	498	tags=59%, list=38%, signal=93%		SUDDEN INFANT DEATH SYNDROME (SIDS) SUSCEPTIBILITY PATHWAYS%WIKIPATHWAYS_20230810%WP706%HOMO SAPIENS	16	-0.273463	-0.788269	0.800586	0.843272	1	176	tags=38%, list=17%, signal=44%
IMMUNE RESPONSE-REGULATING CELL SURFACE RECEPTOR SIGNALING PATHWAY%GOBP%GO:0002768	19	0.33192	0.874207	0.619745	0.819222	1	484	tags=42%, list=25%, signal=56%		REGULATION OF CELLULAR COMPONENT SIZE%GOBP%GO:0032535	27	0.414093	0.889339	0.687213	0.971858	1	334	tags=30%, list=25%, signal=39%		NEURON DEVELOPMENT%GOBP%GO:0048666	46	-0.203892	-0.783118	0.882812	0.846965	1	153	tags=24%, list=15%, signal=27%
CELL DIFFERENTIATION%GOBP%GO:0030154	222	0.253022	0.872716	0.758258	0.820384	1	421	tags=24%, list=22%, signal=28%		POSITIVE REGULATION OF PHOSPHATIDYLINOSITOL 3-KINASE/PROTEIN KINASE B SIGNAL TRANSDUCTION%GOBP%GO:0051897	18	0.434878	0.886992	0.681435	0.975189	1	4	tags=6%, list=0%, signal=5%		AXON DEVELOPMENT%GOBP%GO:0061564	23	-0.226468	-0.749707	0.863813	0.886874	1	171	tags=35%, list=17%, signal=41%
REGULATION OF UBIQUITIN-DEPENDENT PROTEIN CATABOLIC PROCESS%GOBP%GO:2000058	16	0.342445	0.872541	0.618182	0.81945	1	350	tags=31%, list=18%, signal=38%		REGULATION OF INFLAMMATORY RESPONSE%GOBP%GO:0050727	32	0.40621	0.886268	0.71945	0.975198	1	230	tags=22%, list=17%, signal=26%		RAC1 GTPASE CYCLE%REACTOME DATABASE ID RELEASE 84%9013149	16	-0.256876	-0.74854	0.836735	0.884201	1	81	tags=19%, list=8%, signal=20%
REGULATION OF TRANSCRIPTION BY RNA POLYMERASE II%GOBP%GO:0006357	214	0.253673	0.871939	0.755143	0.819207	1	307	tags=17%, list=16%, signal=18%		EMBRYO DEVELOPMENT ENDING IN BIRTH OR EGG HATCHING%GOBP%GO:0009792	22	0.42139	0.885775	0.694416	0.974752	1	4	tags=5%, list=0%, signal=4%		NEGATIVE REGULATION OF DEFENSE RESPONSE%GOBP%GO:0031348	16	-0.252782	-0.737714	0.86747	0.893084	1	5	tags=6%, list=0%, signal=6%
REGULATION OF LEUKOCYTE MIGRATION%GOBP%GO:0002685	23	0.318467	0.871297	0.610437	0.819034	1	417	tags=35%, list=22%, signal=44%		REGULATION OF CELL POPULATION PROLIFERATION%GOBP%GO:0042127	177	0.378384	0.885774	0.869	0.973332	1	340	tags=26%, list=26%, signal=30%		G ALPHA (I) SIGNALLING EVENTS%REACTOME%R-HSA-418594.7	20	-0.226839	-0.714326	0.89	0.913255	1	175	tags=35%, list=17%, signal=41%
RESPONSE TO OXIDATIVE STRESS%GOBP%GO:0006979	21	0.321704	0.867864	0.638162	0.823335	1	114	tags=10%, list=6%, signal=10%		RESPONSE TO TRANSFORMING GROWTH FACTOR BETA%GOBP%GO:0071559	18	0.434015	0.885537	0.694561	0.972397	1	426	tags=44%, list=32%, signal=65%		PROTEIN CATABOLIC PROCESS%GOBP%GO:0030163	16	-0.238732	-0.713502	0.868167	0.90997	1	89	tags=19%, list=9%, signal=20%
POSITIVE REGULATION OF ENDOCYTOSIS%GOBP%GO:0045807	16	0.339687	0.867786	0.636364	0.822244	1	357	tags=31%, list=18%, signal=38%		POSITIVE REGULATION OF DEVELOPMENTAL PROCESS%GOBP%GO:0051094	121	0.384678	0.885281	0.828	0.971525	1	340	tags=28%, list=26%, signal=34%		REGULATION OF INFLAMMATORY RESPONSE%GOBP%GO:0050727	19	-0.219057	-0.671807	0.955414	0.940825	1	149	tags=32%, list=14%, signal=36%
CENTRAL NERVOUS SYSTEM DEVELOPMENT%GOBP%GO:0007417	54	0.275796	0.867674	0.660879	0.82124	1	421	tags=28%, list=22%, signal=34%		POSITIVE REGULATION OF STRESS-ACTIVATED MAPK CASCADE%GOBP%GO:0032874	18	0.430835	0.885182	0.683438	0.970306	1	334	tags=50%, list=25%, signal=66%
CLASS I MHC MEDIATED ANTIGEN PROCESSING & PRESENTATION%REACTOME DATABASE ID RELEASE 84%983169	24	0.313664	0.865921	0.630731	0.822789	1	254	tags=25%, list=13%, signal=28%		REGULATION OF ACTIN CYTOSKELETON ORGANIZATION%GOBP%GO:0032956	29	0.413018	0.885092	0.706993	0.969063	1	334	tags=41%, list=25%, signal=54%
NEGATIVE REGULATION OF CELL POPULATION PROLIFERATION%GOBP%GO:0008285	79	0.265269	0.861803	0.68612	0.828081	1	450	tags=32%, list=23%, signal=40%		REGULATION OF ACTIN FILAMENT ORGANIZATION%GOBP%GO:0110053	25	0.420472	0.885076	0.710757	0.967706	1	334	tags=44%, list=25%, signal=58%
SMALL GTPASE MEDIATED SIGNAL TRANSDUCTION%GOBP%GO:0007264	21	0.319469	0.85788	0.636192	0.832816	1	598	tags=43%, list=31%, signal=61%		POSITIVE REGULATION OF STRESS-ACTIVATED PROTEIN KINASE SIGNALING CASCADE%GOBP%GO:0070304	18	0.430835	0.884427	0.686646	0.967605	1	334	tags=50%, list=25%, signal=66%
REGULATION OF TRANSFERASE ACTIVITY%GOBP%GO:0051338	80	0.261406	0.855145	0.7122	0.835883	1	181	tags=13%, list=9%, signal=13%		NEGATIVE REGULATION OF PROTEIN MODIFICATION PROCESS%GOBP%GO:0031400	35	0.405552	0.884337	0.72166	0.966388	1	318	tags=26%, list=24%, signal=33%
RENAL SYSTEM DEVELOPMENT%GOBP%GO:0072001	19	0.323574	0.853868	0.636716	0.836653	1	207	tags=21%, list=11%, signal=23%		ANTIGEN PROCESSING: UBIQUITINATION & PROTEASOME DEGRADATION%REACTOME DATABASE ID RELEASE 84%983168	16	0.43686	0.883709	0.674616	0.96623	1	338	tags=38%, list=26%, signal=50%
REGULATION OF CELL DEVELOPMENT%GOBP%GO:0060284	50	0.275297	0.851731	0.679006	0.838749	1	420	tags=26%, list=22%, signal=32%		REGULATION OF DEFENSE RESPONSE%GOBP%GO:0031347	73	0.387895	0.882733	0.777054	0.966843	1	509	tags=48%, list=39%, signal=74%
KIDNEY DEVELOPMENT%GOBP%GO:0001822	19	0.323574	0.850959	0.648267	0.838731	1	207	tags=21%, list=11%, signal=23%		APOPTOTIC SIGNALING PATHWAY%GOBP%GO:0097190	20	0.422643	0.882493	0.702561	0.965924	1	282	tags=25%, list=21%, signal=31%
NETWORK MAP OF SARS-COV-2 SIGNALING PATHWAY%WIKIPATHWAYS_20230810%WP5115%HOMO SAPIENS	25	0.301983	0.849436	0.659851	0.839844	1	270	tags=28%, list=14%, signal=32%		REGULATION OF CELL KILLING%GOBP%GO:0031341	17	0.430674	0.882348	0.690058	0.964812	1	359	tags=41%, list=27%, signal=56%
POST-TRANSCRIPTIONAL REGULATION OF GENE EXPRESSION%GOBP%GO:0010608	39	0.279293	0.849111	0.658178	0.839124	1	455	tags=31%, list=23%, signal=39%		REGULATION OF METAL ION TRANSPORT%GOBP%GO:0010959	30	0.406699	0.882266	0.720918	0.963578	1	431	tags=47%, list=33%, signal=68%
MICROTUBULE-BASED MOVEMENT%GOBP%GO:0007018	30	0.293769	0.844081	0.67	0.845548	1	189	tags=13%, list=10%, signal=15%		POSITIVE REGULATION OF MONOATOMIC ION TRANSPORT%GOBP%GO:0043270	20	0.426539	0.881903	0.699792	0.962907	1	223	tags=25%, list=17%, signal=30%
CADHERIN SIGNALING PATHWAY%PANTHER PATHWAY%P00012	15	0.337306	0.843702	0.653048	0.844886	1	673	tags=67%, list=35%, signal=101%		POSITIVE REGULATION OF NUCLEOBASE-CONTAINING COMPOUND METABOLIC PROCESS%GOBP%GO:0045935	122	0.380776	0.881809	0.837419	0.961688	1	215	tags=20%, list=16%, signal=21%
TRANSMEMBRANE RECEPTOR PROTEIN SERINE/THREONINE KINASE SIGNALING PATHWAY%GOBP%GO:0007178	22	0.304474	0.84232	0.661911	0.845782	1	405	tags=36%, list=21%, signal=45%		NEGATIVE REGULATION OF CELL MIGRATION%GOBP%GO:0030336	30	0.410152	0.881787	0.727319	0.960359	1	301	tags=33%, list=23%, signal=42%
REGULATION OF GROWTH%GOBP%GO:0040008	53	0.268869	0.84203	0.702001	0.845012	1	336	tags=25%, list=17%, signal=29%		CARBOHYDRATE METABOLIC PROCESS%GOBP%GO:0005975	18	0.427726	0.880112	0.701477	0.962126	1	225	tags=28%, list=17%, signal=33%
PROTEASOME-MEDIATED UBIQUITIN-DEPENDENT PROTEIN CATABOLIC PROCESS%GOBP%GO:0043161	24	0.301718	0.84036	0.670769	0.846279	1	403	tags=38%, list=21%, signal=47%		ORGANIC HYDROXY COMPOUND BIOSYNTHETIC PROCESS%GOBP%GO:1901617	15	0.43638	0.880019	0.689581	0.960935	1	165	tags=20%, list=13%, signal=23%
ADAPTIVE IMMUNE SYSTEM%REACTOME%R-HSA-1280218.5	57	0.265611	0.837091	0.69962	0.849928	1	484	tags=35%, list=25%, signal=45%		ANATOMICAL STRUCTURE DEVELOPMENT%GOBP%GO:0048856	346	0.374028	0.879715	0.9355	0.960131	1	342	tags=26%, list=26%, signal=26%
NEGATIVE REGULATION OF GENE EXPRESSION%GOBP%GO:0010629	100	0.249423	0.836947	0.745763	0.848919	1	276	tags=17%, list=14%, signal=19%		REGULATION OF LEUKOCYTE DIFFERENTIATION%GOBP%GO:1902105	29	0.407316	0.879679	0.708738	0.958847	1	340	tags=34%, list=26%, signal=45%
PROTEIN CATABOLIC PROCESS%GOBP%GO:0030163	48	0.270844	0.834336	0.692308	0.851629	1	419	tags=29%, list=22%, signal=36%		CELL DEATH%GOBP%GO:0008219	41	0.397614	0.87947	0.732458	0.957836	1	349	tags=34%, list=27%, signal=45%
SIGNALING PATHWAYS%REACTOME%R-HSA-162582.11	293	0.240278	0.832919	0.861793	0.852505	1	277	tags=15%, list=14%, signal=15%		GPCR DOWNSTREAM SIGNALLING%REACTOME DATABASE ID RELEASE 84%388396	66	0.385517	0.879007	0.774662	0.957345	1	104	tags=11%, list=8%, signal=11%
GENERATION OF NEURONS%GOBP%GO:0048699	71	0.257598	0.831897	0.722962	0.852782	1	420	tags=28%, list=22%, signal=35%		REGULATION OF RNA BIOSYNTHETIC PROCESS%GOBP%GO:2001141	212	0.377254	0.878787	0.886	0.956397	1	524	tags=45%, list=40%, signal=63%
REGULATION OF ANATOMICAL STRUCTURE SIZE%GOBP%GO:0090066	35	0.278883	0.83106	0.676146	0.852786	1	450	tags=37%, list=23%, signal=47%		CELLULAR DEVELOPMENTAL PROCESS%GOBP%GO:0048869	213	0.374674	0.877872	0.8915	0.956774	1	342	tags=24%, list=26%, signal=27%
NEGATIVE REGULATION OF IMMUNE SYSTEM PROCESS%GOBP%GO:0002683	52	0.265441	0.830154	0.712096	0.852874	1	417	tags=29%, list=22%, signal=36%		REGULATION OF DNA-TEMPLATED TRANSCRIPTION%GOBP%GO:0006355	212	0.377254	0.877666	0.9015	0.955843	1	524	tags=45%, list=40%, signal=63%
PROTEIN MODIFICATION BY SMALL PROTEIN CONJUGATION OR REMOVAL%GOBP%GO:0070647	35	0.283305	0.828119	0.688364	0.854637	1	344	tags=26%, list=18%, signal=31%		GLYCEROPHOSPHOLIPID METABOLIC PROCESS%GOBP%GO:0006650	23	0.419129	0.875876	0.705852	0.957819	1	158	tags=13%, list=12%, signal=15%
REGULATION OF CYSTEINE-TYPE ENDOPEPTIDASE ACTIVITY%GOBP%GO:2000116	24	0.296747	0.826475	0.673533	0.855784	1	56	tags=8%, list=3%, signal=8%		REGULATION OF LOCOMOTION%GOBP%GO:0040012	105	0.378646	0.874358	0.8245	0.959302	1	343	tags=34%, list=26%, signal=43%
REGULATION OF NITROGEN COMPOUND METABOLIC PROCESS%GOBP%GO:0051171	497	0.235613	0.825779	0.9315	0.855583	1	377	tags=19%, list=19%, signal=18%		REGULATION OF RNA METABOLIC PROCESS%GOBP%GO:0051252	224	0.374412	0.874327	0.9015	0.958018	1	524	tags=45%, list=40%, signal=62%
MACROMOLECULE CATABOLIC PROCESS%GOBP%GO:0009057	64	0.258121	0.82553	0.724028	0.854712	1	419	tags=25%, list=22%, signal=31%		ACTIVATION OF IMMUNE RESPONSE%GOBP%GO:0002253	35	0.400194	0.873548	0.741266	0.958052	1	193	tags=17%, list=15%, signal=20%
REGULATION OF CANONICAL WNT SIGNALING PATHWAY%GOBP%GO:0060828	23	0.299397	0.823559	0.68836	0.856349	1	617	tags=48%, list=32%, signal=69%		CELL DIFFERENTIATION%GOBP%GO:0030154	213	0.374674	0.872528	0.897	0.958595	1	342	tags=24%, list=26%, signal=27%
MONOATOMIC ION TRANSPORT%GOBP%GO:0006811	47	0.267151	0.823474	0.719533	0.855287	1	133	tags=9%, list=7%, signal=9%		REGULATION OF GTPASE ACTIVITY%GOBP%GO:0043087	21	0.417081	0.871765	0.704416	0.958616	1	322	tags=38%, list=24%, signal=50%
PROTEIN PHOSPHORYLATION%GOBP%GO:0006468	54	0.264927	0.823101	0.717685	0.85461	1	374	tags=24%, list=19%, signal=29%		REGULATION OF CELL MOTILITY%GOBP%GO:2000145	105	0.378646	0.870107	0.844422	0.960273	1	343	tags=34%, list=26%, signal=43%
REGULATION OF PROTEOLYSIS INVOLVED IN PROTEIN CATABOLIC PROCESS%GOBP%GO:1903050	21	0.302545	0.82171	0.680958	0.855409	1	370	tags=29%, list=19%, signal=35%		NEGATIVE REGULATION OF CELLULAR COMPONENT ORGANIZATION%GOBP%GO:0051129	43	0.394916	0.86922	0.76255	0.960503	1	330	tags=28%, list=25%, signal=36%
POSITIVE REGULATION OF MOLECULAR FUNCTION%GOBP%GO:0044093	137	0.241647	0.818624	0.794638	0.858489	1	370	tags=21%, list=19%, signal=24%		REGULATION OF CELL MIGRATION%GOBP%GO:0030334	103	0.380732	0.869105	0.8485	0.959361	1	343	tags=35%, list=26%, signal=44%
NEGATIVE REGULATION OF TRANSLATION%GOBP%GO:0017148	22	0.297096	0.818482	0.683686	0.857506	1	248	tags=23%, list=13%, signal=26%		MONOATOMIC CATION TRANSPORT%GOBP%GO:0006812	28	0.406074	0.867814	0.730435	0.960376	1	81	tags=7%, list=6%, signal=7%
RNA POLYMERASE II TRANSCRIPTION%REACTOME%R-HSA-73857.5	141	0.242412	0.815825	0.803535	0.860044	1	141	tags=6%, list=7%, signal=6%		RESPONSE TO VIRUS%GOBP%GO:0009615	25	0.411843	0.864503	0.737705	0.964775	1	143	tags=20%, list=11%, signal=22%
DEFENSE RESPONSE TO BACTERIUM%GOBP%GO:0042742	15	0.326535	0.815113	0.691007	0.859814	1	187	tags=20%, list=10%, signal=22%		NEGATIVE REGULATION OF MULTICELLULAR ORGANISMAL PROCESS%GOBP%GO:0051241	115	0.372929	0.864108	0.858929	0.964148	1	189	tags=17%, list=14%, signal=19%
REGULATION OF RAS PROTEIN SIGNAL TRANSDUCTION%GOBP%GO:0046578	23	0.295595	0.814674	0.699815	0.859246	1	450	tags=35%, list=23%, signal=45%		NEGATIVE REGULATION OF TRANSCRIPTION BY RNA POLYMERASE II%GOBP%GO:0000122	64	0.381513	0.861715	0.801901	0.96684	1	269	tags=23%, list=20%, signal=28%
POSITIVE REGULATION OF CANONICAL NF-KAPPAB SIGNAL TRANSDUCTION%GOBP%GO:0043123	22	0.300535	0.813048	0.695759	0.860301	1	417	tags=27%, list=22%, signal=34%		HALLMARK_EPITHELIAL_MESENCHYMAL_TRANSITION%MSIGDBHALLMARK%HALLMARK_EPITHELIAL_MESENCHYMAL_TRANSITION	25	0.404758	0.861424	0.726571	0.966017	1	234	tags=32%, list=18%, signal=38%
INFLAMMATORY RESPONSE%GOBP%GO:0006954	32	0.28114	0.812012	0.703052	0.86055	1	149	tags=13%, list=8%, signal=13%		REGULATION OF T CELL DIFFERENTIATION%GOBP%GO:0045580	18	0.417105	0.858686	0.723594	0.969299	1	507	tags=56%, list=39%, signal=89%
CELL POPULATION PROLIFERATION%GOBP%GO:0008283	117	0.241219	0.811459	0.804803	0.860147	1	450	tags=24%, list=23%, signal=29%		REGULATION OF PATTERN RECOGNITION RECEPTOR SIGNALING PATHWAY%GOBP%GO:0062207	16	0.424067	0.858418	0.710021	0.968409	1	163	tags=19%, list=12%, signal=21%
CELLULAR RESPONSE TO BIOTIC STIMULUS%GOBP%GO:0071216	15	0.32098	0.811185	0.684211	0.859312	1	319	tags=27%, list=16%, signal=32%		HEMOPOIESIS%GOBP%GO:0030097	47	0.385065	0.857302	0.789184	0.968955	1	139	tags=13%, list=11%, signal=14%
REGULATION OF PROTEIN CATABOLIC PROCESS%GOBP%GO:0042176	27	0.288959	0.810719	0.702192	0.85877	1	366	tags=26%, list=19%, signal=32%		RESPONSE TO GROWTH FACTOR%GOBP%GO:0070848	41	0.38648	0.85548	0.768804	0.970643	1	319	tags=27%, list=24%, signal=34%
SKELETAL SYSTEM DEVELOPMENT%GOBP%GO:0001501	32	0.282506	0.810572	0.701713	0.857803	1	308	tags=19%, list=16%, signal=22%		NERVOUS SYSTEM DEVELOPMENT%REACTOME DATABASE ID RELEASE 84%9675108	37	0.392361	0.855009	0.770938	0.970078	1	375	tags=30%, list=28%, signal=40%
POSITIVE REGULATION OF LYMPHOCYTE ACTIVATION%GOBP%GO:0051251	21	0.297704	0.806717	0.69881	0.861894	1	417	tags=29%, list=22%, signal=36%		POSITIVE REGULATION OF CELL POPULATION PROLIFERATION%GOBP%GO:0008284	98	0.37028	0.850341	0.86093	0.976301	1	385	tags=31%, list=29%, signal=40%
CELLULAR RESPONSE TO INORGANIC SUBSTANCE%GOBP%GO:0071241	20	0.300692	0.802064	0.70125	0.866982	1	277	tags=20%, list=14%, signal=23%		PROTEIN PROCESSING%GOBP%GO:0016485	17	0.41476	0.848239	0.736758	0.978324	1	295	tags=35%, list=22%, signal=45%
NEGATIVE REGULATION OF DNA METABOLIC PROCESS%GOBP%GO:0051053	17	0.310943	0.800997	0.69657	0.867276	1	25	tags=6%, list=1%, signal=6%		REGULATION OF MEMBRANE POTENTIAL%GOBP%GO:0042391	25	0.397365	0.847815	0.748982	0.977643	1	498	tags=48%, list=38%, signal=76%
POSITIVE REGULATION OF NITROGEN COMPOUND METABOLIC PROCESS%GOBP%GO:0051173	279	0.230748	0.800363	0.898949	0.86694	1	377	tags=20%, list=19%, signal=21%		CELL SURFACE RECEPTOR SIGNALING PATHWAY%GOBP%GO:0007166	146	0.36441	0.845808	0.913	0.979415	1	365	tags=27%, list=28%, signal=34%
ORGANIC SUBSTANCE BIOSYNTHETIC PROCESS%GOBP%GO:1901576	325	0.229957	0.800021	0.904	0.866207	1	347	tags=16%, list=18%, signal=16%		EMBRYONIC ORGAN DEVELOPMENT%GOBP%GO:0048568	24	0.395675	0.845632	0.741869	0.978351	1	4	tags=4%, list=0%, signal=4%
REGULATION OF HEMOPOIESIS%GOBP%GO:1903706	30	0.276516	0.794816	0.724911	0.87188	1	270	tags=17%, list=14%, signal=19%		CELL DEVELOPMENT%GOBP%GO:0048468	142	0.364087	0.843769	0.9	0.979825	1	403	tags=29%, list=31%, signal=37%
ADIPOGENESIS%WIKIPATHWAYS_20230810%WP236%HOMO SAPIENS	20	0.297373	0.794029	0.704036	0.871714	1	510	tags=35%, list=26%, signal=47%		REGULATION OF LYMPHOCYTE DIFFERENTIATION%GOBP%GO:0045619	22	0.401025	0.843518	0.755452	0.978873	1	507	tags=50%, list=39%, signal=80%
REGULATION OF PLASMA MEMBRANE BOUNDED CELL PROJECTION ORGANIZATION%GOBP%GO:0120035	50	0.256939	0.793965	0.736784	0.870608	1	450	tags=32%, list=23%, signal=41%		REGULATION OF ORGANELLE ORGANIZATION%GOBP%GO:0033043	71	0.372538	0.843323	0.844032	0.977844	1	385	tags=35%, list=29%, signal=47%
REGULATION OF CELL PROJECTION ORGANIZATION%GOBP%GO:0031344	50	0.256939	0.793839	0.753838	0.869587	1	450	tags=32%, list=23%, signal=41%		REGULATION OF MUSCLE SYSTEM PROCESS%GOBP%GO:0090257	19	0.409277	0.843069	0.740799	0.976942	1	387	tags=42%, list=29%, signal=59%
NEGATIVE REGULATION OF NUCLEOBASE-CONTAINING COMPOUND METABOLIC PROCESS%GOBP%GO:0045934	139	0.234657	0.793509	0.831313	0.868831	1	312	tags=17%, list=16%, signal=19%		SIGNALING BY GPCR%REACTOME DATABASE ID RELEASE 84%372790	70	0.37461	0.842187	0.845	0.976931	1	104	tags=10%, list=8%, signal=10%
NEGATIVE REGULATION OF RNA METABOLIC PROCESS%GOBP%GO:0051253	125	0.234641	0.793508	0.833841	0.867657	1	312	tags=18%, list=16%, signal=21%		NEGATIVE REGULATION OF CELL CYCLE PROCESS%GOBP%GO:0010948	20	0.4026	0.840806	0.754845	0.977706	1	148	tags=20%, list=11%, signal=22%
HALLMARK_APOPTOSIS%MSIGDBHALLMARK%HALLMARK_APOPTOSIS	16	0.310238	0.793161	0.690815	0.866941	1	389	tags=31%, list=20%, signal=39%		REGULATION OF VIRAL LIFE CYCLE%GOBP%GO:1903900	16	0.415974	0.838122	0.734391	0.980461	1	482	tags=50%, list=37%, signal=78%
REGULATION OF BIOSYNTHETIC PROCESS%GOBP%GO:0009889	458	0.225441	0.79262	0.9435	0.866449	1	328	tags=17%, list=17%, signal=16%		PROTEIN-CONTAINING COMPLEX ORGANIZATION%GOBP%GO:0043933	55	0.371991	0.835657	0.834168	0.982801	1	411	tags=36%, list=31%, signal=51%
REGULATION OF EXTRINSIC APOPTOTIC SIGNALING PATHWAY%GOBP%GO:2001236	19	0.298472	0.792338	0.716561	0.865628	1	215	tags=16%, list=11%, signal=18%		NUCLEIC ACID METABOLIC PROCESS%GOBP%GO:0090304	37	0.379433	0.835215	0.79596	0.982103	1	519	tags=49%, list=39%, signal=78%
RESPONSE TO HYPOXIA%GOBP%GO:0001666	23	0.288337	0.791855	0.707702	0.865083	1	411	tags=35%, list=21%, signal=44%		REGULATION OF PROTEIN TRANSPORT%GOBP%GO:0051223	37	0.379503	0.833099	0.795466	0.983883	1	497	tags=54%, list=38%, signal=84%
ANIMAL ORGAN MORPHOGENESIS%GOBP%GO:0009887	55	0.2512	0.791643	0.75591	0.864192	1	226	tags=15%, list=12%, signal=16%		REGULATION OF CALCIUM ION TRANSMEMBRANE TRANSPORT%GOBP%GO:1903169	15	0.413458	0.83116	0.745013	0.985346	1	485	tags=60%, list=37%, signal=94%
NEGATIVE REGULATION OF BLOOD VESSEL MORPHOGENESIS%GOBP%GO:2000181	15	0.313026	0.791259	0.706897	0.863501	1	630	tags=53%, list=32%, signal=78%		REGULATION OF SUPRAMOLECULAR FIBER ORGANIZATION%GOBP%GO:1902903	31	0.387552	0.830402	0.795132	0.985112	1	372	tags=42%, list=28%, signal=57%
HALLMARK_UV_RESPONSE_UP%MSIGDBHALLMARK%HALLMARK_UV_RESPONSE_UP	17	0.308302	0.791217	0.71124	0.862401	1	80	tags=12%, list=4%, signal=12%		RAC1 GTPASE CYCLE%REACTOME DATABASE ID RELEASE 84%9013149	18	0.406946	0.829203	0.767246	0.98548	1	342	tags=33%, list=26%, signal=44%
NEGATIVE REGULATION OF VASCULATURE DEVELOPMENT%GOBP%GO:1901343	15	0.313026	0.790231	0.711082	0.862494	1	630	tags=53%, list=32%, signal=78%		AXON GUIDANCE%REACTOME DATABASE ID RELEASE 84%422475	34	0.381102	0.827549	0.801217	0.986439	1	375	tags=29%, list=28%, signal=40%
DEVELOPMENTAL BIOLOGY%REACTOME%R-HSA-1266738.11	95	0.238781	0.789508	0.797221	0.862272	1	510	tags=27%, list=26%, signal=35%		SIGNALING BY NOTCH%REACTOME%R-HSA-157118.5	18	0.403565	0.82615	0.760586	0.98703	1	355	tags=28%, list=27%, signal=38%
CELLULAR RESPONSE TO ABIOTIC STIMULUS%GOBP%GO:0071214	27	0.277494	0.789415	0.73014	0.861243	1	6	tags=4%, list=0%, signal=4%		REGULATION OF VIRAL PROCESS%GOBP%GO:0050792	17	0.403178	0.825285	0.756201	0.986893	1	556	tags=59%, list=42%, signal=101%
TUBE MORPHOGENESIS%GOBP%GO:0035239	51	0.254127	0.789236	0.741848	0.86032	1	23	tags=4%, list=1%, signal=4%		REGULATION OF CELL-SUBSTRATE ADHESION%GOBP%GO:0010810	26	0.386749	0.822035	0.781966	0.989931	1	335	tags=35%, list=25%, signal=46%
NEGATIVE REGULATION OF AMIDE METABOLIC PROCESS%GOBP%GO:0034249	23	0.290202	0.788725	0.726403	0.859815	1	248	tags=22%, list=13%, signal=25%		PROGRAMMED CELL DEATH%GOBP%GO:0012501	40	0.371898	0.820516	0.821752	0.990633	1	522	tags=52%, list=40%, signal=84%
BIOSYNTHETIC PROCESS%GOBP%GO:0009058	329	0.226173	0.788628	0.936968	0.858785	1	347	tags=16%, list=18%, signal=16%		SYSTEM DEVELOPMENT%GOBP%GO:0048731	230	0.348243	0.815382	0.9705	0.996052	1	309	tags=22%, list=23%, signal=23%
REGULATION OF GENE EXPRESSION%GOBP%GO:0010468	428	0.223265	0.784731	0.9465	0.86263	1	328	tags=18%, list=17%, signal=16%		SKELETAL SYSTEM DEVELOPMENT%GOBP%GO:0001501	35	0.370637	0.814632	0.821447	0.995708	1	211	tags=17%, list=16%, signal=20%
RESPONSE TO XENOBIOTIC STIMULUS%GOBP%GO:0009410	21	0.291161	0.78331	0.715938	0.863309	1	56	tags=10%, list=3%, signal=10%		REGULATION OF ESTABLISHMENT OF PROTEIN LOCALIZATION%GOBP%GO:0070201	38	0.370772	0.814472	0.817906	0.99458	1	497	tags=53%, list=38%, signal=82%
SIGNALING BY VEGF%REACTOME DATABASE ID RELEASE 84%194138	17	0.302032	0.782141	0.714665	0.863653	1	496	tags=35%, list=26%, signal=47%		REGULATION OF T CELL ACTIVATION%GOBP%GO:0050863	32	0.375617	0.814256	0.807634	0.993524	1	340	tags=31%, list=26%, signal=41%
NEGATIVE REGULATION OF CELLULAR METABOLIC PROCESS%GOBP%GO:0031324	242	0.226455	0.782026	0.903307	0.862637	1	321	tags=17%, list=17%, signal=17%		NEGATIVE REGULATION OF DEFENSE RESPONSE%GOBP%GO:0031348	26	0.379897	0.813127	0.79784	0.993652	1	484	tags=54%, list=37%, signal=83%
PROTEIN TARGETING%GOBP%GO:0006605	16	0.309306	0.782023	0.725282	0.861501	1	634	tags=44%, list=33%, signal=64%		REGULATION OF ACTIN FILAMENT-BASED PROCESS%GOBP%GO:0032970	34	0.371926	0.813085	0.805682	0.992392	1	334	tags=38%, list=25%, signal=50%
REGULATION OF ACTIN CYTOSKELETON ORGANIZATION%GOBP%GO:0032956	24	0.284901	0.779523	0.744	0.863486	1	275	tags=25%, list=14%, signal=29%		CELLULAR RESPONSE TO HORMONE STIMULUS%GOBP%GO:0032870	35	0.374592	0.811928	0.825735	0.992509	1	163	tags=17%, list=12%, signal=19%
CELLULAR RESPONSE TO ENVIRONMENTAL STIMULUS%GOBP%GO:0104004	27	0.277494	0.778053	0.741761	0.864173	1	6	tags=4%, list=0%, signal=4%		REGULATION OF EPITHELIAL TO MESENCHYMAL TRANSITION%GOBP%GO:0010717	22	0.385178	0.810693	0.786902	0.992756	1	297	tags=27%, list=23%, signal=35%
REGULATION OF CELLULAR BIOSYNTHETIC PROCESS%GOBP%GO:0031326	456	0.219909	0.772323	0.9685	0.870004	1	432	tags=22%, list=22%, signal=22%		APOPTOTIC PROCESS%GOBP%GO:0006915	37	0.370078	0.8087	0.831064	0.993903	1	349	tags=32%, list=27%, signal=43%
POSITIVE REGULATION OF TRANSCRIPTION BY RNA POLYMERASE II%GOBP%GO:0045944	106	0.233422	0.772021	0.820155	0.869235	1	307	tags=19%, list=16%, signal=21%		FATTY ACIDS AND LIPOPROTEINS TRANSPORT IN HEPATOCYTES%WIKIPATHWAYS_20230810%WP5323%HOMO SAPIENS	29	0.374061	0.808115	0.820225	0.993331	1	366	tags=28%, list=28%, signal=37%
REGULATION OF MACROMOLECULE BIOSYNTHETIC PROCESS%GOBP%GO:0010556	444	0.221429	0.772021	0.9645	0.868097	1	328	tags=17%, list=17%, signal=16%		SECOND-MESSENGER-MEDIATED SIGNALING%GOBP%GO:0019932	19	0.390719	0.808051	0.785003	0.9921	1	215	tags=21%, list=16%, signal=25%
PROTEOLYSIS INVOLVED IN PROTEIN CATABOLIC PROCESS%GOBP%GO:0051603	40	0.257793	0.770508	0.755631	0.86883	1	419	tags=33%, list=22%, signal=41%		POSITIVE REGULATION OF LEUKOCYTE MIGRATION%GOBP%GO:0002687	17	0.397294	0.807838	0.778953	0.991044	1	340	tags=47%, list=26%, signal=63%
AMINO ACID AND DERIVATIVE METABOLISM%REACTOME%R-HSA-71291.6	38	0.257542	0.770256	0.763052	0.867977	1	8	tags=3%, list=0%, signal=3%		MULTICELLULAR ORGANISM DEVELOPMENT%GOBP%GO:0007275	254	0.344594	0.807785	0.979	0.989824	1	309	tags=22%, list=23%, signal=24%
REGULATION OF DNA REPAIR%GOBP%GO:0006282	18	0.293178	0.769236	0.725785	0.868076	1	25	tags=6%, list=1%, signal=6%		POSITIVE REGULATION OF IMMUNE RESPONSE%GOBP%GO:0050778	56	0.35632	0.807148	0.857644	0.989315	1	193	tags=16%, list=15%, signal=18%
NEGATIVE REGULATION OF MACROMOLECULE BIOSYNTHETIC PROCESS%GOBP%GO:0010558	200	0.225137	0.76753	0.90512	0.868991	1	321	tags=17%, list=17%, signal=18%		SENSORY ORGAN DEVELOPMENT%GOBP%GO:0007423	22	0.38546	0.806029	0.79433	0.989353	1	290	tags=23%, list=22%, signal=29%
REGULATION OF REACTIVE OXYGEN SPECIES METABOLIC PROCESS%GOBP%GO:2000377	16	0.29986	0.765437	0.724599	0.870426	1	181	tags=19%, list=9%, signal=21%		POSITIVE REGULATION OF CELLULAR COMPONENT ORGANIZATION%GOBP%GO:0051130	80	0.353457	0.804792	0.889334	0.989588	1	385	tags=33%, list=29%, signal=43%
BRAIN DEVELOPMENT%GOBP%GO:0007420	37	0.255238	0.76049	0.764162	0.875133	1	421	tags=30%, list=22%, signal=37%		PROTEIN-CONTAINING COMPLEX ASSEMBLY%GOBP%GO:0065003	38	0.362851	0.797417	0.843167	0.997005	1	465	tags=37%, list=35%, signal=55%
METAL ION TRANSPORT%GOBP%GO:0030001	28	0.268755	0.759448	0.766984	0.875239	1	100	tags=7%, list=5%, signal=7%		POSITIVE REGULATION OF CELL-CELL ADHESION%GOBP%GO:0022409	31	0.371018	0.795211	0.832399	0.998293	1	340	tags=35%, list=26%, signal=47%
APOPTOTIC PROCESS%GOBP%GO:0006915	50	0.243356	0.758195	0.800875	0.87559	1	215	tags=16%, list=11%, signal=18%		NEGATIVE REGULATION OF PHOSPHORYLATION%GOBP%GO:0042326	33	0.363387	0.79423	0.830964	0.99812	1	318	tags=24%, list=24%, signal=31%
VIRAL INFECTION PATHWAYS%REACTOME%R-HSA-9824446.1	63	0.23824	0.758078	0.809651	0.874599	1	380	tags=22%, list=20%, signal=27%		NEGATIVE REGULATION OF RESPONSE TO WOUNDING%GOBP%GO:1903035	15	0.397117	0.793182	0.792111	0.998001	1	139	tags=20%, list=11%, signal=22%
REGULATION OF RNA METABOLIC PROCESS%GOBP%GO:0051252	331	0.216804	0.757701	0.947	0.873901	1	344	tags=18%, list=18%, signal=18%		CKAP4 SIGNALING PATHWAY MAP%WIKIPATHWAYS_20230810%WP5322%HOMO SAPIENS	16	0.391347	0.792163	0.797347	0.997857	1	334	tags=44%, list=25%, signal=58%
SMALL MOLECULE CATABOLIC PROCESS%GOBP%GO:0044282	23	0.278724	0.757048	0.760397	0.87354	1	490	tags=35%, list=25%, signal=46%		CELL-CELL COMMUNICATION%REACTOME%R-HSA-1500931.6	16	0.388307	0.792148	0.791845	0.996583	1	497	tags=44%, list=38%, signal=69%
REGULATION OF DNA-TEMPLATED TRANSCRIPTION%GOBP%GO:0006355	308	0.21692	0.753853	0.952953	0.876055	1	328	tags=17%, list=17%, signal=17%		POSITIVE REGULATION OF DNA-BINDING TRANSCRIPTION FACTOR ACTIVITY%GOBP%GO:0051091	22	0.376739	0.791819	0.812823	0.995677	1	509	tags=59%, list=39%, signal=95%
REGULATION OF RNA BIOSYNTHETIC PROCESS%GOBP%GO:2001141	310	0.21519	0.747982	0.952	0.88164	1	328	tags=17%, list=17%, signal=17%		REGULATION OF BODY FLUID LEVELS%GOBP%GO:0050878	28	0.368483	0.790496	0.82449	0.995875	1	145	tags=18%, list=11%, signal=20%
CELL-CELL ADHESION VIA PLASMA-MEMBRANE ADHESION MOLECULES%GOBP%GO:0098742	21	0.278794	0.747122	0.753596	0.881544	1	421	tags=24%, list=22%, signal=30%		LEUKOCYTE ACTIVATION%GOBP%GO:0045321	34	0.361146	0.790006	0.83274	0.995154	1	142	tags=15%, list=11%, signal=16%
REGULATION OF CYTOKINE-MEDIATED SIGNALING PATHWAY%GOBP%GO:0001959	17	0.289171	0.74656	0.75243	0.881056	1	360	tags=29%, list=19%, signal=36%		LYMPHOCYTE ACTIVATION%GOBP%GO:0046649	23	0.374383	0.789731	0.801848	0.994178	1	142	tags=17%, list=11%, signal=19%
GENE EXPRESSION (TRANSCRIPTION)%REACTOME%R-HSA-74160.7	160	0.218348	0.746301	0.892641	0.880234	1	141	tags=6%, list=7%, signal=6%		CELL JUNCTION ORGANIZATION%GOBP%GO:0034330	44	0.355576	0.789418	0.860804	0.993239	1	138	tags=16%, list=10%, signal=17%
NEGATIVE REGULATION OF DNA-TEMPLATED TRANSCRIPTION%GOBP%GO:0045892	116	0.221805	0.74464	0.86687	0.880974	1	312	tags=17%, list=16%, signal=19%		LIPID LOCALIZATION%GOBP%GO:0010876	21	0.375829	0.786194	0.806367	0.99545	1	362	tags=33%, list=28%, signal=45%
CELLULAR BIOSYNTHETIC PROCESS%GOBP%GO:0044249	321	0.213645	0.74453	0.95948	0.879955	1	347	tags=16%, list=18%, signal=16%		REGULATION OF EXTRINSIC APOPTOTIC SIGNALING PATHWAY%GOBP%GO:2001236	17	0.383738	0.78499	0.789252	0.995453	1	463	tags=47%, list=35%, signal=72%
LEUKOCYTE ACTIVATION%GOBP%GO:0045321	37	0.248898	0.743986	0.787037	0.879448	1	210	tags=16%, list=11%, signal=18%		PEPTIDE LIGAND-BINDING RECEPTORS%REACTOME%R-HSA-375276.6	16	0.384747	0.782352	0.791226	0.996975	1	82	tags=13%, list=6%, signal=13%
APOPTOTIC SIGNALING PATHWAY%GOBP%GO:0097190	24	0.271166	0.743635	0.77027	0.878746	1	215	tags=21%, list=11%, signal=23%		REGULATION OF NERVOUS SYSTEM DEVELOPMENT%GOBP%GO:0051960	34	0.360127	0.781354	0.850837	0.99678	1	385	tags=32%, list=29%, signal=45%
REGULATION OF PROTEIN SECRETION%GOBP%GO:0050708	22	0.274701	0.742498	0.774613	0.878847	1	117	tags=14%, list=6%, signal=14%		EMBRYO DEVELOPMENT%GOBP%GO:0009790	48	0.350214	0.780826	0.871486	0.996033	1	328	tags=21%, list=25%, signal=27%
REGULATION OF MEMBRANE POTENTIAL%GOBP%GO:0042391	22	0.275755	0.738355	0.77687	0.882232	1	683	tags=45%, list=35%, signal=69%		RHO GTPASE CYCLE%REACTOME%R-HSA-9012999.2	43	0.350679	0.776975	0.865123	0.998674	1	362	tags=30%, list=28%, signal=40%
CELLULAR LOCALIZATION%GOBP%GO:0051641	204	0.214312	0.736692	0.923231	0.882918	1	463	tags=25%, list=24%, signal=30%		CELL ACTIVATION%GOBP%GO:0001775	43	0.349266	0.776438	0.869456	0.997946	1	142	tags=14%, list=11%, signal=15%
NEGATIVE REGULATION OF BINDING%GOBP%GO:0051100	20	0.276672	0.736635	0.780657	0.881854	1	182	tags=15%, list=9%, signal=16%		ANATOMICAL STRUCTURE MORPHOGENESIS%GOBP%GO:0009653	164	0.33513	0.775533	0.978	0.997614	1	342	tags=23%, list=26%, signal=27%
PLASMA MEMBRANE BOUNDED CELL PROJECTION ORGANIZATION%GOBP%GO:0120036	76	0.223909	0.735533	0.847484	0.881933	1	572	tags=32%, list=29%, signal=43%		REGULATION OF EPITHELIAL CELL PROLIFERATION%GOBP%GO:0050678	30	0.355617	0.774935	0.845566	0.996998	1	163	tags=10%, list=12%, signal=11%
NEGATIVE REGULATION OF RNA BIOSYNTHETIC PROCESS%GOBP%GO:1902679	117	0.220158	0.734879	0.873663	0.881525	1	312	tags=17%, list=16%, signal=19%		NEGATIVE REGULATION OF KINASE ACTIVITY%GOBP%GO:0033673	16	0.383429	0.774264	0.809803	0.996387	1	272	tags=19%, list=21%, signal=23%
HALLMARK_ADIPOGENESIS%MSIGDBHALLMARK%HALLMARK_ADIPOGENESIS	22	0.268519	0.733897	0.780101	0.881481	1	403	tags=27%, list=21%, signal=34%		RHO GTPASE EFFECTORS%REACTOME DATABASE ID RELEASE 84%195258	18	0.375308	0.772861	0.817942	0.996502	1	141	tags=17%, list=11%, signal=18%
INORGANIC CATION TRANSMEMBRANE TRANSPORT%GOBP%GO:0098662	28	0.256396	0.73387	0.780415	0.880398	1	100	tags=7%, list=5%, signal=7%		POSITIVE REGULATION OF LYMPHOCYTE ACTIVATION%GOBP%GO:0051251	24	0.359832	0.765277	0.833076	1	1	507	tags=46%, list=39%, signal=73%
NEGATIVE REGULATION OF BIOSYNTHETIC PROCESS%GOBP%GO:0009890	211	0.212348	0.732908	0.937123	0.880348	1	277	tags=14%, list=14%, signal=15%		IMMUNE RESPONSE-REGULATING SIGNALING PATHWAY%GOBP%GO:0002764	34	0.351021	0.763105	0.865112	1	1	509	tags=44%, list=39%, signal=70%
POSITIVE REGULATION OF T CELL ACTIVATION%GOBP%GO:0050870	16	0.29051	0.732159	0.773747	0.880029	1	417	tags=31%, list=22%, signal=39%		RESPONSE TO TUMOR NECROSIS FACTOR%GOBP%GO:0034612	23	0.362021	0.762916	0.837545	1	1	400	tags=39%, list=30%, signal=55%
REGULATION OF RESPONSE TO CYTOKINE STIMULUS%GOBP%GO:0060759	17	0.289171	0.731173	0.769481	0.879989	1	360	tags=29%, list=19%, signal=36%		CELLULAR RESPONSE TO MOLECULE OF BACTERIAL ORIGIN%GOBP%GO:0071219	24	0.358324	0.762547	0.838129	1	1	638	tags=79%, list=48%, signal=151%
REGULATION OF MRNA METABOLIC PROCESS%GOBP%GO:1903311	18	0.279603	0.731004	0.792332	0.879062	1	427	tags=33%, list=22%, signal=42%		POSITIVE REGULATION OF ORGANELLE ORGANIZATION%GOBP%GO:0010638	33	0.348895	0.759006	0.861546	1	1	385	tags=33%, list=29%, signal=46%
NEGATIVE REGULATION OF CELLULAR BIOSYNTHETIC PROCESS%GOBP%GO:0031327	210	0.213143	0.730997	0.923733	0.877968	1	277	tags=14%, list=14%, signal=15%		ORGANELLE LOCALIZATION%GOBP%GO:0051640	23	0.35957	0.758241	0.850467	1	1	186	tags=17%, list=14%, signal=20%
REGULATION OF VIRAL LIFE CYCLE%GOBP%GO:1903900	19	0.277682	0.727367	0.78314	0.88079	1	666	tags=47%, list=34%, signal=71%		T CELL ACTIVATION%GOBP%GO:0042110	18	0.368872	0.756309	0.834213	1	1	142	tags=17%, list=11%, signal=18%
FOREBRAIN DEVELOPMENT%GOBP%GO:0030900	19	0.277594	0.726854	0.783852	0.880245	1	236	tags=21%, list=12%, signal=24%		ANGIOGENESIS%GOBP%GO:0001525	18	0.370938	0.756121	0.83808	1	1	80	tags=11%, list=6%, signal=12%
REGULATION OF VIRAL PROCESS%GOBP%GO:0050792	19	0.277682	0.726172	0.794921	0.879851	1	666	tags=47%, list=34%, signal=71%		POSITIVE REGULATION OF NF-KAPPAB TRANSCRIPTION FACTOR ACTIVITY%GOBP%GO:0051092	16	0.375211	0.754157	0.830138	1	1	602	tags=75%, list=46%, signal=137%
REGULATION OF LEUKOCYTE CELL-CELL ADHESION%GOBP%GO:1903037	30	0.252769	0.724398	0.792299	0.880626	1	351	tags=20%, list=18%, signal=24%		CELLULAR RESPONSE TO BIOTIC STIMULUS%GOBP%GO:0071216	24	0.358324	0.753383	0.849018	1	1	638	tags=79%, list=48%, signal=151%
CELL PROJECTION ORGANIZATION%GOBP%GO:0030030	76	0.223909	0.723698	0.854898	0.880261	1	572	tags=32%, list=29%, signal=43%		RESPONSE TO BACTERIUM%GOBP%GO:0009617	41	0.342428	0.752986	0.892749	1	1	638	tags=68%, list=48%, signal=128%
NEGATIVE REGULATION OF PROTEIN PHOSPHORYLATION%GOBP%GO:0001933	27	0.250511	0.719017	0.794796	0.884011	1	389	tags=26%, list=20%, signal=32%		FOREBRAIN DEVELOPMENT%GOBP%GO:0030900	18	0.369958	0.752121	0.8466	1	1	309	tags=28%, list=23%, signal=36%
POSITIVE REGULATION OF RNA METABOLIC PROCESS%GOBP%GO:0051254	163	0.211859	0.718264	0.921638	0.8837	1	344	tags=19%, list=18%, signal=21%		RESPONSE TO LIPID%GOBP%GO:0033993	59	0.333607	0.751622	0.918378	0.999639	1	508	tags=44%, list=39%, signal=69%
NEUROINFLAMMATION AND GLUTAMATERGIC SIGNALING%WIKIPATHWAYS_20230810%WP5083%HOMO SAPIENS	16	0.278217	0.716323	0.788411	0.884595	1	199	tags=19%, list=10%, signal=21%		REGULATION OF CELLULAR COMPONENT BIOGENESIS%GOBP%GO:0044087	66	0.331253	0.750508	0.922345	0.99937	1	376	tags=36%, list=29%, signal=48%
POSITIVE REGULATION OF DNA-TEMPLATED TRANSCRIPTION%GOBP%GO:0045893	155	0.211087	0.715697	0.916077	0.88411	1	344	tags=19%, list=18%, signal=21%		CELL POPULATION PROLIFERATION%GOBP%GO:0008283	100	0.325901	0.747748	0.963	1	1	375	tags=28%, list=28%, signal=36%
POSITIVE REGULATION OF RNA BIOSYNTHETIC PROCESS%GOBP%GO:1902680	156	0.20928	0.711675	0.918511	0.887095	1	344	tags=19%, list=18%, signal=21%		REGULATION OF PHOSPHATIDYLINOSITOL 3-KINASE/PROTEIN KINASE B SIGNAL TRANSDUCTION%GOBP%GO:0051896	21	0.355182	0.745895	0.845426	1	1	4	tags=5%, list=0%, signal=5%
TUBE DEVELOPMENT%GOBP%GO:0035295	61	0.224556	0.709856	0.854458	0.887773	1	23	tags=3%, list=1%, signal=3%		BRAIN DEVELOPMENT%GOBP%GO:0007420	36	0.341539	0.745518	0.885279	0.999923	1	309	tags=22%, list=23%, signal=28%
REGULATION OF PHOSPHATIDYLINOSITOL 3-KINASE/PROTEIN KINASE B SIGNAL TRANSDUCTION%GOBP%GO:0051896	25	0.258245	0.708149	0.816226	0.888349	1	328	tags=24%, list=17%, signal=29%		IMMUNE RESPONSE-ACTIVATING SIGNALING PATHWAY%GOBP%GO:0002757	32	0.343436	0.745508	0.867714	0.998692	1	509	tags=44%, list=39%, signal=70%
PEPTIDE METABOLIC PROCESS%GOBP%GO:0006518	51	0.22823	0.706224	0.85214	0.889123	1	144	tags=8%, list=7%, signal=8%		HEAD DEVELOPMENT%GOBP%GO:0060322	37	0.338842	0.742768	0.892533	0.99975	1	309	tags=22%, list=23%, signal=27%
REGULATION OF ACTIN FILAMENT ORGANIZATION%GOBP%GO:0110053	21	0.262847	0.704717	0.806211	0.889519	1	275	tags=24%, list=14%, signal=27%		CELLULAR RESPONSE TO LIPOPOLYSACCHARIDE%GOBP%GO:0071222	21	0.354412	0.738174	0.860819	1	1	638	tags=81%, list=48%, signal=155%
REGULATION OF NUCLEOBASE-CONTAINING COMPOUND METABOLIC PROCESS%GOBP%GO:0019219	368	0.201031	0.703757	0.9805	0.889367	1	344	tags=17%, list=18%, signal=17%		NEGATIVE REGULATION OF HYDROLASE ACTIVITY%GOBP%GO:0051346	16	0.359576	0.736714	0.85103	1	1	286	tags=19%, list=22%, signal=24%
MONOATOMIC CATION TRANSMEMBRANE TRANSPORT%GOBP%GO:0098655	29	0.248546	0.699152	0.813206	0.89274	1	100	tags=7%, list=5%, signal=7%		REGULATION OF CANONICAL WNT SIGNALING PATHWAY%GOBP%GO:0060828	20	0.354579	0.736695	0.853403	1	1	154	tags=20%, list=12%, signal=22%
TELENCEPHALON DEVELOPMENT%GOBP%GO:0021537	15	0.275752	0.69893	0.807537	0.891832	1	215	tags=20%, list=11%, signal=22%		REGULATION OF LEUKOCYTE CELL-CELL ADHESION%GOBP%GO:1903037	33	0.337516	0.736059	0.882979	1	1	167	tags=18%, list=13%, signal=20%
REGULATION OF ENDOCYTOSIS%GOBP%GO:0030100	23	0.256245	0.698826	0.814931	0.890834	1	357	tags=22%, list=18%, signal=26%		NEURON DIFFERENTIATION%GOBP%GO:0030182	77	0.321515	0.735947	0.948474	0.999165	1	375	tags=26%, list=28%, signal=34%
HALLMARK_UNFOLDED_PROTEIN_RESPONSE%MSIGDBHALLMARK%HALLMARK_UNFOLDED_PROTEIN_RESPONSE	16	0.270973	0.698548	0.8142	0.890009	1	493	tags=38%, list=25%, signal=50%		CENTRAL NERVOUS SYSTEM DEVELOPMENT%GOBP%GO:0007417	52	0.327775	0.734513	0.929359	0.999024	1	545	tags=42%, list=41%, signal=69%
RHYTHMIC PROCESS%GOBP%GO:0048511	17	0.267169	0.694266	0.807668	0.892941	1	217	tags=18%, list=11%, signal=20%		GENERATION OF NEURONS%GOBP%GO:0048699	81	0.323256	0.733019	0.957479	0.999001	1	375	tags=26%, list=28%, signal=34%
REGULATION OF WNT SIGNALING PATHWAY%GOBP%GO:0030111	32	0.23671	0.69107	0.83236	0.894825	1	617	tags=41%, list=32%, signal=59%		NEUROGENESIS%GOBP%GO:0022008	93	0.319739	0.73249	0.9655	0.998197	1	375	tags=25%, list=28%, signal=32%
CIRCADIAN RHYTHM GENES%WIKIPATHWAYS_20230810%WP3594%HOMO SAPIENS	19	0.2603	0.690747	0.819848	0.89403	1	217	tags=16%, list=11%, signal=18%		REGULATION OF ADAPTIVE IMMUNE RESPONSE%GOBP%GO:0002819	18	0.353012	0.726404	0.849257	1	1	486	tags=39%, list=37%, signal=61%
LYMPHOCYTE DIFFERENTIATION%GOBP%GO:0030098	18	0.267099	0.687852	0.819923	0.895592	1	484	tags=33%, list=25%, signal=44%		REGULATION OF PLASMA MEMBRANE BOUNDED CELL PROJECTION ASSEMBLY%GOBP%GO:0120032	17	0.352298	0.726108	0.860686	1	1	324	tags=35%, list=25%, signal=46%
NEGATIVE REGULATION OF TRANSMEMBRANE RECEPTOR PROTEIN SERINE/THREONINE KINASE SIGNALING PATHWAY%GOBP%GO:0090101	18	0.252296	0.662822	0.852067	0.916748	1	639	tags=44%, list=33%, signal=66%		CELLULAR RESPONSE TO LIPID%GOBP%GO:0071396	45	0.323904	0.720124	0.920261	1	1	567	tags=53%, list=43%, signal=91%
RAC2 GTPASE CYCLE%REACTOME%R-HSA-9013404.1	16	0.259762	0.661574	0.839449	0.916681	1	384	tags=25%, list=20%, signal=31%		MESENCHYME DEVELOPMENT%GOBP%GO:0060485	22	0.340422	0.71883	0.87015	1	1	78	tags=9%, list=6%, signal=10%
POSITIVE REGULATION OF PROTEOLYSIS INVOLVED IN PROTEIN CATABOLIC PROCESS%GOBP%GO:1903052	16	0.257592	0.65833	0.847469	0.918297	1	350	tags=25%, list=18%, signal=30%		ESTABLISHMENT OF ORGANELLE LOCALIZATION%GOBP%GO:0051656	18	0.34912	0.717345	0.864936	1	1	72	tags=11%, list=5%, signal=12%
CELLULAR RESPONSE TO METAL ION%GOBP%GO:0071248	16	0.257858	0.654101	0.841552	0.920682	1	498	tags=31%, list=26%, signal=42%		RESPONSE TO MOLECULE OF BACTERIAL ORIGIN%GOBP%GO:0002237	32	0.328579	0.716858	0.891548	1	1	638	tags=72%, list=48%, signal=136%
DEFENSE RESPONSE TO SYMBIONT%GOBP%GO:0140546	25	0.229309	0.635316	0.874241	0.934469	1	380	tags=28%, list=20%, signal=34%		REGULATION OF CELL PROJECTION ASSEMBLY%GOBP%GO:0060491	17	0.352298	0.711448	0.879723	1	1	324	tags=35%, list=25%, signal=46%
ORGANIC ACID CATABOLIC PROCESS%GOBP%GO:0016054	17	0.242603	0.634876	0.876234	0.933687	1	490	tags=35%, list=25%, signal=47%		STEROID METABOLIC PROCESS%GOBP%GO:0008202	19	0.341056	0.710902	0.861835	1	1	366	tags=26%, list=28%, signal=36%
ANGIOGENESIS%GOBP%GO:0001525	32	0.221294	0.634573	0.88109	0.932805	1	376	tags=22%, list=19%, signal=27%		RESPONSE TO LIPOPOLYSACCHARIDE%GOBP%GO:0032496	27	0.332497	0.70771	0.890481	1	1	638	tags=78%, list=48%, signal=148%
RESPONSE TO VIRUS%GOBP%GO:0009615	40	0.210646	0.633713	0.894209	0.932309	1	518	tags=35%, list=27%, signal=47%		POSITIVE REGULATION OF PROTEIN TRANSPORT%GOBP%GO:0051222	26	0.330916	0.707039	0.889173	1	1	497	tags=50%, list=38%, signal=79%
DEFENSE RESPONSE TO VIRUS%GOBP%GO:0051607	25	0.229309	0.63322	0.883077	0.931551	1	380	tags=28%, list=20%, signal=34%		BLOOD VESSEL MORPHOGENESIS%GOBP%GO:0048514	30	0.326259	0.704733	0.905708	1	1	80	tags=10%, list=6%, signal=10%
MONOATOMIC CATION TRANSPORT%GOBP%GO:0006812	34	0.21601	0.628439	0.895904	0.933915	1	100	tags=6%, list=5%, signal=6%		POSITIVE REGULATION OF ESTABLISHMENT OF PROTEIN LOCALIZATION%GOBP%GO:1904951	26	0.330916	0.704164	0.899439	1	1	497	tags=50%, list=38%, signal=79%
NEGATIVE REGULATION OF APOPTOTIC SIGNALING PATHWAY%GOBP%GO:2001234	20	0.23456	0.626553	0.888958	0.934172	1	411	tags=30%, list=21%, signal=38%		NEGATIVE REGULATION OF WNT SIGNALING PATHWAY%GOBP%GO:0030178	16	0.347743	0.700927	0.865996	1	1	144	tags=19%, list=11%, signal=21%
REGULATION OF LYMPHOCYTE DIFFERENTIATION%GOBP%GO:0045619	21	0.233608	0.626401	0.876474	0.933164	1	270	tags=19%, list=14%, signal=22%		POSITIVE REGULATION OF LEUKOCYTE DIFFERENTIATION%GOBP%GO:1902107	21	0.329993	0.69571	0.894519	1	1	507	tags=52%, list=39%, signal=84%
REGULATION OF SMALL GTPASE MEDIATED SIGNAL TRANSDUCTION%GOBP%GO:0051056	39	0.209777	0.625582	0.900677	0.93265	1	275	tags=15%, list=14%, signal=18%		POSITIVE REGULATION OF T CELL DIFFERENTIATION%GOBP%GO:0045582	15	0.342539	0.694313	0.875399	1	1	507	tags=53%, list=39%, signal=86%
POSITIVE REGULATION OF NUCLEOBASE-CONTAINING COMPOUND METABOLIC PROCESS%GOBP%GO:0045935	184	0.18244	0.622271	0.978863	0.933928	1	344	tags=17%, list=18%, signal=19%		REGULATION OF PLASMA MEMBRANE BOUNDED CELL PROJECTION ORGANIZATION%GOBP%GO:0120035	55	0.307643	0.690725	0.955388	1	1	334	tags=24%, list=25%, signal=30%
CARBOXYLIC ACID CATABOLIC PROCESS%GOBP%GO:0046395	17	0.242603	0.621696	0.88464	0.933253	1	490	tags=35%, list=25%, signal=47%		NEURON DEVELOPMENT%GOBP%GO:0048666	61	0.305105	0.690236	0.95998	1	1	375	tags=26%, list=28%, signal=35%
AMIDE BIOSYNTHETIC PROCESS%GOBP%GO:0043604	53	0.197209	0.612494	0.918334	0.938473	1	125	tags=6%, list=6%, signal=6%		POSITIVE REGULATION OF HEMOPOIESIS%GOBP%GO:1903708	21	0.329993	0.689682	0.891541	1	1	507	tags=52%, list=39%, signal=84%
INORGANIC ION TRANSMEMBRANE TRANSPORT%GOBP%GO:0098660	35	0.206876	0.608614	0.910023	0.939995	1	100	tags=6%, list=5%, signal=6%		REGULATION OF CELL PROJECTION ORGANIZATION%GOBP%GO:0031344	55	0.307643	0.687485	0.950877	1	1	334	tags=24%, list=25%, signal=30%
SENSORY ORGAN DEVELOPMENT%GOBP%GO:0007423	21	0.225672	0.608533	0.886984	0.938919	1	379	tags=24%, list=20%, signal=29%		NERVOUS SYSTEM DEVELOPMENT%GOBP%GO:0007399	147	0.297321	0.687333	0.997	1	1	309	tags=20%, list=23%, signal=23%
CARDIAC MUSCLE TISSUE DEVELOPMENT%GOBP%GO:0048738	17	0.23016	0.605563	0.891613	0.93975	1	277	tags=18%, list=14%, signal=20%		NEGATIVE REGULATION OF PROTEIN PHOSPHORYLATION%GOBP%GO:0001933	28	0.319588	0.686841	0.912954	1	1	318	tags=21%, list=24%, signal=28%
MACROMOLECULE BIOSYNTHETIC PROCESS%GOBP%GO:0009059	235	0.174279	0.601946	0.989474	0.94104	1	346	tags=14%, list=18%, signal=15%		POSITIVE REGULATION OF LYMPHOCYTE DIFFERENTIATION%GOBP%GO:0045621	15	0.342539	0.686542	0.871002	1	1	507	tags=53%, list=39%, signal=86%
ORGANIC CYCLIC COMPOUND BIOSYNTHETIC PROCESS%GOBP%GO:1901362	99	0.180491	0.600714	0.954124	0.940715	1	347	tags=13%, list=18%, signal=15%		REGULATION OF NEURON PROJECTION DEVELOPMENT%GOBP%GO:0010975	40	0.313799	0.684401	0.932658	1	1	375	tags=23%, list=28%, signal=31%
STRIATED MUSCLE TISSUE DEVELOPMENT%GOBP%GO:0014706	17	0.23016	0.587074	0.916121	0.948187	1	277	tags=18%, list=14%, signal=20%		POST-TRANSCRIPTIONAL REGULATION OF GENE EXPRESSION%GOBP%GO:0010608	20	0.327924	0.683594	0.898953	1	1	339	tags=30%, list=26%, signal=40%
PROTEIN STABILIZATION%GOBP%GO:0050821	18	0.222078	0.584623	0.918117	0.948472	1	639	tags=50%, list=33%, signal=74%		REGULATION OF ADAPTIVE IMMUNE RESPONSE BASED ON SOMATIC RECOMBINATION OF IMMUNE RECEPTORS BUILT FROM IMMUNOGLOBULIN SUPERFAMILY DOMAINS%GOBP%GO:0002822	16	0.335481	0.683105	0.881104	1	1	626	tags=56%, list=48%, signal=106%
GENERATION OF PRECURSOR METABOLITES AND ENERGY%GOBP%GO:0006091	37	0.195395	0.580238	0.940842	0.949949	1	330	tags=14%, list=17%, signal=16%		AXON GUIDANCE%GOBP%GO:0007411	24	0.323058	0.68257	0.907158	0.999998	1	108	tags=8%, list=8%, signal=9%
REGULATION OF REPRODUCTIVE PROCESS%GOBP%GO:2000241	22	0.209584	0.569321	0.935283	0.955054	1	495	tags=32%, list=26%, signal=42%		POSITIVE REGULATION OF NEUROGENESIS%GOBP%GO:0050769	19	0.329432	0.681271	0.891636	0.999556	1	454	tags=42%, list=34%, signal=63%
MACROMOLECULE METABOLIC PROCESS%GOBP%GO:0043170	462	0.161064	0.564545	1	0.956557	1	287	tags=11%, list=15%, signal=10%		SYNAPSE ORGANIZATION%GOBP%GO:0050808	22	0.32343	0.680338	0.897211	0.99887	1	425	tags=41%, list=32%, signal=59%
REGULATION OF TRANSMEMBRANE RECEPTOR PROTEIN SERINE/THREONINE KINASE SIGNALING PATHWAY%GOBP%GO:0090092	32	0.190145	0.554186	0.94257	0.960719	1	224	tags=13%, list=12%, signal=14%		NEURON PROJECTION GUIDANCE%GOBP%GO:0097485	24	0.323058	0.679953	0.910118	0.997926	1	108	tags=8%, list=8%, signal=9%
REGULATION OF LEUKOCYTE DIFFERENTIATION%GOBP%GO:1902105	26	0.192655	0.538783	0.95599	0.966907	1	270	tags=15%, list=14%, signal=18%		POSITIVE REGULATION OF CELL DEVELOPMENT%GOBP%GO:0010720	40	0.308854	0.679496	0.940081	0.996986	1	385	tags=35%, list=29%, signal=48%
REGULATION OF T CELL DIFFERENTIATION%GOBP%GO:0045580	19	0.200219	0.529387	0.949495	0.969865	1	270	tags=16%, list=14%, signal=18%		MESODERMAL COMMITMENT PATHWAY%WIKIPATHWAYS_20230810%WP2857%HOMO SAPIENS	17	0.332904	0.678345	0.889007	0.996446	1	439	tags=35%, list=33%, signal=52%
RAC3 GTPASE CYCLE%REACTOME DATABASE ID RELEASE 84%9013423	16	0.206161	0.528254	0.940871	0.969194	1	363	tags=19%, list=19%, signal=23%		TUBE DEVELOPMENT%GOBP%GO:0035295	47	0.301274	0.670092	0.948769	0.999804	1	80	tags=9%, list=6%, signal=9%
ENDOMEMBRANE SYSTEM ORGANIZATION%GOBP%GO:0010256	39	0.171128	0.517115	0.963089	0.972542	1	535	tags=31%, list=28%, signal=42%		POSITIVE REGULATION OF CYTOSKELETON ORGANIZATION%GOBP%GO:0051495	17	0.327229	0.670082	0.90981	0.998633	1	372	tags=35%, list=28%, signal=49%
CELLULAR RESPONSE TO CHEMICAL STRESS%REACTOME DATABASE ID RELEASE 84%9711123	18	0.195442	0.500388	0.953125	0.977408	1	454	tags=28%, list=23%, signal=36%		POSITIVE REGULATION OF SUPRAMOLECULAR FIBER ORGANIZATION%GOBP%GO:1902905	17	0.327057	0.669268	0.903704	0.997883	1	372	tags=35%, list=28%, signal=49%
ORGANELLE ASSEMBLY%GOBP%GO:0070925	84	0.147518	0.485068	0.987539	0.981173	1	23	tags=2%, list=1%, signal=2%		MYOMETRIAL RELAXATION AND CONTRACTION PATHWAYS%WIKIPATHWAYS_20230810%WP289%HOMO SAPIENS	17	0.323057	0.667002	0.891063	0.997879	1	387	tags=35%, list=29%, signal=49%
1P36 COPY NUMBER VARIATION SYNDROME%WIKIPATHWAYS_20230810%WP5345%HOMO SAPIENS	15	0.171232	0.429364	0.98277	0.992896	1	312	tags=13%, list=16%, signal=16%		G ALPHA (I) SIGNALLING EVENTS%REACTOME%R-HSA-418594.7	31	0.307427	0.665967	0.933299	0.99726	1	449	tags=26%, list=34%, signal=38%
PLASMA MEMBRANE BOUNDED CELL PROJECTION ASSEMBLY%GOBP%GO:0120031	32	0.138659	0.401815	0.988724	0.995757	1	808	tags=47%, list=42%, signal=79%		MYELOID CELL DIFFERENTIATION%GOBP%GO:0030099	22	0.316166	0.663037	0.927263	0.997581	1	340	tags=32%, list=26%, signal=42%
CELL PROJECTION ASSEMBLY%GOBP%GO:0030031	33	0.128103	0.373262	0.997061	0.997502	1	1611	tags=97%, list=83%, signal=563%		REGULATION OF PROTEIN SECRETION%GOBP%GO:0050708	27	0.306406	0.654306	0.93415	1	1	272	tags=26%, list=21%, signal=32%
GENE EXPRESSION%GOBP%GO:0010467	186	0.104782	0.361353	1	0.997224	1	346	tags=11%, list=18%, signal=12%		REGULATION OF AMIDE METABOLIC PROCESS%GOBP%GO:0034248	19	0.31321	0.649027	0.916755	1	1	556	tags=53%, list=42%, signal=90%
HALLMARK_E2F_TARGETS%MSIGDBHALLMARK%HALLMARK_E2F_TARGETS	73	-0.713485	-3.78199	0	0	0	492	tags=88%, list=25%, signal=113%		REGULATION OF ANATOMICAL STRUCTURE SIZE%GOBP%GO:0090066	37	0.291626	0.646086	0.950861	1	1	334	tags=24%, list=25%, signal=32%
CHROMOSOME ORGANIZATION%GOBP%GO:0051276	90	-0.662607	-3.7282	0	0	0	453	tags=74%, list=23%, signal=93%		POSITIVE REGULATION OF T CELL ACTIVATION%GOBP%GO:0050870	21	0.310403	0.64554	0.934409	1	1	507	tags=48%, list=39%, signal=76%
NUCLEAR CHROMOSOME SEGREGATION%GOBP%GO:0098813	54	-0.691155	-3.55079	0	0	0	404	tags=78%, list=21%, signal=96%		PLASMA MEMBRANE BOUNDED CELL PROJECTION MORPHOGENESIS%GOBP%GO:0120039	41	0.290485	0.644937	0.958038	1	1	403	tags=27%, list=31%, signal=37%
HALLMARK_G2M_CHECKPOINT%MSIGDBHALLMARK%HALLMARK_G2M_CHECKPOINT	61	-0.696082	-3.50273	0	0	0	491	tags=85%, list=25%, signal=111%		ENDOMEMBRANE SYSTEM ORGANIZATION%GOBP%GO:0010256	31	0.298207	0.642907	0.944077	1	1	521	tags=45%, list=40%, signal=73%
REGULATION OF CHROMOSOME SEGREGATION%GOBP%GO:0051983	41	-0.720564	-3.37645	0	0	0	286	tags=71%, list=15%, signal=81%		NEURON PROJECTION MORPHOGENESIS%GOBP%GO:0048812	41	0.290485	0.639463	0.955164	1	1	403	tags=27%, list=31%, signal=37%
CHROMOSOME SEGREGATION%GOBP%GO:0007059	75	-0.638385	-3.34591	0	0	0	404	tags=71%, list=21%, signal=86%		CLASS A 1 (RHODOPSIN-LIKE RECEPTORS)%REACTOME DATABASE ID RELEASE 84%373076	33	0.293463	0.638623	0.948809	0.999731	1	230	tags=15%, list=17%, signal=18%
MITOTIC PROMETAPHASE%REACTOME DATABASE ID RELEASE 84%68877	50	-0.678882	-3.28062	0	0	0	404	tags=74%, list=21%, signal=91%		POSITIVE REGULATION OF CELLULAR COMPONENT BIOGENESIS%GOBP%GO:0044089	37	0.290899	0.637779	0.951947	0.998939	1	376	tags=35%, list=29%, signal=48%
SISTER CHROMATID SEGREGATION%GOBP%GO:0000819	43	-0.695788	-3.25626	0	0	0	453	tags=84%, list=23%, signal=107%		POSITIVE REGULATION OF NERVOUS SYSTEM DEVELOPMENT%GOBP%GO:0051962	20	0.306075	0.637554	0.919875	0.997872	1	454	tags=40%, list=34%, signal=60%
MITOTIC SISTER CHROMATID SEGREGATION%GOBP%GO:0000070	42	-0.69409	-3.25101	0	0	0	453	tags=83%, list=23%, signal=106%		CHROMATIN ORGANIZATION%GOBP%GO:0006325	15	0.316248	0.637516	0.917112	0.996734	1	206	tags=20%, list=16%, signal=23%
MITOTIC NUCLEAR DIVISION%GOBP%GO:0140014	45	-0.659258	-3.21037	0	0	0	404	tags=76%, list=21%, signal=93%		PROTEIN-DNA COMPLEX ORGANIZATION%GOBP%GO:0071824	15	0.316248	0.63649	0.925708	0.996001	1	206	tags=20%, list=16%, signal=23%
RESOLUTION OF SISTER CHROMATID COHESION%REACTOME DATABASE ID RELEASE 84%2500257	34	-0.717575	-3.1677	0	0	0	393	tags=82%, list=20%, signal=101%		REGULATION OF TRANSLATION%GOBP%GO:0006417	17	0.311164	0.63612	0.922263	0.995006	1	556	tags=53%, list=42%, signal=90%
REGULATION OF CHROMOSOME SEPARATION%GOBP%GO:1905818	33	-0.719528	-3.14645	0	0	0	194	tags=64%, list=10%, signal=70%		ANIMAL ORGAN MORPHOGENESIS%GOBP%GO:0009887	62	0.282306	0.636039	0.978947	0.993888	1	107	tags=8%, list=8%, signal=8%
MITOTIC SPINDLE CHECKPOINT%REACTOME%R-HSA-69618.2	31	-0.711221	-3.1421	0	0	0	393	tags=81%, list=20%, signal=100%		CHROMATIN REMODELING%GOBP%GO:0006338	15	0.316248	0.635437	0.90958	0.992999	1	206	tags=20%, list=16%, signal=23%
SEPARATION OF SISTER CHROMATIDS%REACTOME%R-HSA-2467813.1	36	-0.693326	-3.11963	0	0	0	393	tags=75%, list=20%, signal=92%		CELL MORPHOGENESIS%GOBP%GO:0000902	52	0.282055	0.632379	0.972892	0.993158	1	505	tags=35%, list=38%, signal=54%
M PHASE%REACTOME%R-HSA-68886.3	72	-0.574868	-3.11244	0	0	0	404	tags=65%, list=21%, signal=79%		WNT SIGNALING PATHWAY%PANTHER PATHWAY%P00057	21	0.300755	0.629979	0.936037	0.993008	1	576	tags=52%, list=44%, signal=92%
REGULATION OF CHROMOSOME ORGANIZATION%GOBP%GO:0033044	50	-0.626168	-3.06908	0	0	0	453	tags=72%, list=23%, signal=92%		NEURON PROJECTION DEVELOPMENT%GOBP%GO:0031175	51	0.280222	0.625051	0.967904	0.993836	1	403	tags=27%, list=31%, signal=38%
RHO GTPASE EFFECTORS%REACTOME DATABASE ID RELEASE 84%195258	44	-0.628421	-3.06729	0	0	0	393	tags=75%, list=20%, signal=92%		CELLULAR RESPONSE TO TUMOR NECROSIS FACTOR%GOBP%GO:0071356	19	0.302133	0.623872	0.940095	0.993154	1	400	tags=32%, list=30%, signal=45%
SPINDLE ORGANIZATION%GOBP%GO:0007051	36	-0.672042	-3.06667	0	0	0	393	tags=75%, list=20%, signal=92%		CELL PROJECTION ORGANIZATION%GOBP%GO:0030030	76	0.270823	0.617715	0.987994	0.994438	1	375	tags=25%, list=28%, signal=33%
RHO GTPASES ACTIVATE FORMINS%REACTOME%R-HSA-5663220.1	31	-0.703709	-3.05827	0	0	0	393	tags=81%, list=20%, signal=100%		CELL PROJECTION MORPHOGENESIS%GOBP%GO:0048858	43	0.278617	0.61697	0.97127	0.993581	1	505	tags=35%, list=38%, signal=55%
REGULATION OF METAPHASE/ANAPHASE TRANSITION OF CELL CYCLE%GOBP%GO:1902099	28	-0.708494	-3.05735	0	0	0	318	tags=71%, list=16%, signal=84%		SIGNALING BY RHO GTPASES, MIRO GTPASES AND RHOBTB3%REACTOME DATABASE ID RELEASE 84%9716542	56	0.27449	0.616646	0.977923	0.99257	1	372	tags=27%, list=28%, signal=36%
CELL CYCLE, MITOTIC%REACTOME%R-HSA-69278.4	128	-0.497156	-3.04207	0	0	0	412	tags=66%, list=21%, signal=79%		PLASMA MEMBRANE BOUNDED CELL PROJECTION ORGANIZATION%GOBP%GO:0120036	73	0.271603	0.614889	0.988488	0.992074	1	375	tags=25%, list=28%, signal=33%
AMPLIFICATION OF SIGNAL FROM UNATTACHED KINETOCHORES VIA A MAD2 INHIBITORY SIGNAL%REACTOME DATABASE ID RELEASE 84%141444	30	-0.700549	-3.03149	0	0	0	393	tags=80%, list=20%, signal=99%		CILIUM ORGANIZATION%GOBP%GO:0044782	16	0.303384	0.610959	0.939121	0.992373	1	513	tags=44%, list=39%, signal=71%
EML4 AND NUDC IN MITOTIC SPINDLE FORMATION%REACTOME DATABASE ID RELEASE 84%9648025	30	-0.700549	-3.02266	0	0	0	393	tags=80%, list=20%, signal=99%		TUBE MORPHOGENESIS%GOBP%GO:0035239	39	0.276512	0.610015	0.970692	0.991583	1	80	tags=8%, list=6%, signal=8%
REGULATION OF MITOTIC METAPHASE/ANAPHASE TRANSITION%GOBP%GO:0030071	28	-0.708494	-3.01495	0	0	0	318	tags=71%, list=16%, signal=84%		CELL PART MORPHOGENESIS%GOBP%GO:0032990	44	0.273077	0.608507	0.970367	0.99098	1	505	tags=34%, list=38%, signal=53%
CELL CYCLE%REACTOME DATABASE ID RELEASE 84%1640170	149	-0.493744	-3.00637	0	0	0	404	tags=62%, list=21%, signal=73%		IMMUNE RESPONSE-REGULATING CELL SURFACE RECEPTOR SIGNALING PATHWAY%GOBP%GO:0002768	24	0.28614	0.608194	0.955247	0.989971	1	509	tags=42%, list=39%, signal=67%
HALLMARK_MYC_TARGETS_V1%MSIGDBHALLMARK%HALLMARK_MYC_TARGETS_V1	28	-0.715181	-3.00565	0	0	0	307	tags=68%, list=16%, signal=79%		CELL MORPHOGENESIS INVOLVED IN NEURON DIFFERENTIATION%GOBP%GO:0048667	37	0.278317	0.60762	0.959153	0.989054	1	403	tags=24%, list=31%, signal=34%
REGULATION OF SISTER CHROMATID SEGREGATION%GOBP%GO:0033045	31	-0.701387	-2.98315	0	0	0	318	tags=71%, list=16%, signal=84%		SUDDEN INFANT DEATH SYNDROME (SIDS) SUSCEPTIBILITY PATHWAYS%WIKIPATHWAYS_20230810%WP706%HOMO SAPIENS	17	0.297981	0.60631	0.930871	0.988364	1	426	tags=29%, list=32%, signal=43%
AMPLIFICATION OF SIGNAL FROM THE KINETOCHORES%REACTOME%R-HSA-141424.2	30	-0.700549	-2.96601	0	0	0	393	tags=80%, list=20%, signal=99%		TISSUE MORPHOGENESIS%GOBP%GO:0048729	32	0.274516	0.594372	0.963941	0.991238	1	491	tags=38%, list=37%, signal=58%
DNA METABOLIC PROCESS%GOBP%GO:0006259	101	-0.514302	-2.94828	0	0	0	647	tags=72%, list=33%, signal=103%		REGULATION OF LYMPHOCYTE PROLIFERATION%GOBP%GO:0050670	15	0.292926	0.590377	0.949034	0.991407	1	134	tags=13%, list=10%, signal=15%
REGULATION OF MITOTIC SISTER CHROMATID SEPARATION%GOBP%GO:0010965	26	-0.714869	-2.9368	0	0	0	318	tags=73%, list=16%, signal=86%		GPCR LIGAND BINDING%REACTOME%R-HSA-500792.3	40	0.265363	0.585507	0.975228	0.991814	1	96	tags=8%, list=7%, signal=8%
MICROTUBULE CYTOSKELETON ORGANIZATION INVOLVED IN MITOSIS%GOBP%GO:1902850	37	-0.636604	-2.93334	0	0	0	393	tags=78%, list=20%, signal=96%		EMBRYONIC MORPHOGENESIS%GOBP%GO:0048598	33	0.265557	0.579938	0.970573	0.992348	1	471	tags=27%, list=36%, signal=41%
REGULATION OF CYTOKINESIS%GOBP%GO:0032465	19	-0.76951	-2.91841	0	0	0	328	tags=84%, list=17%, signal=100%		NEGATIVE REGULATION OF MAPK CASCADE%GOBP%GO:0043409	20	0.277466	0.579582	0.954286	0.991334	1	385	tags=40%, list=29%, signal=56%
ESTABLISHMENT OF CHROMOSOME LOCALIZATION%GOBP%GO:0051303	26	-0.69412	-2.90375	0	0	0	393	tags=77%, list=20%, signal=95%		INFLAMMATORY RESPONSE%GOBP%GO:0006954	27	0.269171	0.579053	0.957326	0.990366	1	522	tags=44%, list=40%, signal=72%
DNA REPLICATION%GOBP%GO:0006260	46	-0.598897	-2.89606	0	0	0	635	tags=85%, list=33%, signal=123%		SIGNALING BY RHO GTPASES%REACTOME DATABASE ID RELEASE 84%194315	55	0.25726	0.574169	0.985449	0.99069	1	372	tags=25%, list=28%, signal=34%
PLK1 SIGNALING EVENTS%PATHWAY INTERACTION DATABASE NCI-NATURE CURATED DATA%PLK1 SIGNALING EVENTS	20	-0.760875	-2.87224	0	0	0	393	tags=90%, list=20%, signal=112%		CELL PROJECTION ASSEMBLY%GOBP%GO:0030031	21	0.274318	0.571553	0.958833	0.990308	1	513	tags=38%, list=39%, signal=61%
REGULATION OF MITOTIC SISTER CHROMATID SEGREGATION%GOBP%GO:0033047	24	-0.71485	-2.86933	0	0	0	318	tags=75%, list=16%, signal=89%		IMMUNE RESPONSE-ACTIVATING CELL SURFACE RECEPTOR SIGNALING PATHWAY%GOBP%GO:0002429	22	0.271581	0.567528	0.959004	0.990344	1	509	tags=41%, list=39%, signal=66%
MITOTIC SPINDLE ORGANIZATION%GOBP%GO:0007052	26	-0.703507	-2.85502	0	0	0	393	tags=81%, list=20%, signal=100%		POSITIVE REGULATION OF LEUKOCYTE ACTIVATION%GOBP%GO:0002696	30	0.262598	0.565716	0.973374	0.989705	1	507	tags=40%, list=39%, signal=64%
REGULATION OF MITOTIC CELL CYCLE PHASE TRANSITION%GOBP%GO:1901990	63	-0.556902	-2.84411	0	0	0	393	tags=62%, list=20%, signal=75%		GLIOGENESIS%GOBP%GO:0042063	16	0.276671	0.561888	0.957889	0.98957	1	60	tags=6%, list=5%, signal=6%
CHROMOSOME LOCALIZATION%GOBP%GO:0050000	28	-0.668878	-2.82495	0	0	0	393	tags=71%, list=20%, signal=88%		AXONOGENESIS%GOBP%GO:0007409	31	0.257105	0.557295	0.966599	0.989668	1	108	tags=6%, list=8%, signal=7%
CELL CYCLE%GOBP%GO:0007049	191	-0.455895	-2.82355	0	0	0	404	tags=59%, list=21%, signal=67%		REGULATION OF WNT SIGNALING PATHWAY%GOBP%GO:0030111	29	0.258923	0.555555	0.969759	0.989019	1	313	tags=24%, list=24%, signal=31%
METAPHASE CHROMOSOME ALIGNMENT%GOBP%GO:0051310	26	-0.69412	-2.79171	0	0	0	393	tags=77%, list=20%, signal=95%		GROWTH%GOBP%GO:0040007	16	0.27303	0.551726	0.966578	0.988863	1	60	tags=6%, list=5%, signal=6%
CELL CYCLE PROCESS%GOBP%GO:0022402	178	-0.475318	-2.78945	0	0	0	393	tags=60%, list=20%, signal=68%		POSITIVE REGULATION OF CYTOSOLIC CALCIUM ION CONCENTRATION%GOBP%GO:0007204	18	0.268597	0.551131	0.963836	0.987906	1	446	tags=44%, list=34%, signal=66%
POSITIVE REGULATION OF CHROMOSOME SEPARATION%GOBP%GO:1905820	15	-0.802063	-2.76942	0	0	0	187	tags=73%, list=10%, signal=81%		DEVELOPMENTAL GROWTH%GOBP%GO:0048589	16	0.27303	0.550552	0.962194	0.986951	1	60	tags=6%, list=5%, signal=6%
RETINOBLASTOMA GENE IN CANCER%WIKIPATHWAYS_20230810%WP2446%HOMO SAPIENS	31	-0.643704	-2.76568	0	0	0	391	tags=74%, list=20%, signal=91%		POSITIVE REGULATION OF CELL ACTIVATION%GOBP%GO:0050867	31	0.254558	0.549878	0.978095	0.986023	1	507	tags=39%, list=39%, signal=61%
G2 M CHECKPOINTS%REACTOME DATABASE ID RELEASE 84%69481	30	-0.635719	-2.75343	0	0	0	395	tags=70%, list=20%, signal=87%		REGULATION OF MONONUCLEAR CELL PROLIFERATION%GOBP%GO:0032944	16	0.265799	0.537497	0.971261	0.987668	1	134	tags=13%, list=10%, signal=14%
NEGATIVE REGULATION OF CHROMOSOME SEGREGATION%GOBP%GO:0051985	15	-0.787008	-2.74882	0	0	0	318	tags=87%, list=16%, signal=103%		PLASMA MEMBRANE BOUNDED CELL PROJECTION ASSEMBLY%GOBP%GO:0120031	20	0.249116	0.519904	0.981221	0.990119	1	513	tags=35%, list=39%, signal=56%
DNA REPAIR%GOBP%GO:0006281	64	-0.550647	-2.74782	0	0	0	592	tags=72%, list=31%, signal=100%		POSITIVE REGULATION OF CELL PROJECTION ORGANIZATION%GOBP%GO:0031346	27	0.242353	0.517678	0.98773	0.989437	1	503	tags=44%, list=38%, signal=70%
NEGATIVE REGULATION OF MITOTIC METAPHASE/ANAPHASE TRANSITION%GOBP%GO:0045841	15	-0.787008	-2.74466	0	0	0	318	tags=87%, list=16%, signal=103%		DNA METABOLIC PROCESS%GOBP%GO:0006259	17	0.250265	0.506837	0.976608	0.990288	1	89	tags=6%, list=7%, signal=6%
NEGATIVE REGULATION OF METAPHASE/ANAPHASE TRANSITION OF CELL CYCLE%GOBP%GO:1902100	15	-0.787008	-2.72799	0	0	0	318	tags=87%, list=16%, signal=103%		CDC42 GTPASE CYCLE%REACTOME DATABASE ID RELEASE 84%9013148	18	0.243958	0.503285	0.975106	0.989781	1	342	tags=22%, list=26%, signal=30%
NEGATIVE REGULATION OF NUCLEAR DIVISION%GOBP%GO:0051784	18	-0.735131	-2.72175	0	0	0	335	tags=78%, list=17%, signal=93%		REGULATION OF LEUKOCYTE PROLIFERATION%GOBP%GO:0070663	18	0.244415	0.501968	0.979528	0.988901	1	134	tags=11%, list=10%, signal=12%
NEGATIVE REGULATION OF SISTER CHROMATID SEGREGATION%GOBP%GO:0033046	15	-0.787008	-2.71418	0	0	0	318	tags=87%, list=16%, signal=103%		GPCRS, CLASS A RHODOPSIN-LIKE%WIKIPATHWAYS_20230810%WP455%HOMO SAPIENS	18	-0.637363	-2.08152	0	0.0286892	0.0285	163	tags=44%, list=12%, signal=50%
PROTEIN-DNA COMPLEX ASSEMBLY%GOBP%GO:0065004	22	-0.687161	-2.71013	0	0	0	234	tags=64%, list=12%, signal=72%		REGULATION OF RESPONSE TO WOUNDING%GOBP%GO:1903034	21	-0.428529	-1.62539	0.0246914	0.230119	0.3785	48	tags=33%, list=4%, signal=34%
MITOTIC CELL CYCLE PROCESS%GOBP%GO:1903047	129	-0.470736	-2.70635	0	0	0	393	tags=64%, list=20%, signal=75%		HEART MORPHOGENESIS%GOBP%GO:0003007	19	-0.439233	-1.5899	0.0373832	0.186701	0.4455	72	tags=32%, list=5%, signal=33%
NEGATIVE REGULATION OF CHROMOSOME SEPARATION%GOBP%GO:1905819	15	-0.787008	-2.6985	0	0	0	318	tags=87%, list=16%, signal=103%		REGULATION OF WOUND HEALING%GOBP%GO:0061041	16	-0.452864	-1.49563	0.0362319	0.22857	0.6205	48	tags=44%, list=4%, signal=45%
AURORA B SIGNALING%PATHWAY INTERACTION DATABASE NCI-NATURE CURATED DATA%AURORA B SIGNALING	18	-0.728262	-2.69559	0	0	0	404	tags=94%, list=21%, signal=118%		TCF DEPENDENT SIGNALING IN RESPONSE TO WNT%REACTOME DATABASE ID RELEASE 84%201681	18	-0.378875	-1.32696	0.107843	0.436963	0.8965	57	tags=22%, list=4%, signal=23%
NEGATIVE REGULATION OF MITOTIC SISTER CHROMATID SEGREGATION%GOBP%GO:0033048	15	-0.787008	-2.69284	0	0	0	318	tags=87%, list=16%, signal=103%		REGULATION OF CELL-MATRIX ADHESION%GOBP%GO:0001952	17	-0.394519	-1.32235	0.102041	0.37234	0.898	53	tags=29%, list=4%, signal=30%
CELL CYCLE CHECKPOINTS%REACTOME DATABASE ID RELEASE 84%69620	65	-0.51363	-2.69127	0	0	0	395	tags=74%, list=20%, signal=90%		MONONUCLEAR CELL DIFFERENTIATION%GOBP%GO:1903131	20	-0.330052	-1.15958	0.230769	0.703898	0.9955	121	tags=35%, list=9%, signal=38%
MITOTIC METAPHASE AND ANAPHASE%REACTOME%R-HSA-2555396.2	50	-0.554718	-2.68417	0	0	0	393	tags=64%, list=20%, signal=78%		RESPONSE TO INTERLEUKIN-1%GOBP%GO:0070555	15	-0.350469	-1.15506	0.262774	0.628767	0.9965	47	tags=20%, list=4%, signal=21%
MITOTIC ANAPHASE%REACTOME%R-HSA-68882.2	49	-0.561696	-2.67657	0	0	0	393	tags=65%, list=20%, signal=80%		HALLMARK_UV_RESPONSE_DN%MSIGDBHALLMARK%HALLMARK_UV_RESPONSE_DN	21	-0.316186	-1.13958	0.236111	0.601754	0.998	67	tags=33%, list=5%, signal=35%
REGULATION OF CELL DIVISION%GOBP%GO:0051302	24	-0.678238	-2.67458	0	0	0	328	tags=71%, list=17%, signal=84%		SKIN DEVELOPMENT%GOBP%GO:0043588	15	-0.333285	-1.07479	0.320513	0.722469	1	70	tags=20%, list=5%, signal=21%
NEGATIVE REGULATION OF MITOTIC SISTER CHROMATID SEPARATION%GOBP%GO:2000816	15	-0.787008	-2.66269	0	0	0	318	tags=87%, list=16%, signal=103%		SIGNALING BY WNT%REACTOME DATABASE ID RELEASE 84%195721	28	-0.278875	-1.0569	0.325	0.705721	1	57	tags=21%, list=4%, signal=22%
NEGATIVE REGULATION OF CHROMOSOME ORGANIZATION%GOBP%GO:2001251	20	-0.699101	-2.62192	0	0	0	370	tags=75%, list=19%, signal=92%		POSITIVE REGULATION OF PROTEIN SECRETION%GOBP%GO:0050714	15	-0.311869	-1.02975	0.429577	0.71911	1	70	tags=20%, list=5%, signal=21%
NEGATIVE REGULATION OF MITOTIC NUCLEAR DIVISION%GOBP%GO:0045839	17	-0.739654	-2.61358	0	1.70765e-05	0.0005	318	tags=76%, list=16%, signal=91%		LEUKOCYTE DIFFERENTIATION%GOBP%GO:0002521	29	-0.272993	-1.00094	0.418605	0.740679	1	121	tags=31%, list=9%, signal=33%
CELL DIVISION%GOBP%GO:0051301	22	-0.657169	-2.61087	0	1.68138e-05	0.0005	326	tags=77%, list=17%, signal=92%		ADENYLATE CYCLASE-MODULATING G PROTEIN-COUPLED RECEPTOR SIGNALING PATHWAY%GOBP%GO:0007188	22	-0.270192	-0.930781	0.578313	0.881393	1	131	tags=23%, list=10%, signal=25%
MITOTIC CELL CYCLE%GOBP%GO:0000278	145	-0.452022	-2.60638	0	1.6559e-05	0.0005	404	tags=63%, list=21%, signal=73%		POSITIVE REGULATION OF LEUKOCYTE CELL-CELL ADHESION%GOBP%GO:1903039	24	-0.2488	-0.913646	0.553846	0.867827	1	30	tags=13%, list=2%, signal=13%
DNA-TEMPLATED DNA REPLICATION%GOBP%GO:0006261	37	-0.580773	-2.60571	0	1.63119e-05	0.0005	592	tags=78%, list=31%, signal=111%		CELL-CELL ADHESION VIA PLASMA-MEMBRANE ADHESION MOLECULES%GOBP%GO:0098742	20	-0.262743	-0.912645	0.60274	0.815884	1	75	tags=25%, list=6%, signal=26%
MITOTIC CELL CYCLE CHECKPOINT SIGNALING%GOBP%GO:0007093	29	-0.594301	-2.58362	0	3.20567e-05	0.001	336	tags=62%, list=17%, signal=74%		AXON DEVELOPMENT%GOBP%GO:0061564	36	-0.23176	-0.864844	0.809524	0.878128	1	78	tags=19%, list=6%, signal=20%
CELL CYCLE CHECKPOINT SIGNALING%GOBP%GO:0000075	34	-0.590817	-2.58098	0	3.15921e-05	0.001	336	tags=62%, list=17%, signal=73%		GLAND DEVELOPMENT%GOBP%GO:0048732	17	-0.247931	-0.825143	0.707965	0.911252	1	70	tags=12%, list=5%, signal=12%
PID_PLK1_PATHWAY%MSIGDB_C2%PID_PLK1_PATHWAY	15	-0.7486	-2.58016	0	3.11408e-05	0.001	393	tags=87%, list=20%, signal=108%		MORPHOGENESIS OF AN EPITHELIUM%GOBP%GO:0002009	22	-0.21244	-0.803959	0.728571	0.904095	1	70	tags=14%, list=5%, signal=14%
POSITIVE REGULATION OF CELL CYCLE PHASE TRANSITION%GOBP%GO:1901989	21	-0.678589	-2.57378	0	3.07022e-05	0.001	413	tags=71%, list=21%, signal=90%		G PROTEIN-COUPLED RECEPTOR SIGNALING PATHWAY%GOBP%GO:0007186	60	-0.19479	-0.764345	0.5	0.925624	1	85	tags=12%, list=6%, signal=12%
NUCLEIC ACID METABOLIC PROCESS%GOBP%GO:0090304	199	-0.398818	-2.57294	0	3.02757e-05	0.001	692	tags=61%, list=36%, signal=86%		OSSIFICATION%GOBP%GO:0001503	15	-0.229059	-0.756975	0.818841	0.893939	1	90	tags=20%, list=7%, signal=21%
REGULATION OF CELL CYCLE PHASE TRANSITION%GOBP%GO:1901987	80	-0.478862	-2.56944	0	2.9861e-05	0.001	336	tags=50%, list=17%, signal=58%		RESPONSE TO STEROID HORMONE%GOBP%GO:0048545	15	-0.22544	-0.747644	0.84375	0.865414	1	70	tags=20%, list=5%, signal=21%
POSITIVE REGULATION OF MITOTIC CELL CYCLE PHASE TRANSITION%GOBP%GO:1901992	17	-0.687589	-2.56616	0	2.94575e-05	0.001	386	tags=71%, list=20%, signal=87%
SIGNALING BY RHO GTPASES%REACTOME DATABASE ID RELEASE 84%194315	90	-0.472565	-2.56328	0	4.4479e-05	0.0015	393	tags=52%, list=20%, signal=62%
REGULATION OF CELL CYCLE PROCESS%GOBP%GO:0010564	130	-0.452351	-2.56271	0	4.38937e-05	0.0015	336	tags=53%, list=17%, signal=60%
MITOTIC METAPHASE CHROMOSOME ALIGNMENT%GOBP%GO:0007080	17	-0.696009	-2.56145	0	4.33237e-05	0.0015	357	tags=76%, list=18%, signal=93%
ACTIVATION OF ATR IN RESPONSE TO REPLICATION STRESS%REACTOME DATABASE ID RELEASE 84%176187	16	-0.734779	-2.54401	0	4.27682e-05	0.0015	395	tags=88%, list=20%, signal=109%
POSITIVE REGULATION OF CELL CYCLE PROCESS%GOBP%GO:0090068	58	-0.497924	-2.54354	0	4.22269e-05	0.0015	443	tags=76%, list=23%, signal=95%
SIGNALING BY RHO GTPASES, MIRO GTPASES AND RHOBTB3%REACTOME DATABASE ID RELEASE 84%9716542	90	-0.472565	-2.52	0	6.82798e-05	0.0025	393	tags=52%, list=20%, signal=62%
SPINDLE ASSEMBLY%GOBP%GO:0051225	17	-0.691768	-2.51797	0	6.74369e-05	0.0025	393	tags=76%, list=20%, signal=95%
POSITIVE REGULATION OF CELL CYCLE%GOBP%GO:0045787	71	-0.471979	-2.51468	0	6.66145e-05	0.0025	328	tags=56%, list=17%, signal=65%
CELL CYCLE%WIKIPATHWAYS_20230810%WP179%HOMO SAPIENS	26	-0.605014	-2.51291	0	6.58119e-05	0.0025	522	tags=77%, list=27%, signal=104%
MITOTIC CYTOKINESIS%GOBP%GO:0000281	19	-0.657387	-2.492	0	7.77608e-05	0.003	326	tags=79%, list=17%, signal=94%
DNA REPLICATION PRE-INITIATION%REACTOME%R-HSA-69002.2	22	-0.637944	-2.48788	0	7.68459e-05	0.003	517	tags=77%, list=27%, signal=104%
CYTOSKELETON-DEPENDENT CYTOKINESIS%GOBP%GO:0061640	19	-0.657387	-2.47353	0	7.59524e-05	0.003	326	tags=79%, list=17%, signal=94%
ACTIVATION OF THE PRE-REPLICATIVE COMPLEX%REACTOME DATABASE ID RELEASE 84%68962	17	-0.676409	-2.46574	0	7.50794e-05	0.003	517	tags=88%, list=27%, signal=119%
CYTOKINESIS%GOBP%GO:0000910	19	-0.657387	-2.46525	0	7.42262e-05	0.003	326	tags=79%, list=17%, signal=94%
DNA DAMAGE RESPONSE%GOBP%GO:0006974	98	-0.407915	-2.45701	0	8.46846e-05	0.0035	592	tags=64%, list=31%, signal=88%
DNA STRAND ELONGATION%REACTOME%R-HSA-69190.2	19	-0.665644	-2.44827	0	9.61583e-05	0.004	412	tags=74%, list=21%, signal=93%
REGULATION OF DNA REPLICATION%GOBP%GO:0006275	27	-0.586679	-2.43958	0	0.000119955	0.005	601	tags=85%, list=31%, signal=122%
DNA RECOMBINATION%GOBP%GO:0006310	35	-0.528144	-2.43022	0.00357143	0.000166934	0.007	699	tags=83%, list=36%, signal=127%
POSITIVE REGULATION OF MITOTIC CELL CYCLE%GOBP%GO:0045931	23	-0.620237	-2.42816	0	0.000165139	0.007	386	tags=61%, list=20%, signal=75%
ASSEMBLY OF THE PRE-REPLICATIVE COMPLEX%REACTOME%R-HSA-68867.8	15	-0.692513	-2.37837	0	0.000232793	0.01	336	tags=67%, list=17%, signal=80%
REGULATION OF DNA-TEMPLATED DNA REPLICATION%GOBP%GO:0090329	23	-0.59495	-2.37159	0	0.000230343	0.01	574	tags=87%, list=30%, signal=122%
NEGATIVE REGULATION OF MITOTIC CELL CYCLE PHASE TRANSITION%GOBP%GO:1901991	34	-0.530587	-2.3636	0	0.00023978	0.0105	336	tags=62%, list=17%, signal=73%
DNA REPLICATION%WIKIPATHWAYS_20230810%WP466%HOMO SAPIENS	17	-0.649979	-2.36117	0	0.000261086	0.0115	583	tags=88%, list=30%, signal=125%
DOUBLE-STRAND BREAK REPAIR%GOBP%GO:0006302	34	-0.527446	-2.36	0	0.000269513	0.012	592	tags=71%, list=31%, signal=100%
PROTEIN-DNA COMPLEX ORGANIZATION%GOBP%GO:0071824	56	-0.47679	-2.34993	0	0.000299913	0.0135	250	tags=41%, list=13%, signal=46%
DNA CONFORMATION CHANGE%GOBP%GO:0071103	16	-0.654706	-2.33246	0	0.00031648	0.0145	681	tags=100%, list=35%, signal=153%
DNA GEOMETRIC CHANGE%GOBP%GO:0032392	15	-0.670436	-2.31943	0	0.000376484	0.0175	252	tags=60%, list=13%, signal=68%
NEGATIVE REGULATION OF CELL CYCLE PHASE TRANSITION%GOBP%GO:1901988	44	-0.500313	-2.31638	0	0.000392819	0.0185	336	tags=55%, list=17%, signal=64%
NEGATIVE REGULATION OF CELL CYCLE PROCESS%GOBP%GO:0010948	54	-0.473737	-2.3112	0	0.000408064	0.0195	336	tags=52%, list=17%, signal=61%
E2F TRANSCRIPTION FACTOR NETWORK%PATHWAY INTERACTION DATABASE NCI-NATURE CURATED DATA%E2F TRANSCRIPTION FACTOR NETWORK	27	-0.547431	-2.30888	0	0.000415321	0.02	495	tags=67%, list=26%, signal=88%
ESTABLISHMENT OF ORGANELLE LOCALIZATION%GOBP%GO:0051656	53	-0.476646	-2.28658	0	0.000484845	0.0235	204	tags=43%, list=11%, signal=47%
NUCLEAR DNA REPLICATION%GOBP%GO:0033260	15	-0.651017	-2.27317	0	0.000560225	0.027	635	tags=93%, list=33%, signal=138%
ORGANELLE FISSION%GOBP%GO:0048285	64	-0.434256	-2.27254	0	0.00055499	0.027	404	tags=64%, list=21%, signal=78%
NEGATIVE REGULATION OF ORGANELLE ORGANIZATION%GOBP%GO:0010639	46	-0.460929	-2.25841	0	0.00068615	0.034	335	tags=50%, list=17%, signal=59%
CHROMATIN ORGANIZATION%GOBP%GO:0006325	47	-0.468338	-2.23602	0	0.000919971	0.046	250	tags=40%, list=13%, signal=45%
MICROTUBULE CYTOSKELETON ORGANIZATION%GOBP%GO:0000226	79	-0.42738	-2.23511	0	0.00092052	0.0465	371	tags=51%, list=19%, signal=60%
CELL CYCLE DNA REPLICATION%GOBP%GO:0044786	15	-0.651017	-2.21905	0	0.0011138	0.0555	635	tags=93%, list=33%, signal=138%
NUCLEAR DIVISION%GOBP%GO:0000280	61	-0.433633	-2.20417	0	0.00130334	0.0655	404	tags=66%, list=21%, signal=80%
DNA REPAIR PATHWAYS, FULL NETWORK%WIKIPATHWAYS_20230810%WP4946%HOMO SAPIENS	18	-0.610362	-2.20398	0.00217391	0.00129181	0.0655	412	tags=67%, list=21%, signal=84%
ORGANELLE LOCALIZATION%GOBP%GO:0051640	62	-0.41882	-2.16304	0	0.00185155	0.0925	204	tags=39%, list=11%, signal=42%
GOLGI-TO-ER RETROGRADE TRANSPORT%REACTOME%R-HSA-8856688.1	15	-0.634635	-2.16196	0.00393701	0.00183545	0.0925	270	tags=67%, list=14%, signal=77%
REGULATION OF MITOTIC CELL CYCLE%GOBP%GO:0007346	95	-0.387075	-2.15452	0	0.00198252	0.101	336	tags=47%, list=17%, signal=54%
REGULATION OF CELL CYCLE%GOBP%GO:0051726	175	-0.368226	-2.13742	0	0.00231382	0.1175	336	tags=44%, list=17%, signal=48%
CHROMATIN REMODELING%GOBP%GO:0006338	40	-0.463441	-2.13083	0.00384615	0.00237855	0.122	250	tags=43%, list=13%, signal=48%
REGULATION OF ORGANELLE ORGANIZATION%GOBP%GO:0033043	142	-0.358535	-2.10302	0	0.00298217	0.153	335	tags=41%, list=17%, signal=46%
G1 TO S CELL CYCLE CONTROL%WIKIPATHWAYS_20230810%WP45%HOMO SAPIENS	18	-0.589436	-2.10046	0.00441501	0.0030306	0.156	583	tags=83%, list=30%, signal=118%
NEGATIVE REGULATION OF MITOTIC CELL CYCLE%GOBP%GO:0045930	41	-0.449712	-2.0695	0	0.00390828	0.199	336	tags=51%, list=17%, signal=61%
REGULATION OF MITOTIC NUCLEAR DIVISION%GOBP%GO:0007088	42	-0.434961	-2.0552	0.00456621	0.00426038	0.2175	393	tags=69%, list=20%, signal=85%
PYRIMIDINE METABOLISM%WIKIPATHWAYS_20230810%WP4022%HOMO SAPIENS	18	-0.544727	-2.03821	0	0.00481627	0.243	623	tags=72%, list=32%, signal=105%
RECOMBINATIONAL REPAIR%GOBP%GO:0000725	22	-0.519738	-2.03294	0.00247525	0.00498044	0.253	592	tags=73%, list=31%, signal=104%
POSITIVE REGULATION OF CHROMOSOME ORGANIZATION%GOBP%GO:2001252	18	-0.556699	-2.02592	0	0.00528491	0.267	443	tags=67%, list=23%, signal=86%
TRANSLATION%REACTOME%R-HSA-72766.4	41	-0.437829	-2.02526	0	0.0052686	0.2685	1109	tags=100%, list=57%, signal=229%
REGULATION OF PLK1 ACTIVITY AT G2 M TRANSITION%REACTOME%R-HSA-2565942.1	15	-0.591614	-2.01921	0	0.00551287	0.2825	371	tags=60%, list=19%, signal=74%
HALLMARK_MITOTIC_SPINDLE%MSIGDBHALLMARK%HALLMARK_MITOTIC_SPINDLE	31	-0.467571	-1.99288	0.00310559	0.0066822	0.3285	603	tags=81%, list=31%, signal=115%
MITOCHONDRIAL TRANSLATION TERMINATION%REACTOME%R-HSA-5419276.1	21	-0.51147	-1.99062	0.00438597	0.00679404	0.336	959	tags=100%, list=49%, signal=196%
REGULATION OF NUCLEAR DIVISION%GOBP%GO:0051783	44	-0.424625	-1.98661	0	0.00697857	0.3465	393	tags=66%, list=20%, signal=81%
MITOCHONDRIAL TRANSLATION ELONGATION%REACTOME%R-HSA-5389840.1	21	-0.51147	-1.97091	0.00527705	0.00794791	0.388	959	tags=100%, list=49%, signal=196%
DOUBLE-STRAND BREAK REPAIR VIA HOMOLOGOUS RECOMBINATION%GOBP%GO:0000724	22	-0.519738	-1.95233	0	0.00916597	0.4295	592	tags=73%, list=31%, signal=104%
MITOCHONDRIAL TRANSLATION%REACTOME%R-HSA-5368287.1	21	-0.51147	-1.94921	0.00243902	0.00930989	0.437	959	tags=100%, list=49%, signal=196%
PID_E2F_PATHWAY%MSIGDB_C2%PID_E2F_PATHWAY	20	-0.520629	-1.94861	0	0.00925806	0.437	495	tags=65%, list=26%, signal=86%
MITOCHONDRIAL TRANSLATION%GOBP%GO:0032543	22	-0.485989	-1.94568	0.0025641	0.00943425	0.4455	959	tags=95%, list=49%, signal=187%
MITOCHONDRIAL TRANSLATION INITIATION%REACTOME%R-HSA-5368286.1	21	-0.51147	-1.93085	0.00233645	0.010517	0.4855	959	tags=100%, list=49%, signal=196%
DNA BIOSYNTHETIC PROCESS%GOBP%GO:0071897	17	-0.525236	-1.92457	0.00447427	0.0110878	0.504	875	tags=94%, list=45%, signal=170%
MITOCHONDRIAL GENE EXPRESSION%GOBP%GO:0140053	24	-0.477682	-1.92397	0	0.0110664	0.5065	980	tags=96%, list=51%, signal=191%
CENTROSOME CYCLE%GOBP%GO:0007098	16	-0.538155	-1.91411	0.00431965	0.0118539	0.5305	508	tags=69%, list=26%, signal=92%
MICROTUBULE ORGANIZING CENTER ORGANIZATION%GOBP%GO:0031023	18	-0.521945	-1.90229	0	0.0128092	0.559	508	tags=67%, list=26%, signal=89%
NEGATIVE REGULATION OF CELL CYCLE%GOBP%GO:0045786	64	-0.380556	-1.8697	0	0.015954	0.642	336	tags=47%, list=17%, signal=55%
EPITHELIAL TUBE MORPHOGENESIS%GOBP%GO:0060562	16	-0.525552	-1.85562	0.0103093	0.0174771	0.681	165	tags=44%, list=9%, signal=47%
CHORDATE EMBRYONIC DEVELOPMENT%GOBP%GO:0043009	23	-0.472613	-1.85325	0.00268817	0.0175721	0.683	222	tags=43%, list=11%, signal=49%
AURKA ACTIVATION BY TPX2%REACTOME DATABASE ID RELEASE 84%8854518	15	-0.530146	-1.84567	0.015534	0.018431	0.7005	920	tags=100%, list=47%, signal=189%
CELLULAR NITROGEN COMPOUND METABOLIC PROCESS%GOBP%GO:0034641	314	-0.223382	-1.84004	0	0.0190505	0.7155	594	tags=46%, list=31%, signal=55%
NONSENSE MEDIATED DECAY (NMD) ENHANCED BY THE EXON JUNCTION COMPLEX (EJC)%REACTOME%R-HSA-975957.1	15	-0.52661	-1.83801	0.010352	0.0191648	0.721	847	tags=93%, list=44%, signal=164%
CELL CYCLE G1/S PHASE TRANSITION%GOBP%GO:0044843	17	-0.513305	-1.83758	0.012848	0.019085	0.7215	489	tags=76%, list=25%, signal=101%
G1/S TRANSITION OF MITOTIC CELL CYCLE%GOBP%GO:0000082	17	-0.513305	-1.83658	0.00813008	0.0190903	0.724	489	tags=76%, list=25%, signal=101%
MICROTUBULE-BASED PROCESS%GOBP%GO:0007017	99	-0.326187	-1.81571	0	0.0222178	0.775	371	tags=44%, list=19%, signal=52%
REGULATION OF EXPRESSION OF SLITS AND ROBOS%REACTOME%R-HSA-9010553.1	19	-0.490625	-1.80896	0.00737101	0.0230789	0.7885	998	tags=100%, list=51%, signal=204%
NUCLEOBASE-CONTAINING COMPOUND METABOLIC PROCESS%GOBP%GO:0006139	252	-0.269673	-1.80675	0	0.0233652	0.7935	603	tags=49%, list=31%, signal=62%
EMBRYO DEVELOPMENT ENDING IN BIRTH OR EGG HATCHING%GOBP%GO:0009792	24	-0.4547	-1.80036	0.00956938	0.0242581	0.8075	222	tags=42%, list=11%, signal=46%
VALIDATED TARGETS OF C-MYC TRANSCRIPTIONAL ACTIVATION%PATHWAY INTERACTION DATABASE NCI-NATURE CURATED DATA%VALIDATED TARGETS OF C-MYC TRANSCRIPTIONAL ACTIVATION	15	-0.525013	-1.80004	0.0155642	0.0241495	0.8085	117	tags=40%, list=6%, signal=42%
NONSENSE-MEDIATED DECAY (NMD)%REACTOME%R-HSA-927802.2	15	-0.52661	-1.7953	0.0134875	0.0248491	0.8225	847	tags=93%, list=44%, signal=164%
PROCESSING OF CAPPED INTRON-CONTAINING PRE-MRNA%REACTOME%R-HSA-72203.4	23	-0.451035	-1.79217	0.00771208	0.0251221	0.8285	977	tags=96%, list=50%, signal=191%
HALLMARK_MYC_TARGETS_V2%MSIGDBHALLMARK%HALLMARK_MYC_TARGETS_V2	18	-0.485793	-1.78864	0.00829876	0.0256602	0.8345	681	tags=67%, list=35%, signal=102%
CHROMATIN MODIFYING ENZYMES%REACTOME DATABASE ID RELEASE 84%3247509	20	-0.455426	-1.78014	0.00968523	0.0268923	0.8525	297	tags=40%, list=15%, signal=47%
SIGNALING BY ROBO RECEPTORS%REACTOME DATABASE ID RELEASE 84%376176	24	-0.43926	-1.77688	0.00744417	0.0273609	0.8575	847	tags=83%, list=44%, signal=146%
POSITIVE REGULATION OF ORGANELLE ORGANIZATION%GOBP%GO:0010638	55	-0.350984	-1.77464	0	0.0276301	0.861	264	tags=44%, list=14%, signal=49%
REGULATION OF DNA METABOLIC PROCESS%GOBP%GO:0051052	57	-0.362194	-1.77438	0	0.0274992	0.8615	690	tags=74%, list=36%, signal=111%
CARDIAC CHAMBER DEVELOPMENT%GOBP%GO:0003205	15	-0.508142	-1.765	0.0128205	0.0289256	0.8805	289	tags=47%, list=15%, signal=54%
PROTEIN-RNA COMPLEX ASSEMBLY%GOBP%GO:0022618	16	-0.491006	-1.76498	0.0124481	0.0287601	0.8805	927	tags=94%, list=48%, signal=178%
REGULATION OF G2/M TRANSITION OF MITOTIC CELL CYCLE%GOBP%GO:0010389	23	-0.446826	-1.75921	0.0101266	0.0295916	0.889	386	tags=61%, list=20%, signal=75%
REGULATION OF RETINOBLASTOMA PROTEIN%PATHWAY INTERACTION DATABASE NCI-NATURE CURATED DATA%REGULATION OF RETINOBLASTOMA PROTEIN	16	-0.499283	-1.75303	0.0132159	0.0307479	0.9015	330	tags=56%, list=17%, signal=67%
POSITIVE REGULATION OF DNA METABOLIC PROCESS%GOBP%GO:0051054	31	-0.396265	-1.74963	0.00334448	0.0313233	0.9095	857	tags=87%, list=44%, signal=154%
RESPIRATORY ELECTRON TRANSPORT, ATP SYNTHESIS BY CHEMIOSMOTIC COUPLING, AND HEAT PRODUCTION BY UNCOUPLING PROTEINS.%REACTOME DATABASE ID RELEASE 84%163200	17	-0.479188	-1.73574	0.027957	0.0338197	0.9255	1019	tags=100%, list=53%, signal=209%
HALLMARK_DNA_REPAIR%MSIGDBHALLMARK%HALLMARK_DNA_REPAIR	21	-0.449536	-1.73444	0.0259434	0.0339368	0.9275	583	tags=62%, list=30%, signal=88%
CHROMATIN ORGANIZATION%REACTOME DATABASE ID RELEASE 84%4839726	20	-0.455426	-1.71357	0.0184332	0.0384191	0.9495	297	tags=40%, list=15%, signal=47%
RIBONUCLEOPROTEIN COMPLEX BIOGENESIS%GOBP%GO:0022613	47	-0.346127	-1.71303	0.00452489	0.0383591	0.951	1098	tags=96%, list=57%, signal=215%
RNA SPLICING, VIA TRANSESTERIFICATION REACTIONS%GOBP%GO:0000375	17	-0.479494	-1.70968	0.0281385	0.0389585	0.954	827	tags=82%, list=43%, signal=142%
RNA SPLICING%GOBP%GO:0008380	21	-0.439103	-1.70403	0.00925926	0.0399928	0.9575	832	tags=76%, list=43%, signal=132%
TELOMERE ORGANIZATION%GOBP%GO:0032200	15	-0.499369	-1.69662	0.026465	0.0414089	0.9615	862	tags=93%, list=44%, signal=167%
DNA REPLICATION%REACTOME%R-HSA-69306.5	36	-0.371508	-1.69643	0.0101695	0.0412246	0.9615	412	tags=69%, list=21%, signal=87%
PROTEIN-RNA COMPLEX ORGANIZATION%GOBP%GO:0071826	16	-0.491006	-1.68891	0.0230126	0.0428487	0.9655	927	tags=94%, list=48%, signal=178%
RNA SPLICING, VIA TRANSESTERIFICATION REACTIONS WITH BULGED ADENOSINE AS NUCLEOPHILE%GOBP%GO:0000377	16	-0.473904	-1.68483	0.0271967	0.0435568	0.9685	827	tags=81%, list=43%, signal=141%
REGULATION OF NCRNA TRANSCRIPTION%GOBP%GO:0140747	15	-0.483233	-1.68227	0.0263692	0.0440283	0.9695	249	tags=40%, list=13%, signal=46%
CAP-DEPENDENT TRANSLATION INITIATION%REACTOME DATABASE ID RELEASE 84%72737	15	-0.489085	-1.67933	0.0337302	0.0445967	0.9705	999	tags=100%, list=52%, signal=205%
SRP-DEPENDENT COTRANSLATIONAL PROTEIN TARGETING TO MEMBRANE%REACTOME DATABASE ID RELEASE 84%1799339	15	-0.487543	-1.67889	0.0326923	0.0444848	0.971	847	tags=87%, list=44%, signal=153%
REGULATION OF CELL CYCLE G2/M PHASE TRANSITION%GOBP%GO:1902749	27	-0.397918	-1.67339	0.0233236	0.0456911	0.9755	386	tags=52%, list=20%, signal=64%
EUKARYOTIC TRANSLATION INITIATION%REACTOME DATABASE ID RELEASE 84%72613	15	-0.489085	-1.67069	0.0262626	0.0462764	0.978	999	tags=100%, list=52%, signal=205%
MRNA SPLICING, VIA SPLICEOSOME%GOBP%GO:0000398	16	-0.473904	-1.66552	0.02537	0.0475406	0.9805	827	tags=81%, list=43%, signal=141%
DNA INTEGRITY CHECKPOINT SIGNALING%GOBP%GO:0031570	18	-0.452668	-1.6608	0.0196078	0.0486245	0.9825	577	tags=67%, list=30%, signal=94%
NUCLEOBASE-CONTAINING COMPOUND CATABOLIC PROCESS%GOBP%GO:0034655	25	-0.403424	-1.65976	0.0161725	0.0486071	0.9835	317	tags=36%, list=16%, signal=42%
METABOLISM OF RNA%REACTOME%R-HSA-8953854.6	72	-0.32741	-1.65967	0	0.0483846	0.9835	1098	tags=94%, list=57%, signal=210%
EUKARYOTIC TRANSLATION ELONGATION%REACTOME%R-HSA-156842.2	15	-0.486541	-1.65911	0.0389344	0.048215	0.9835	847	tags=87%, list=44%, signal=153%
RESPIRATORY ELECTRON TRANSPORT%REACTOME DATABASE ID RELEASE 84%611105	15	-0.483582	-1.65396	0.0333988	0.0495472	0.985	766	tags=80%, list=40%, signal=131%
INTRA-GOLGI AND RETROGRADE GOLGI-TO-ER TRAFFIC%REACTOME DATABASE ID RELEASE 84%6811442	18	-0.44995	-1.64436	0.0358744	0.0521144	0.9895	270	tags=56%, list=14%, signal=64%
REGULATION OF CELLULAR COMPONENT ORGANIZATION%GOBP%GO:0051128	252	-0.233121	-1.64378	0	0.052033	0.9895	264	tags=26%, list=14%, signal=26%
S PHASE%REACTOME%R-HSA-69242.2	42	-0.353603	-1.64349	0.0125523	0.0518536	0.9895	412	tags=69%, list=21%, signal=86%
HDR THROUGH HOMOLOGOUS RECOMBINATION (HRR)%REACTOME%R-HSA-5685942.1	16	-0.460371	-1.6354	0.0384615	0.0540335	0.9915	446	tags=56%, list=23%, signal=72%
NON-MEMBRANE-BOUNDED ORGANELLE ASSEMBLY%GOBP%GO:0140694	43	-0.347477	-1.62942	0.015625	0.0555381	0.9925	393	tags=47%, list=20%, signal=57%
EPIGENETIC REGULATION OF GENE EXPRESSION%REACTOME%R-HSA-212165.3	21	-0.422488	-1.61494	0.0407674	0.0598068	0.9945	416	tags=48%, list=21%, signal=60%
NCRNA METABOLIC PROCESS%GOBP%GO:0034660	55	-0.316212	-1.59887	0.0123457	0.0651002	0.997	1098	tags=93%, list=57%, signal=208%
SYNTHESIS OF DNA%REACTOME DATABASE ID RELEASE 84%69239	33	-0.360563	-1.59664	0.0522388	0.0656144	0.9975	412	tags=70%, list=21%, signal=87%
NEDDYLATION%REACTOME DATABASE ID RELEASE 84%8951664	16	-0.462772	-1.59122	0.0491453	0.0672622	0.9975	324	tags=44%, list=17%, signal=52%
HETEROCYCLE METABOLIC PROCESS%GOBP%GO:0046483	265	-0.233572	-1.58534	0	0.0691757	0.998	603	tags=48%, list=31%, signal=60%
MRNA SPLICING%REACTOME DATABASE ID RELEASE 84%72172	17	-0.437013	-1.57971	0.0555556	0.0710136	0.9985	969	tags=94%, list=50%, signal=186%
TRANSLATION%GOBP%GO:0006412	44	-0.336691	-1.57342	0.0273973	0.0730681	0.999	847	tags=75%, list=44%, signal=130%
CELL CYCLE G2/M PHASE TRANSITION%GOBP%GO:0044839	18	-0.424298	-1.56001	0.04534	0.0781557	1	386	tags=72%, list=20%, signal=89%
PRE-MRNA SPLICING%REACTOME%R-HSA-72163.4	17	-0.437013	-1.55499	0.0512249	0.0797742	1	969	tags=94%, list=50%, signal=186%
METHYLATION%GOBP%GO:0032259	17	-0.428815	-1.55081	0.0258065	0.0813149	1	799	tags=76%, list=41%, signal=129%
RNA METABOLIC PROCESS%GOBP%GO:0016070	112	-0.25732	-1.54018	0	0.0857411	1	1108	tags=87%, list=57%, signal=190%
REGULATION OF G1/S TRANSITION OF MITOTIC CELL CYCLE%GOBP%GO:2000045	17	-0.42993	-1.53842	0.0578158	0.0861627	1	522	tags=59%, list=27%, signal=80%
REGULATION OF MICROTUBULE CYTOSKELETON ORGANIZATION%GOBP%GO:0070507	22	-0.400784	-1.53709	0.0377359	0.0863174	1	333	tags=41%, list=17%, signal=49%
RNA PROCESSING%GOBP%GO:0006396	67	-0.300571	-1.53236	0	0.0881113	1	1108	tags=91%, list=57%, signal=205%
TGF-BETA SIGNALING PATHWAY%PANTHER PATHWAY%P00052	16	-0.425954	-1.52863	0.0704225	0.0892274	1	128	tags=31%, list=7%, signal=33%
NEGATIVE REGULATION OF CELLULAR COMPONENT ORGANIZATION%GOBP%GO:0051129	75	-0.273788	-1.51318	0	0.0964562	1	335	tags=36%, list=17%, signal=42%
RESPONSE OF EIF2AK4 (GCN2) TO AMINO ACID DEFICIENCY%REACTOME%R-HSA-9633012.2	15	-0.437648	-1.51168	0.0613108	0.0968718	1	847	tags=87%, list=44%, signal=153%
RHOA GTPASE CYCLE%REACTOME DATABASE ID RELEASE 84%8980692	21	-0.384097	-1.50697	0.0479798	0.0987591	1	431	tags=48%, list=22%, signal=61%
PEPTIDE BIOSYNTHETIC PROCESS%GOBP%GO:0043043	45	-0.312208	-1.50543	0.0285714	0.0991123	1	847	tags=73%, list=44%, signal=127%
MYELOID LEUKOCYTE DIFFERENTIATION%GOBP%GO:0002573	17	-0.421589	-1.49825	0.0629067	0.102259	1	184	tags=35%, list=9%, signal=39%
FACTORS INVOLVED IN MEGAKARYOCYTE DEVELOPMENT AND PLATELET PRODUCTION%REACTOME%R-HSA-983231.2	19	-0.401719	-1.49802	0.0623608	0.101895	1	270	tags=58%, list=14%, signal=67%
BETA-CATENIN INDEPENDENT WNT SIGNALING%REACTOME DATABASE ID RELEASE 84%3858494	15	-0.431068	-1.49718	0.0678643	0.101727	1	212	tags=33%, list=11%, signal=37%
NEGATIVE REGULATION OF GENE EXPRESSION, EPIGENETIC%GOBP%GO:0045814	15	-0.431058	-1.49627	0.0578512	0.101821	1	527	tags=67%, list=27%, signal=91%
POSITIVE REGULATION OF CYTOSKELETON ORGANIZATION%GOBP%GO:0051495	16	-0.426128	-1.49131	0.0954447	0.103803	1	222	tags=38%, list=11%, signal=42%
INFLUENZA VIRAL RNA TRANSCRIPTION AND REPLICATION%REACTOME%R-HSA-168273.3	19	-0.393301	-1.48817	0.0717391	0.104912	1	998	tags=95%, list=51%, signal=193%
REGULATION OF MICROTUBULE POLYMERIZATION OR DEPOLYMERIZATION%GOBP%GO:0031110	16	-0.423648	-1.48419	0.0838207	0.106441	1	876	tags=88%, list=45%, signal=158%
HEART MORPHOGENESIS%GOBP%GO:0003007	23	-0.376928	-1.47814	0.0648379	0.109169	1	275	tags=35%, list=14%, signal=40%
ESTABLISHMENT OF LOCALIZATION IN CELL%GOBP%GO:0051649	136	-0.246371	-1.46666	0.0357143	0.11514	1	204	tags=24%, list=11%, signal=24%
REGULATION OF CYTOSKELETON ORGANIZATION%GOBP%GO:0051493	52	-0.298285	-1.46644	0.0322581	0.114733	1	333	tags=35%, list=17%, signal=41%
HETEROCYCLE CATABOLIC PROCESS%GOBP%GO:0046700	30	-0.330973	-1.45963	0.0574713	0.118434	1	317	tags=33%, list=16%, signal=39%
MRNA METABOLIC PROCESS%GOBP%GO:0016071	31	-0.332666	-1.45878	0.039604	0.11839	1	827	tags=68%, list=43%, signal=116%
MUSCLE ORGAN DEVELOPMENT%GOBP%GO:0007517	16	-0.406054	-1.45673	0.074364	0.11899	1	519	tags=56%, list=27%, signal=76%
RIBOSOME BIOGENESIS%GOBP%GO:0042254	39	-0.316085	-1.45602	0.0344828	0.118869	1	1098	tags=95%, list=57%, signal=214%
MITOCHONDRION ORGANIZATION%GOBP%GO:0007005	47	-0.303565	-1.45247	0.021978	0.12066	1	1019	tags=87%, list=53%, signal=179%
POSITIVE REGULATION OF CELLULAR COMPONENT ORGANIZATION%GOBP%GO:0051130	104	-0.257819	-1.45087	0.0192308	0.121108	1	264	tags=31%, list=14%, signal=34%
EPITHELIAL TO MESENCHYMAL TRANSITION%GOBP%GO:0001837	17	-0.40325	-1.44253	0.0715835	0.125565	1	292	tags=29%, list=15%, signal=34%
ANTIGEN PROCESSING: UBIQUITINATION & PROTEASOME DEGRADATION%REACTOME DATABASE ID RELEASE 84%983168	18	-0.404052	-1.43709	0.0961969	0.128598	1	229	tags=33%, list=12%, signal=37%
REGULATION OF MICROTUBULE-BASED PROCESS%GOBP%GO:0032886	34	-0.315445	-1.42942	0.0810811	0.132948	1	333	tags=35%, list=17%, signal=42%
MACROMOLECULE METHYLATION%GOBP%GO:0043414	16	-0.41139	-1.42093	0.0898204	0.138031	1	799	tags=75%, list=41%, signal=127%
PROTEIN-CONTAINING COMPLEX ASSEMBLY%GOBP%GO:0065003	106	-0.239558	-1.41519	0.0222222	0.141287	1	587	tags=44%, list=30%, signal=60%
REGULATION OF POST-TRANSLATIONAL PROTEIN MODIFICATION%GOBP%GO:1901873	30	-0.324523	-1.40815	0.104027	0.145604	1	292	tags=37%, list=15%, signal=42%
VIRAL MRNA TRANSLATION%REACTOME%R-HSA-192823.4	15	-0.412075	-1.40713	0.115914	0.145634	1	847	tags=87%, list=44%, signal=153%
CELLULAR AROMATIC COMPOUND METABOLIC PROCESS%GOBP%GO:0006725	270	-0.230379	-1.40698	0	0.145129	1	603	tags=47%, list=31%, signal=59%
MRNA PROCESSING%GOBP%GO:0006397	19	-0.379296	-1.40575	0.0831409	0.145295	1	827	tags=74%, list=43%, signal=127%
CELLULAR NITROGEN COMPOUND CATABOLIC PROCESS%GOBP%GO:0044270	31	-0.323449	-1.40558	0.0714286	0.144835	1	317	tags=32%, list=16%, signal=38%
DNA DAMAGE CHECKPOINT SIGNALING%GOBP%GO:0000077	15	-0.408303	-1.40006	0.118126	0.148048	1	285	tags=40%, list=15%, signal=47%
PROTEIN-CONTAINING COMPLEX ORGANIZATION%GOBP%GO:0043933	150	-0.23554	-1.39833	0	0.148719	1	593	tags=45%, list=31%, signal=60%
NCRNA PROCESSING%GOBP%GO:0034470	45	-0.289811	-1.39564	0.0845771	0.15003	1	1098	tags=91%, list=57%, signal=205%
REGULATION OF LEUKOCYTE PROLIFERATION%GOBP%GO:0070663	15	-0.395338	-1.39289	0.107724	0.151454	1	520	tags=53%, list=27%, signal=72%
GPCR LIGAND BINDING%REACTOME%R-HSA-500792.3	33	-0.316467	-1.38761	0.0727273	0.15474	1	150	tags=24%, list=8%, signal=26%
RNA BIOSYNTHETIC PROCESS%GOBP%GO:0032774	36	-0.302379	-1.38205	0.0693431	0.15857	1	671	tags=61%, list=35%, signal=92%
EMBRYONIC MORPHOGENESIS%GOBP%GO:0048598	30	-0.32417	-1.37611	0.0866667	0.162394	1	247	tags=33%, list=13%, signal=38%
EPITHELIAL TO MESENCHYMAL TRANSITION IN COLORECTAL CANCER%WIKIPATHWAYS_20230810%WP4239%HOMO SAPIENS	16	-0.389507	-1.3713	0.0983936	0.165336	1	166	tags=31%, list=9%, signal=34%
REGULATION OF WOUND HEALING%GOBP%GO:0061041	19	-0.362871	-1.37075	0.0959821	0.165121	1	31	tags=21%, list=2%, signal=21%
G2/M TRANSITION OF MITOTIC CELL CYCLE%GOBP%GO:0000086	17	-0.396084	-1.36655	0.103516	0.167861	1	386	tags=71%, list=20%, signal=87%
REGULATION OF BODY FLUID LEVELS%GOBP%GO:0050878	26	-0.331697	-1.36202	0.106952	0.17069	1	31	tags=19%, list=2%, signal=19%
POSITIVE REGULATION OF CATALYTIC ACTIVITY%GOBP%GO:0043085	100	-0.243106	-1.36186	0.0153846	0.170092	1	167	tags=20%, list=9%, signal=21%
POSITIVE REGULATION OF GTPASE ACTIVITY%GOBP%GO:0043547	16	-0.37785	-1.36157	0.127932	0.169687	1	167	tags=25%, list=9%, signal=27%
REGULATION OF INTERLEUKIN-6 PRODUCTION%GOBP%GO:0032675	16	-0.384894	-1.35958	0.106996	0.170627	1	42	tags=19%, list=2%, signal=19%
NUCLEUS ORGANIZATION%GOBP%GO:0006997	15	-0.393219	-1.35115	0.148221	0.176745	1	663	tags=80%, list=34%, signal=121%
RRNA METABOLIC PROCESS%GOBP%GO:0016072	34	-0.3025	-1.34343	0.122677	0.182423	1	1098	tags=94%, list=57%, signal=213%
RRNA PROCESSING%REACTOME%R-HSA-72312.3	31	-0.316721	-1.34197	0.0865052	0.182927	1	1098	tags=97%, list=57%, signal=220%
MONONUCLEAR CELL DIFFERENTIATION%GOBP%GO:1903131	27	-0.316389	-1.33713	0.103746	0.186403	1	184	tags=26%, list=9%, signal=28%
RRNA PROCESSING IN THE NUCLEUS AND CYTOSOL%REACTOME%R-HSA-8868773.3	29	-0.310256	-1.3256	0.12963	0.195769	1	1098	tags=97%, list=57%, signal=219%
CELLULAR RESPONSE TO GROWTH FACTOR STIMULUS%GOBP%GO:0071363	37	-0.291763	-1.32538	0.109929	0.195216	1	184	tags=24%, list=9%, signal=26%
REGULATION OF RESPONSE TO WOUNDING%GOBP%GO:1903034	21	-0.345544	-1.32487	0.171765	0.195009	1	31	tags=19%, list=2%, signal=19%
TRANSCRIPTIONAL REGULATION BY RUNX1%REACTOME DATABASE ID RELEASE 84%8878171	18	-0.369512	-1.32276	0.147186	0.196221	1	207	tags=33%, list=11%, signal=37%
DNA-TEMPLATED TRANSCRIPTION%GOBP%GO:0006351	33	-0.295662	-1.31734	0.105085	0.200245	1	671	tags=61%, list=35%, signal=91%
RESPONSE TO TRANSFORMING GROWTH FACTOR BETA%GOBP%GO:0071559	19	-0.350059	-1.31657	0.125551	0.200183	1	157	tags=32%, list=8%, signal=34%
POSITIVE REGULATION OF CELL DEVELOPMENT%GOBP%GO:0010720	26	-0.318588	-1.31614	0.128415	0.199765	1	211	tags=27%, list=11%, signal=30%
RESPONSE TO GROWTH FACTOR%GOBP%GO:0070848	39	-0.282656	-1.31554	0.113821	0.199581	1	184	tags=23%, list=9%, signal=25%
CELLULAR RESPONSE TO TRANSFORMING GROWTH FACTOR BETA STIMULUS%GOBP%GO:0071560	18	-0.358373	-1.31034	0.154362	0.20375	1	157	tags=33%, list=8%, signal=36%
REGULATION OF SUPRAMOLECULAR FIBER ORGANIZATION%GOBP%GO:1902903	34	-0.295391	-1.30938	0.139706	0.203974	1	333	tags=35%, list=17%, signal=42%
POSITIVE REGULATION OF POST-TRANSLATIONAL PROTEIN MODIFICATION%GOBP%GO:1901875	21	-0.339425	-1.30674	0.163366	0.205439	1	277	tags=33%, list=14%, signal=38%
REGULATION OF PROTEIN MODIFICATION BY SMALL PROTEIN CONJUGATION OR REMOVAL%GOBP%GO:1903320	24	-0.321093	-1.30615	0.153846	0.205301	1	292	tags=38%, list=15%, signal=44%
ORGANIC CYCLIC COMPOUND METABOLIC PROCESS%GOBP%GO:1901360	286	-0.197238	-1.30536	0	0.205351	1	375	tags=30%, list=19%, signal=31%
POSITIVE REGULATION OF HYDROLASE ACTIVITY%GOBP%GO:0051345	42	-0.284696	-1.3042	0.0755556	0.205671	1	184	tags=21%, list=9%, signal=23%
SUMOYLATION%REACTOME DATABASE ID RELEASE 84%2990846	24	-0.313618	-1.30074	0.125	0.208227	1	590	tags=63%, list=30%, signal=89%
NEGATIVE REGULATION OF CELL DIFFERENTIATION%GOBP%GO:0045596	58	-0.253383	-1.29685	0.0897436	0.210988	1	196	tags=22%, list=10%, signal=24%
CELLULAR RESPONSE TO STARVATION%REACTOME%R-HSA-9711097.2	19	-0.344797	-1.28907	0.169265	0.217491	1	847	tags=79%, list=44%, signal=139%
MYELOID CELL DIFFERENTIATION%GOBP%GO:0030099	24	-0.321455	-1.28227	0.163588	0.223523	1	184	tags=33%, list=9%, signal=36%
SUMO E3 LIGASES SUMOYLATE TARGET PROTEINS%REACTOME DATABASE ID RELEASE 84%3108232	24	-0.313618	-1.27865	0.161954	0.226368	1	590	tags=63%, list=30%, signal=89%
CLASS A 1 (RHODOPSIN-LIKE RECEPTORS)%REACTOME DATABASE ID RELEASE 84%373076	25	-0.31168	-1.27717	0.146667	0.226983	1	149	tags=24%, list=8%, signal=26%
REGULATION OF CYSTEINE-TYPE ENDOPEPTIDASE ACTIVITY INVOLVED IN APOPTOTIC PROCESS%GOBP%GO:0043281	21	-0.334495	-1.27437	0.163683	0.229104	1	226	tags=29%, list=12%, signal=32%
APOPTOSIS%REACTOME DATABASE ID RELEASE 84%109581	18	-0.346973	-1.27035	0.174107	0.232129	1	278	tags=33%, list=14%, signal=39%
EMBRYONIC ORGAN DEVELOPMENT%GOBP%GO:0048568	26	-0.310193	-1.27012	0.157593	0.231526	1	222	tags=35%, list=11%, signal=39%
NEGATIVE REGULATION OF GROWTH%GOBP%GO:0045926	28	-0.305782	-1.26868	0.131902	0.232108	1	199	tags=29%, list=10%, signal=31%
CELLULAR RESPIRATION%GOBP%GO:0045333	19	-0.34915	-1.26857	0.164045	0.231401	1	957	tags=89%, list=49%, signal=175%
ESTABLISHMENT OR MAINTENANCE OF CELL POLARITY%GOBP%GO:0007163	19	-0.354321	-1.26786	0.160183	0.231353	1	357	tags=42%, list=18%, signal=51%
MAJOR PATHWAY OF RRNA PROCESSING IN THE NUCLEOLUS AND CYTOSOL%REACTOME%R-HSA-6791226.3	27	-0.298237	-1.25737	0.16954	0.241527	1	1098	tags=96%, list=57%, signal=219%
TRNA METABOLIC PROCESS%GOBP%GO:0006399	16	-0.351014	-1.25648	0.178218	0.24156	1	1265	tags=100%, list=65%, signal=285%
G PROTEIN-COUPLED RECEPTOR SIGNALING PATHWAY%GOBP%GO:0007186	49	-0.259503	-1.25373	0.144509	0.243468	1	149	tags=18%, list=8%, signal=19%
POSITIVE REGULATION OF PHOSPHATIDYLINOSITOL 3-KINASE/PROTEIN KINASE B SIGNAL TRANSDUCTION%GOBP%GO:0051897	20	-0.328126	-1.2504	0.192857	0.246028	1	227	tags=35%, list=12%, signal=39%
RESPONSE TO RADIATION%GOBP%GO:0009314	25	-0.314121	-1.24631	0.172911	0.249334	1	577	tags=52%, list=30%, signal=73%
NEGATIVE REGULATION OF DEVELOPMENTAL PROCESS%GOBP%GO:0051093	83	-0.234862	-1.24183	0.153846	0.253199	1	265	tags=27%, list=14%, signal=29%
REGULATION OF PROTEIN UBIQUITINATION%GOBP%GO:0031396	20	-0.328389	-1.23907	0.197647	0.255242	1	292	tags=40%, list=15%, signal=47%
RRNA PROCESSING%GOBP%GO:0006364	31	-0.283794	-1.23846	0.147541	0.254996	1	1098	tags=94%, list=57%, signal=212%
AROMATIC COMPOUND CATABOLIC PROCESS%GOBP%GO:0019439	30	-0.291753	-1.23794	0.189542	0.254695	1	317	tags=33%, list=16%, signal=39%
REGULATION OF COLD-INDUCED THERMOGENESIS%GOBP%GO:0120161	16	-0.349636	-1.23072	0.206208	0.261598	1	175	tags=38%, list=9%, signal=41%
ALPHA-AMINO ACID METABOLIC PROCESS%GOBP%GO:1901605	16	-0.353557	-1.22901	0.222449	0.262677	1	167	tags=25%, list=9%, signal=27%
LEUKOCYTE DIFFERENTIATION%GOBP%GO:0002521	34	-0.278585	-1.22371	0.185771	0.268012	1	184	tags=24%, list=9%, signal=26%
MORPHOGENESIS OF AN EPITHELIUM%GOBP%GO:0002009	22	-0.315019	-1.22171	0.201058	0.269394	1	165	tags=36%, list=9%, signal=39%
RESPONSE TO LIGHT STIMULUS%GOBP%GO:0009416	16	-0.350576	-1.21772	0.237792	0.273073	1	522	tags=50%, list=27%, signal=68%
AEROBIC RESPIRATION%GOBP%GO:0009060	17	-0.335766	-1.21577	0.202532	0.27452	1	1019	tags=94%, list=53%, signal=197%
CELLULAR RESPONSE TO STRESS%GOBP%GO:0033554	177	-0.202571	-1.21318	0	0.276511	1	370	tags=34%, list=19%, signal=38%
REGULATION OF CELL CYCLE G1/S PHASE TRANSITION%GOBP%GO:1902806	22	-0.324124	-1.21306	0.214085	0.275722	1	457	tags=55%, list=24%, signal=71%
NEGATIVE REGULATION OF TRANSCRIPTION BY RNA POLYMERASE II%GOBP%GO:0000122	83	-0.221944	-1.21076	0.117647	0.277542	1	218	tags=23%, list=11%, signal=25%
HALLMARK_INFLAMMATORY_RESPONSE%MSIGDBHALLMARK%HALLMARK_INFLAMMATORY_RESPONSE	28	-0.294576	-1.20946	0.215385	0.278093	1	42	tags=14%, list=2%, signal=14%
ORGANELLE BIOGENESIS AND MAINTENANCE%REACTOME%R-HSA-1852241.5	30	-0.276455	-1.20882	0.178344	0.27788	1	1018	tags=80%, list=53%, signal=166%
HALLMARK_UV_RESPONSE_DN%MSIGDBHALLMARK%HALLMARK_UV_RESPONSE_DN	18	-0.32503	-1.20472	0.228637	0.281905	1	249	tags=39%, list=13%, signal=44%
EMBRYO DEVELOPMENT%GOBP%GO:0009790	50	-0.243518	-1.20178	0.175	0.284584	1	247	tags=30%, list=13%, signal=33%
POSITIVE REGULATION OF CELLULAR COMPONENT BIOGENESIS%GOBP%GO:0044089	38	-0.259833	-1.20107	0.168103	0.284561	1	222	tags=24%, list=11%, signal=26%
CELL-CELL JUNCTION ORGANIZATION%GOBP%GO:0045216	26	-0.299301	-1.20092	0.223404	0.283771	1	112	tags=15%, list=6%, signal=16%
POSITIVE REGULATION OF CYSTEINE-TYPE ENDOPEPTIDASE ACTIVITY INVOLVED IN APOPTOTIC PROCESS%GOBP%GO:0043280	16	-0.338539	-1.19995	0.229814	0.283985	1	226	tags=31%, list=12%, signal=35%
POSITIVE REGULATION OF PROTEIN MODIFICATION BY SMALL PROTEIN CONJUGATION OR REMOVAL%GOBP%GO:1903322	15	-0.357337	-1.19819	0.256881	0.285382	1	152	tags=27%, list=8%, signal=29%
EPIGENETIC REGULATION OF GENE EXPRESSION%GOBP%GO:0040029	20	-0.319486	-1.1958	0.234097	0.287376	1	330	tags=40%, list=17%, signal=48%
INFLUENZA INFECTION%REACTOME DATABASE ID RELEASE 84%168255	23	-0.291705	-1.17967	0.25	0.306133	1	998	tags=91%, list=51%, signal=186%
RHO GTPASE CYCLE%REACTOME%R-HSA-9012999.2	53	-0.235763	-1.17829	0.191781	0.306906	1	387	tags=32%, list=20%, signal=39%
REGULATION OF BINDING%GOBP%GO:0051098	42	-0.247675	-1.1705	0.201878	0.315879	1	262	tags=31%, list=14%, signal=35%
PROTEASOMAL PROTEIN CATABOLIC PROCESS%GOBP%GO:0010498	28	-0.273132	-1.16511	0.245161	0.321841	1	41	tags=14%, list=2%, signal=14%
REGULATION OF LIPID METABOLISM BY PPARALPHA%REACTOME%R-HSA-400206.6	15	-0.332661	-1.15863	0.288603	0.329068	1	184	tags=33%, list=9%, signal=37%
ENERGY DERIVATION BY OXIDATION OF ORGANIC COMPOUNDS%GOBP%GO:0015980	24	-0.28669	-1.14936	0.243968	0.340174	1	957	tags=83%, list=49%, signal=163%
PPARA ACTIVATES GENE EXPRESSION%REACTOME DATABASE ID RELEASE 84%1989781	15	-0.332661	-1.14913	0.272366	0.339423	1	184	tags=33%, list=9%, signal=37%
NUCLEOSIDE TRIPHOSPHATE METABOLIC PROCESS%GOBP%GO:0009141	15	-0.329366	-1.14436	0.310078	0.344844	1	1019	tags=93%, list=53%, signal=195%
P73 TRANSCRIPTION FACTOR NETWORK%PATHWAY INTERACTION DATABASE NCI-NATURE CURATED DATA%P73 TRANSCRIPTION FACTOR NETWORK	15	-0.329455	-1.14423	0.266129	0.343946	1	305	tags=47%, list=16%, signal=55%
REGULATION OF EPITHELIAL TO MESENCHYMAL TRANSITION%GOBP%GO:0010717	23	-0.292439	-1.14103	0.276382	0.347393	1	166	tags=26%, list=9%, signal=28%
OXIDATIVE PHOSPHORYLATION%GOBP%GO:0006119	16	-0.328483	-1.13838	0.265086	0.34985	1	1019	tags=94%, list=53%, signal=196%
REGULATION OF NUCLEAR SMAD2 3 SIGNALING%PATHWAY INTERACTION DATABASE NCI-NATURE CURATED DATA%REGULATION OF NUCLEAR SMAD2 3 SIGNALING	15	-0.323748	-1.13259	0.287645	0.357012	1	297	tags=33%, list=15%, signal=39%
REGULATION OF CELLULAR COMPONENT BIOGENESIS%GOBP%GO:0044087	86	-0.205892	-1.12447	0.239437	0.367332	1	328	tags=26%, list=17%, signal=29%
REGULATION OF ENDOTHELIAL CELL PROLIFERATION%GOBP%GO:0001936	18	-0.312815	-1.12104	0.305556	0.371027	1	275	tags=33%, list=14%, signal=38%
POSITIVE REGULATION OF LEUKOCYTE CELL-CELL ADHESION%GOBP%GO:1903039	17	-0.312851	-1.12006	0.293362	0.371201	1	143	tags=24%, list=7%, signal=25%
POSITIVE REGULATION OF PROTEOLYSIS%GOBP%GO:0045862	40	-0.238832	-1.11876	0.306667	0.371857	1	246	tags=25%, list=13%, signal=28%
AMINO ACID METABOLIC PROCESS%GOBP%GO:0006520	21	-0.288237	-1.10929	0.322892	0.384194	1	636	tags=52%, list=33%, signal=77%
POSITIVE REGULATION OF CELL PROJECTION ORGANIZATION%GOBP%GO:0031346	29	-0.259917	-1.10226	0.294118	0.393111	1	320	tags=31%, list=17%, signal=37%
ELECTRON TRANSPORT CHAIN%GOBP%GO:0022900	16	-0.317303	-1.09938	0.35497	0.39608	1	1030	tags=94%, list=53%, signal=198%
MESENCHYME DEVELOPMENT%GOBP%GO:0060485	31	-0.252253	-1.09858	0.33213	0.396136	1	188	tags=19%, list=10%, signal=21%
CELL DEATH%GOBP%GO:0008219	57	-0.219572	-1.09454	0.3	0.401196	1	237	tags=26%, list=12%, signal=29%
PROGRAMMED CELL DEATH%GOBP%GO:0012501	57	-0.219572	-1.08404	0.357616	0.416196	1	237	tags=26%, list=12%, signal=29%
PROTEIN LOCALIZATION TO ORGANELLE%GOBP%GO:0033365	53	-0.210977	-1.08307	0.3375	0.416341	1	206	tags=21%, list=11%, signal=23%
NEGATIVE REGULATION OF CELL GROWTH%GOBP%GO:0030308	20	-0.281861	-1.08166	0.374026	0.417349	1	162	tags=25%, list=8%, signal=27%
POST-TRANSLATIONAL PROTEIN MODIFICATION%GOBP%GO:0043687	41	-0.232192	-1.07483	0.350877	0.426779	1	324	tags=32%, list=17%, signal=37%
POSITIVE REGULATION OF CYSTEINE-TYPE ENDOPEPTIDASE ACTIVITY%GOBP%GO:2001056	17	-0.299119	-1.07348	0.351626	0.42766	1	226	tags=29%, list=12%, signal=33%
RESPIRATORY ELECTRON TRANSPORT CHAIN%GOBP%GO:0022904	15	-0.317027	-1.07274	0.368952	0.427512	1	1019	tags=93%, list=53%, signal=195%
MEMBRANE ORGANIZATION%GOBP%GO:0061024	54	-0.214005	-1.07106	0.283688	0.428904	1	168	tags=20%, list=9%, signal=22%
SIGNALING BY WNT%REACTOME DATABASE ID RELEASE 84%195721	25	-0.26711	-1.07068	0.367164	0.42823	1	212	tags=24%, list=11%, signal=27%
ORGANIC CYCLIC COMPOUND CATABOLIC PROCESS%GOBP%GO:1901361	34	-0.23639	-1.06804	0.362126	0.430989	1	317	tags=29%, list=16%, signal=35%
SIGNALING BY TGFB FAMILY MEMBERS%REACTOME%R-HSA-9006936.5	16	-0.293891	-1.06118	0.37037	0.440554	1	128	tags=19%, list=7%, signal=20%
REGULATION OF PLASMA MEMBRANE BOUNDED CELL PROJECTION ASSEMBLY%GOBP%GO:0120032	22	-0.264814	-1.05284	0.36	0.452288	1	434	tags=36%, list=22%, signal=46%
P53 TRANSCRIPTIONAL GENE NETWORK%WIKIPATHWAYS_20230810%WP4963%HOMO SAPIENS	19	-0.278041	-1.04543	0.393013	0.463002	1	262	tags=26%, list=14%, signal=30%
POSITIVE REGULATION OF ENDOPEPTIDASE ACTIVITY%GOBP%GO:0010950	18	-0.278958	-1.04241	0.386412	0.466444	1	226	tags=28%, list=12%, signal=31%
POSITIVE REGULATION OF LEUKOCYTE ACTIVATION%GOBP%GO:0002696	24	-0.260021	-1.03281	0.424165	0.480682	1	143	tags=21%, list=7%, signal=22%
NEGATIVE REGULATION OF SUPRAMOLECULAR FIBER ORGANIZATION%GOBP%GO:1902904	16	-0.289883	-1.03024	0.401302	0.483361	1	232	tags=31%, list=12%, signal=35%
REGULATION OF CELL PROJECTION ASSEMBLY%GOBP%GO:0060491	22	-0.264814	-1.02841	0.437824	0.484894	1	434	tags=36%, list=22%, signal=46%
POSITIVE REGULATION OF CELL ACTIVATION%GOBP%GO:0050867	24	-0.260021	-1.0274	0.41555	0.485135	1	143	tags=21%, list=7%, signal=22%
REGULATION OF NERVOUS SYSTEM DEVELOPMENT%GOBP%GO:0051960	24	-0.250112	-1.01554	0.420213	0.503585	1	162	tags=17%, list=8%, signal=18%
ADENYLATE CYCLASE-MODULATING G PROTEIN-COUPLED RECEPTOR SIGNALING PATHWAY%GOBP%GO:0007188	20	-0.267821	-1.00274	0.439732	0.523587	1	149	tags=15%, list=8%, signal=16%
THE CITRIC ACID (TCA) CYCLE AND RESPIRATORY ELECTRON TRANSPORT%REACTOME DATABASE ID RELEASE 84%1428517	19	-0.271413	-1.00141	0.477376	0.524154	1	766	tags=68%, list=40%, signal=112%
SIGNALING BY NOTCH%REACTOME%R-HSA-157118.5	25	-0.247442	-0.991123	0.490814	0.540398	1	278	tags=28%, list=14%, signal=32%
REGULATION OF PROTEASOMAL PROTEIN CATABOLIC PROCESS%GOBP%GO:0061136	16	-0.278607	-0.988517	0.459144	0.543121	1	292	tags=38%, list=15%, signal=44%
HALLMARK_ALLOGRAFT_REJECTION%MSIGDBHALLMARK%HALLMARK_ALLOGRAFT_REJECTION	18	-0.26448	-0.981414	0.474041	0.553583	1	100	tags=17%, list=5%, signal=17%
CILIUM ASSEMBLY%REACTOME DATABASE ID RELEASE 84%5617833	19	-0.262178	-0.980325	0.482456	0.553885	1	932	tags=74%, list=48%, signal=140%
REGULATION OF PROTEIN-CONTAINING COMPLEX ASSEMBLY%GOBP%GO:0043254	38	-0.208564	-0.97413	0.51004	0.562908	1	328	tags=29%, list=17%, signal=34%
CDC42 GTPASE CYCLE%REACTOME DATABASE ID RELEASE 84%9013148	24	-0.238779	-0.973628	0.498753	0.562188	1	353	tags=29%, list=18%, signal=35%
SIGNAL TRANSDUCTION IN RESPONSE TO DNA DAMAGE%GOBP%GO:0042770	24	-0.241825	-0.972833	0.494382	0.56193	1	285	tags=33%, list=15%, signal=39%
PROTEIN UBIQUITINATION%GOBP%GO:0016567	28	-0.230055	-0.97242	0.501567	0.561026	1	324	tags=29%, list=17%, signal=34%
CELLULAR NITROGEN COMPOUND BIOSYNTHETIC PROCESS%GOBP%GO:0044271	148	-0.159527	-0.968066	0.681818	0.566659	1	822	tags=65%, list=42%, signal=104%
NEGATIVE REGULATION OF DEFENSE RESPONSE%GOBP%GO:0031348	28	-0.224332	-0.961751	0.511561	0.57569	1	184	tags=18%, list=9%, signal=19%
NEGATIVE REGULATION OF RESPONSE TO BIOTIC STIMULUS%GOBP%GO:0002832	23	-0.234764	-0.960984	0.486339	0.575328	1	184	tags=17%, list=9%, signal=19%
POSITIVE REGULATION OF PEPTIDASE ACTIVITY%GOBP%GO:0010952	21	-0.249287	-0.958164	0.502475	0.57859	1	226	tags=24%, list=12%, signal=27%
CILIUM ORGANIZATION%GOBP%GO:0044782	27	-0.230649	-0.955244	0.522099	0.581872	1	1499	tags=100%, list=77%, signal=435%
INTERLEUKIN-1 FAMILY SIGNALING%REACTOME DATABASE ID RELEASE 84%446652	17	-0.259347	-0.952857	0.529018	0.58415	1	113	tags=12%, list=6%, signal=12%
POSITIVE REGULATION OF BINDING%GOBP%GO:0051099	21	-0.248439	-0.94893	0.512077	0.588952	1	234	tags=29%, list=12%, signal=32%
HEART DEVELOPMENT%GOBP%GO:0007507	39	-0.211242	-0.947343	0.55157	0.590005	1	289	tags=26%, list=15%, signal=30%
AROMATIC COMPOUND BIOSYNTHETIC PROCESS%GOBP%GO:0019438	90	-0.168553	-0.944265	0.623377	0.593337	1	623	tags=49%, list=32%, signal=69%
CILIUM ASSEMBLY%GOBP%GO:0060271	25	-0.230408	-0.940242	0.562842	0.598166	1	1499	tags=100%, list=77%, signal=435%
MESENCHYMAL CELL DIFFERENTIATION%GOBP%GO:0048762	25	-0.232306	-0.938041	0.547368	0.600055	1	112	tags=12%, list=6%, signal=13%
NEGATIVE REGULATION OF CELL CYCLE G2/M PHASE TRANSITION%GOBP%GO:1902750	15	-0.267095	-0.934087	0.527725	0.60519	1	336	tags=40%, list=17%, signal=48%
ADENYLATE CYCLASE-ACTIVATING G PROTEIN-COUPLED RECEPTOR SIGNALING PATHWAY%GOBP%GO:0007189	17	-0.25951	-0.925993	0.526971	0.616901	1	3	tags=6%, list=0%, signal=6%
PROTEIN MODIFICATION BY SMALL PROTEIN CONJUGATION%GOBP%GO:0032446	30	-0.21828	-0.922554	0.614334	0.620654	1	324	tags=27%, list=17%, signal=32%
REGULATION OF PROTEIN STABILITY%GOBP%GO:0031647	23	-0.235769	-0.920643	0.570652	0.622241	1	262	tags=26%, list=14%, signal=30%
RIBOSOMAL SMALL SUBUNIT BIOGENESIS%GOBP%GO:0042274	17	-0.252432	-0.904487	0.5837	0.646708	1	981	tags=88%, list=51%, signal=177%
REGULATION OF PROTEIN POLYMERIZATION%GOBP%GO:0032271	21	-0.238728	-0.904089	0.636816	0.645674	1	321	tags=33%, list=17%, signal=40%
NEGATIVE REGULATION OF CYTOSKELETON ORGANIZATION%GOBP%GO:0051494	17	-0.252017	-0.903113	0.583333	0.645488	1	232	tags=29%, list=12%, signal=33%
REGULATION OF GTPASE ACTIVITY%GOBP%GO:0043087	25	-0.218828	-0.89758	0.613699	0.652642	1	232	tags=20%, list=12%, signal=22%
TGF_BETA_RECEPTOR%IOB%TGF_BETA_RECEPTOR	15	-0.259225	-0.895234	0.584337	0.654621	1	432	tags=47%, list=22%, signal=60%
CILIOPATHIES%WIKIPATHWAYS_20230810%WP4803%HOMO SAPIENS	18	-0.243437	-0.890254	0.613208	0.660838	1	765	tags=56%, list=39%, signal=91%
CELLULAR COMPONENT ASSEMBLY%GOBP%GO:0022607	228	-0.133726	-0.871911	0.75	0.687967	1	544	tags=36%, list=28%, signal=44%
WNT SIGNALING PATHWAY%PANTHER PATHWAY%P00057	22	-0.221663	-0.863462	0.638404	0.699526	1	349	tags=27%, list=18%, signal=33%
NUCLEOBASE-CONTAINING COMPOUND BIOSYNTHETIC PROCESS%GOBP%GO:0034654	84	-0.157162	-0.863196	0.703704	0.698111	1	623	tags=48%, list=32%, signal=67%
REGULATION OF CELLULAR RESPONSE TO TRANSFORMING GROWTH FACTOR BETA STIMULUS%GOBP%GO:1903844	20	-0.222251	-0.861779	0.643836	0.698505	1	184	tags=15%, list=9%, signal=16%
REGULATION OF TRANSFORMING GROWTH FACTOR BETA RECEPTOR SIGNALING PATHWAY%GOBP%GO:0017015	19	-0.230809	-0.855727	0.63981	0.70583	1	184	tags=16%, list=9%, signal=17%
CELLULAR COMPONENT BIOGENESIS%GOBP%GO:0044085	256	-0.129986	-0.836665	1	0.732573	1	544	tags=34%, list=28%, signal=41%
MUSCLE TISSUE DEVELOPMENT%GOBP%GO:0060537	20	-0.21645	-0.829998	0.719298	0.73987	1	329	tags=30%, list=17%, signal=36%
HETEROCYCLE BIOSYNTHETIC PROCESS%GOBP%GO:0018130	88	-0.150616	-0.814859	0.867647	0.759867	1	623	tags=48%, list=32%, signal=67%
REGULATION OF ORGANELLE ASSEMBLY%GOBP%GO:1902115	20	-0.216443	-0.814352	0.691517	0.758554	1	309	tags=25%, list=16%, signal=29%
NONALCOHOLIC FATTY LIVER DISEASE%WIKIPATHWAYS_20230810%WP4396%HOMO SAPIENS	15	-0.235103	-0.804367	0.717557	0.770709	1	697	tags=60%, list=36%, signal=93%
NUCLEOTIDE METABOLISM%REACTOME DATABASE ID RELEASE 84%15869	19	-0.218473	-0.794965	0.746102	0.781567	1	479	tags=42%, list=25%, signal=55%
TNFALPHA%IOB%TNFALPHA	15	-0.221423	-0.783692	0.753759	0.794902	1	189	tags=20%, list=10%, signal=22%
TRANSCRIPTION BY RNA POLYMERASE II%GOBP%GO:0006366	22	-0.193268	-0.765984	0.783042	0.815584	1	671	tags=50%, list=35%, signal=76%
CILIARY LANDSCAPE%WIKIPATHWAYS_20230810%WP4352%HOMO SAPIENS	22	-0.189063	-0.761748	0.800512	0.818585	1	326	tags=27%, list=17%, signal=32%
REGULATION OF NEUROGENESIS%GOBP%GO:0050767	20	-0.198983	-0.760612	0.803618	0.817899	1	162	tags=15%, list=8%, signal=16%
RNA MODIFICATION%GOBP%GO:0009451	18	-0.21197	-0.758763	0.778846	0.818037	1	1012	tags=78%, list=52%, signal=161%
HALLMARK_OXIDATIVE_PHOSPHORYLATION%MSIGDBHALLMARK%HALLMARK_OXIDATIVE_PHOSPHORYLATION	19	-0.202486	-0.747239	0.795775	0.82946	1	957	tags=84%, list=49%, signal=165%
REGULATION OF MITOCHONDRION ORGANIZATION%GOBP%GO:0010821	15	-0.216924	-0.731082	0.821501	0.845433	1	262	tags=27%, list=14%, signal=31%
RAC1 GTPASE CYCLE%REACTOME DATABASE ID RELEASE 84%9013149	26	-0.175331	-0.729231	0.858667	0.845204	1	161	tags=15%, list=8%, signal=17%
HIV INFECTION%REACTOME%R-HSA-162906.2	19	-0.18942	-0.700772	0.841463	0.872062	1	71	tags=11%, list=4%, signal=11%
REGULATION OF EPITHELIAL CELL DIFFERENTIATION%GOBP%GO:0030856	15	-0.200455	-0.68616	0.828221	0.883642	1	199	tags=20%, list=10%, signal=22%
NEGATIVE REGULATION OF INNATE IMMUNE RESPONSE%GOBP%GO:0045824	16	-0.189877	-0.65845	0.879828	0.905114	1	184	tags=19%, list=9%, signal=21%
ENDOSOMAL TRANSPORT%GOBP%GO:0016197	17	-0.175338	-0.624829	0.913333	0.92847	1	1603	tags=100%, list=83%, signal=572%
PROTEIN LOCALIZATION%REACTOME DATABASE ID RELEASE 84%9609507	16	-0.164847	-0.58719	0.928717	0.949307	1	1623	tags=100%, list=84%, signal=609%
ORGANELLE ORGANIZATION%GOBP%GO:0006996	329	-0.217724	---	---	1	0	414	tags=34%, list=21%, signal=36%
