# Supplementary material for: Anti-Neoplastic Activity of Estrogen Receptor Beta in Chemoresistant Triple-Negative Breast Cancer
Source: Cancers (Basel). 2025 Jun 25;17(13):2132. doi: 10.3390/cancers17132132 (PMC12249222; doi:10.3390/cancers17132132)
Supplement: Supplementary file 1 [file cancers-17-02132-s001.zip › cancers-3687988-supplementary/Supplemental Table S3.xlsx]

## Sheet: Enrichr-KG
Supplemental Table S3. Enrichr-KG pathway analysis of E2-regulated genes in parental and resistant MDA-MB-231-ERβ cell lines, and commonly regulated genes across all models.
231-Par cells							231-D-R cells							231-P-R cells							392 Commonly Regulated Genes
Term	Library	p-value	q-value	z-score	combined score		Term	Library	p-value	q-value	z-score	combined score		Term	Library	p-value	q-value	z-score	combined score		Term	Library	p-value	q-value	z-score	combined score
Cell Cycle R-HSA-1640170	Reactome_2022	2.5098e-24	3.7371e-21	2.921	158.7		Signal Transduction R-HSA-162582	Reactome_2022	1.475e-13	1.8673e-10	1.763	52.08		Glucocorticoid Receptor Pathway WP2880	WikiPathway_2021_Human	2.1698e-10	9.8074e-08	7.454	165.9		Vitamin D Receptor Pathway WP2877	WikiPathway_2021_Human	3.197e-06	0.001055	4.632	58.61
Cell Cycle, Mitotic R-HSA-69278	Reactome_2022	1.5565e-22	1.1588e-19	3.092	155.3		Glucocorticoid Receptor Pathway WP2880	WikiPathway_2021_Human	4.8882e-11	2.4832e-08	7.054	167.5		O-linked Glycosylation R-HSA-5173105	Reactome_2022	8.5279e-10	9.4318e-07	5.4	112.8		regulation of transforming growth factor beta production (GO:0071634)	GO_Biological_Process_2021	1.957e-05	0.04176	19.47	211.1
Retinoblastoma gene in cancer WP2446	WikiPathway_2021_Human	2.8421e-20	1.5291e-17	8.864	398.9		positive regulation of cell differentiation (GO:0045597)	GO_Biological_Process_2021	1.629e-10	6.7327e-07	3.243	73.08		regulation of cell migration (GO:0030334)	GO_Biological_Process_2021	1.3878e-08	5.0461e-05	2.638	47.73		Lung fibrosis WP3624	WikiPathway_2021_Human	3.063e-05	0.005054	7.406	76.98
microtubule cytoskeleton organization involved in mitosis (GO:1902850)	GO_Biological_Process_2021	2.0072e-14	9.3194e-11	4.969	156.7		regulation of cell migration (GO:0030334)	GO_Biological_Process_2021	3.6714e-09	7.5869e-06	2.517	48.89		positive regulation of cell differentiation (GO:0045597)	GO_Biological_Process_2021	5.871e-08	0.0001067	3.042	50.66		positive regulation of pri-miRNA transcription by RNA polymerase II (GO:1902895)	GO_Biological_Process_2021	4.611e-05	0.04176	10.87	108.5
DNA Replication WP466	WikiPathway_2021_Human	3.1229e-13	8.4006e-11	11.4	328.2		positive regulation of cellular process (GO:0048522)	GO_Biological_Process_2021	7.3295e-09	1.0098e-05	2.154	40.35		Defective B3GALTL Causes PpS R-HSA-5083635	Reactome_2022	1.9254e-07	9.3392e-05	8.887	137.4		Glucocorticoid Receptor Pathway WP2880	WikiPathway_2021_Human	6.628e-05	0.00729	6.568	63.19
Cell cycle	KEGG_2021_Human	6.7501e-13	2.0723e-10	4.679	131.1		positive regulation of cell population proliferation (GO:0008284)	GO_Biological_Process_2021	3.2588e-08	3.3671e-05	2.278	39.28		O-glycosylation Of TSR Domain-Containing Proteins R-HSA-5173214	Reactome_2022	2.682e-07	9.3392e-05	8.545	129.3		Dissolution Of Fibrin Clot R-HSA-75205	Reactome_2022	9.032e-05	0.06106	22.45	209.1
Cell cycle WP179	WikiPathway_2021_Human	4.5096e-12	8.0872e-10	4.556	119		positive regulation of cell motility (GO:2000147)	GO_Biological_Process_2021	4.5587e-08	3.7032e-05	3.006	50.81		Diseases Associated With O-glycosylation Of Proteins R-HSA-3906995	Reactome_2022	3.3777e-07	9.3392e-05	5.603	83.49		extracellular matrix organization (GO:0030198)	GO_Biological_Process_2021	9.692e-05	0.04176	3.096	28.61
mitotic sister chromatid segregation (GO:0000070)	GO_Biological_Process_2021	9.7139e-12	2.1915e-08	4.937	125.2		Nuclear Receptors Meta-Pathway WP2882	WikiPathway_2021_Human	2.5617e-06	0.000484	2.316	29.81		positive regulation of cell migration (GO:0030335)	GO_Biological_Process_2021	4.985e-07	0.0005423	2.802	40.66		positive regulation of cytokine production (GO:0001819)	GO_Biological_Process_2021	0.0001194	0.04176	2.929	26.46
Cell Cycle Checkpoints R-HSA-69620	Reactome_2022	1.1528e-11	5.3878e-09	2.944	74.15		Vitamin D Receptor Pathway WP2877	WikiPathway_2021_Human	2.8584e-06	0.000484	2.844	36.31		Lung fibrosis WP3624	WikiPathway_2021_Human	5.4385e-07	0.0001229	5.796	83.6		renal system development (GO:0072001)	GO_Biological_Process_2021	0.0001198	0.04176	7.112	64.22
mitotic spindle organization (GO:0007052)	GO_Biological_Process_2021	1.416e-11	2.1915e-08	3.808	95.12		p53 transcriptional gene network WP4963	WikiPathway_2021_Human	5.1666e-06	0.0005727	4.497	54.74		positive regulation of multicellular organismal process (GO:0051240)	GO_Biological_Process_2021	6.3091e-07	0.0005423	2.532	36.15		Complement and Coagulation Cascades WP558	WikiPathway_2021_Human	0.0001339	0.01105	6.972	62.18
Mitotic Prometaphase R-HSA-68877	Reactome_2022	1.4474e-11	5.3878e-09	3.489	87.07		Apoptosis-related network due to altered Notch3 in ovarian cancer WP2864	WikiPathway_2021_Human	5.6371e-06	0.0005727	5.141	62.13		extracellular structure organization (GO:0043062)	GO_Biological_Process_2021	8.1049e-07	0.0005423	3.014	42.27		Signal Transduction R-HSA-162582	Reactome_2022	0.0001909	0.06454	1.647	14.1
DNA replication (GO:0006260)	GO_Biological_Process_2021	6.1033e-11	7.0844e-08	4.53	106.5		MAPK signaling pathway	KEGG_2021_Human	2.3224e-05	0.005078	2.207	23.55		Signal Transduction R-HSA-162582	Reactome_2022	1.1344e-06	0.0002227	1.526	20.89		Complement and coagulation cascades	KEGG_2021_Human	0.0002619	0.04967	5.284	43.58
DNA replication	KEGG_2021_Human	8.6795e-11	1.3323e-08	10.5	243.3		Signaling By Interleukins R-HSA-449147	Reactome_2022	3.3262e-05	0.01828	1.918	19.78		Nuclear Receptors Meta-Pathway WP2882	WikiPathway_2021_Human	1.5202e-06	0.000229	2.534	33.95		Activation Of SMO R-HSA-5635838	Reactome_2022	0.0003577	0.08059	14.43	114.5
Mitotic G1 Phase And G1/S Transition R-HSA-453279	Reactome_2022	2.8507e-10	8.4893e-08	3.659	80.42		TNF signaling pathway	KEGG_2021_Human	3.8746e-05	0.005078	3.119	31.68		Vitamin D Receptor Pathway WP2877	WikiPathway_2021_Human	2.5385e-06	0.0002869	3.107	40.03		TGF-beta signaling pathway	KEGG_2021_Human	0.0005201	0.04967	4.729	35.76
G1 to S cell cycle control WP45	WikiPathway_2021_Human	3.7366e-10	5.0257e-08	6.036	131		Hemostasis R-HSA-109582	Reactome_2022	4.9916e-05	0.01828	1.781	17.64		Hippo signaling pathway	KEGG_2021_Human	1.1644e-05	0.002379	3.056	34.72		Nuclear Receptors Meta-Pathway WP2882	WikiPathway_2021_Human	0.0005995	0.03956	2.711	20.12
regulation of cell cycle (GO:0051726)	GO_Biological_Process_2021	6.0025e-10	5.574e-07	2.623	55.7		Interleukin-4 And Interleukin-13 Signaling R-HSA-6785807	Reactome_2022	6.493e-05	0.01828	3.096	29.85		Basal cell carcinoma	KEGG_2021_Human	1.6575e-05	0.002379	4.812	52.97		Class A/1 (Rhodopsin-like Receptors) R-HSA-373076	Reactome_2022	0.0007811	0.132	2.64	18.89
Gastric Cancer Network 1 WP2361	WikiPathway_2021_Human	9.8181e-07	0.0001056	7.612	105.3		GPCR Downstream Signaling R-HSA-388396	Reactome_2022	7.2213e-05	0.01828	1.731	16.51		Hematopoietic Stem Cell Differentiation WP2849	WikiPathway_2021_Human	1.9245e-05	0.00174	5.162	56.05		Pathways in cancer	KEGG_2021_Human	0.0008527	0.04967	2.231	15.77
p53 signaling pathway	KEGG_2021_Human	3.5557e-06	0.0003639	3.792	47.58		Cell adhesion molecules	KEGG_2021_Human	0.0001015	0.005078	2.641	24.29		TGF-beta signaling pathway	KEGG_2021_Human	9.2233e-05	0.008824	3.516	32.66		O-linked Glycosylation R-HSA-5173105	Reactome_2022	0.001223	0.1653	4.105	27.53
Cellular senescence	KEGG_2021_Human	8.4719e-05	0.006502	2.331	21.86		Pathways in cancer	KEGG_2021_Human	0.0001017	0.005078	1.775	16.32		Cell adhesion molecules	KEGG_2021_Human	0.0002332	0.01673	2.731	22.84		Hippo signaling pathway	KEGG_2021_Human	0.001444	0.0673	3.329	21.77
Progesterone-mediated oocyte maturation	KEGG_2021_Human	0.0001934	0.01093	2.646	22.62		Amoebiasis	KEGG_2021_Human	0.0001088	0.005078	3.071	28.02		Complement and coagulation cascades	KEGG_2021_Human	0.0004082	0.01858	3.338	26.05
