# Supplementary material for: Anti-Neoplastic Activity of Estrogen Receptor Beta in Chemoresistant Triple-Negative Breast Cancer
Source: Cancers (Basel). 2025 Jun 25;17(13):2132. doi: 10.3390/cancers17132132 (PMC12249222; doi:10.3390/cancers17132132)
Supplement: Supplementary file 1 [file cancers-17-02132-s001.zip › cancers-3687988-supplementary/Supplemental Table S4.xlsx]

## Sheet: IPA-Pathway
Supplemental Table S4. Ingenuity Pathway Analysis (IPA) of E2-regulated genes in parental and resistant MDA-MB-231-ERβ cell lines, and commonly regulated genes across all models.
231-Par cells							231-D-R cells							231-P-R cells							392 Commonly Regulated Genes
Ingenuity Canonical Pathways	-log(p-value)	Ratio	z-score	Molecules	#Genes		Ingenuity Canonical Pathways	-log(p-value)	Ratio	z-score	Molecules	#Genes		Ingenuity Canonical Pathways	-log(p-value)	Ratio	z-score	Molecules	#Genes		Ingenuity Canonical Pathways	-log(p-value)	Ratio	z-score	Molecules	#Genes
Granzyme A Signaling	3.68	0.2	3.051	F2R,H1-10,H1-4,HMGB2,LMNB1,LMNB2,NDUFA2,NDUFB10,NDUFB11,NDUFB2,NDUFB7,NDUFS6,NDUFS7,NDUFS8,NME1	15		Neutrophil degranulation	6.01	0.101	5.485	ALDH3B1,AMPD3,ARHGAP45,B4GALT1,C3,CDA,CFP,CRISPLD2,CTSD,CTSZ,DOCK2,FPR1,FRK,FRMPD3,GLIPR1,GSN,IQGAP2,ITGAL,ITGB2,JUP,LYZ,MGAM,NBEAL2,OLR1,OSCAR,OSTF1,PLAU,PTAFR,PTPRJ,PTX3,RAB31,RAB37,RHOF,SERPINA1,SERPINB6,SLC27A2,SLC2A5,STING1,SYNGR1,TCIRG1,TCN1,TLR2,TMC6,TNFRSF1B,TOM1,TRPM2,VNN1,YPEL5	48		Neutrophil degranulation	3.43	0.0692	4.004	ALDH3B1,AMPD3,ATP11A,C3,CRISPLD2,CTSD,CTSH,DOCK2,FRK,FUCA1,GSN,IQGAP2,ITGAL,ITGB2,JUP,LAIR1,LYZ,MME,PADI2,PLAU,PTAFR,PTX3,RAB31,RAB37,RAB3A,SERPINA1,SERPINA3,SERPINB6,SLPI,SYNGR1,TCIRG1,TCN1,TOM1	33		Neutrophil degranulation	2.01	0.0273	3.051	AMPD3,CRISPLD2,FRK,GSN,IQGAP2,ITGAL,LYZ,PLAU,PTAFR,RAB37,SERPINA1,SERPINB6,TCN1	13
Role of CHK Proteins in Cell Cycle Checkpoint Control	3.78	0.224	2.828	CDC25A,CDC25C,CDK1,CDKN1A,E2F1,E2F2,E2F7,E2F8,PCNA,PLK1,RFC2,RFC3,RFC5	13		Signaling by Rho Family GTPases	2.98	0.0936	4.123	ACTG2,CDC42EP1,CDH1,CDH3,CLIP1,GNAL,ITGAL,ITGB2,ITGB4,ITGB8,MAP2K1,MAPK8,MYLK,NCF2,PIK3CG,PIP5K1C,PIP5KL1,PTK2B,RAC2,RDX,RHOC,RHOD,RHOF,RND1,SLC9A1	25		Sleep REM Signaling Pathway	3.31	0.113	3.464	ARC,CHRM4,CSF2,GADD45B,IL11,IL12A,IL1A,IL1B,LTB,RPS6KA2,TGFB2,TNFSF15	12		Hematoma Resolution Signaling Pathway	2.05	0.0333	2.646	CSF2,F2R,F2RL1,HMOX1,LTB,TGFB2,TNFSF15,TUBA3D,TUBA3E	9
Senescence Pathway	5.08	0.143	2.722	CACNB4,CBX2,CCNB1,CCNB2,CCND3,CCNE2,CDC25A,CDC25B,CDC25C,CDK1,CDK4,CDKN1A,E2F1,E2F2,E2F7,E2F8,EIF4EBP1,ELF1,ELF3,ETS2,EZH2,FOXO4,HBP1,HIPK2,HRAS,ING1,MAP2K1,MAPK12,PDK4,PHF19,PIK3CG,RASSF5,RBL1,RPS6KA4,SERPINE1,SMAD3,SMAD7,SMAD9,STING1,TGFB1,TGFB2,TGFBR2,ZFP36L1	43		Phagosome Formation	7.86	0.0977	4.032	ACKR3,ADGRB2,ADGRF5,ADORA1,ADORA2B,ADRB2,AP1S2,BCL10,C3,CHRM4,CLIP1,CRKL,F2R,F2RL1,FPR1,FRK,GIPR,GPER1,GPR132,GPR160,GPR162,GPR68,GPRC5C,HCAR1,HMOX1,HTR1D,HTR2C,HTR7,ITGAL,ITGB2,ITGB4,ITGB8,ITPR3,LGR4,LPAR1,MAP2K1,MAP2K6,MYLK,MYO18A,NPY1R,OPRL1,OXTR,P2RY6,PIK3CG,PIP5K1C,PIP5KL1,PLA2G4A,PLA2G4D,PNPLA3,PRKCA,PRKCG,PRKCH,PTAFR,PTGER4,PTK2B,RAC2,RALA,RASD1,RASGRP1,S1PR2,S1PR3,SSTR2,TAS1R3,TBXA2R,TLR1…	69		Interleukin-4 and Interleukin-13 signaling	6.25	0.153	3.153	CDKN1A,F13A1,GATA3,HMOX1,IL12A,IL1A,IL1B,IL4R,IL6R,ITGB2,JUNB,LAMA5,MUC1,PIM1,PTGS2,SAA1,VCAM1	17		Nuclear Cytoskeleton Signaling Pathway	2.05	0.0359	2.449	CDH1,FRK,ITGAL,ITGB8,KIF21A,SYNE3,TUBA3D,TUBA3E	8
Cell Cycle: G2/M DNA Damage Checkpoint Regulation	3.75	0.235	2.714	AURKA,CCNB1,CCNB2,CDC25B,CDC25C,CDK1,CDKN1A,HIPK2,PKMYT1,PLK1,SKP2,TOP2A	12		Senescence Pathway	5.1	0.11	4.017	BHLHE40,CACNB4,CAPN5,CDKN1A,CEBPB,E2F7,ELF1,ELF3,GADD45B,HIPK2,ITPR3,MAP2K1,MAP2K6,NFATC2,PDK4,PHF19,PIK3CG,PPM1J,PPP2R5B,RALA,RASD1,SAA1,SAA2,SERPINE1,SMAD7,SMAD9,STING1,TGFB2,TGFB3,TGFBR2,TLR2,YPEL3,ZFP36L1	33		Adrenergic Receptor Signaling Pathway (Enhanced)	3.44	0.0909	2.828	ADRB1,ADRB2,ATP6V0D2,CACNB4,CSF2,IL11,IL12A,IL1A,IL1B,LTB,PLCB4,PLCD3,PLCH2,SMOX,TCIRG1,TGFB2,TH,TNFSF15	18		Signaling by Retinoic Acid	2.67	0.0714	2.236	CYP26B1,DHRS3,DHRS9,NAD ,PDK4	5
Interferon alpha/beta signaling	2.17	0.158	2.309	IFIT1,IFIT2,IFIT3,IRF1,ISG20,JAK1,MX2,OASL,RNASEL,SOCS1,STAT2,USP18	12		Synaptogenesis Signaling Pathway	1.31	0.0696	3.771	AFDN,CACNB4,CDH1,CDH3,CRKL,EPHA4,FARP1,FRK,GUCY1B1,NRXN3,PIK3CG,RALA,RASD1,RASGRF1,RASGRP1,RELN,SYT1,SYT12,THBS2,TIAM1,UNC13A,VLDLR	22		ESR-mediated signaling	1.54	0.0763	2.333	CTSD,CXXC5,GATA3,GREB1,JUND,KDM4B,TFF1,TGFA,TLE3	9		Th1 Pathway	2.22	0.0476	2.236	GATA3,HAVCR2,IL6R,KLRC1,LGALS9,STAT4	6
ATF4 activates genes in response to endoplasmic reticulum stress	1.42	0.185	2.236	ASNS,EXOSC4,EXOSC5,HERPUD1,KHSRP	5		Natural Killer Cell Signaling	2.4	0.0936	3.5	COL18A1,HSPA2,HSPA5,ITGAL,KLRC1,KLRC2,KLRC3,MAP2K1,MAP3K8,NECTIN2,NFATC2,PIK3CG,PTK2B,RAC2,RAET1L,RALA,RASD1,STAT4,ULBP2	19		IL-10 Signaling	1.94	0.0774	2.309	BHLHE40,CCN4,CDKN1A,HMOX1,IL1A,IL1B,IL1RAPL1,IL4R,IL6R,MAF,PBX1,PRDM1	12		BMP signaling pathway	2.18	0.0549	2.236	BMP6,BMP8A,BMP8B,SMAD7,SMAD9	5
Sirtuin Signaling Pathway	4.18	0.135	2.2	ATG4A,ATP5F1D,BMAL1,CDH1,CYGB,E2F1,FOXO1,FOXO4,H1-10,H1-4,MAPK12,NDUFA2,NDUFB10,NDUFB11,NDUFB2,NDUFB7,NDUFS6,NDUFS7,NDUFS8,NQO1,PFKFB3,PPARG,PPIF,PRKAA2,RBBP8,RELB,RRP9,SF3A2,SLC25A6,SUV39H1,TIMM13,TIMM50,TOMM40,TOMM5,TP73,TRIM28,TSPO,TUBA3D,TUBA3E,UCP2	40		FAK Signaling	1.84	0.0627	3.5	ACKR3,ADGRB2,ADGRF5,ADORA1,ADORA2B,ADRB2,ASAP1,CAPN5,CDH1,CHRM4,CRKL,ELF1,ELF3,F2R,F2RL1,FLT1,FPR1,GIPR,GPER1,GPR132,GPR160,GPR162,GPR68,GPRC5C,HCAR1,HTR1D,HTR2C,HTR7,IL13RA2,IL1R1,IL4R,IL6R,IL7R,ITGAL,ITGB2,ITGB4,ITGB8,KDR,LGR4,LPAR1,MAP2K1,MAPK8,NEDD9,NPY1R,OPRL1,OXTR,P2RY6,PIK3CG,PTAFR,PTGER4,RALA,RASD1,S1PR2,S1PR3,SH2D2A,SHB,SOCS2,SOCS6,SSTR2,TAS1R3,TBXA2R,TGFB2,TGFB3,TGFBR2,VN1R1	65		Hematoma Resolution Signaling Pathway	4.07	0.0888	2.236	C3,CSF2,CYGB,F2R,F2RL1,HMOX1,IL11,IL12A,IL1A,IL1B,IL4R,LTB,MERTK,MMP16,NOX1,PLAT,PPARG,TGFB2,THBS1,TNFSF15,TUBA3D,TUBA3E,TUBA8	23		Visual phototransduction	1.97	0.049	2.236	CNGB1,DHRS3,DHRS9,NAD ,RGS9	5
Interleukin-10 signaling	1.9	0.178	2.121	CCL5,CSF2,IL18,IL1R1,IL1R2,JAK1,PTAFR,PTGS2	8		Interleukin-4 and Interleukin-13 signaling	6.58	0.18	3.441	BCL6,CDKN1A,FOXO1,GATA3,HMOX1,HSP90B1,IL13RA2,IL1B,IL4R,IL6R,ITGB2,JAK1,LAMA5,LIF,MAOA,MMP3,PIM1,PTGS2,SAA1,TNFRSF1B	20		RHO GTPases activate IQGAPs	2.25	0.156	2.236	CDH1,IQGAP2,TUBA3D,TUBA3E,TUBA8	5		Sleep REM Signaling Pathway	1.84	0.0455	2.236	CSF2,LTB,RPS6KA2,TGFB2,TNFSF15	5
Mitotic G1 phase and G1/S transition	9.3	0.242	2.043	CABLES1,CCNA1,CCNA2,CCNB1,CCND3,CCNE2,CDC25A,CDC45,CDK1,CDK4,CDKN1A,CDKN2D,CDT1,E2F1,E2F2,FBXO5,MYBL2,ORC1,ORC6,PCNA,POLA1,PRIM1,PSMB10,PSMB9,PSMD9,RBL1,RRM2,SKP2,TFDP1,TK1,TOP2A,TYMS	32		RAF/MAP kinase cascade	2.13	0.084	3.411	ARRB1,ARRB2,CSF2,DAB2IP,DUSP1,DUSP4,DUSP9,FGF5,GFRA1,IRS2,JAK1,KSR1,MAP2K1,PDGFB,PPP2R5B,RASGRF1,RASGRP1,RASGRP3,RGL1,SPTBN5,TGFA,VWF	22		LXR/RXR Activation	2.09	0.0846	2.121	AGT,C3,IL1A,IL1B,IL1RAPL1,LYZ,PTGS2,SAA1,SAA2,SERPINA1,TNFRSF11B	11		L1CAM interactions	1.55	0.0382	2.236	NRCAM,RPS6KA2,SCN1B,TUBA3D,TUBA3E	5
Acute Phase Response Signaling	2.06	0.12	2	AGT,C1S,C3,CP,CRABP2,FGG,HMOX1,HRAS,IL18,IL1R1,IL6R,MAP2K1,MAPK12,MAPK13,PIK3CG,RELB,SERPINA1,SERPINA3,SERPINE1,SOCS1,TCF3,TRAF2,VWF	23		RAC Signaling	3.54	0.124	3.317	CDK5R1,IQGAP2,ITGAL,ITGB2,ITGB4,ITGB8,MAP2K1,MAPK8,NCF2,PIK3CG,PIP5K1C,PIP5KL1,PTK2B,RAC2,RALA,RASD1,TIAM1	17		Peroxisomal lipid metabolism	1.69	0.138	2	ACOT4,ACOT6,ACOX2,ALDH3A2	4		O-linked glycosylation	3.57	0.0625	2.121	ADAMTSL1,ADAMTSL5,B3GNT3,B3GNT6,GALNT12,GCNT3,ST3GAL1,THSD4	8
Mitotic Telophase/Cytokinesis	1.74	0.267	-2	KIF20A,KIF23,PLK1,PTGER4	4		Role of Osteoclasts in Rheumatoid Arthritis Signaling Pathway	5.86	0.114	3.307	ADAM19,BIRC3,CDH1,COL15A1,COL17A1,COL18A1,COL24A1,CSF1,CSF2,FOXO1,GSN,IL1B,IL1R1,IL1RAP,IL1RAPL1,MAP2K1,MAP2K6,MAPK8,MITF,MMP12,MMP13,MMP24,MMP3,OSCAR,PIK3CG,PTK2B,RAC2,RALA,RASD1,RHOC,RHOD,RHOF,RND1,SFRP1,TNFRSF11A,TNFRSF1B	36		Regulation of the Epithelial Mesenchymal Transition by Growth Factors Pathway	4.02	0.0979	-2	CDH1,CDH2,DOCK10,FGF1,FGF11,FGF5,HMGA2,IL6R,LTB,OCLN,PARD6B,PDGFB,PDGFC,RASD1,SMAD3,SNAI1,TGFB2,TNFRSF11B,TNFSF15	19		Eicosanoid Signaling	1.67	0.0288	2.121	ALOX5AP,ARRB1,ARRB2,NAD ,PLA2G4D,PTGS2,RPS6KA2,SLCO2A1,VEGFC	9
Sertoli Cell-Germ Cell Junction Signaling Pathway (Enhanced)	2.58	0.123	-2.043	ACTG2,AFDN,CDH1,CDH2,CLDN4,CTNND1,EPS8,FOSL1,GJA1,GUCY1B1,HRAS,IL1R1,IL1R2,IL1RAPL1,LAMA4,LAMB3,LAMC2,MAP2K1,MAP3K3,MAP3K8,MAPK12,MAPK13,PIK3CG,PRKAA2,RAC3,SMAD3,TGFB1,TGFB2,TGFBR2	29		Sphingosine-1-phosphate Signaling	4.87	0.151	3.207	ACER2,CASP7,GUCY1B1,PDGFB,PDGFD,PIK3CG,PLCD3,PLCH2,PTK2B,RAC2,RHOC,RHOD,RHOF,RND1,S1PR2,S1PR3,SMPD1,SMPD2	18		Macrophage Classical Activation Signaling Pathway	1.36	0.0638	-2.309	CIITA,CSF2,IL11,IL12A,IL1A,IL1B,LTB,MAF,MERTK,PPARG,TGFB2,TNFSF15	12		RHO GTPases activate IQGAPs	2.93	0.111	2	CDH1,IQGAP2,TUBA3D,TUBA3E	4
ID1 Signaling Pathway	4.84	0.158	-2.121	ATAD5,AURKA,BIRC5,BMP4,CCN2,CDC20,CDK4,CDKN1A,CHRNA5,E2F1,FGFRL1,FRK,HRAS,ID1,IL6R,KIF11,KLF17,MAPK12,MAPK13,PIK3CG,PLAC8,PTGER4,SMAD3,SMAD9,STMN3,TGFB1,TGFB2,TGFBR2,TGM2,TYMS,VEGFB,VEGFC	32		Clathrin-mediated endocytosis	2.47	0.109	3.207	ADRB2,ARRB1,ARRB2,CLTB,CLTCL1,DAB2,DNAJC6,EPS15L1,IL7R,PACSIN3,PIP5K1C,SYNJ2,SYT1,TGFA	14		HMGB1 Signaling	2.65	0.0875	-2.53	CSF2,IL11,IL12A,IL1A,IL1B,LTB,PLAT,RASD1,RHOD,SERPINE1,TGFB2,TNFRSF11B,TNFSF15,VCAM1	14		Gap junction trafficking and regulation	2.25	0.0727	2	DAB2,GJA1,TUBA3D,TUBA3E	4
Cilium Assembly	1.74	0.113	-2.132	BBS9,CDK1,CNGB1,DYNC2I1,DYNC2I2,DYNLT2B,HAUS4,HAUS5,HAUS7,HAUS8,IFT70A,INPP5E,NEK2,PCNT,PKD1,PLK1,PLK4,TUBA3D,TUBA3E,TUBB4A,TUBB4B,TUBB6,TUBG1	23		Interferon gamma signaling	1.74	0.102	3.162	GBP2,IRF6,IRF7,JAK1,MT2A,OAS1,OASL,PTAFR,SMAD7,TRIM62	10		Glycation Signaling Pathway	2.42	0.0756	-2.668	CSF2,HK1,HK2,HKDC1,IL11,IL12A,IL1A,IL1B,LTB,MAF,NOX1,PDGFC,RASD1,TGFB2,TNFSF15,VCAM1,VEGFC	17		Peroxisomal lipid metabolism	1.83	0.0548	2	ACOT4,ACOT6,ALDH3A2,NAD	4
Nuclear Cytoskeleton Signaling Pathway	7.46	0.181	-2.137	ACTG2,CDH1,CDH2,CDH24,CDH3,CDH4,CENPE,FRK,H2AX,ITGA1,ITGAL,ITGB3,ITGB8,KIF11,KIF15,KIF18B,KIF20A,KIF20B,KIF21A,KIF22,KIF23,KIF26B,KIF2C,KIF4A,KIFC1,LMNA,LMNB1,LMNB2,MTCL1,NDC1,NUP62,PLEC,PPARG,SKP2,SYNE3,TUBA3D,TUBA3E,TUBB4A,TUBB4B,TUBB6	40		IL-8 Signaling	4.23	0.115	3.13	ARRB2,CDH1,FLT1,GNAL,HMOX1,ITGB2,KDR,MAP2K1,MAPK8,NCF2,PIK3CG,PRKCA,PRKCG,PRKCH,PTGS2,PTK2B,RAC2,RALA,RASD1,RHOC,RHOD,RHOF,RND1,VEGFC	24									Cardiac conduction	1.44	0.0357	2	FGF11,KCNK15,KCNK6,NAD ,SCN1B	5
Cyclins and Cell Cycle Regulation	6.39	0.244	-2.183	CCNA1,CCNA2,CCNB1,CCNB2,CCND3,CCNE2,CDC25A,CDK1,CDK4,CDKN1A,CDKN2D,E2F1,E2F2,E2F7,E2F8,RBL1,SKP2,SUV39H1,TFDP1,TGFB1,TGFB2	21		Colorectal Cancer Metastasis Signaling	5.64	0.118	3.128	ARRB1,CDH1,GNAL,GUCY1B1,IL6R,JAK1,MAP2K1,MAPK8,MMP12,MMP13,MMP24,MMP3,PIK3CG,PTGER4,PTGS2,RAC2,RALA,RASD1,RHOC,RHOD,RHOF,RND1,TGFB2,TGFB3,TGFBR2,TLR1,TLR2,TLR6,VEGFC,WNT10A,WNT4,WNT7B	32									Transcriptional regulation by RUNX3	1.36	0.0392	2	CCN2,CDKN1A,ITGAL,MAML3	4
Oncogene Induced Senescence	2.59	0.229	-2.236	CDK4,CDKN2D,E2F1,E2F2,ERF,ETS2,ID1,TFDP1	8		Cardiac Hypertrophy Signaling (Enhanced)	5.95	0.0968	3.086	ADRB2,AGT,CACNB4,CSF2,ENPP1,FGF11,FGF5,GDPD1,GUCY1B1,HSPB1,IL13RA2,IL1B,IL1R1,IL4R,IL6R,IL7R,ITGAL,ITGB2,ITGB4,ITGB8,ITPR3,LIF,LTB,MAP2K1,MAP2K6,MAP3K8,MAPK8,MEF2A,NFATC2,NPPB,PDE4B,PDE4D,PDE5A,PDE7B,PIK3CG,PLCD3,PLCH2,PRKCA,PRKCG,PRKCH,PTGS2,RALA,RASD1,RCAN1,TGFB2,TGFB3,TGFBR2,TNFRSF1B,TNFSF15,WNT10A,WNT4,WNT7B	52
Cytosolic iron-sulfur cluster assembly	2.86	0.385	-2.236	CIAO2B,NDOR1,NUBP2,POLD1,RTEL1	5		Glycosaminoglycan metabolism	3.41	0.125	3	B3GALT6,B3GNT3,B4GALT1,CEMIP,CHST6,CHST7,GPC1,HAS2,PAPSS2,SDC2,SDC3,SDC4,SLC9A1,ST3GAL1,ST3GAL6,UST	16
Mismatch Repair	2.4	0.312	-2.236	EXO1,LIG1,PCNA,POLD1,POLD2	5		Superpathway of Inositol Phosphate Compounds	3.26	0.0996	3	DUSP1,DUSP4,DUSP9,ENPP1,ITPK1,ITPKA,PHOSPHO1,PIK3CG,PIP5K1C,PIP5KL1,PLCD3,PLCH2,PLPP6,PPFIA1,PPM1J,PPP1R14C,PPP1R3D,PPP2R5B,PTPRE,PTPRH,PTPRJ,PXYLP1,SSH2,SYNJ2	24
Complex III assembly	1.55	0.2	-2.236	BCS1L,UQCC3,UQCC5,UQCR11,UQCRQ	5		G alpha (i) signalling events	3.19	0.0969	3	ACKR3,ADORA1,AGT,APLN,C3,CHRM4,CXCL16,CXCL2,FPR1,GPER1,GPSM1,HCAR1,HTR1D,LPAR1,NPY1R,OPRL1,RGS10,RGS19,RGS7,RGS9,S1PR2,S1PR3,SAA1,SSTR2,TAS1R3	25
Intra-Golgi and retrograde Golgi-to-ER traffic	1.74	0.113	-2.294	ALPP,CENPE,COG6,CYTH4,KIF11,KIF15,KIF18B,KIF20A,KIF20B,KIF21A,KIF22,KIF23,KIF26B,KIF2C,KIF4A,KIFC1,PAFAH1B3,TUBA3D,TUBA3E,TUBB4A,TUBB4B,TUBB6,USE1	23		Interferon alpha/beta signaling	2	0.118	3	GBP2,IRF6,IRF7,ISG15,ISG20,JAK1,OAS1,OASL,RNASEL	9
Transcriptional Regulation by MECP2	1.49	0.143	-2.333	AURKB,CAMK4,FKBP5,GAMT,HIPK2,LBR,NOTCH1,PPARG,TBL1X	9		NGF Signaling	1.53	0.0909	3	MAP2K1,MAP3K8,MAPK8,NGF,PIK3CG,RALA,RASD1,RPS6KA2,SMPD1,SMPD2,TRAF4	11
Pyrimidine Deoxyribonucleotides De Novo Biosynthesis I	3.52	0.308	-2.449	AK5,DTYMK,DUT,NME1,NME3,NME4,RRM2,TYMS	8		CREB Signaling in Neurons	5.83	0.0925	2.994	ACKR3,ADGRB2,ADGRF5,ADORA1,ADORA2B,ADRB2,BMP6,CACNB4,CHRM4,F2R,F2RL1,FLT1,FPR1,GIPR,GNAL,GPER1,GPR132,GPR160,GPR162,GPR68,GPRC5C,GRIK2,GUCY1B1,HCAR1,HTR1D,HTR2C,HTR7,ITPR3,KDR,LGR4,LPAR1,MAP2K1,NPY1R,OPRL1,OXTR,P2RY6,PDGFB,PIK3CG,PLCD3,PLCH2,PRKCA,PRKCG,PRKCH,PTAFR,PTGER4,RALA,RASD1,S1PR2,S1PR3,SSTR2,TAS1R3,TBXA2R,TGFA,TGFB2,TGFBR2,TNFRSF11A,VN1R1	57
Estrogen-mediated S-phase Entry	9.5	0.538	-2.496	CCNA1,CCNA2,CCNE2,CDC25A,CDK1,CDK4,CDKN1A,E2F1,E2F2,E2F7,E2F8,RBL1,SKP2,TFDP1	14		RHO GTPase cycle	4.89	0.0956	2.897	ABCD3,AKAP12,ALDH3A2,ARFGAP3,ARHGAP25,ARHGAP26,ARHGAP29,ARHGAP40,ARHGAP45,CDC42EP1,CKB,DOCK2,DOCK3,EFHD2,EPSTI1,FAM83B,FARP1,FGD3,FGD4,FMNL1,GJA1,GMIP,IQGAP2,JUP,LBR,LMNB1,MCAM,MYO6,NCF2,PARD6B,PDE5A,PLEKHG4,PLEKHG4B,PREX1,PTK2B,RAC2,RHOC,RHOD,RHOF,RND1,TAOK3,TIAM1,UACA	43
Fanconi Anemia Pathway	1.8	0.184	-2.646	CENPX,FANCA,FANCD2,FANCE,FANCG,FANCI,MUS81	7		Atherosclerosis Signaling	3.58	0.125	2.887	ALOX12B,ALOXE3,APOM,COL18A1,CSF1,IL1B,ITGB2,LYZ,MMP13,MMP3,PDGFB,PDGFD,PLA2G4A,PLA2G4D,PNPLA3,SELPLG,SERPINA1	17
S Phase	2.77	0.16	-2.673	CABLES1,CCNA1,CCNA2,CCNE2,CDC25A,CDC25B,CDCA5,CDK4,CDKN1A,E2F1,ESCO2,PSMB10,PSMB9,PSMD9,SKP2,TFDP1	16		3-phosphoinositide Biosynthesis	2.82	0.0977	2.887	DUSP1,DUSP4,DUSP9,ENPP1,ITPK1,PHOSPHO1,PIK3CG,PIP5K1C,PIP5KL1,PLPP6,PPFIA1,PPM1J,PPP1R14C,PPP1R3D,PPP2R5B,PTPRE,PTPRH,PTPRJ,PXYLP1,SSH2,SYNJ2	21
BER (Base Excision Repair) Pathway	3.73	0.25	-2.714	E2F1,FEN1,LIG1,MAP2K1,NTHL1,PCNA,POLE,RFC2,RFC3,RFC5,UNG	11		Molecular Mechanisms of Cancer	12.5	0.107	2.862	ACKR3,ADGRB2,ADGRF5,ADORA1,ADORA2B,ADRB2,BIRC3,BMP1,BMP5,BMP6,BMP8A,BMP8B,CASP7,CDH1,CDKN1A,CHRM4,E2F7,EDN2,F2R,F2RL1,FOXO1,FPR1,GIPR,GNAL,GPER1,GPR132,GPR160,GPR162,GPR68,GPRC5C,GUCY1B1,HCAR1,HES1,HIPK2,HTR1D,HTR2C,HTR7,ID1,IL13RA2,IL1B,IL1R1,IL4R,IL6R,IL7R,ITGAL,ITGB2,ITGB4,ITGB8,JAK1,LGR4,LPAR1,MAP2K1,MAP2K6,MAPK8,MMP12,MMP13,MMP24,MMP3,NPY1R,OPRL1,OXTR,P2RY6,PDGFB,PIK3CG,PMAIP1,PRKCA,PRKCG,PR…	92
Beta-catenin independent WNT signaling	1.72	0.112	-2.828	ARRB2,CIT,FZD1,FZD7,mir-25 (includes others),NME1,NME3,NME4,PARD6A,PFN1,PIK3CG,PLCB1,PLK4,PRICKLE1,PRKCA,PSMB10,PSMB9,PSMD9,RAC3,ROR1,SCRIB,SPHK1,WNT4	23		Gαq Signaling	2.92	0.107	2.84	GNAL,HMOX1,HTR2C,ITPR3,MAP2K1,NFATC2,PIK3CG,PRKCA,PRKCG,PRKCH,PTK2B,RAC2,RGS2,RGS7,RHOC,RHOD,RHOF,RND1	18
Kinesins	6.79	0.29	-2.828	CENPE,KIF11,KIF15,KIF18B,KIF20A,KIF20B,KIF21A,KIF22,KIF23,KIF26B,KIF2C,KIF4A,KIFC1,TUBA3D,TUBA3E,TUBB4A,TUBB4B,TUBB6	18		IGF-1 Signaling	3.34	0.133	2.828	CCN1,CCN2,FOXO1,IGFBP4,IGFBP6,IRS2,JAK1,MAP2K1,MAPK8,PIK3CG,RALA,RASD1,SOCS2,SOCS6	14
Mismatch Repair in Eukaryotes	4.64	0.421	-2.828	EXO1,FEN1,LIG1,PCNA,POLD1,RFC2,RFC3,RFC5	8		Regulation of Actin-based Motility by Rho	3.09	0.126	2.828	ACTG2,GSN,ITGAL,ITGB2,ITGB4,ITGB8,MYLK,PIP5K1C,PIP5KL1,RAC2,RHOC,RHOD,RHOF,RND1	14
TP53 Regulates Transcription of Cell Cycle Genes	6.09	0.306	-2.84	AURKA,CCNA1,CCNA2,CCNB1,CCNE2,CDC25C,CDK1,CDKN1A,E2F1,E2F7,E2F8,PCNA,PRMT1,RBL1,TFDP1	15		PAK Signaling	2.39	0.11	2.828	ITGAL,ITGB2,ITGB4,ITGB8,MAP2K1,MAPK8,MYLK,PDGFB,PDGFD,PIK3CG,PTK2B,RALA,RASD1	13
Interconversion of nucleotide di- and triphosphates	6.6	0.414	-2.887	AK5,DCTPP1,DTYMK,DUT,GLRX,GSR,GUK1,NME1,NME3,NME4,RRM2,TYMS	12		Signaling by NTRK1 (TRKA)	1.41	0.0988	2.828	CRKL,DUSP4,IRS2,MAP2K1,MEF2A,NGF,RALA,RPS6KA2	8
SUMOylation of DNA replication proteins	2.36	0.196	-3	AURKA,AURKB,BIRC5,CDCA8,INCENP,NDC1,NUP62,PCNA,TOP2A	9		Pulmonary Fibrosis Idiopathic Signaling Pathway	7.34	0.123	2.795	ACTG2,CCN2,CDH1,COL15A1,COL17A1,COL18A1,COL24A1,F2R,FOXO1,GLI2,HES1,IL1B,JARID2,LPAR1,MAP2K1,MAP2K6,MAPK8,MMP12,MMP13,MMP24,MMP3,PDGFB,PDGFD,PIK3CG,PLAU,PMAIP1,PTK2B,RALA,RASD1,RPS6KA2,SERPINE1,SNAI1,TERT,TGFA,TGFB2,TGFB3,TGFBR2,WNT10A,WNT4,WNT7B	40
NER (Nucleotide Excision Repair, Enhanced Pathway)	3.22	0.176	-3.051	CHAF1A,ERCC6,LIG1,PCNA,POLA1,POLD1,POLD2,POLE,POLE2,POLR2J,POLR2L,PRIM1,RFC2,RFC3,RFC5,TOP2A	16		S100 Family Signaling Pathway	9.21	0.0997	2.753	ACKR3,ADGRB2,ADGRF5,ADORA1,ADORA2B,ADRB2,BCL3,CACNB4,CASP7,CDH1,CDKN1A,CHRM4,CTSD,F2R,F2RL1,FPR1,GIPR,GPER1,GPR132,GPR160,GPR162,GPR68,GPRC5C,HCAR1,HTR1D,HTR2C,HTR7,IL1B,ITPR3,JAK1,LGR4,LPAR1,MAP2K1,MAP2K6,MAP3K8,MAPK8,MCAM,MMP12,MMP13,MMP24,MMP3,NCF2,NGF,NPY1R,OCLN,OPRL1,OXTR,P2RY6,PIK3CG,PLA2G4A,PLA2G4D,PLCD3,PLCH2,PRKCA,PRKCG,PRKCH,PTAFR,PTGER4,RAC2,S100A3,S100A4,S1PR2,S1PR3,SERPINF1,SERPINF2,…	78
RHO GTPase cycle	3.74	0.118	-3.159	ABCD3,AKAP12,ALDH3A2,ANLN,ARAP3,ARHGAP11A,ARHGAP11B,ARHGAP22,ARHGAP25,ARHGAP26,ARHGAP39,ARHGDIA,ARHGEF39,ARHGEF4,ARHGEF40,ARHGEF6,ARMCX3,BASP1,CIT,CYBA,DBN1,DEF6,DEPDC1B,DOCK10,EFHD2,FAM83B,FGD4,GJA1,HINT2,IQGAP2,IQGAP3,KIF14,LBR,LMNB1,MPP7,MYO6,NCF2,NCK2,NOX1,PARD6A,PLEKHG4,PLXND1,RAC3,RHOJ,SCRIB,STARD8,STEAP3,SYDE1,TAOK3,TIAM1,TMPO,UACA,VAV2	53		Sertoli Cell-Sertoli Cell Junction Signaling	4.69	0.113	2.746	ACTG2,AFDN,CDH1,CDH3,CLDN2,CLDN7,GJA1,IL1R1,IL1RAP,IL1RAPL1,JUP,LAMA4,LAMA5,LAMC2,MAP2K1,MAP3K8,MAPK8,NECTIN2,OCLN,PIK3CG,RALA,RASD1,TGFB3,TGFBR2,TNFRSF1B,TUBA3D,TUBA3E,TUBA8	28
DNA Damage Bypass	2.78	0.208	-3.162	MAD2L2,PCLAF,PCNA,POLD1,POLD2,POLE,POLE2,RFC2,RFC3,RFC5	10		Eicosanoid Signaling	3.68	0.0993	2.746	AKR1C3,ALOX12B,ALOX5AP,AP1S2,ARRB1,ARRB2,GNAL,GUCY1B1,HSPB1,KLF4,MAP2K1,PIK3CG,PLA2G4A,PLA2G4D,PLCD3,PLCH2,PNPLA3,PRKCA,PRKCG,PRKCH,PTGER4,PTGS2,RALA,RASD1,RPS6KA2,SLCO2A1,TBXA2R,VEGFC	28
Complex I biogenesis	1.69	0.147	-3.162	NDUFA2,NDUFAF3,NDUFAF8,NDUFB10,NDUFB11,NDUFB2,NDUFB7,NDUFS6,NDUFS7,NDUFS8	10		Pathogen Induced Cytokine Storm Signaling Pathway	4.42	0.0969	2.744	BHLHE40,C3,CASP7,CDH1,COL15A1,COL17A1,COL18A1,COL24A1,CSF2,CXCL14,CXCL16,CXCL2,HLA-DMB,IL1B,IL1R1,IL1RAP,IL1RAPL1,IL6R,IRF7,JAK1,LIF,LTB,MAPK8,NLRP3,PRDM1,SLC2A1,SLC2A5,STAT4,STING1,TGFB2,TGFB3,TLR1,TLR2,TLR6,TNFRSF1B,TNFSF15,VEGFC	37
Kinetochore Metaphase Signaling Pathway	16.6	0.359	-3.286	AURKB,BIRC5,BUB1,BUB1B,CCNB1,CDC20,CDCA8,CDK1,CENPA,CENPE,CENPH,CENPN,CENPP,CENPU,ESPL1,H2AX,H2AZ1,INCENP,KIF2C,KNL1,MAD2L1,MAD2L2,MASTL,MXD3,NDC80,NEK2,NUF2,PLK1,PMF1,SKA1,SKA3,SPC24,SPC25,SPDL1,STAG3,TTK,ZWINT	37		Ceramide Signaling	4	0.154	2.714	CTSD,KSR1,MAP2K1,MAPK8,PIK3CG,PPM1J,PPP2R5B,RALA,RASD1,S1PR2,S1PR3,SMPD1,SMPD2,TNFRSF1B	14
DNA Methylation and Transcriptional Repression Signaling	3.32	0.173	-3.357	CDK1,CDK15,CDK4,DNMT1,DNMT3B,E2F1,E2F2,E2F7,E2F8,MBD3,MTA1,RBL1,SAP30,SUV39H1,TCF19,TCF3,UHRF1	17		D-myo-inositol-5-phosphate Metabolism	2.73	0.098	2.714	DUSP1,DUSP4,DUSP9,ENPP1,ITPK1,PHOSPHO1,PLCD3,PLCH2,PLPP6,PPFIA1,PPM1J,PPP1R14C,PPP1R3D,PPP2R5B,PTPRE,PTPRH,PTPRJ,PXYLP1,SSH2,SYNJ2	20
Response of EIF2AK4 (GCN2) to amino acid deficiency	2.24	0.146	-3.357	ASNS,FAU,RPL13,RPL13A,RPL18A,RPL35,RPL36,RPL39L,RPLP1,RPLP2,RPS15,RPS16,RPS19,RPS2,RPS21	15		3-phosphoinositide Degradation	2.47	0.095	2.714	DUSP1,DUSP4,DUSP9,ENPP1,INPP4B,ITPK1,PHOSPHO1,PLPP6,PPFIA1,PPM1J,PPP1R14C,PPP1R3D,PPP2R5B,PTPRE,PTPRH,PTPRJ,PXYLP1,SSH2,SYNJ2	19
Resolution of Abasic Sites (AP sites)	5.14	0.316	-3.464	FEN1,LIG1,NTHL1,PCNA,POLD1,POLD2,POLE,POLE2,RFC2,RFC3,RFC5,UNG	12		Th1 Pathway	2.17	0.104	2.714	GATA3,HAVCR2,HLA-DMB,IL6R,ITGB2,JAK1,KLRC1,LGALS9,MAP2K6,NFATC2,PIK3CG,RUNX3,STAT4	13
Nucleosome assembly	3.93	0.245	-3.464	CENPA,CENPH,CENPM,CENPN,CENPP,CENPU,CENPX,H2AX,HJURP,KNL1,MIS18A,OIP5	12		IL-13 Signaling Pathway	1.48	0.0894	2.714	ANO1,DUSP1,FOSL2,FRK,IL13RA2,IL4R,JAK1,MAOA,PIK3CG,TGFB2,TGFB3	11
Cohesin Chromatin Regulation Pathway	2.72	0.122	-3.53	AURKB,BIRC5,BUB1,CCNB1,CCNB2,CDCA5,CDCA8,CDK1,ESCO2,ESPL1,FAT1,FAT3,H2AX,H2AZ1,INCENP,KNL1,MED30,NCAPD2,NCAPD3,NCAPG,NCAPG2,NCAPH,NCAPH2,PCDH18,PCDHGB2,PLK1,POLR2J,POLR2L,PTGER4,SMC4,STAG3,TTK	32		Acute Phase Response Signaling	5.84	0.136	2.668	AGT,C1S,C3,CEBPB,HMOX1,IL1B,IL1R1,IL1RAP,IL6R,MAP2K1,MAP2K6,MAPK8,OSMR,PIK3CG,RALA,RASD1,SAA1,SAA2,SERPINA1,SERPINE1,SERPINF1,SERPINF2,SOCS2,SOCS6,TNFRSF1B,VWF	26
HDR through Homologous Recombination (HRR) or Single Strand Annealing (SSA)	3.87	0.175	-3.578	BLM,CCNA1,CCNA2,EXO1,H2AX,MUS81,NSD2,PCNA,POLD1,POLD2,POLE,POLE2,RAD51AP1,RBBP8,RFC2,RFC3,RFC5,RMI2,RTEL1,XRCC3	20		Endothelin-1 Signaling	2.27	0.0928	2.668	CASP7,GNAL,GUCY1B1,HMOX1,ITPR3,MAPK8,PIK3CG,PLA2G4A,PLA2G4D,PLCD3,PLCH2,PNPLA3,PRKCA,PRKCG,PRKCH,PTGS2,RALA,RASD1	18
Oxidative Phosphorylation	2.05	0.139	-3.606	ATP5F1D,COX5B,COX6A1,COX8A,ENOX1,NDUFA2,NDUFB10,NDUFB11,NDUFB2,NDUFB7,NDUFS6,NDUFS7,NDUFS8,UQCR11,UQCRQ	15		Serotonin Receptor Signaling	5.46	0.0979	2.654	ADRB2,ARRB1,ARRB2,CACNB4,CDH1,FOXO1,FRK,GCH1,GNAL,GUCY1B1,HMOX1,HTR1D,HTR2C,HTR7,IL1B,MAOA,MAP2K1,MAP2K6,MYLK,NPPB,OCLN,PIK3CG,PLA2G4A,PLA2G4D,PLCD3,PLCH2,PNPLA3,PRKCA,PRKCG,PRKCH,PTGS2,RAC2,RALA,RASD1,RASGRF1,RHOC,RHOD,RHOF,RND1,SMOX,SNAI1,TGFB2,TGFB3,TGM1,TGM2,VWF	46
Regulation of mitotic cell cycle	3.9	0.193	-3.638	AURKA,AURKB,BUB1B,CCNA1,CCNA2,CCNB1,CDC20,CDK1,FBXO5,MAD2L1,NEK2,PLK1,PSMB10,PSMB9,PSMD9,SKP2,UBE2C	17		Sensory processing of sound by outer hair cells of the cochlea	1.82	0.127	2.646	CLIC5,EPB41L1,EPS8,GSN,RDX,TMIE,TWF2	7
Selenoamino acid metabolism	1.54	0.116	-3.638	FAU,GSR,HNMT,PAPSS2,RPL13,RPL13A,RPL18A,RPL35,RPL36,RPL39L,RPLP1,RPLP2,RPS15,RPS16,RPS19,RPS2,RPS21	17		TNF signaling	1.74	0.123	2.646	BIRC3,OTUD7B,SMPD2,SPPL2A,TNFAIP3,TRAF1,ULK1	7
Respiratory electron transport	2.47	0.159	-3.742	COX5B,COX6A1,COX8A,NDUFA2,NDUFB10,NDUFB11,NDUFB2,NDUFB7,NDUFS6,NDUFS7,NDUFS8,TRAP1,UQCR11,UQCRQ	14		Phospholipases	1.37	0.103	2.646	HMOX1,LIPG,PLA2G4A,PLA2G4D,PLCD3,PLCH2,PNPLA3	7
Eukaryotic Translation Termination	1.31	0.115	-3.742	FAU,RPL13,RPL13A,RPL18A,RPL35,RPL36,RPL39L,RPLP1,RPLP2,RPS15,RPS16,RPS19,RPS2,RPS21	14		Sensory processing of sound by inner hair cells of the cochlea	1.34	0.101	2.646	CLIC5,EPB41L1,EPS8,OTOF,RDX,TMIE,TWF2	7
DNA Replication Pre-Initiation	2.2	0.144	-3.873	CDT1,GMNN,H2AX,MCM2,MCM3,MCM4,MCM5,MCM6,MCM7,ORC1,ORC6,PSMB10,PSMB9,PSMD9,UBE2C	15		Elastic fibre formation	4.49	0.227	2.53	EFEMP2,FBLN1,FBLN5,ITGB8,LOX,LOXL4,LTBP1,TGFB2,TGFB3,VTN	10
Nonsense-Mediated Decay (NMD)	1.75	0.128	-3.873	FAU,RNPS1,RPL13,RPL13A,RPL18A,RPL35,RPL36,RPL39L,RPLP1,RPLP2,RPS15,RPS16,RPS19,RPS2,RPS21	15		Gap junction trafficking and regulation	3.91	0.196	2.53	CLTB,CLTCL1,DAB2,GJA1,GJA3,GJB3,MYO6,TUBA3D,TUBA3E,TUBA8	10
Eukaryotic Translation Elongation	1.6	0.123	-3.873	EEF1D,FAU,RPL13,RPL13A,RPL18A,RPL35,RPL36,RPL39L,RPLP1,RPLP2,RPS15,RPS16,RPS19,RPS2,RPS21	15		VEGF Signaling	2.66	0.124	2.53	ACTG2,FLT1,FOXO1,KDR,MAP2K1,PIK3CG,PRKCA,PTK2B,RALA,RASD1,SH2D2A,VEGFC	12
Chronic Myeloid Leukemia Signaling	4.73	0.142	-3.893	ABCB1,ADCY3,AURKA,AURKB,BIRC5,CCND3,CDK4,CDKN1A,E2F1,E2F2,E2F7,E2F8,FOXM1,FZD1,FZD7,GAB2,GLI3,HRAS,HSP90B1,MAP2K1,NOTCH1,PIK3CG,PLCB1,PLCE1,PLK1,PRKAA2,PTCH1,RAC3,RBL1,RELB,SKP2,SMAD3,SUV39H1,TCF3,TFDP1,TGFB1,TGFB2,TGFBR2,TRIB2,WNT4	40		Pancreatic Adenocarcinoma Signaling	2.59	0.112	2.53	CDKN1A,E2F7,HMOX1,JAK1,MAP2K1,MAPK8,PIK3CG,PTGS2,RALA,TGFA,TGFB2,TGFB3,TGFBR2,VEGFC	14
Mitotic Prophase	2.59	0.154	-4	CCNB1,CCNB2,CDK1,H2AX,LMNA,LMNB1,MASTL,NCAPD3,NCAPG2,NCAPH2,NDC1,NUP62,PLK1,PRKCA,SMC4,TMPO	16		PDGF Signaling	2.56	0.126	2.53	CRKL,JAK1,MAP2K1,MAPK8,PDGFB,PDGFD,PIK3CG,PRKCA,RALA,RASD1,SYNJ2	11
Activation of the pre-replicative complex	10.5	0.486	-4.123	CDC45,CDT1,DBF4,GMNN,MCM10,MCM2,MCM3,MCM4,MCM5,MCM6,MCM7,ORC1,ORC6,POLA1,POLE,POLE2,PRIM1	17		Cargo recognition for clathrin-mediated endocytosis	1.55	0.0952	2.53	ADRB2,ARRB1,ARRB2,CLTB,CLTCL1,DAB2,EPS15L1,IL7R,SYT1,TGFA	10
Telomere Maintenance	7.43	0.258	-4.379	ACD,BLM,CCNA1,CCNA2,CHTF18,DSCC1,FEN1,H2AX,LIG1,NHP2,PCNA,PIF1,POLA1,POLD1,POLD2,POLR2J,POLR2L,PRIM1,RFC2,RFC3,RFC5,RTEL1,TERT	23		Integrin Signaling	4.16	0.114	2.524	ACTG2,ARHGAP26,ASAP1,CAPN5,CRKL,GSN,ITGAL,ITGB2,ITGB4,ITGB8,MAP2K1,MAPK8,MYLK,NEDD9,PDGFB,PIK3CG,RAC2,RALA,RASD1,RHOC,RHOD,RHOF,RND1,TSPAN1	24
Histone Modification Signaling Pathway	2.88	0.12	-4.459	ATAD2,AURKB,BUB1,DNMT3B,EZH2,FOXO1,H1-10,H1-4,H2AX,H2AZ1,ING1,IRF1,KDM7A,KMT2C,MAPK12,NCAPD3,NCAPG2,NEAT1,NSD2,ORC1,PHF19,PIM1,PKD1,PRDM8,PRMT1,RPS6KA4,SETD1A,SGF29,SGO2,SNHG7,SUV39H1,TGM2,UHRF1,VEGFB,VEGFC,WDR5	36		Glioblastoma Multiforme Signaling	3.71	0.117	2.5	CDKN1A,E2F7,FOXO1,ITPR3,MAP2K1,PDGFB,PDGFD,PIK3CG,PLCD3,PLCH2,RAC2,RALA,RASD1,RHOC,RHOD,RHOF,RND1,WNT10A,WNT4,WNT7B	20
Cell Cycle Control of Chromosomal Replication	9.96	0.368	-4.583	CDC45,CDK1,CDK15,CDK4,CDT1,DBF4,LIG1,MCM2,MCM3,MCM4,MCM5,MCM6,MCM7,ORC1,ORC6,PCNA,POLA1,POLD1,POLE,PRIM1,TOP2A	21		Aldosterone Signaling in Epithelial Cells	5.15	0.135	2.496	ASIC1,DNAJB5,DNAJC12,DNAJC18,DNAJC6,DUSP1,HSP90B1,HSPA2,HSPA5,HSPB1,HSPB8,ITPR3,MAP2K1,PIK3CG,PIP5K1C,PIP5KL1,PLCD3,PLCH2,PRKCA,PRKCG,PRKCH,SCNN1A,SLC9A1	23
Mitochondrial translation	5.48	0.216	-4.583	AURKAIP1,CHCHD1,GADD45GIP1,MRPL11,MRPL12,MRPL17,MRPL21,MRPL34,MRPL36,MRPL4,MRPL41,MRPL43,MRPL52,MRPL53,MRPL54,MRPL55,MRPL57,MRPS12,MRPS2,MRPS26,MRPS34	21		ISGylation Signaling Pathway	2.69	0.119	2.496	IRF6,IRF7,ISG15,ITGAL,ITGB2,JAK1,LIPG,MAPK8,S100A4,STING1,TLR1,TLR2,TLR6	13
Mitotic G2-G2/M phases	7.7	0.19	-4.768	AURKA,CCNA1,CCNA2,CCNB1,CCNB2,CDC25A,CDC25B,CDC25C,CDK1,CDKN1A,CENPF,E2F1,FOXM1,GTSE1,HAUS4,HAUS5,HAUS7,HAUS8,HMMR,MYBL2,MZT2A,MZT2B,NEK2,PCNT,PKMYT1,PLK1,PLK4,PPME1,PSMB10,PSMB9,PSMD9,TPX2,TUBA3D,TUBA3E,TUBB4A,TUBB4B,TUBB6,TUBG1	38		ESR-mediated signaling	2.39	0.11	2.496	CTSD,CXXC5,FKBP4,GATA3,GREB1,H2AC6,H2BC17,H2BC5,JUND,KDM4B,NCOA1,TGFA,TLE3	13
Major pathway of rRNA processing in the nucleolus and cytosol	3.54	0.145	-4.811	BOP1,DDX49,DHX37,EXOSC4,EXOSC5,FAU,IMP3,IMP4,NOB1,NOC4L,RIOK3,RPL13,RPL13A,RPL18A,RPL35,RPL36,RPL39L,RPLP1,RPLP2,RPP25,RPS15,RPS16,RPS19,RPS2,RPS21,RRP1,RRP9	27		Effects of PIP2 hydrolysis	2.84	0.222	2.449	ABHD12,DAGLA,DGKZ,ITPR3,PRKCH,RASGRP1	6
RHO GTPases Activate Formins	11.2	0.257	-5	AURKB,BIRC5,BUB1,BUB1B,CDC20,CDCA8,CENPA,CENPE,CENPF,CENPH,CENPM,CENPN,CENPP,CENPU,CLIP1,ERCC6L,INCENP,KIF2C,KNL1,MAD2L1,NDC80,NUF2,PFN1,PLK1,PMF1,SGO2,SKA1,SPC24,SPC25,SPDL1,TUBA3D,TUBA3E,TUBB4A,TUBB4B,TUBB6,ZWINT	36		Cytoprotection by HMOX1	2.8	0.155	2.449	BLVRB,COX6B2,HMOX1,MAFK,NCOA1,NCOR2,NLRP3,SIN3B,TBL1X	9
Synthesis of DNA	10.9	0.27	-5.396	CCNA1,CCNA2,CCNE2,CDC45,CDT1,FEN1,GINS1,GINS2,GMNN,LIG1,MCM2,MCM3,MCM4,MCM5,MCM6,MCM7,ORC1,ORC6,PCNA,POLA1,POLD1,POLD2,POLE,POLE2,PRIM1,PSMB10,PSMB9,PSMD9,RFC2,RFC3,RFC5,SKP2,UBE2C	33		RHO GTPases activate IQGAPs	2.44	0.188	2.449	CDH1,CLIP1,IQGAP2,TUBA3D,TUBA3E,TUBA8	6
Mitotic Metaphase and Anaphase	12.9	0.22	-6.102	AURKB,BIRC5,BUB1,BUB1B,CCNB1,CCNB2,CDC20,CDCA5,CDCA8,CDK1,CENPA,CENPE,CENPF,CENPH,CENPM,CENPN,CENPP,CENPU,CHMP3,CLIP1,ERCC6L,ESPL1,FBXO5,INCENP,KIF2C,KNL1,LBR,LMNA,LMNB1,MAD2L1,NDC1,NDC80,NUF2,NUP62,PLK1,PMF1,PSMB10,PSMB9,PSMD9,SGO2,SKA1,SPC24,SPC25,SPDL1,TMPO,TUBA3D,TUBA3E,TUBB4A,TUBB4B,TUBB6,UBE2C,ZWINT	52		Arachidonic acid metabolism	1.72	0.133	2.449	ALOX12B,ALOX5AP,ALOXE3,CYP1B1,PLA2G4A,PTGS2	6
Mitotic Prometaphase	16.2	0.259	-6.379	AURKB,BIRC5,BUB1,BUB1B,CCNB1,CCNB2,CDC20,CDCA5,CDCA8,CDK1,CENPA,CENPE,CENPF,CENPH,CENPM,CENPN,CENPP,CENPU,CLIP1,ERCC6L,HAUS4,HAUS5,HAUS7,HAUS8,INCENP,KIF2C,KNL1,MAD2L1,MZT2A,MZT2B,NCAPD2,NCAPG,NCAPH,NDC80,NEK2,NUF2,PCNT,PLK1,PLK4,PMF1,SGO2,SKA1,SMC4,SPC24,SPC25,SPDL1,TUBA3D,TUBA3E,TUBB4A,TUBB4B,TUBB6,TUBG1,ZWINT	53		Signaling by Retinoic Acid	1.67	0.13	2.449	AKR1C3,CYP26B1,DHRS3,DHRS9,PDK4,RARA	6
Cell Cycle Checkpoints	17.8	0.239	-7.07	AURKB,BIRC5,BLM,BUB1,BUB1B,CCNA1,CCNA2,CCNB1,CCNB2,CCNE2,CDC20,CDC25A,CDC25C,CDC45,CDCA8,CDK1,CDKN1A,CENPA,CENPE,CENPF,CENPH,CENPM,CENPN,CENPP,CENPU,CLIP1,DBF4,ERCC6L,EXO1,GTSE1,H2AX,INCENP,KIF2C,KNL1,MAD2L1,MCM10,MCM2,MCM3,MCM4,MCM5,MCM6,MCM7,NDC80,NSD2,NUF2,ORC1,ORC6,PKMYT1,PLK1,PMF1,PSMB10,PSMB9,PSMD9,RBBP8,RFC2,RFC3,RFC5,RMI2,SGO2,SKA1,SPC24,SPC25,SPDL1,UBE2C,ZWINT	65		GDNF Family Ligand-Receptor Interactions	1.55	0.105	2.449	GFRA1,IRS2,ITPR3,MAP2K1,MAPK8,PIK3CG,RALA,RASD1	8
							Signaling by EGFR	1.4	0.113	2.449	EPS15L1,FAM83A,FAM83B,LRIG1,PAG1,TGFA	6
							Cardiac Hypertrophy Signaling	2.78	0.092	2.357	ADRB2,CACNB4,GNAL,GUCY1B1,HSPB1,IL6R,MAP2K1,MAP2K6,MAP3K8,MAPK8,MEF2A,PIK3CG,PLCD3,PLCH2,RAC2,RALA,RASD1,RHOC,RHOD,RHOF,RND1,TGFB2,TGFB3,TGFBR2	24
							Orexin Signaling Pathway	1.38	0.0744	2.357	CACNB4,DAGLA,FOXO1,GUCY1B1,IL1B,ITPR3,PIK3CG,PIP5K1C,PIP5KL1,PLA2G4A,PLA2G4D,PLCD3,PLCH2,PRKCA,PRKCG,PRKCH,SMAD9,TCIRG1	18
							D-myo-inositol (1,4,5,6)-Tetrakisphosphate Biosynthesis	2.38	0.0952	2.333	DUSP1,DUSP4,DUSP9,ENPP1,ITPK1,PHOSPHO1,PLPP6,PPFIA1,PPM1J,PPP1R14C,PPP1R3D,PPP2R5B,PTPRE,PTPRH,PTPRJ,PXYLP1,SSH2,SYNJ2	18
							D-myo-inositol (3,4,5,6)-tetrakisphosphate Biosynthesis	2.38	0.0952	2.333	DUSP1,DUSP4,DUSP9,ENPP1,ITPK1,PHOSPHO1,PLPP6,PPFIA1,PPM1J,PPP1R14C,PPP1R3D,PPP2R5B,PTPRE,PTPRH,PTPRJ,PXYLP1,SSH2,SYNJ2	18
							RANK Signaling in Osteoclasts	2.33	0.118	2.333	BIRC3,GSN,MAP2K1,MAP2K6,MAP3K8,MAPK8,MITF,NFATC2,PIK3CG,PTK2B,TNFRSF11A	11
							Role of JAK1 and JAK3 in γc Cytokine Signaling	2.27	0.13	2.333	CRLF2,IL4R,IL7R,IRS2,JAK1,PIK3CG,PTK2B,RALA,RASD1	9
							Pre-NOTCH Expression and Processing	1.97	0.117	2.333	B4GALT1,ELF3,H2AC6,H2BC17,H2BC5,LFNG,MAML3,MFNG,ST3GAL6	9
							Integrin cell surface interactions	1.7	0.106	2.333	CDH1,COL18A1,ITGAL,ITGB2,ITGB8,KDR,TNC,VTN,VWF	9
							Post-translational modification: synthesis of GPI-anchored proteins	1.48	0.0968	2.333	ALPG,CPM,LY6K,PLET1,RAET1G,RAET1L,RTN4RL1,ULBP2,VNN1	9
							Immunogenic Cell Death Signaling Pathway	1.43	0.0947	2.333	DAPK2,FPR1,HSP90B1,HSPA2,HSPA5,IL1B,NLRP3,STING1,TNFRSF1B	9
							Post-translational protein phosphorylation	3.78	0.14	2.324	C3,CCN1,CSF1,FAM20C,HSP90B1,IGFBP4,LTBP1,MXRA8,PRSS23,RCN1,SDC2,SERPINA1,STC2,TNC,VWA1	15
							Nuclear Cytoskeleton Signaling Pathway	1.44	0.0769	2.324	ACTG2,CDH1,CDH3,FRK,ITGAL,ITGB2,ITGB4,ITGB8,KIF21A,KLC4,LMNB1,RUNX2,SYNE1,SYNE3,TUBA3D,TUBA3E,TUBA8	17
							Gαi Signaling	2.35	0.102	2.309	ADORA1,CHRM4,FPR1,GNAL,GUCY1B1,HTR1D,LPAR1,NPY1R,OPRL1,RALA,RASD1,RGS10,RGS7,S1PR3,TBXA2R	15
							NAD Signaling Pathway	1.54	0.0861	2.309	BMAL1,BMP6,CEBPB,GJA1,LDHD,NMNAT2,NMRK1,PDGFB,PIK3CG,SLC7A5,TGFA,TGFB2,TRPM2	13
							Deubiquitination	2.37	0.0868	2.294	ADRB2,ARRB1,ARRB2,AXIN2,BIRC3,CCNA1,CCNA2,FOXK1,GATA3,H2AC6,H2BC17,H2BC5,JOSD2,NLRP3,OTUB2,OTUD7B,RIPK2,SMAD7,SMURF2,TGFBR2,TNFAIP3,TNIP1,TNIP3	23
							Breast Cancer Regulation by Stathmin1	6.4	0.0957	2.292	ACKR3,ADGRB2,ADGRF5,ADORA1,ADORA2B,ADRB2,AURKB,BMP6,CAMK1D,CHRM4,E2F7,F2R,F2RL1,FPR1,GIPR,GPER1,GPR132,GPR160,GPR162,GPR68,GPRC5C,HCAR1,HTR1D,HTR2C,HTR7,LGR4,LPAR1,MAP2K1,NPY1R,OPRL1,OXTR,P2RY6,PDGFB,PIK3CG,PPM1J,PPP1R14C,PPP1R3D,PPP2R5B,PRKCA,PRKCG,PRKCH,PTAFR,PTGER4,RAC2,RALA,RASD1,S1PR2,S1PR3,SSTR2,TAS1R3,TBXA2R,TGFA,TGFB2,TUBA3D,TUBA3E,TUBA8,VEGFC,VN1R1	58
							Leukocyte Extravasation Signaling	4.73	0.124	2.236	ACTG2,AFDN,CLDN2,CLDN7,CRKL,ITGAL,ITGB2,MAPK8,MMP12,MMP13,MMP24,MMP3,NCF2,PIK3CG,PRKCA,PRKCG,PRKCH,PTK2B,RAC2,RASGRP1,RDX,SELPLG,TIMP3,TXK	24
							Endoplasmic Reticulum Stress Pathway	2.58	0.238	2.236	CASP7,HSP90B1,HSPA5,MAPK8,TAOK3	5
							Peroxisomal lipid metabolism	1.95	0.172	2.236	ABCD1,ACOT4,ACOT6,ALDH3A2,SLC27A2	5
							Cancer Drug Resistance by Drug Efflux	1.7	0.121	2.236	ABCG2,FOXO1,MAP2K1,PIK3CG,PTGS2,RALA,RASD1	7
							IL-2 Signaling	1.53	0.111	2.236	JAK1,MAP2K1,MAPK8,PIK3CG,PTK2B,RALA,RASD1	7
							Paxillin Signaling	1.53	0.0943	2.236	ACTG2,ITGAL,ITGB2,ITGB4,ITGB8,MAPK8,PIK3CG,PTK2B,RALA,RASD1	10
							Gene and protein expression by JAK-STAT signaling after IL-12 stimulation	1.52	0.135	2.236	LMNB1,PDCD4,RALA,SERPINB2,STAT4	5
							Unfolded protein response	1.51	0.0978	2.236	CEBPB,DNAJB5,DNAJC12,DNAJC18,DNAJC6,HSP90B1,HSPA2,HSPA5,MAPK8	9
							CNTF Signaling	1.31	0.107	2.236	JAK1,MAP2K1,PIK3CG,RALA,RASD1,RPS6KA2	6
							Regulation of Insulin-like Growth Factor (IGF) transport and uptake by IGFBPs	4.08	0.137	2.183	C3,CCN1,CSF1,FAM20C,HSP90B1,IGFBP4,IGFBP6,LTBP1,MXRA8,PAPPA,PRSS23,RCN1,SDC2,SERPINA1,STC2,TNC,VWA1	17
							Erythropoietin Signaling Pathway	2.58	0.0994	2.183	BIRC3,CSF2,IL1B,IRS2,ITPR3,LIF,LTB,MAP2K1,PIK3CG,PRKCA,PRKCG,PRKCH,RAC2,RALA,RASD1,TGFB2,TGFB3,TNFSF15	18
							Cell junction organization	3.95	0.152	2.138	AFDN,CDH1,CDH3,CLDN2,CLDN7,COL17A1,ITGB4,JUP,LAMC2,LIMS2,NECTIN2,PARD6B,SDK1,TESK1	14
							Virus Entry via Endocytic Pathways	3.23	0.125	2.138	ACTG2,AP1S2,CLTB,CLTCL1,ITGB2,ITGB4,ITGB8,MR1,PIK3CG,PRKCA,PRKCG,PRKCH,RAC2,RALA,RASD1	15
							Human Embryonic Stem Cell Pluripotency	11.9	0.185	2.137	BMP1,BMP5,BMP6,BMP8A,BMP8B,DUSP9,FOXO1,FUT4,HSP90B1,ID1,INHBA,JAK1,KLF4,LIF,MAP2K1,MAP2K6,NGF,PDGFB,PDGFD,PIK3CG,POU5F1,PRKCA,PRKCG,PRKCH,RALA,RASD1,S1PR2,SMAD7,SMAD9,TERT,TFCP2L1,TGFB2,TGFB3,TGFBR2,WNT10A,WNT4,WNT7B	37
							Role of Macrophages, Fibroblasts and Endothelial Cells in Rheumatoid Arthritis	6.07	0.113	2.137	CEBPB,CSF1,CSF2,DKK1,DKK3,F2RL1,IL1B,IL1R1,IL1RAP,IL1RAPL1,IL6R,LTB,MAP2K1,MAP2K6,MMP13,MMP3,NFATC2,PDGFB,PDGFD,PIK3CG,PLCD3,PLCH2,PRKCA,PRKCG,PRKCH,RALA,RASD1,SFRP1,TLR1,TLR2,TLR6,TNFRSF1B,TRAF1,TRAF4,VEGFC,WNT10A,WNT4,WNT7B	38
							Oncostatin M Signaling	4.58	0.233	2.121	JAK1,MAP2K1,MMP13,MMP3,MT2A,OSMR,PLAU,RALA,RASD1,TIMP3	10
							Ephrin Receptor Signaling	1.78	0.0842	2.121	CRKL,EPHA4,GNAL,ITGAL,ITGB2,ITGB4,ITGB8,MAP2K1,PDGFB,PDGFD,PIK3CG,RAC2,RALA,RASD1,SDC2,SH2D3C,VEGFC	17
							Degradation of the extracellular matrix	1.41	0.0988	2.121	BMP1,CAPN5,CDH1,LAMA5,LAMC2,MMP12,MMP13,MMP3	8
							Salvage Pathways of Pyrimidine Ribonucleotides	1.31	0.09	2.121	CDA,GRK4,GRK5,MAP2K1,MAP2K6,MAP3K8,MAPK8,PIM1,PRKCH	9
							Interleukin-10 signaling	5.21	0.244	2.111	CSF1,CSF2,CXCL2,FPR1,IL1B,IL1R1,JAK1,LIF,PTAFR,PTGS2,TNFRSF1B	11
							Assembly of collagen fibrils and other multimeric structures	3.89	0.18	2.111	BMP1,COL15A1,COL17A1,COL18A1,COL24A1,ITGB4,LAMC2,LOX,LOXL4,MMP13,MMP3	11
							Renin-Angiotensin Signaling	2.26	0.107	2.111	AGT,GUCY1B1,ITPR3,MAP2K1,MAPK8,PIK3CG,PRKCA,PRKCG,PRKCH,PTK2B,RALA,RASD1,REN	13
							CXCR4 Signaling	2.18	0.0952	2.111	GNAL,GUCY1B1,ITPR3,MAP2K1,MAPK8,PIK3CG,PRKCA,PRKCG,PRKCH,RAC2,RALA,RASD1,RHOC,RHOD,RHOF,RND1	16
							Sleep REM Signaling Pathway	1.91	0.104	2.111	ARC,CHRM4,CSF2,GADD45B,IL1B,LIF,LTB,RPS6KA2,TGFB2,TGFB3,TNFSF15	11
							Phase I - Functionalization of compounds	1.72	0.0973	2.111	ACSS1,CES3,CYP1B1,CYP26B1,CYP27B1,CYP39A1,FDXR,MAOA,MTARC1,NCOA1,SMOX	11
							Role of MAPK Signaling in Promoting the Pathogenesis of Influenza	1.7	0.0965	2.111	MAP2K1,MAP2K6,MAPK8,PLA2G4A,PLA2G4D,PNPLA3,PRKCA,PTGS2,RALA,RASD1,TCIRG1	11
							DHCR24 Signaling Pathway	5.36	0.147	2.065	AGT,APOM,C3,HMOX1,PDGFB,PDGFD,PDZK1,PIK3CG,PRKCA,PRKCG,PRKCH,RALA,RASD1,SAA1,SAA2,SERPINA1,SERPINF1,SERPINF2,THRB,TM7SF2,VTN	21
							STAT3 Pathway	7.39	0.173	2	BMP6,CDKN1A,CISH,FLT1,IL13RA2,IL1B,IL1R1,IL4R,IL6R,IL7R,KDR,MAP2K1,MAP2K6,MAPK8,PDGFB,PIM1,RALA,RASD1,SOCS2,SOCS6,TGFA,TGFB2,TGFBR2,TNFRSF11A	24
							Cholecystokinin/Gastrin-mediated Signaling	5.57	0.162	2	EPHA4,IL1B,ITPR3,MAP2K1,MAP2K6,MAPK8,MEF2A,PRKCA,PRKCG,PRKCH,PTGS2,PTK2B,RAC2,RALA,RASD1,RHOC,RHOD,RHOF,RND1	19
							Actin Nucleation by ARP-WASP Complex	2.4	0.121	2	ITGAL,ITGB2,ITGB4,ITGB8,RAC2,RALA,RASD1,RHOC,RHOD,RHOF,RND1	11
							Metabolism of Angiotensinogen to Angiotensins	2.13	0.235	2	AGT,CTSD,CTSZ,REN	4
							Signaling by Activin	1.95	0.211	2	FST,INHA,INHBA,INHBB	4
							Interleukin-6 family signaling	1.59	0.167	2	IL6R,JAK1,LIF,OSMR	4
							D-myo-inositol (1,4,5)-Trisphosphate Biosynthesis	1.48	0.154	2	PIP5K1C,PIP5KL1,PLCD3,PLCH2	4
							Retinol Biosynthesis	1.37	0.111	2	AKR1C3,CES3,DHRS3,DHRS9,LIPG,PNPLA3	6
							Antioxidant Action of Vitamin C	1.62	0.094	-2.121	CSF2,GLRX,HMOX1,MAPK8,PLA2G4A,PLA2G4D,PLCD3,PLCH2,PNPLA3,SLC2A1,SLC2A5	11
							RHOGDI Signaling	2.03	0.0864	-2.714	ACTG2,CDH1,CDH3,DGKZ,GNAL,ITGAL,ITGB2,ITGB4,ITGB8,MYO18A,PIP5K1C,PIP5KL1,PRKCA,RAC2,RDX,RHOC,RHOD,RHOF,RND1	19
