# Supplementary material for: Anti-Neoplastic Activity of Estrogen Receptor Beta in Chemoresistant Triple-Negative Breast Cancer
Source: Cancers (Basel). 2025 Jun 25;17(13):2132. doi: 10.3390/cancers17132132 (PMC12249222; doi:10.3390/cancers17132132)
Supplement: Supplementary file 1 [file cancers-17-02132-s001.zip › cancers-3687988-supplementary/Supplemental Table S5.xlsx]

## Sheet: Upstream Regulator
Supplemental Table S5. Upstream regulator analysis of E2-regulated genes in parental and resistant MDA-MB-231-ERβ cell lines, and commonly regulated genes across all models.
231-Par cells											231-D-R cells											231-P-R cells											392 Commonly Regulated Genes
Upstream Regulator	Expr Log Ratio	Molecule Type	Predicted Activation State	Activation z-score	p-value of overlap	Target Molecules in Dataset	Mechanistic Network	#Genes	-log(p-value)		Upstream Regulator	Expr Log Ratio	Molecule Type	Predicted Activation State	Activation z-score	p-value of overlap	Target Molecules in Dataset	Mechanistic Network	#Genes	-log(p-value)		Upstream Regulator	Expr Log Ratio	Molecule Type	Predicted Activation State	Activation z-score	p-value of overlap	Target Molecules in Dataset	Mechanistic Network	#Genes	-log(p-value)		Upstream Regulator	Expr Log Ratio	Molecule Type	Predicted Activation State	Activation z-score	Flags	p-value of overlap	Target Molecules in Dataset	Mechanistic Network	#Genes	-log(p-value)
l-asparaginase		biologic drug	Activated	7.048	2.08e-45	ASNS,ATF5,AURKA,AURKB,BDH2,BIRC5,BUB1,BUB1B,CCNA2,CCNB2,CCNE2,CDC25C,CDCA5,CDK1,CDKN1A,CENPA,CENPF,CENPH,CENPM,CENPN,CENPP,E2F7,ERCC6L,EXO1,FANCD2,FANCI,GINS2,INCENP,KIF11,KIF15,KIF18B,KIF20B,KIF22,KIF2C,KIF4A,KNL1,LIG1,LIPG,MAD2L1,MCM2,MCM3,MCM4,MCM5,MCM6,MYBL2,NCAPD2,NCAPG,NCAPH,NDC80,NUF2,OIP5,ORC1,PCSK9,PKMYT1,PLK1,PLK4,POLE,POLE2,PRIM1,RAD51AP1,RBL1,RMI2,SPC25,SPDL1,TOP2A,UBE2C		66	44.6819		beta-estradiol		chemical - endogenous mammalian	Activated	8.034	1.71e-86	A4GALT,ABCG2,ABLIM1,ACER2,ACKR3,ACSS1,ADGRB2,ADGRF5,ADORA1,ADRB2,AGT,AKAP12,ALCAM,ALDH3A2,ALPG,ALPP,ALX4,AMOTL1,AMZ1,ANO1,APBB1,ARC,ARL4A,ARRB2,ASB2,B4GALT1,BCL10,BCL3,BCL6,BCYRN1,BHLHE40,BIRC3,BMP5,BMP6,C1orf226,C1QTNF6,C3,CA12,CACNB4,CCN1,CCN2,CCN5,CCNA1,CCNA2,CD24,CD276,CD83,CDH1,CDK5R1,CDKN1A,CEBPB,CEMIP2,CGNL1,CISH,CKB,CLDN2,CLDN7,CLIC5,CNN1,CPM,CRADD,CRKL,CSF2,CST1,CST2,CST4,CST5,CTSD,CXCL1…	736 (19)	397	85.767		beta-estradiol		chemical - endogenous mammalian	Activated	6.214	4.52e-78	A4GALT,ABAT,ABCB1,ABCG2,ACER2,ACKR3,ACOX2,ACSS1,ACTC1,ADAMTS1,ADAMTS4,ADGRF5,ADRB1,ADRB2,AGT,AKAP12,ALCAM,ALDH3A2,ALPG,ALPP,ALX4,AMOTL1,ANO1,ARC,ARID5B,ARRB2,ART3,ASB2,ASB9,ASS1,ATP6V0D2,B3GNT7,BHLHE40,BIRC3,BMP4,BMP6,C1orf226,C1QTNF6,C3,C5AR2,CA12,CACNB4,CCN2,CCN5,CCNA1,CD274,CDH1,CDH2,CDK6,CDKN1A,CEBPB,CEMIP2,CGNL1,CISH,CLDN1,CLTRN,COL13A1,CP,CPM,CSF2,CST1,CST2,CST4,CTSD,CTSH,CXCL3,CXXC5,CYP26B…	544 (18)	324	77.3449		beta-estradiol		chemical - endogenous mammalian	Activated	6.467		3.05e-45	ABCG2,ACER2,ACKR3,ACSS1,ADGRF5,ADRB2,AGT,AKAP12,ALDH3A2,ALPG,ALPP,AMOTL1,ARRB2,BIRC3,BMP6,C1orf226,CA12,CACNB4,CCN2,CCN5,CCNA1,CDH1,CDKN1A,CEMIP2,CGNL1,CISH,CPM,CSF2,CST1,CST2,CST4,CYP26B1,CYTH4,DAB2,DHRS9,DMBT1,ELF3,ENC1,F2R,F2RL1,FABP3,FGD6,FHL1,FHL2,FHOD3,FMO5,FOSL1,FOXC1,FRK,GATA3,GCH1,GEM,GJA1,GREB1,GSN,HAS2,HMGA2,HMOX1,HSPB8,HTR7,IGFBP4,IL6R,INHBB,IQGAP2,ITGB8,ITGBL1,JAZF1,KCNK15,KCNK6,KLF1…	214 (19)	142	44.5157
torkinib		chemical drug	Activated	6.048	5.92e-40	ARHGEF4,ASF1B,ATP6V0E2,AURKA,AURKB,BCL6,BIRC5,BLM,CCN2,CCNA1,CCNB1,CCNE2,CCNF,CDC25A,CDC45,CDCA2,CDH1,CDK4,COQ8A,E2F2,EXO1,FANCI,FEN1,FOSL1,FOXC1,GINS1,GINS2,GJA1,GMNN,H2AX,HAS2,HBEGF,HBP1,ID1,IL6R,INHBA,KIF14,KIF18B,KLF5,KNL1,MASTL,MCM10,MCM3,MCM5,MCM6,MXD3,NABP1,NCAPG,NOTCH1,NUAK1,ORC1,ORC6,PAXX,PCNA,PIM1,POLE2,PPIF,PTGS2,RAD54B,RFC2,RFC3,RFC5,S100G,SGO2,SKP2,SMAD7,SMOX,TCP11L2,TFDP1,TK1,TOP2A,…	827 (22)	76	39.2277		lipopolysaccharide		chemical drug	Activated	7.029	1.34e-37	ABCG2,ABHD12,ACKR3,ADORA1,ADORA2B,ADRB2,AFF3,AGT,AKAP12,ALCAM,ALOX12B,ALOX5AP,ALOXE3,AMPD3,ANGPTL2,ANGPTL4,ANKRD1,ANXA11,APLN,AQP3,ARC,ARFGAP3,ARG2,ARL4A,ARL4C,ASAP1,AURKB,AXIN2,BATF3,BCL10,BCL3,BCL6,BIRC3,C3,CARD6,CASP7,CCDC85C,CCN1,CCN2,CD22,CD24,CD276,CD83,CD9,CDH1,CDK5R1,CDKN1A,CEBPB,CEMIP,CEMIP2,CFP,CHST7,CISH,CLDN2,CLIC5,CNKSR3,CPEB4,CRISPLD2,CRLF2,CSF1,CSF2,CST7,CTSZ,CXCL14,CXCL16,CXCL2,CY…	671 (18)	298	36.8729		COP1	-0.011	enzyme	Activated	4.305	3.38e-18	ABAT,C3,CA12,CCN5,CDKN1A,CEBPB,CISH,CYP26B1,EGR3,GJA1,GREB1,HSPB8,IGFBP4,IL17RB,ITPK1,KCNK15,KRT13,NHERF1,OLFML3,OVOL2,RET,SEMA3B,SULT2B1,SYT12,TMPRSS3,TPD52L1		26	17.4711		ESR2		ligand-dependent nuclear receptor	Activated	3.426		1.13e-31	ACKR3,ADRB2,AGT,AKAP12,AMOTL1,ANGPTL2,AQP3,CA12,CCN2,CCN5,CD34,CDH1,CDKN1A,CEMIP2,CPM,CSF2,CST1,CST2,CST4,CYP26B1,CYTH4,DAB2,DNAH11,F2RL1,FHL1,GATA3,GJA1,GLRX,GREB1,HMGA2,IGFBP4,IQGAP2,KCNK15,KLRC3,KLRC4,LAPTM5,LOX,LOXL4,LRRC15,MGAT3,MXD1,MYLK,OTOF,OTUB2,PDGFB,PDK4,PDZK1,PERP,PKIB,PLAC1,PLAU,PLXDC1,PTGS2,PTPRH,RDUR,SEMA3B,SERPINE1,SERTAD4,SHISA2,SMAD7,TERT,TGFA,TGFB2,TP53I3,VWF	206 (21)	65	30.9469
ifosfamide		chemical drug	Activated	5.308	3.97e-22	AOAH,ASPM,ATAD2,AURKA,B3GNT7,BMP2K,BUB1,BUB1B,CCNA2,CCNB2,CDC25C,CDK4,CEACAM1,CENPF,CEP55,DLGAP5,E2F7,ESCO2,EXO1,EZH2,FEN1,FOXM1,GALNT14,GINS2,GJA1,H2AZ1,KIF11,KIF14,KIF20A,KIF2C,LRRC15,MCM2,MCM5,MYBL2,NCAPG2,NDC80,NEK2,PBK,PLK1,PLK4,RRM2,SPAG5,TICRR,TOP2A,TTK,ZWINT		46	21.4012		TNF		cytokine	Activated	6.097	4.54e-67	A4GALT,ABCG2,ACKR3,ACSL5,ADAMTS7,ADORA1,ADORA2B,ADRB2,AGT,AKAP12,ALCAM,ALOX5AP,ALS2CL,AMPD3,ANGPTL4,ANKRD1,ANXA11,APLN,AQP3,ARC,ATP2B4,AXIN2,B4GALT1,BCL10,BCL3,BCL6,BCYRN1,BHLHE40,BIRC3,BMP6,BMPER,C1QTNF1,C1S,C3,CA12,CARD6,CASP7,CCN1,CCN2,CCN5,CD24,CD34,CD83,CDH1,CDH3,CDK5R1,CDKN1A,CEBPB,CEMIP,CEMIP2,CGB3 (includes others),CHST7,CISH,CLDN2,CLDN7,CLIC5,CLTCL1,CNN1,COL15A1,CRADD,CRISPLD2,CSF1,CSF2,…	609 (16)	311	66.3429		4-hydroxytamoxifen		chemical drug	Activated	3.694	1.05e-14	ABCB1,ACTC1,ANGPTL2,AQP3,BHLHE40,C3,CCN2,CCNA1,CDH1,CDKN1A,CEBPB,CTSD,EDN2,EFEMP1,GLRX,JUNB,KLRC4,KRT13,KRT19,MT1A,MT1X,NEDD9,PDK4,PDZK1,PTPRH,RASD1,SGK1,SPAG4,TFF1,TFF2,TGFA,THRB,TMOD1,ZFP36	437 (18)	34	13.9788		COP1		enzyme	Activated	3.357		9.52e-14	CA12,CCN5,CDKN1A,CISH,CYP26B1,GJA1,GREB1,HSPB8,IGFBP4,KCNK15,KRT13,OLFML3,SEMA3B,SYT12,TPD52L1	72 (7)	15	13.0214
calcitriol		chemical drug	Activated	5.275	3.37e-29	AFAP1L2,AKAP12,AKR1B1,ALKBH7,ANLN,AREG,ATP2B4,ATP5F1D,AURKAIP1,BIRC5,BUB1B,C15orf48,C3,CCDC80,CCL5,CCNA1,CCNA2,CCNB1,CCND3,CDC20,CDC45,CDCA5,CDCA8,CDH1,CDK1,CDKN1A,CDT1,CEBPD,CENPA,CENPH,CENPM,CHAF1A,CHTF18,CISH,CLMN,COL8A1,CSF2,CXCL16,CYP27B1,DCTPP1,DUSP1,DUSP10,E2F7,ESPL1,EXO1,EXPH5,EZH2,F2RL1,FBXL2,FEN1,FGG,FMOD,FOXM1,GADD45GIP1,GATA3,GEM,GLRX,GSR,H2AZ1,HBEGF,HELLS,HIPK2,HMGN2,ID1,IER3,IGFBP3,…	907 (23)	157	28.4724		INTERFERON ALPHA (family)		group	Activated	4.966	1.98e-12	A4GALT,ADAM19,AQP3,BCL3,BCL6,C3,CCNA1,CCNA2,CD83,CDH1,CDKN1A,CISH,CLTCL1,COL15A1,CSF2,CXCL2,CYP1B1,DOCK2,ENPP1,EPSTI1,F2R,FOSL2,FPR1,GATA3,GBP2,HMOX1,IGFBP4,IL1B,IL1R1,IL4R,IL6R,IL7R,IRF7,ISG15,ISG20,JAK1,KRT19,LGALS9,LIF,LTBP1,MARCKSL1,MMP3,MOB3C,NFE2L3,OAS1,OASL,PIM1,PLK2,PMAIP1,PTGS2,PTHLH,RGS10,RNASEL,RNF103,SAMD9L,SAT1,SERPINB9,SLFN5,SOCS2,SPRY4,STAT4,STC2,TBC1D10A,TERT,TGM1,TGM2,TLR1,TLR2,T…	608 (19)	71	11.7033		CNTF		cytokine	Activated	3.265	0.0273	CISH,CP,EDN2,ENPP2,GJA1,HMOX1,IL1A,JUNB,KCNK6,NGF,P2RX7,PTGS2,SERPINA3,ZFP36		14	1.56384		ARID1A		transcription regulator	Activated	3.171		2.63e-11	ABCG2,ACSS1,APLN,ARRB2,CCN5,CDH1,CDKN1A,DAB2,F2R,FHL1,GATA3,GEM,GREB1,GSN,INHBB,ITGB8,LOX,MYLK,PLAU,PTPRE,ROR1,SERPINA1,SMAD7,TACC2,TERT,TNC,VASN,VWF,WNT4	182 (19)	29	10.58
methotrexate		chemical drug	Activated	5.268	1.55e-17	ABCD3,AOAH,APOC1,ASPM,ATAD2,AURKA,B3GNT7,BMP2K,BUB1,BUB1B,C3,CCL5,CCNA2,CCNB2,CDC25C,CDH1,CDH2,CDK4,CDKN1A,CEACAM1,CENPF,CEP55,CLN8,DLGAP5,DUSP1,DUSP10,E2F7,ESCO2,EXO1,EZH2,FEN1,FOXM1,GALNT14,GINS2,GJA1,GSN,GSR,H2AZ1,HMOX1,HSD11B1,ID1,IGFBP3,IL18,ITGA1,KIF11,KIF14,KIF20A,KIF2C,LRRC15,LY96,MCM2,MCM5,MITF,MYBL2,NCAPG2,NDC80,NEK2,NQO1,PBK,PBX1,PLK1,PLK4,PTGS2,RRM2,SLC27A2,SPAG5,TGFB1,THBS1,TICRR,TOB…	780 (23)	76	16.8097		tretinoin		chemical drug	Activated	4.734	5.41e-31	ABLIM1,AFDN,AGT,AKAP12,ALDH3A2,ALOX12B,ALOXE3,ANGPTL4,ANXA8L1,AP1S2,APLN,ARHGAP29,ASB2,BCL3,BCL6,BHLHE40,BIRC3,BMP6,BMP8A,C1S,C3,CASP7,CASZ1,CCN1,CCN2,CCNA1,CCNA2,CD101,CD300C,CD34,CD9,CDH1,CDK5R1,CDKN1A,CEBPB,CFP,CGB3 (includes others),CSF1,CSF2,CTSD,CXCL2,CYP26B1,DAB2,DAPK2,DDAH2,DHRS3,DHRS9,DKK1,DKK3,DPP4,DUSP1,DUSP4,DUSP9,E2F7,EHD1,ELF3,FBXO43,FGF5,FLT1,FOSL1,FOSL2,FOXC1,FOXO1,FST,FUT4,GATA3,…	665 (19)	207	30.2668		pirinixic acid		chemical toxicant	Activated	3.137	0.000352	ABCG2,ACSL5,AKR1C3,AQP3,ATP11A,C3,CDH2,CDKN1A,CGB3 (includes others),CYP2J2,ECI1,ELOVL3,F3,GADD45A,GADD45B,GK,HMOX1,IL1B,JUNB,KLF10,MAP3K8,NPPB,PDK4,PERP,PLIN4,PPARG,PTAFR,PTGS2,RPIA,SERPINE1,THRB,VCAM1	302 (19)	32	3.45346		lenalidomide		chemical drug	Activated	2.985		0.00564	CALHM5,CEMIP2,DEPP1,ELF3,ROR1,TERT,TNFRSF21,WNT4,YPEL2	20 (2)	9	2.24872
ST1926		chemical drug	Activated	5.099	6.21e-05	AKR1B1,CDK4,CDKN1A,CHCHD2,COX5B,EIF5A,FKBP5,H2AZ1,HIC1,HMGN2,IMP3,KIF2C,NME1,ODC1,PCLAF,PFN1,RPL13,RPL18A,RPLP1,RPS15,RPS2,SLC25A6,SNRPB,SNRPF,TRIR,UGCG	287 (7)	26	4.20691		tetradecanoylphorbol acetate		chemical drug	Activated	4.66	7.86e-26	AGT,ALCAM,ALOXE3,ANGPTL4,APOM,ARC,ATP2B4,AURKB,BCL3,BCL6,BIRC3,BMP6,C10orf90,C3,CCN1,CCN2,CCNA1,CCNA2,CD276,CDH1,CDK5R1,CDKN1A,CEMIP,CSF1,CSF2,CTSD,CXCL2,CYP27B1,CYTH4,DAB2,DENND3,DMBT1,DUSP1,EGR2,EPHA4,ERCC6L,FLT1,FOSL1,FOSL2,FST,GADD45B,GATA3,GEM,GJA1,GRK5,HAS2,HES1,HMGA2,HMOX1,HSD11B1,HSPA2,HSPA5,HTR1D,HTR7,ID1,IGFBP6,IL1B,IL6R,IL7R,INHBA,INHBB,IRF7,ISG15,ITGAL,ITGB2,ITPR3,JUND,KLF4,KLHL4,KRTA…	657 (19)	151	25.1046		IGF1		growth factor	Activated	3.044	8.1e-16	ADORA2B,AKR1C1,BHLHE40,BIRC3,BMP4,CAVIN2,CCN2,CCN5,CDH1,CDKN1A,CEBPB,CGNL1,CISH,COL14A1,CP,CTSD,CYP27B1,DCLK1,EDN2,F3,FBLN1,FHOD3,FJX1,GADD45A,GJA1,GPER1,HAVCR2,HMOX1,IGFBP4,IL1A,IL1B,IL4R,JUNB,MDK,MMP16,MUC5B,NOG,NOX1,NPPB,OCLN,PAPPA,PIM1,PLAU,PLXDC2,PPARG,PRLR,PTGS2,SERPINE1,SGK1,SLPI,SNCG,TFF1,TG,TGFA,TH,THBS1,THSD4,TNFRSF11B,UGCG,VCAM1,VEGFC,VWF,WNT4,YPEL3,ZFP36,ZFP36L1,ZNF365	531 (20)	67	15.0915		lipopolysaccharide		chemical drug	Activated	2.934	bias	4.82e-17	ABCG2,ACKR3,ADORA2B,ADRB2,AFF3,AGT,AKAP12,ALOX5AP,AMPD3,ANGPTL2,APLN,AQP3,BATF3,BIRC3,CARD6,CCN2,CD9,CDH1,CDKN1A,CEMIP2,CISH,CNKSR3,CPEB4,CRISPLD2,CSF2,CYP27B1,DKK3,DMBT1,ELF3,F2R,F2RL1,FABP3,FOSL1,GCH1,GEM,GJA1,GLRX,GREB1,GSN,HK1,HMGA2,HMOX1,IGFBP4,IL1RAPL1,IL6R,INHBB,ISG20,ITGAL,ITGB8,JAZF1,KLF10,KRT13,KYNU,LGALS9,LIPG,LOX,LPAR1,LTB,LYZ,MAP3K8,MARCKSL1,MXD1,NLRP3,NPY1R,OASL,OLFML2B,OLFML3,PAPSS…	169 (15)	98	16.317
1,1-diarylethylene-diammonium derivative		chemical reagent	Activated	4.899	1.87e-13	AURKA,AURKB,BIRC5,CCNA2,CCNB1,CCNB2,CCNE2,CDK1,CDKN1A,CENPA,CENPF,CENPM,FOXM1,GTSE1,IFI44,IFIT1,IFIT2,IFIT3,ISG20,OASL,PDE4B,PLK1,TENT5A,TRIM5		24	12.7282		8-bromo-cAMP		chemical reagent	Activated	4.414	1.92e-24	ADRB2,ALDH3A2,ALPG,ARG2,B4GALT1,BIRC3,CCN2,CCNA1,CCNA2,CDKN1A,CEBPB,CGB3 (includes others),CKB,CTSD,CYP1B1,DKK1,DUSP1,DUSP4,ENAH,ENC1,F2R,FDXR,FGF5,FOSL1,FOXO1,FST,FUT8,GATA6,GCH1,GJA1,GSN,GUCY1B1,HSP90B1,ID1,IL1B,IL4R,IL7R,INHA,INHBA,INHBB,IQGAP2,ITGB8,ITPR3,KDR,LIF,LOX,LTBP1,MAOA,MAPK8,MYLK,NES,PDE4B,PDE4D,PDGFB,PDGFD,PMAIP1,PORCN,PTCH1,PTGS2,RAC2,RALA,RASGRF1,REN,SAT1,SERPINB2,SERPINE1,SFRP1,S…	720 (23)	87	23.7167		HTT	0.158	transcription regulator	Activated	2.985	1.84e-10	ADAMTS4,AGT,AKAP12,AMPD3,B3GALT5,BASP1,BHLHE40,BMP1,CA12,CCN2,CCN4,CD9,CDKN1A,CEBPB,CLDN1,CPNE5,CTSD,DGKZ,DIO2,DKK3,ECI1,ENPP2,FGF1,FHL1,FOSL1,GAS7,GPC1,GRK5,GSN,HBEGF,HOXB9,INPP4B,ITPK1,JUNB,JUP,KCNB1,KCNJ12,KLF9,LOX,MANEAL,MYL2,NAB2,NMNAT2,OPRL1,P2RX7,PDE1C,PDE4B,PDE7B,PLA2G4A,PLCB4,PLPP3,PLPP4,PPARG,PPARGC1B,RASGRP2,RGS4,RGS9,SAT1,SFRP1,SGK1,SLC1A3,SMOX,ST6GALNAC5,SYNJ2,TAGLN,TFAP2C,TH,THRB,VC…	415 (22)	69	9.73518		arsenic trioxide		chemical drug	Activated	2.927		0.00781	ALOX5AP,CDKN1A,GJA1,GLRX,HMOX1,MT1X,PIM1,PLAU,PTCH1,PTGS2,TMOD1	169 (20)	11	2.10735
KDM5B	0.399	enzyme	Activated	4.869	7.1e-16	AURKA,BBS9,BUB1B,CCN2,CCNA1,CCNB1,CDC25C,CDCA3,CDK1,CLCF1,DLGAP5,E2F1,EPB41L1,FABP5,FBXO5,FHL1,GAL,GJB2,GREB1,HMGA2,HMMR,IGF2BP1,IVNS1ABP,KIF2C,MCM2,MCM3,MCM5,MT1E,MT1H,MT1X,NCAPH,NDC80,NMB,OIP5,PBK,PRLR,RRAD,SAT1,SMOX,TGFB1,TGFB2,TOP2A,TTK	696 (17)	43	15.1487		TGF BETA (family)		group	Activated	4.323	1.92e-13	ABCD1,ANGPTL4,ARHGAP45,BHLHE40,BLVRB,BMAL1,CCN1,CCN2,CDH1,CDKN1A,CEBPB,CSF1,CSF2,DAB2,EGR2,FST,GADD45B,GATA3,GLI2,HES1,HES2,HMOX1,ID1,IGFBP4,IL1B,JAK1,JARID2,KLF10,LIF,LOX,MAFK,MITF,MLXIPL,MMP13,MMP3,MXD1,MXD4,NCOA1,NCOR2,NEDD9,NPAS1,PDGFB,PHLDB1,PLAU,PLPP3,PPP1R13L,PTGS2,PTHLH,RUNX2,RUNX3,SEC14L2,SERPINE1,SMAD7,SMAD9,SNAI1,SOX4,SSBP3,STAT4,TERT,TGFA,TIMP3,TLR2,TNFRSF11A,VTN	587 (19)	64	12.7167		IL11	-0.683	cytokine	Activated	2.959	7.43e-05	CCN2,CCN4,CDKN1A,DEFB1,DKK1,IL1B,JUNB,MUC1,PPARG,SERPINA3,SNAI1,VCAM1,VWF	344 (20)	13	4.12901		carbon tetrachloride		chemical toxicant	Activated	2.916	bias	0.000263	ARRB1,CCN2,CDKN1A,HK1,HMOX1,PDGFB,PTAFR,PTCH1,PTGS2,SERPINB2,SMAD7,TGFA,TGFB2	154 (20)	13	3.58004
CDKN2A		enzyme	Activated	4.84	4.97e-19	ASF1B,ASNS,ATAD2,AURKB,BCAT2,BIRC5,BLM,CCN2,CCNA1,CCNA2,CCNB1,CCND3,CDC25A,CDC25B,CDC25C,CDCA4,CDCA5,CDKN1A,CHAF1A,DEK,E2F1,E2F2,EPS8,EZH2,FAM111A,FANCA,FBXO5,FEN1,HMGB2,ITGB3,MCM4,MCM5,MCM7,MELK,mir-146 (includes others),MKI67,MYBL2,PCNA,PLK1,PTGS2,RAD51AP1,RBL1,RECQL4,RFC3,RRM2,SERPINE1,SERTAD1,SHMT1,SKP2,SLBP,TCF19,TFDP1,TK1,TMEM97,TMPO	613 (15)	55	18.3036		TGFB1	-0.375	growth factor	Activated	4.317	6.82e-45	AASS,ABCD1,ABCG2,ABLIM3,ACSS1,ACTG2,ADAM19,ADORA1,ADORA2B,ADRB2,AKR1C2,ALDH3A2,ALOX5AP,ALPP,ANGPTL4,ANKRD1,ANXA11,APLN,ARC,ARL4A,ATXN1,AXIN2,BCL3,BCL6,BDH1,BHLHE40,BIRC3,BMP1,BMP6,C1S,C3,CALB2,CCN1,CCN2,CCN5,CCNA2,CD101,CD34,CD83,CD9,CDH1,CDK5R1,CDKN1A,CEBPB,CEMIP,CGB3 (includes others),CLDN7,CNN1,CNN3,COL18A1,CRMP1,CSF1,CSF2,CTSD,CYP27B1,DAB2,DKK3,DOCK2,DPYSL2,DUSP1,DUSP4,EGR2,EHD1,ELF3,ENPP1,F2…	651 (20)	257	44.1662		ESTROGEN RECEPTOR (family)		group	Activated	2.956	3.19e-24	ABCG2,ACSS1,ANXA9,C3,CA12,CCN2,CCNA1,CDH1,COL13A1,CPM,CST1,CST2,F12,FGF1,FGF5,GATA3,GREB1,HBEGF,IL1A,JAG1,JUP,KLF10,KRT15,KRT19,KRT7,MUC1,NCAM2,NEDD9,NHERF1,OCLN,OXTR,PCDH18,PDGFC,PDK4,PDZK1,PGLYRP2,PLAU,PPARG,PRLR,SAT1,SERPINE1,SMAD3,SNAI1,SYNPO,TERT,TFF1,TFF2,TGFA,TGFB2,TMOD1,TNC,VEGFC	560 (23)	52	23.4962		DSCAM		other	Activated	2.828	bias	2.8e-05	FRK,GSN,KCNK6,KLF9,NRCAM,PDGFB,SHANK2,SYT12		8	4.55284
CDKN1A	0.914	kinase	Activated	4.553	1.94e-34	ANLN,ASPM,ATAD2,AURKA,AURKB,BIRC5,BUB1,BUB1B,CCN2,CCNA2,CCNB1,CCND3,CDC20,CDC25A,CDC25B,CDC25C,CDH1,CDK1,CDK4,CDKN1A,CENPF,CEP55,CIT,CSF2,DLGAP5,DUSP1,E2F1,E2F2,E2F7,EIF4EBP1,EXO1,FANCG,FANCI,FHL1,FOXM1,FRAS1,H2AX,H2AZ1,HJURP,HKDC1,HMGB2,HSPA5,IL18,IL1R1,INHBA,ITGB3,KIF20A,KIF2C,KNSTRN,LBR,MAD2L1,MBNL2,MCM2,MCM3,MCM4,MCM5,MCM6,MCM7,MKI67,MYBL2,NCAPD3,NRP2,NUSAP1,OLFML2B,ORC1,PBK,PCLAF,PCNA,PLK1,P…	602 (12)	97	33.7122		4-hydroxytamoxifen		chemical drug	Activated	4.312	3.1e-21	ANGPTL2,AQP3,BHLHE40,C3,CCN1,CCN2,CCNA1,CDH1,CDKN1A,CEBPB,CTSD,CYP1B1,DUSP1,DUSP4,DUSP9,EDN2,FOSL2,FOXO1,GLRX,IL7R,KLRC4,KRT13,KRT19,MAP2K1,MT1X,MT2A,NCOA1,NCOR2,NEDD9,PDK4,PDZK1,PMAIP1,PRKCH,PTGER4,PTPRH,RARA,RASD1,RGS19,RND1,SERPINB9,SLC10A3,SLC2A1,TGFA,THRB,TMOD1,TNFAIP3,ZFP36	584 (20)	47	20.5086		fingolimod		chemical drug	Activated	2.949	0.000503	CCN2,CD274,CDH1,CDH2,CDKN1A,CSF2,FOSL1,IL12A,IL1B,ITGB2,SERPINE1	394 (19)	11	3.29843		4-hydroxytamoxifen		chemical drug	Activated	2.787	bias	3.85e-08	ANGPTL2,AQP3,CCN2,CCNA1,CDH1,CDKN1A,GLRX,KLRC4,KRT13,MT1X,PDK4,PDZK1,PTPRH,TGFA,TMOD1	191 (24)	15	7.41454
RICTOR	-0.008	other	Activated	4.526	0.00445	ATP5F1D,ATP6V0C,ATP6V0E2,ATP6V1A,BIRC5,CDH1,COX5B,COX6A1,COX8A,FABP5,FAU,IFIT2,NCAM2,NDUFA2,NDUFB10,NDUFB2,NDUFS6,NDUFS7,NDUFS8,PFKFB3,PRKCA,PSMB10,PSMB9,PTGS2,RPL13A,RPLP1,RPLP2,RPS15,RPS19,RPS2,RPS21,UQCR11,UQCRQ	787 (23)	33	2.35164		doxorubicin		chemical drug	Activated	4.243	6.59e-13	ABCB9,ABCG2,ADORA2B,ALX4,ANKRD2,AURKB,BHLHE40,BIRC3,CCN1,CCN2,CCNA2,CDH1,CDH3,CDKN1A,CKB,COX6B2,CPZ,CSF1,CTSD,CXCL2,DENND2C,DLX3,DUSP1,E2F7,EFEMP2,ELF1,ELF3,EPSTI1,FBLN1,FOXQ1,GJA1,GLIPR1,GPR132,HIPK2,HMOX1,ID1,IGFBP4,IGFBP6,IL13RA2,IL1B,IL4R,IRF7,ISG15,ITGB4,JPH2,JUP,LAMC2,LPIN1,LRRC15,MBNL2,MYO6,NLRP3,NPPB,OCLN,OSGIN1,PANK1,PERP,PHOSPHO1,PMAIP1,PODXL,PPP1R13L,PTGS2,PTK2B,RAC2,RCN1,RELN,RGS7,RGS…	608 (20)	89	12.1811		NR1I3		ligand-dependent nuclear receptor	Activated	2.933	1.08e-05	ABCB1,ACOX2,AGT,C3,CCN4,CDKN1A,CEBPB,DHRS9,GADD45B,HK1,KLF9,NEDD9,NHERF1,NR2F2,PAPSS2,PDGFC,PDK4,PLCH2,PTGES,SAT1,SMAD3,SULT2B1,WNT11,ZMIZ1	421 (17)	24	4.96658		BRCA1		transcription regulator	Activated	2.762		0.00307	CDKN1A,FHL2,HMGA2,HMOX1,PERP,SAT1,TERT,TP53I3	146 (17)	8	2.51286
TP53	-0.542	transcription regulator	Activated	4.453	1.8e-35	ABAT,ABCB1,ABCC2,ABCG2,ACER2,ACOT6,ACSS1,ADAM12,ADGRE5,ADORA2B,ADRB2,AKAP12,AKR1B1,ANGPTL4,ANLN,APOL1,AQP3,AREG,ARHGAP11A,ARHGEF4,ARRB1,ARRB2,ASF1B,ASNS,ASPM,ATAD2,ATG4A,AURKA,AURKB,BID,BIRC3,BIRC5,BLM,BMP4,BOP1,BUB1,BUB1B,CAD,CASP4,CCDC80,CCL5,CCN2,CCN5,CCNA2,CCNB1,CCNB2,CCND3,CCNE2,CCNF,CD82,CDC20,CDC25A,CDC25B,CDC25C,CDH1,CDH3,CDK1,CDK4,CDKN1A,CDKN2D,CDT1,CEBPD,CENPA,CENPE,CENPF,CEP55,CHIC1,CI…	718 (19)	341	34.7447		IFNG		cytokine	Activated	4.24	1.28e-31	ABCD3,ABLIM3,ACSS1,ADORA1,ADORA2B,AGT,ALOX5AP,ANGPTL4,ARC,ARFGAP3,ARG2,BCL3,BCYRN1,BIRC3,BMP6,C3,CALB2,CARD6,CASP7,CCN2,CCNA1,CCNA2,CD24,CD276,CD83,CDH1,CDK5R1,CDKN1A,CEBPB,CFP,CHAC1,CHST7,CISH,CLIC5,CSF1,CSF2,CTSD,CTSZ,CXCL16,CXCL2,CYTIP,DEPP1,DKK1,DPP4,DUSP1,DUSP4,DUSP9,EGR2,F2R,F2RL1,FBLN1,FHL2,FLRT2,FLT1,FOSL1,FOXO1,GADD45B,GATA3,GBP2,GCH1,GJA1,GPER1,HAS2,HES1,HLA-DMB,HMOX1,HSPA5,HSPB1,ID1,IG…	575 (17)	197	30.8928		Y 27632		chemical drug	Activated	2.882	9.64e-08	ANKRD1,BMP4,CCN2,CDH1,CDKN1A,CEBPB,DKK1,HAS2,IL1B,PERP,PLAU,PPARG,PTGS2,SERPINE1,TAGLN,THBS1,VCAM1	413 (20)	17	7.01592		BTNL2		transmembrane receptor	Activated	2.646		5e-05	CNN3,CSF2,KCNK6,MXD1,PLXDC1,SPECC1,YPEL2		7	4.30103
let-7 (includes others)		microRNA	Activated	4.451	2.41e-21	AURKA,AURKB,BOP1,BUB1,BUB1B,CCNA2,CCNB1,CCNE2,CCNF,CDC20,CDC25A,CDC45,CDCA2,CDCA3,CDCA5,CDCA8,CDH2,CDK1,CDT1,CEBPD,CLUH,DBF4,DNAJB9,E2F2,E2F8,ERF,EZH2,FANCD2,FOSL1,GAB2,GMNN,GPX7,GREB1,HMGA2,HMOX1,IGF2BP1,IL6R,ITGA1,ITGB3,LSM6,MAD2L1,MCM10,MCM2,MCM3,MCM4,MCM5,MCM6,MCM7,NQO1,NUF2,ORC1,ORC6,PTGS2,RBM38,RFC2,RFC3,RFC5,RRM2,SERPINE1,SH2B3,SKP2,THBS1,TMPRSS2,TRAP1,XRCC3	762 (21)	65	20.618		poly rI:rC-RNA		biologic drug	Activated	4.215	1.26e-14	APLN,ARG2,ARHGAP40,ASB13,BATF3,BCL3,BIRC3,C3,CASP7,CCNA2,CD22,CD83,CD9,CDC14A,CDH1,CDKN1A,CEBPB,CSF1,CSF2,CXCL2,CYP1B1,CYP27B1,DUSP1,ELF3,EPSTI1,FOSL1,FPR1,GADD45B,GBP2,GCH1,GEM,HAVCR2,HSPA5,IGFBP6,IL13RA2,IL1B,IL1RAP,IL4R,IL7R,INHBA,IQGAP2,IRF6,IRF7,ISG15,ISG20,KLF4,KRT19,KYNU,LGALS9,LIF,LIPG,LTB,LYZ,MDK,MMP3,NEDD9,NLRP3,OAS1,OASL,OLR1,P2RY6,PARD6B,PFKFB3,PIM1,PLAU,PMAIP1,POU5F1,PRDM1,PTGS2,PTN,…	588 (17)	99	13.8996		valproic acid		chemical drug	Activated	2.783	1.04e-06	ABCB1,ACSS1,AMPD3,ATP11A,BSPRY,C1QTNF6,CA12,CAVIN2,CDH1,CDKN1A,ELOVL3,FOXC1,FRMD6,GADD45B,GREB1,HES1,HMOX1,IGSF1,IL1A,JUND,LHB,MME,PDGFB,PKIB,PLAT,PPARG,PRSS23,PTGS2,PTX3,ROR1,RUNX3,SEL1L3,SERPINE1,SGK1,SMAD9,SSTR2,TFF1,TH,THBS1,THRB,THSD4	500 (21)	41	5.98297		8-bromo-cAMP		chemical reagent	Activated	2.638	bias	8.6e-16	ADRB2,ALDH3A2,ALPG,BIRC3,CCN2,CCNA1,CDKN1A,CGB3 (includes others),ENC1,F2R,FDXR,FOSL1,GCH1,GJA1,GSN,INHBB,IQGAP2,ITGB8,LOX,MYLK,PDE4B,PDGFB,PTCH1,PTGS2,SAT1,SERPINB2,SERPINE1,SMAD7,SPRY4,STAT4,TBL1X,TGFB2,TNC,TP53I3,VEGFC,WNT4	206 (22)	36	15.0655
NUPR1	-1.456	transcription regulator	Activated	4.426	1.11e-25	ACSS1,ADM,ADRB2,AKAP12,APOBEC3B,AREG,ARHGAP11A,ASB9,ASPM,ATAD5,AURKA,BLM,BUB1,BUB1B,C8orf58,CASTOR2,CCNA2,CCNB2,CCNF,CDC25C,CDCA2,CDCA3,CDCA8,CDK15,CDK4,CKAP2L,DNMT3B,DPY19L2P2,E2F8,EPGN,ERCC6L,EREG,ESPL1,EXO1,FAM111A,FAM111B,FANCD2,FHL2,GAB2,GCH1,GINS1,GRAMD2B,GTSE1,HBEGF,HJURP,IFIT2,IL6R,KIF11,KIF20A,KIF23,KIF2C,KIFC1,KNL1,LBR,LHFPL2,LMNB1,MCM10,MKI67,MMD,MMP12,MT1X,MTFR2,MX2,MXD1,MYO18A,NEIL3,…	718 (18)	109	24.9547		TP53	-0.178	transcription regulator	Activated	4.197	1.78e-23	ABCD1,ABCG2,ACER2,ACOT6,ACSS1,ADORA2B,ADRB2,AKAP12,ANGPTL4,ANKRD1,AQP3,ARHGAP45,ARRB1,ARRB2,ASF1B,ATXN1,AURKB,AXIN2,BCL3,BHLHE40,BIRC3,BMP1,CARD10,CCN1,CCN2,CCN5,CCNA2,CD276,CDC34,CDH1,CDH3,CDKN1A,CEBPB,CHIC1,CKB,CNN1,CNN3,COL18A1,CSF1,CSF2,CTIF,CTSD,CXCL2,CYP26B1,DHRS9,DKK1,DKK3,DNAJB5,DNAJC12,DPP4,DUSP1,DUSP4,EGR2,ENTPD8,EPS8,F2R,FABP3,FAT1,FDXR,FHL1,FHL2,FKBP4,FLRT2,FLT1,FOSL1,FOXO1,FOXQ1,GADD…	597 (15)	229	22.7496		dopamine		chemical - endogenous mammalian	Activated	2.779	4.73e-05	CSF2,DUSP2,EGR3,FST,GRIK2,HMOX1,IL12A,IL1A,IL1B,KCNJ12,KCNK6,RASD1,SCN1B,SLC1A3,SSTR2,TFAP2C,TGFA,TH,TNFSF15	374 (20)	19	4.32514		isoproterenol		chemical drug	Activated	2.604	bias	0.000177	ADRB2,AGT,APLN,DHRS3,FOSL1,HMOX1,NLRP3,PDGFB,PTGS2,VWF	126 (19)	10	3.75203
imipramine blue		chemical drug	Activated	4.362	1.56e-15	AURKA,CASP4,CCNA2,CCNB1,CCNE2,CCNF,CDC25A,CDK4,CENPA,CENPE,CENPF,E2F2,EXO1,FOXM1,PCNA,PLK1,PLK4,SKP2,STMN1,XRCC3		20	14.8069		NPM1	-0.2	transcription regulator	Activated	4.11	1.38e-15	AKR1C2,AKR1C3,CAMK1D,CCN1,CCN2,CEBPB,CSF1,CXCL2,CYP27B1,FRK,GEM,GJA1,HMOX1,HSPA5,IL1B,INHBA,KLF10,KLF4,LAMC2,LIF,LOX,NR1D1,NUAK1,PDGFB,PLOD2,PTHLH,PTK2B,RPS6KA2,S1PR2,SDC4,SEMA5A,SERPINF2,STC1,TCAF2,TFAP2C,TNFAIP3,VEGFC,ZFP36L1	497 (16)	38	14.8601		KLF2	-0.445	transcription regulator	Activated	2.753	3.02e-13	ACKR3,APLN,ASS1,BMP4,BMP6,CCN2,CDH2,CDKN1A,CXCL3,DOCK2,F3,FBLN1,FGF5,GADD45A,IL1B,JUNB,LGALS9,PLPP3,PPARG,PTGS2,SELPLG,SERPINE1,SLCO2A1,SMURF2,TERT,TFPI2,TGFB2,THBS1,VCAM1,VWF	380 (18)	30	12.52		FOXO3		transcription regulator	Activated	2.599		4.64e-05	APLN,CASTOR2,CCN2,CCNA1,CDH1,CDKN1A,DEPP1,FOXC1,MXD1,NAD+,PLAU,PRDM1,RBM47,SERPINE1,SH2B3,TGFB2	169 (22)	16	4.33348
doxorubicin		chemical drug	Activated	4.287	3.91e-31	ABCB1,ABCG2,ADM,ADORA2B,AOAH,APOBEC3B,AREG,ASNS,ASPM,ATAD2,AURKA,AURKB,B3GNT7,BIRC3,BIRC5,BMP2K,BMP4,BUB1,BUB1B,CCN2,CCNA2,CCNB1,CCNB2,CDC25B,CDC25C,CDH1,CDH2,CDH3,CDK1,CDK4,CDKN1A,CEACAM1,CENPA,CENPF,CEP55,CLDN4,CP,CPZ,CTNND1,DCXR,DDIAS,DEF6,DENND2C,DGKA,DLGAP5,DNAJB9,DNMT1,DUSP1,E2F1,E2F2,E2F7,EIF2AK3,EIF5A,ELF1,ELF3,EREG,ESCO2,EXO1,EZH2,FEN1,FOXM1,GALNT14,GINS2,GJA1,GLIPR1,GPR132,GPX1,GSDMD,GS…	797 (20)	158	30.4078		IL6	0.041	cytokine	Activated	4.034	1.42e-18	ABCG2,ACER2,ADORA2B,AGT,ARC,ARL4C,AXIN2,BCL3,BCL6,BHLHE40,BMP6,C3,CASP7,CCN2,CCNA1,CCNA2,CD83,CDH1,CDKN1A,CEBPB,CEMIP,CEMIP2,CFP,CISH,CLDN2,CSF1,CSF2,CYP1B1,CYTIP,DUSP1,EGR2,EPHA4,FOSL1,GADD45B,GCH1,GLRX,HAS2,HES1,HMOX1,HSPA5,ID1,IGFBP4,IGFBP6,IGFN1,IL1B,IL1R1,IL4R,IL6R,IL7R,JAK1,JUND,KDR,LGR4,LIF,LYZ,MAP2K1,MMD,MMP12,MMP13,MMP3,MT1X,MT2A,NCF2,NES,NGF,OXTR,PDGFB,PIM1,PLAU,PLK2,PODXL,POU5F1,PRDM1,…	602 (20)	105	17.8477		TRIM28	-0.121	transcription regulator	Activated	2.723	0.00112	C1orf116,CCN4,EFEMP1,FST,GDF15,GREB1,IL1B,INHBB,IRX3,LGR5,OCLN,PLAU,WNT10A,WNT10B,WNT7B	364 (11)	15	2.95078		HNF1B		transcription regulator	Activated	2.574		0.00371	CDH1,FHOD3,HMGA2,LIPG,MPZL2,PLAU,S100A3,SLC22A23		8	2.43063
fulvestrant		chemical drug	Activated	4.271	1.12e-33	ADRB2,AREG,ASNS,AURKA,BIRC5,BLM,BMP4,C3,CA12,CASP4,CCDC34,CCDC80,CCL5,CCN5,CCNA2,CCNB1,CDC20,CDC25A,CDC25B,CDH1,CDK1,CDKN1A,CEBPD,CENPF,CENPX,CHAF1A,CHTF18,E2F1,EMC9,F2R,FDXR,FEN1,FOXM1,GAB2,GAL,GJA1,GJB2,GREB1,GTSE1,GUCY1B1,H2AX,H2AZ1,HRAS,ID1,IER3,INHBB,IRF1,ITGB3,KIF11,KLF10,MANF,MAZ,MCM2,MCM3,MCM5,MCM7,MMD,MTHFD1,NME1,NQO1,PCNA,PDCD4,POLE,PPARG,PPME1,PRIM1,PRSS23,PTGS2,RBL1,RBM14,RECQL4,RFC2,…	838 (20)	90	32.9508		AGN194204		chemical drug	Activated	4.031	1.12e-07	ADAM19,ANGPTL4,ANXA11,ARL4C,CCN5,CCNA2,CD24,CDKN1A,CSF2,CYP26B1,DUSP1,F2RL1,FMNL1,GATA3,GJA1,IL4R,IL7R,IRS2,ITGB2,MITF,PDCD4,PDK4,PEAR1,PIM1,PLIN4,RGS10,S1PR3,SH2D3C,SLC3A2,SNTB1,TRAF4		31	6.95078		tretinoin		chemical drug	Activated	2.7	8.34e-23	ACTC1,ADAMTS4,AFDN,AGT,AKAP12,ALDH1A1,ALDH3A2,APLN,ARHGAP29,ASB2,B3GALT5,BHLHE40,BIRC3,BMP4,BMP6,BMP8A,C1S,C3,CCN2,CCNA1,CD101,CD274,CD300C,CD34,CD9,CDH1,CDH2,CDK6,CDKN1A,CEBPB,CGB3 (includes others),CLDN1,CP,CSF2,CSF3,CTSD,CYP26B1,CYP2S1,DAB2,DAPK2,DHRS3,DHRS9,DIO2,DKK1,DKK3,ELF3,ENPP2,F3,FGF5,FLI1,FOSL1,FOXC1,FST,FUT4,GAS7,GATA3,GDF15,GJA1,GRIK2,HAS2,HBEGF,HES1,HK1,HMOX1,HOXB9,HS3ST1,HSPB8,IGFB…	472 (17)	156	22.0788		PTH		other	Activated	2.545		1.83e-05	CCN2,CCN5,CDKN1A,CGNL1,CYP27B1,GJA1,IL6R,PDK4,PLAU,PTGS2,SMAD7,TFPI2,WNT4	152 (19)	13	4.73755
RBL2	0.085	other	Activated	4.105	1.14e-20	AURKA,AURKB,BUB1,BUB1B,CCNA2,CCNB1,CCNB2,CCNF,CDC25A,CDC25C,CDK1,CDKN1A,CDT1,CRADD,DNMT1,DUSP10,E2F1,FOXM1,GRK6,HCFC1,KIFC1,KLF10,MT1G,MYBL2,NEK2,PCNA,PFAS,PIM1,PLK1,POLD1,RANBP1,RBL1,RRM2,STMN1,TEAD4,TERT,TMEM11,TP73,TYMS,VEGFB,XRCC3	486 (13)	41	19.9431		CREB1	-0.192	transcription regulator	Activated	4.018	4.77e-16	ALOXE3,ANGPTL2,ARC,ATP2B4,BHLHE40,CALB2,CAMK1D,CAPN5,CCN1,CCNA1,CCNA2,CD9,CDA,CDKN1A,CEBPB,CLMP,CNN1,COL24A1,CRMP1,DMBT1,DUSP1,EGR2,FLT1,GADD45B,GEM,GFRA1,GNAL,GRIK2,HAS2,HMGA2,HMOX1,HSD11B1,HSPA5,HTR2C,ID1,IL1B,INHA,INHBA,IRF7,IRS2,ITGBL1,KLF4,KLF7,LSM11,LYPD6,MARCKSL1,MCAM,MIDN,MITF,MMP13,NAB2,NEURL1B,NREP,NRP2,OSTF1,OTOF,PLA2G4A,PLXDC2,PLXNA2,PTGS2,RASGRF1,REN,RGS2,S1PR3,SAT1,SERINC2,SIK1,SLC1…	527 (17)	77	15.3215		docosahexaenoic acid		chemical drug	Activated	2.674	9.59e-08	ALPP,CCN2,CDH1,CDKN1A,CEBPB,HK2,HMOX1,IL1B,LOX,PDE5A,PLA2G4A,PLAT,PPARG,PTAFR,PTGES,PTGS1,PTGS2,SAA1,SERPINE1,SMAD7,SMPD2,TGFB2,THBS1,VCAM1	380 (17)	24	7.01818		etoposide		chemical drug	Activated	2.536	bias	0.000582	BIRC3,CCNA1,CDKN1A,CSF2,GPR132,HK1,PDE4B,PTGS2,SMAD9,STAT4,TERT,TP53I3	159 (21)	12	3.23508
ARVib-7		chemical reagent	Activated	4.082	4.45e-14	BIRC5,BUB1,BUB1B,CCNA2,CCND3,CDC25B,CDC25C,CDCA5,CENPE,ESPL1,FKBP5,KIF15,KIF22,KIF2C,MAD2L1,NRIP1,NUSAP1,PATZ1,PKMYT1,PLK1,TMPRSS2,TPX2,UBE2C,ZWINT	513 (7)	24	13.3516		STAT4	1.451	transcription regulator	Activated	3.994	1.51e-06	ACSS1,ARFGAP3,BCL3,BHLHE40,C3,CAPN5,DAPK2,DDAH2,GATA3,GJA1,ISG15,ISG20,KLF9,LPIN1,MAP3K8,PLOD2,PPP1R13L,PRDM1,RRAD,S100A4,SAT1,SELPLG,SERPINE1,SMURF2,STC2,TGFA,TGFB3,VLDLR,VSIR	593 (18)	29	5.82102		EFNA5	-0.007	kinase	Activated	2.646	0.00246	ADAMTS4,CCN2,FOSL1,KRT13,KRT7,PLAT,PTGS2	256 (11)	7	2.60906		dimethyl n-oxalyl-glycine		chemical reagent	Activated	2.529	bias	5.52e-07	AKAP12,CCN2,CCN5,GJA1,ISG20,KCTD11,LOX,MAP3K8,MPZL2,MXD1,PIM1,RIOK3,SERPINE1,SMAD9,STC2	146 (12)	15	6.25806
ARVib-31		chemical reagent	Activated	4.082	4.45e-14	BIRC5,BUB1,BUB1B,CCNA2,CCND3,CDC25B,CDC25C,CDCA5,CENPE,ESPL1,FKBP5,KIF15,KIF22,KIF2C,MAD2L1,NRIP1,NUSAP1,PATZ1,PKMYT1,PLK1,TMPRSS2,TPX2,UBE2C,ZWINT		24	13.3516		forskolin		chemical toxicant	Activated	3.976	5.03e-23	ACER2,ACTG2,AKAP12,AQP3,ARC,ARL4C,AVPI1,AXIN2,B4GALT1,BCL3,BHLHE40,CARD10,CCN2,CD9,CDKN1A,CEBPB,CGB3 (includes others),CNN1,COL15A1,COL18A1,CRISPLD2,CSF1,CXCL2,CYP1B1,CYP27B1,DAB2,DHRS3,DUSP1,DUSP9,EPHA4,FBLN5,FDXR,FOSL1,FOSL2,FOXO1,FST,GADD45B,GCH1,GEM,GFRA1,GJA1,GNAL,GPRC5C,GRK5,HAS2,HHIP,HMOX1,HSD11B1,HSPA2,HSPA5,HTR1D,HTR2C,ID1,IGFBP6,IL1B,INHA,INHBA,INHBB,IRS2,ITPR3,JUND,KLF4,MGAT3,MITF,MMD,…	459 (22)	105	22.2984		dexamethasone		chemical drug	Activated	2.625	4.77e-43	A4GALT,ABCB1,ACKR3,ACTC1,ADAM12,ADAMTS1,ADAMTS4,ADGRF4,ADRB2,AGT,AKAP12,AKR1C1,AKR1C3,ALCAM,ALDH1A1,ALOX5AP,AMPD3,ANKRD1,ANO1,AP3S1,APLN,ARHGAP25,ARRB1,ARRB2,ATP11A,AXIN2,B3GNT5,BHLHE40,BIRC3,BMP1,BMP6,C3,CARD6,CAVIN2,CBLB,CCDC74B,CCL26,CCN2,CCNA1,CD274,CD34,CDH1,CDH2,CDKN1A,CEBPB,CHAD,CISH,CLDN9,CNN3,COL15A1,CP,CPA4,CPEB4,CRISPLD2,CSF2,CST7,CTSD,CXCL14,CXCL3,CYP27B1,CYP2J2,CYP2S1,DEFB1,DEPP1,DHR…	486 (15)	232	42.3215		E. coli B4 lipopolysaccharide		chemical toxicant	Activated	2.522	bias	0.00521	AMPD3,CSF2,CYTH4,HMOX1,HSPB8,NLRP3,PIM1,PTGS2,ST3GAL1,STC2	153 (19)	10	2.28316
dexamethasone		chemical drug	Activated	3.965	1.17e-34	ABCB1,ABCC2,ACKR3,ACOT7,ACTG2,ADAM12,ADGRF4,ADM,ADRB2,AGT,AKAP12,ALOX5AP,AMPD3,ANGPTL4,ANOS1,APLN,AREG,ARHGAP25,ARHGDIA,ARRB1,ARRB2,ASF1B,ASNS,ATF7IP2,ATP2B4,ATP5F1D,BCAT2,BCL6,BIRC3,BIRC5,BMAL1,BMP5,BMP6,C1orf122,C3,C9orf72,CALR,CARD6,CARD9,CASP4,CBR3,CCL5,CCN2,CCNA1,CCNA2,CCND3,CCNE2,CD34,CDC25A,CDH1,CDH2,CDH4,CDK4,CDKN1A,CEACAM1,CEBPD,CENPX,CHAF1A,CISH,CNN3,COL6A1,COX5B,CP,CPEB4,CRABP2,CRISPLD…	843 (20)	339	33.9318		NFKB (complex)		complex	Activated	3.975	3.91e-22	ABCD3,ACKR3,ADORA2B,AGT,ANKRD1,B4GALT1,BCL3,BIRC3,C3,CARD10,CASP7,CCN1,CCN2,CD24,CD83,CDH1,CDKN1A,CEBPB,COL18A1,CRADD,CSF1,CSF2,CST7,CXCL2,DMBT1,E2F7,ELF3,ENPP1,F2RL1,FGF5,FST,GADD45B,GATA3,GBP2,GCH1,GLI2,GRK5,HAS2,HLA-DMB,HMOX1,HSPB1,IL13RA2,IL1B,IL7R,IRF7,ISG15,ITGAL,ITGB8,KDR,KRT19,KYNU,LIF,LTB,MAP3K8,MMP13,MMP3,MYLK,NCF2,NGF,NPPB,NR1D1,OLR1,PLAU,PLK2,PMAIP1,PRDM1,PTAFR,PTGS2,PTX3,RARA,RFTN1,R…	570 (14)	95	21.4078		pirfenidone		chemical drug	Activated	2.615	1.68e-05	CCN2,CDH1,CDH2,IL1B,SMAD3,SMAD7,SNAI1,TGFB2	395 (20)	8	4.77469		INTERFERON ALPHA (family)		group	Activated	2.509	bias	4.69e-06	AQP3,CCNA1,CDH1,CDKN1A,CISH,CSF2,F2R,GATA3,HMOX1,IGFBP4,IL6R,ISG20,LGALS9,MARCKSL1,OASL,PIM1,PTGS2,SAT1,SPRY4,STAT4,STC2,TERT,TRANK1	150 (21)	23	5.32883
KDM5A	0.398	enzyme	Activated	3.965	0.00988	COX6A1,E2F1,EPHA4,EXOSC4,GADD45GIP1,HMOX1,MCM2,MCM3,MRPL11,MRPL12,MRPL17,MRPL53,MRPL55,NDUFA2,NDUFB10,NDUFS7,PIM1,RRM2,SH2D5,SLC5A6,TERT,TIMM50,UQCRQ	376 (7)	23	2.00524		palbociclib		chemical drug	Activated	3.935	1.18e-06	CCNA2,CD83,CDKN1A,DUSP1,GADD45B,HES1,IL1B,IRF7,IRS2,ISG15,KLF10,LIF,MMP3,MXD1,OAS1,OLR1,PDE4D,STING1,TET2,ZFP36	465 (19)	20	5.92812		nelfinavir		chemical drug	Activated	2.543	0.000132	CHAC1,EEIG1,HMOX1,JAG1,PLIN4,PPARG,SLC6A9,STC2,SYBU,TNFRSF11B,ULK1	65 (3)	11	3.87943		metribolone		chemical reagent	Activated	2.498	bias	0.0363	AKAP12,C1orf116,CCNA1,CDKN1A,FHL2,GREB1,HK1,IQGAP2,ISG20,SAT1,TACC2,TERT		12	1.44009
eltanexor		chemical drug	Activated	3.897	3.03e-14	CCNA2,CCNE2,CDC25A,E2F1,E2F2,E2F8,FANCA,FANCG,FEN1,H2AX,HELLS,MCM2,MCM4,MCM5,MLLT3,PCNA,PKMYT1,POLE2,RFC3	540 (7)	19	13.5186		KLF6	-0.502	transcription regulator	Activated	3.911	4.29e-17	AGT,ANGPTL4,BCL3,BCL6,CASP7,CD83,CDH1,CDKN1A,CEBPB,CGB3 (includes others),CRLF2,CXCL2,EGR2,EHD1,GADD45B,GCH1,GPC1,GPR132,HMOX1,HSPA5,IL1B,ITGB8,KLF10,LPAR1,MMP12,MMP13,NCOA1,NLRP3,NR1D1,NR2F6,OSMR,PDE4B,PFKFB3,PIM1,PLA2G4A,PLAU,PMAIP1,PRDM1,PTAFR,PTCH1,PTGS2,RIPK2,RNF19B,SERPINB2,SPSB1,TFPI2,TLR1,TNFAIP3,TNFRSF1B,TNIP1,TRAF1	506 (18)	51	16.3675		ASPSCR1-TFE3		fusion gene/product	Activated	2.538	0.00296	ANGPTL2,BHLHE40,CTSD,EPS15L1,GDF15,HMOX1,MREG,SLC35F6,TACC1,TACC2		10	2.52871		poly rI:rC-RNA		biologic drug	Activated	2.474	bias	8.4e-10	APLN,BATF3,BIRC3,CD9,CDH1,CDKN1A,CSF2,CYP27B1,ELF3,FOSL1,GCH1,GEM,HAVCR2,IQGAP2,ISG20,KYNU,LGALS9,LIPG,LTB,LYZ,NLRP3,OASL,PIM1,PLAU,PRDM1,PTGS2,SAT1,SERPINB2,SERPINE1,STAT4,TFPI2,TGFA,TNFRSF21,TNIP3,TP53I3,TRANK1,VEGFC	160 (18)	37	9.07572
RBL1	-0.64	transcription regulator	Activated	3.858	1.67e-14	AURKB,CCNA2,CDC25A,CDK1,CDKN1A,CRADD,DUSP10,E2F1,MCM10,MCM2,MCM3,MCM5,MCM6,MCM7,MT1G,MYBL2,NEK2,NOTCH1,ORC1,PCNA,PLK1,RBL1,RRM2,SKP2,TERT,THBS1,TP73,TYMS,VEGFB	626 (16)	29	13.7773		MYD88	0.062	other	Activated	3.785	5.95e-07	AXIN2,BCL10,BCL3,BCL6,C3,CCN1,CD83,CISH,CSF2,DUSP1,FANCB,FOXO1,FPR1,HMOX1,HSPA5,IL1B,IL1RAP,IL7R,INHBA,IRF7,ISG15,JAK1,LPAR1,LTB,NES,NFATC2,NLRP3,NPPB,OLR1,PDE4B,PIM1,PLA2G4A,PSTPIP2,PTGS2,RUNX2,SERPINE1,SLCO3A1,TLR2,TNFAIP3	439 (14)	39	6.22548		ASCL1		transcription regulator	Activated	2.538	0.0101	CDKN1A,CIITA,DLX1,GRIK2,MFNG,NRXN3,RET,SEMA6B,TH,THRB		10	1.99568		MACROH2A1		other	Activated	2.449		8.8e-05	CDKN1A,LTB,PLAU,SERPINB2,SERPINE1,TERT,VXN	33 (5)	7	4.05552
miR-3648 (miRNAs w/seed GCCGCGG)		mature microRNA	Activated	3.838	6.11e-06	ANTKMT,CHTF18,CLUH,DNMT1,EVA1C,FBRSL1,H2AX,ITPKA,KHSRP,KIAA0930,LYPD3,MEPCE,MYO18A,NRARP,NXPH4,RALGAPA2,REPIN1,SECTM1,SSBP4,TMEM158,XRCC3,ZBED3		22	5.21396		vidutolimod		chemical drug	Activated	3.742	0.00059	CD83,CTSD,EPSTI1,GCH1,IL1R1,IRF7,ISG15,ISG20,MARCKSL1,NEURL3,OAS1,OASL,PFKFB3,SAMD9L		14	3.22915		TGM2	0.54	enzyme	Activated	2.532	1.14e-08	ATXN1,BIRC3,C3,CD101,CD300C,CDK6,CSF3,DAPK2,GJA1,IL1B,KIAA0513,KRT19,LGALS9,MERTK,MIR17HG,MUC1,OASL,PADI4,PIM1,PTGES,PTGS1,SEMA6B,SERPINB2,SLC7A2,SLPI,THBS1,TNFRSF11B,TNIP1,TP63	353 (13)	29	7.9431		DSCAML1		other	Activated	2.449	bias	0.000992	BMP6,FRK,KLF9,NRCAM,PDGFB,SHANK2		6	3.00349
FMR1	-0.074	translation regulator	Activated	3.744	0.00128	ATP5IF1,BASP1,C3,CACNB4,CHAF1A,GRK4,IGFBP4,LYNX1,MRPL11,MRPL12,MRPL34,MRPL36,MRPL41,PFKP,PFN1,RPL13,RPL13A,RPL18A,RPL36,RPLP1,RPLP2,RPS15,RPS16,RPS19,RPS2,RPS21,ST3GAL6,SYT1,UQCRQ,VGF		30	2.89279		AGT	3.728	growth factor	Activated	3.727	9.38e-25	ADORA2B,AGT,ANGPTL2,ANGPTL4,ANO1,APLN,BHLHE40,BMAL1,BMP1,BMP6,C1QTNF1,C1QTNF6,C3,CCN2,CCN5,CD9,CDKN1A,CNN1,COL15A1,COL18A1,CPZ,CRISPLD2,DAB2,DCLK1,DDAH2,DKK3,DMBT1,DUSP1,DUSP9,ENPP1,F2R,FBLN5,FDXR,FHL1,FHOD3,FLT1,FOSL1,GCH1,GJA1,GLI2,GRK5,GSN,HAS2,HES1,HMOX1,HOMER2,HSPA5,HSPB1,IGFBP4,IL1B,INHBB,IRF6,IRF7,IRS2,ISG15,ITGB2,ITGB4,ITGB8,JPH2,KDR,KLF4,LIF,LIPG,LIPH,LOX,LOXL4,LTBP1,MATN2,MMP12,MMP13,MX…	583 (22)	139	24.0278		MACROH2A1	-0.142	other	Activated	2.53	4.31e-09	ASB2,CDKN1A,FANK1,FGD3,FGF1,GADD45A,LTB,PLAU,PPARG,SERPINB2,SERPINE1,SLC7A2,SNAI1,TERT,TFF1,TMPRSS3,VXN	323 (16)	17	8.36552		KCNJ2		ion channel	Activated	2.449	bias	0.00499	AMOTL1,IQGAP2,KIF21A,RASGRP1,SHROOM3,SPECC1		6	2.3019
CD 437		chemical drug	Activated	3.701	1.48e-05	AKR1B1,ARL2,ATP6V0C,CCL5,CDC25C,CDK4,CDKN1A,E2F1,EIF5A,FKBP5,FLT3LG,HIC1,HMGN2,IMP3,KIF2C,NME1,ODC1,PCLAF,PFN1,PLP2,RPL13,RPL13A,RPLP1,RPLP2,RPS15,RPS16,RPS2,SLC25A6,SNRPB,SNRPF,SRGN,UGCG	597 (17)	32	4.82974		isoproterenol		chemical drug	Activated	3.721	2.78e-06	ADRB2,AGT,ALDH3B1,APLN,CYP1B1,DHRS3,FOSL1,FOSL2,GRK5,HMOX1,HSD11B1,IL1B,LIF,MITF,NGF,NLRP3,NPPB,PDGFB,PTGS2,REN,TBC1D10A,TH,UCP2,VWF	416 (19)	24	5.55596		ARID1A	0.096	transcription regulator	Activated	2.497	2.95e-27	ABCG2,ACSS1,ALDH1A1,APLN,ARID5B,ARRB2,AXIN2,BMP1,BMP4,C3,CAVIN2,CCN4,CCN5,CD274,CDH1,CDKN1A,CSPG4,DAB2,F13A1,F2R,FBLN1,FGF5,FGFBP1,FHL1,FLI1,FZD1,GATA3,GDF15,GEM,GREB1,GSN,HES1,IL11,IL1A,IL1B,INHBB,ITGB8,JUP,KRT19,KRT7,LGR5,LOX,MIEF2,MYL2,MYLK,OCLN,PAPPA,PARD6B,PEG10,PLAT,PLAU,PLCB4,PTGES,PTGS1,PTPRE,PTX3,RNF125,ROR1,SELPLG,SERPINA1,SMAD7,SMURF2,SNAI1,TACC2,TAGLN,TERT,TFF1,TFF2,TG,THBS1,TNC,TNFRS…	436 (20)	78	26.5302		KLF6		transcription regulator	Activated	2.442	bias	5.11e-10	AGT,CDH1,CDKN1A,CGB3 (includes others),GCH1,GPR132,HMOX1,ITGB8,KLF10,LPAR1,NLRP3,PDE4B,PIM1,PLAU,PRDM1,PTAFR,PTCH1,PTGS2,SERPINB2,TFPI2	148 (17)	20	9.29158
lenalidomide		chemical drug	Activated	3.639	8.22e-06	ANOS1,BID,CALHM5,CARD16,CEMIP2,DEPP1,ELF3,FANCI,FZD7,GAS6-DT,GPR68,HAUS7,HIPK2,HS3ST3B1,HSPA5,IFIT3,LHFPL2,NFIB,PLOD2,PPIF,PROS1,PVR,RASGRP3,RFC3,ROR1,SCN9A,SEL1L,SIPA1L2,SLC7A2,SMAD3,TCF3,TERT,TNFRSF21,TP73,TREX2,WNT4,YPEL2,ZNF706	412 (9)	38	5.08513		prexasertib		chemical drug	Activated	3.71	2.03e-11	BCL3,BCL6,BIRC3,C3,CDKN1A,CPEB4,DUSP1,GADD45B,HMOX1,IL1B,IRF7,KLF4,PLK2,PMAIP1,PTGS2,SERPINE1,SNAI1,TNFAIP3,TRAF1,VNN1,ZFP36	528 (18)	21	10.6925		CD38		enzyme	Activated	2.449	0.0218	ASS1,CISH,IL6R,LFNG,PIM1,PKIB,PRDM1,RASGRP2,SLC7A5,SLFNL1,VCAM1,ZCCHC18		12	1.66154		CX3CR1		G-protein coupled receptor	Activated	2.433		0.0278	ACER2,GJA1,HMOX1,NRXN3,PTCH1,YPEL2		6	1.55596
SPI1		transcription regulator	Activated	3.602	1.6e-06	BCL6,CCNA2,CCNB1,CCNB2,CCNE2,CDC25A,CDK1,CDK4,CDKN1A,CIITA,CSF2RA,CXCL14,DAB2,E2F1,E2F2,EPB41L2,ETS2,FOXO1,GPX1,HIC1,IFI44,IFIT1,IFIT2,IFIT3,IL18,IL1R2,IMP4,ISG20,LBR,LTB,mir-25 (includes others),MT1E,MT1G,MT1H,MT1X,NCF2,NDUFA2,NDUFB11,NDUFB7,OASL,PCNA,PIK3CG,PRDM1,PSMB10,PSMB9,PTGS2,TK1,USP18	764 (18)	48	5.79588		adavosertib		chemical drug	Activated	3.693	0.000537	C1S,CD83,DUSP4,FEZ1,HSPA5,IL4R,IRF7,ISG15,ISG20,OAS1,OASL,SAA1,TLR6,TNFAIP3	575 (18)	14	3.27003		tranilast		chemical drug	Activated	2.433	0.0014	CCN2,CDH1,CDKN1A,CSF2,IL1B,VCAM1	346 (15)	6	2.85387		pirinixic acid		chemical toxicant	Activated	2.404	bias	0.0088	ABCG2,ACSL5,AQP3,CDKN1A,CGB3 (includes others),HMOX1,KLF10,MAP3K8,PDK4,PERP,PTAFR,PTGS2,SERPINE1	173 (22)	13	2.05552
BNIP3L	0.472	other	Activated	3.578	1.84e-09	AURKA,CCNA2,CCND3,CCNE2,CENPE,CENPF,E2F1,FANCD2,GSN,KIF11,LTB,MYBL2,NUF2,PFKFB3,PRIM1,RAD54L,RBL1,RRM2,TGFB1,TOP2A	343 (7)	20	8.73518		decitabine		chemical drug	Activated	3.628	1.37e-17	ADRB2,AKAP12,ANGPTL4,ANKRD1,BIRC3,BMP5,BMP6,C9orf72,CA12,CASZ1,CCN2,CCNA1,CCNA2,CD24,CD276,CD9,CDA,CDC42BPG,CDH1,CDH3,CDK5R1,CDKN1A,CRMP1,CTNNBIP1,CYP1B1,DHRS3,DMBT1,DUSP1,EHD1,FAT1,FAT4,FDXR,FEZ1,FOXC1,GADD45B,GATA6,GFRA1,GLI2,GLRX,GSN,HERC1,HES1,HMGA2,HMGN5,HSPA5,HSPB8,ID1,IGF2BP1,IL1B,IL1RAP,IL7R,IRF7,ISG15,JUP,KLF11,KLF4,KRT15,KRT19,LMNB1,LOX,LRIG1,LTBP1,LY6K,MAGEC1,MAML3,MANF,MMP13,MMP3,NECT…	620 (20)	112	16.8633		8-bromoguanosine 3',5'-cyclic monophosphate		chemical reagent	Activated	2.433	0.00367	CDKN1A,HMOX1,IL1B,JUNB,SNAI1,VCAM1	382 (24)	6	2.43533		dopamine		chemical - endogenous mammalian	Activated	2.376		0.000819	CSF2,GRIK2,HMOX1,KCNK6,SCN1B,SLC1A3,TFAP2C,TGFA,TNFSF15	121 (12)	9	3.08672
valproic acid		chemical drug	Activated	3.532	1.03e-06	ABCB1,ACSS1,AKR1B1,AMPD3,ATAD2,ATP2B4,BIRC5,CA12,CALR,CDH1,CDKN1A,CENPM,DNAJB11,DNAJB9,DNAJC3,EIF2AK3,ELF1,FOXC1,GPX7,GREB1,HERPUD1,HMOX1,HSPA5,IGSF1,ING1,LAGE3,LBR,LOXL3,MCM3,MCM6,MITF,MRPS2,MT1G,NME1,NOTCH1,NQO1,PDGFB,PKIB,PPARG,PRSS23,PSMB10,PSMB9,PTGS2,RBBP8,ROR1,SEL1L,SEMA3C,SERPINE1,SLC1A1,SMAD9,SMIM3,TCF3,TES,TFF1,TGFB1,TGM2,THBS1,THSD4,TMEM164,TMPO,TOP2A,TP73,UBE2H,ULBP2,ZNF296	908 (23)	65	5.98716		RELA	0.05	transcription regulator	Activated	3.55	4.54e-17	ABCG2,AGT,ALCAM,ALOX5AP,ALPK2,ANKRD1,ANKRD2,ARFGAP3,BCL10,BCL3,BHLHE40,BIRC3,C3,CCN2,CDC14A,CDH1,CDKN1A,CEBPB,CEMIP2,CSF2,CXCL2,DUSP1,ELF3,GCH1,GLI2,GRK5,HAS2,HES1,HMOX1,HSP90B1,ID1,IL1B,IL7R,INHBB,INPP4B,IRF7,ISG15,ISG20,KLF10,KLF7,KRT15,LTB,MMP3,NFATC2,NNMT,NPPB,OLR1,PDE4B,PDGFB,PLAU,PMAIP1,POU5F1,PRDM1,PTGER4,PTGS2,PTX3,RUNX2,SAA2,SDC4,SERPINB2,SLC2A5,SMAD7,SNAI1,STK17B,TERT,TFPI2,TGM2,TIAM1,T…	547 (15)	74	16.3429		pentoxifylline		chemical drug	Activated	2.412	0.00581	CCN2,CDH2,IL1B,NPPB,SERPINE1,VCAM1	374 (16)	6	2.23582		SOX4		transcription regulator	Activated	2.358	bias	1.63e-05	AMOTL1,CEMIP2,FHL1,IGFBP4,KDM7A,KYNU,MARCKSL1,NUAK1,SEMA3B,SERPINE1,STAG3,TDRKH		12	4.78781
PTEN	0.252	phosphatase	Activated	3.515	1.11e-10	ACKR3,ADM,ALOX5AP,APLN,ARHGDIA,AURKA,AURKB,BIRC5,BMP8A,BUB1,BUB1B,C3,CA12,CAD,CCL5,CCNB1,CCNB2,CCND3,CDC20,CDC25A,CDH1,CDH2,CDK4,CDKN1A,CDKN2D,CENPE,CNN3,COL8A1,COX8A,CTDSPL,CXCL14,DKK3,DNPH1,DRAP1,DUSP1,E2F1,EIF4EBP1,ETS2,EZH2,FNDC10,FOXM1,FOXO1,G0S2,GALK1,GATA3,GSR,GTPBP6,HMGA2,IFI30,IFIT2,IGFBP3,IL11,IL17RE,IL18,ITGB3,JAG2,JAK1,KDR,KIAA0930,KLF5,LGR5,LOXL3,LOXL4,MAD2L1,mir-146 (includes others…	819 (21)	112	9.95468		IFN BETA (family)		group	Activated	3.507	0.00339	CD22,CD83,CDKN1A,CEBPB,CXCL14,DPP4,DUSP1,IL1B,IRF7,ISG15,ISG20,KYNU,LGALS9,LIPG,MT2A,OAS1,OASL,OLR1,PELI1,PRKCA,RNASEL,SERPINE1,SPRY4,STAT4,STING1	607 (19)	25	2.4698		KU-55933		chemical drug	Activated	2.401	0.00102	HK2,ISG15,OASL,TAGLN,THBS1,VCAM1	343 (17)	6	2.9914		IL6		cytokine	Activated	2.354	bias	1.81e-10	ABCG2,ACER2,ADORA2B,AGT,BMP6,CCN2,CCNA1,CDH1,CDKN1A,CEMIP2,CISH,CSF2,FOSL1,GCH1,GLRX,HAS2,HMOX1,IGFBP4,IL6R,LYZ,MMD,MT1X,OXTR,PDGFB,PIM1,PLAU,PRDM1,PTGS2,ROR1,SERPINA1,SERPINE1,SMAD7,SMOX,STAT4,TERT,TGFA,TNC,WNT4	154 (17)	38	9.74232
4-hydroxytamoxifen		chemical drug	Activated	3.506	2.93e-13	ABCB1,ANGPTL2,AQP3,AREG,BIRC5,C3,CCN2,CCNA1,CDH1,CDKN1A,CEBPD,CLDN4,DUSP1,EFEMP1,EIF5A,FOXM1,FOXO1,GLRX,H2AZ1,IER2,IER3,IGFBP3,KLRC4,KRT13,MAP2K1,MKI67,MT1G,MT1X,NCOA1,PDCD5,PDK4,PDZK1,PRKCH,PTGER4,PTPRH,RPS6KA4,SERPINB9,SPHK1,TACSTD2,TFF1,TFF2,TGFA,TMEM97,TMOD1,VDR	762 (19)	45	12.5331		ZFTA-RELA		fusion gene/product	Activated	3.464	1.25e-06	BCL3,CSF1,IL4R,IRF7,NPY1R,PDGFB,PTGS2,SDC4,SMAD7,TGM2,TNFAIP3,TNIP1		12	5.90309		XAV939		chemical reagent	Activated	2.401	0.0162	AXIN2,CD274,CDH1,CDH2,CLDN1,TNFRSF11B		6	1.79048		aflatoxin B1		chemical - endogenous non-mammalian	Activated	2.345	bias	0.016	CCN5,CDKN1A,DMBT1,GJA1,MGAT3,NRCAM,SEMA3B,TP53I3,WNT4		9	1.79588
MPT0B291		chemical reagent	Activated	3.473	3.18e-11	DLGAP5,EXO1,FANCD2,FANCG,FANCI,H2AX,HMMR,MAD2L2,MCM10,MELK,MKI67,NEIL3,PCNA,RAD54L,RBBP8,TMPO		16	10.4976		medroxyprogesterone acetate		chemical drug	Activated	3.441	1.21e-16	ADRB2,ALDH3A2,B4GALT1,BIRC3,CCN1,CCN2,CCNA2,CDKN1A,CKB,DKK1,ENAH,ENC1,F2R,FGF5,FOSL1,FOXO1,FST,FUT8,GCH1,GSN,GUCY1B1,HSD11B1,HSP90B1,ID1,IL1B,IL4R,IL6R,IL7R,INHBA,IQGAP2,ITGB2,ITGB8,LIF,LTB,LTBP1,MAOA,MAPK8,MPZL2,MYLK,PDGFB,PDGFD,PLAU,PMAIP1,PORCN,PTCH1,RAC2,RALA,RASGRF1,SAT1,SERPINE1,SFRP1,SLC2A1,SMAD7,SMPD1,SMURF2,SPRY4,STAT4,TBL1X,TFPI2,TGFB2,TGFB3,THBS2,TIMP3,TNC,TP53I3,TRAF4,VEGFC,VTN,WNT4,Z…	665 (19)	70	15.9172		CREB1	-0.335	transcription regulator	Activated	2.39	3.82e-10	ANGPTL2,ARC,BHLHE40,CAMK1D,CCDC85A,CCNA1,CD9,CDH2,CDKN1A,CEBPB,CIITA,CLMP,DIO2,DMBT1,FRMD6,GADD45A,GADD45B,GEM,GRIK2,HAS2,HMGA2,HMOX1,IL1B,ITGBL1,JUNB,KCTD4,LYPD6,MARCKSL1,MEIS1,MUC5B,NAB2,OTOF,PDE1C,PEG10,PLA2G4A,PLAT,PLXDC2,PPARG,PTGS2,PTPRR,RASGRF1,SAT1,SERINC2,SGK1,SPAG4,ST6GALNAC5,SULT2B1,SYNJ2,TFF1,TG,TH,TOM1,YPEL4,ZFP36	406 (15)	54	9.41794		tretinoin		chemical drug	Activated	2.34		6.28e-18	AFDN,AGT,AKAP12,ALDH3A2,APLN,BIRC3,BMP6,BMP8A,C1S,CCN2,CCNA1,CD300C,CD34,CD9,CDH1,CDKN1A,CGB3 (includes others),CSF2,CYP26B1,DAB2,DAPK2,DHRS3,DHRS9,DKK3,ELF3,FOSL1,FOXC1,GATA3,GJA1,GRIK2,HAS2,HK1,HMOX1,HSPB8,IGFBP4,IL1RAPL1,IL6R,ITGAL,KCTD11,KIAA0513,KLF10,KLF9,KRT15,LAMA4,LGALS9,LTB,MAP3K8,MARCKSL1,NRXN3,OASL,PDGFB,PIM1,PLAU,PTAFR,PTCH1,PTGS2,ROR1,SERPINB2,SERPINE1,SHANK2,SKAP2,SLCO2A1,SMAD7,SMA…	189 (16)	74	17.202
BMS-690514		chemical drug	Activated	3.464	1.13e-06	CCNB1,CCND3,CDK1,DNAJC9,MCM10,MCM3,MCM4,MCM5,MCM6,MCM7,PCNA,PPARG	580 (7)	12	5.94692		5-O-mycolyl-beta-araf-(1->2)-5-O-mycolyl-alpha-araf-(1->1')-glycerol		chemical - endogenous non-mammalian	Activated	3.441	1.13e-08	BCL3,CD83,CHST7,CXCL2,DUSP1,EGR2,GPAT3,IL1B,ITGB8,KYNU,PDE4B,PTGS2,RCAN1,SDC4,SERPINB2,STAT4,TNFAIP3,TNIP3,TRAF1	439 (11)	19	7.94692		minocycline		chemical drug	Activated	2.377	0.000576	CSF2,GATA3,GJA1,IL1A,IL1B,IL6R,NGF,PDGFB,PTGS2,VCAM1	332 (17)	10	3.23958		STAT4	1.606	transcription regulator	Activated	2.314	bias	9.87e-06	ACSS1,DAPK2,GATA3,GJA1,ISG20,KLF9,MAP3K8,PRDM1,RRAD,SAT1,SERPINE1,STC2,TGFA	138 (14)	13	5.00568
Cdkn2a		other	Activated	3.451	9.88e-10	AURKB,BIRC5,BMP4,BUB1B,C3,CCL5,CDC25A,CDK1,CDKN1A,CDKN2D,CEBPD,CXCL14,DUSP1,E2F1,FGF11,FHL2,GATA3,GTSE1,H2AX,HMGA2,ID1,IL11,IL1R2,IL6R,ITGB3,MAD2L1,mir-146 (includes others),MKI67,MTA1,ODC1,PCNA,POLD2,PSMB9,S100A6,TGFA,TGFBI,TK1,TOB1,TP53INP1,TRIM28,VEGFC,ZMAT3	669 (19)	42	9.00524		cocaine		chemical drug	Activated	3.401	0.00024	ARC,BHLHE40,CXCL2,DCLK1,DUSP1,EGR2,FHL2,FOSL1,FOXO1,GADD45B,GPSM1,INHBA,IRS2,LAMC2,MAP2K6,MIDN,NAB2,OAS1,PDGFB,SDK1,SIK1,TH	542 (23)	22	3.61979		aspirin		chemical drug	Activated	2.361	2.65e-07	ABCB1,ADRB2,AKAP12,APLN,BMP6,CD274,CDKN1A,CSF2,CSF3,CTSD,F2RL1,GDF15,HBEGF,IL1A,IL1B,OCLN,PLA2G4A,PTGS1,PTGS2,SLC7A5,SMURF2,SOX7,TBL1X,TFF2,THBS1,TNFRSF11B,VCAM1	465 (19)	27	6.57675		BMP4		growth factor	Activated	2.312	bias	4.63e-10	ABCG2,CDH1,CDKN1A,DEPP1,DKK3,ELF3,F2RL1,GATA3,GJA1,HMGA2,INHBB,KLF10,KLF9,MXD1,PRDM1,PTCH1,SERPINE1,SHB,SMAD7,SMAD9,SPINT1,TFAP2C	163 (18)	22	9.33442
DSCAML1		other	Activated	3.357	0.00133	BMP6,DNER,FRK,KLF9,MICALL2,NRCAM,PDGFB,PLCB1,PRKCH,RIMS3,SEMA4G,SHANK2,TUBB4A,VGF,VLDLR		15	2.87615		IGE (complex)		complex	Activated	3.396	8.44e-12	AQP3,ARRB1,ASB2,BCL3,BCL6,C3,CD34,CDKN1A,CISH,COL18A1,CSF2,CXCL16,DUSP4,EGR2,F2R,FHL2,FLT1,GADD45B,GSN,HAVCR2,HMOX1,IL1B,IL7R,LAMA5,LIF,MAP3K8,MARCKSL1,MMD,NHERF1,PDGFB,PRKCA,PTGS2,PTPRS,PTX3,RASGRP1,RHOD,RIPK2,RNF125,RPS6KA2,SDC3,SERPINB2,TCIRG1,TLR2,TNC,TNFRSF1B,TRAF1,UGCG,VEGFC	551 (17)	48	11.0737		vitamin E		chemical drug	Activated	2.36	0.000705	CDH1,CDKN1A,F3,IL1A,IL1B,PLAT,PTGS2,SERPINE1,VCAM1	347 (18)	9	3.15181		IFNG		cytokine	Activated	2.303		3.42e-14	ACSS1,ADORA2B,AGT,ALOX5AP,BIRC3,BMP6,CARD6,CCN2,CCNA1,CDH1,CDKN1A,CISH,CSF2,DEPP1,F2R,F2RL1,FHL2,FOSL1,GATA3,GCH1,GJA1,HAS2,HMOX1,IGFBP4,IL6R,ISG20,ITGAL,KLF10,KRT13,KRT15,KYNU,LGALS9,LOX,LTB,MAP3K8,MARCKSL1,MT1X,MXD1,NLRP3,OASL,PDE7B,PDGFB,PDK4,PIM1,PLAU,PPARGC1B,PRDM1,PTAFR,PTGS2,SERPINA1,SERPINE1,SHB,SLC1A3,SMAD7,STAT4,STC2,TERT,TFAP2C,TGFB2,TMCC3,TMEM158,TMOD1,TNFSF15,VEGFC	151 (16)	64	13.466
tazemetostat		chemical drug	Activated	3.356	6.51e-09	BID,BIRC5,BMP5,CDCA3,CDH1,CDH2,CRABP2,DDR2,DEK,DHRS3,E2F8,FOXC1,GLI3,HERC1,HMGA2,HSPA5,ID1,IGF2BP1,ILF3,KIF7,LGR5,LMNB1,LOX,MANF,MAPK12,MCM2,METRN,MICALL2,MTA1,NFIB,NOTCH1,NQO1,NSD2,PCLAF,PCNA,PHF19,PLCB1,POLE,RAPGEF2,RET,SEMA3C,SETD1A,SLC43A1,SMAD3,SRI,STC2,SUV39H1,SYT1,TACC3,TIAM1,TNC,TYRO3,UNC13A,UNG,WNT4	395 (7)	55	8.18642		TICAM1	0.408	other	Activated	3.392	0.000822	BCL3,DUSP1,FPR1,IL1B,IRF7,ISG15,ISG20,LPAR1,NES,PDE4B,PELI1,PSTPIP2,PTGS2,RIPK2,SERPINE1,TLR2,TNFAIP3	345 (15)	17	3.08513		PIWIL4		other	Activated	2.357	2.62e-06	ADSS1,ALPK1,C3,CYTH4,F13A1,F2R,JUNB,JUND,MEIS1,MTSS2,NEDD9,PTGS1,RNF125,SAT1,SEMA3B,TLR1,ZFP36,ZFP36L1		18	5.5817		dexamethasone		chemical drug	Activated	2.296		1.63e-20	ACKR3,ADRB2,AGT,AKAP12,ALOX5AP,AMPD3,APLN,ARHGAP25,ARRB1,ARRB2,BIRC3,BMP6,CARD6,CCN2,CCNA1,CD34,CDH1,CDKN1A,CISH,CNN3,CPEB4,CRISPLD2,CSF2,CYP27B1,DEPP1,DHRS9,ENC1,EPB41L4B,F2RL1,FABP3,FDXR,FHL2,FOSL1,GATA3,GEM,GJA1,HAVCR2,HMOX1,IGFBP4,IL6R,INHBB,ISG20,ITGBL1,KCNK6,KLF10,KLF9,LAMA4,LAPTM5,LOX,LPAR1,LTB,MATN1,MT1X,NLRP3,NMNAT2,OASL,OLFML2B,OXTR,PDE4B,PDK4,PIM1,PLAU,PTAFR,PTGS2,RAB37,RNF43,ROR1,RPS6…	192 (16)	92	19.7878
RB (family)		group	Activated	3.35	1.67e-18	AURKB,BIRC5,BUB1,CCNA2,CCNB1,CCNE2,CDCA3,CDH1,CDK1,CDKN1A,CDT1,DLX1,DNMT1,DUSP10,E2F1,E2F2,EZH2,FOXM1,GMNN,MAD2L1,MCM3,MCM4,MCM5,MCM7,MYBL2,PCNA,PLK1,POLD1,POLE,RBBP8,RBL1,TERT,TOP2A,TP73,TYMS	564 (14)	35	17.7773		COP1	0.031	enzyme	Activated	3.384	2.09e-14	C3,CA12,CCN5,CDKN1A,CEBPB,CISH,CYP26B1,FPR1,GFRA1,GJA1,GREB1,HSPB8,IGFBP4,ITPK1,KCNK15,KCNK5,KRT13,NHERF1,OLFML3,OVOL2,RARA,SEMA3B,SYT12,TPD52L1,TSKU	367 (7)	25	13.6799		LACTB	-0.465	peptidase	Activated	2.353	7.6e-08	ALDH1A1,CCN2,CDH1,CDH2,DKK1,OXTR,SERPINE1,THBS1,TNFRSF11B,VCAN		10	7.11919		SLC29A1		transporter	Activated	2.236		0.000202	AQP3,CDKN1A,FDXR,LTB,TP53I3		5	3.69465
RHOJ	0.887	enzyme	Activated	3.317	1.4e-08	AKAP12,CHAF1A,GSN,LRP1B,MCM2,MCM3,MCM4,MCM5,MCM6,MCM7,PCNA,POLD1,PRIM1,RFC3		14	7.85387		SLC40A1	0.368	transporter	Activated	3.357	0.00396	ANKRD2,ARRB2,BMAL1,CYP1B1,FBLN5,GCH1,HMOX1,HSPB1,MAP2K1,MLLT11,NPPB,PTGS2,RCAN1,TP53INP1,UCP2	251 (7)	15	2.4023		3,3'-diindolylmethane		chemical drug	Activated	2.348	2.31e-09	CA12,CDK6,CDKN1A,GDF15,GREB1,HCAR1,HMOX1,IGFBP4,IL1B,KIAA0513,KLRC3,KRT19,mir-146 (includes others),PTGS2,RET,SLC7A5,STC2,TGFA	407 (20)	18	8.63639		CDH11		other	Activated	2.236	bias	0.000762	AGT,CCN5,CD9,SERPINA1,TFAP2C		5	3.11805
asciminib		chemical drug	Activated	3.308	1.59e-05	ATAD2,DCTPP1,DNMT1,E2F8,HERPUD1,MCM2,MCM3,MCM4,MCM6,MCM7,RANBP1	581 (7)	11	4.7986		E. coli B4 lipopolysaccharide		chemical toxicant	Activated	3.34	0.000253	AMPD3,ANXA11,CASP7,CD83,CRADD,CSF2,CYTH4,ELF1,FPR1,GLIPR1,HMOX1,HSPB8,IL1B,IL1R1,NLRP3,PADI4,PANK1,PIM1,PLA2G4A,PTGS2,RHOC,ST3GAL1,STC2,TH,TLR2,TMPRSS2,TNFAIP3,TNFRSF1B	464 (18)	28	3.59688		forskolin		chemical toxicant	Activated	2.346	1.39e-17	ACER2,ADAMTS1,ADAMTS4,AKAP12,AQP3,ARC,AXIN2,BHLHE40,CCN2,CD9,CDH2,CDKN1A,CEBPB,CGB3 (includes others),COL15A1,CRISPLD2,CXCL3,CYP27B1,DAB2,DERL3,DHRS3,DIO2,FDXR,FOSL1,FST,GADD45A,GADD45B,GCH1,GEM,GJA1,GK,GRK5,H19,HAS2,HHIP,HK2,HMOX1,HTR1D,IL11,IL1B,INHBB,JUNB,JUND,LHB,MGAT3,MMD,NGF,NPPB,NPY1R,OXTR,PDE4B,PDK4,PEG10,PLAT,PLAU,PTGES,PTGS1,PTGS2,PTPRE,RAB31,RET,RGS4,SAT1,SERINC2,SERPINB2,SERPINE1,SGK1…	395 (18)	80	16.857		ASPSCR1-TFE3		fusion gene/product	Activated	2.236	bias	0.00848	ANGPTL2,HMOX1,SLC35F6,TACC1,TACC2		5	2.0716
OICR-9429		chemical reagent	Activated	3.307	5.74e-10	AURKA,BIRC5,CBX2,CCNA2,CCNB1,CCNE2,CDK1,E2F1,FOXM1,MCM2,PLK1		11	9.24109		IL4		cytokine	Activated	3.32	9.91e-19	ABLIM1,ADAM19,ADORA2B,ALOX5AP,ANO1,ARC,ARG2,BCL3,BCL6,BHLHE40,C3,CAMK1D,CD22,CD24,CD276,CD83,CDKN1A,CEBPB,CHST7,CISH,CKB,CLDN2,CLIP1,COL18A1,CRADD,CRISPLD2,CRLF2,CSF1,CSF2,CST7,CXCL16,DNAJC12,DPP4,EFHD2,EGR2,EPOP,F2R,F2RL1,FAM25A,FLRT2,FLT1,FPR1,GADD45B,GATA3,GJA1,GPC1,HIPK2,HLA-DMB,HLX,HOMER2,HSD11B1,ID1,IGFBP4,IL13RA2,IL1B,IL1R1,IL4R,IL7R,IRF7,ISG15,ISG20,ITGAL,ITGB2,ITPK1,JAK1,JUND,KLF4,KRT19,…	606 (20)	139	18.0039		vidutolimod		chemical drug	Activated	2.333	0.0167	CD274,CTSD,DEFB1,GCH1,ISG15,ISG20,MARCKSL1,NEURL3,OASL		9	1.77728		camptothecin		chemical drug	Activated	2.224		3.69e-06	ARRB2,BIRC3,CD300C,CDKN1A,CSF2,ENC1,F2RL1,FOXC1,HSPB8,IQGAP2,MARCKSL1,NLRP3,PERP,PTGS2,SAT1,SERPINB2,SERPINE1,STC2,TBL1X,TMEM158,TOB1,TP53I3,UGCG,ZFP36L1	166 (22)	24	5.43297
GSKJ4		chemical reagent	Activated	3.303	2.96e-06	CDKN1A,GADD45GIP1,GTPBP3,MICOS13,MRPL11,MRPL12,MRPL21,MRPL53,MRPS12,NDUFAF3,NDUFB7,PFKFB3,SMAD7,TGFB1,TIMM13,TIMM50,TOMM40,UCP2,UQCR11,UQCRQ	223 (7)	20	5.52871		thapsigargin		chemical toxicant	Activated	3.298	1.52e-07	ABCG2,ARC,BCL6,BIRC3,CAPN5,CD83,CDA,CDKN1A,CEBPB,CHAC1,COL18A1,CSF1,DCLK1,EGR2,FGF11,GADD45B,GCKR,HK1,HMOX1,HSP90B1,HSPA5,IL1B,IL1R1,IL1RAP,ITGB2,KLF4,LPIN1,LRIG1,MANF,MEF2A,NGF,OLR1,PMAIP1,RCAN1,S100A3,SLC1A3,SMPD2,TGM2,TLR2	518 (19)	39	6.81816		CDH11		other	Activated	2.324	7.84e-10	ADAMTS9,AGT,CCN5,CD9,IL11,IL1B,ITGB2,JUP,LAMA5,MDK,NHERF1,SERPINA1,TAGLN,TFAP2C,TFF1	301 (7)	15	9.10568		RELA		transcription regulator	Activated	2.221	bias	2.86e-10	ABCG2,AGT,ALOX5AP,ALPK2,BIRC3,CCN2,CDH1,CDKN1A,CEMIP2,CSF2,ELF3,GCH1,HAS2,HMOX1,INHBB,ISG20,KLF10,KRT15,LTB,PDE4B,PDGFB,PLAU,PRDM1,PTGS2,SERPINB2,SMAD7,TERT,TFPI2	170 (14)	28	9.54363
DYRK1A	0.208	kinase	Activated	3.289	5.28e-07	CCNB1,CDC25C,CDK1,CDKN1A,E2F1,E2F8,MCM3,MCM4,MYBL2,SERPINE1,UBE2C	735 (25)	11	6.27737		TNFSF11		cytokine	Activated	3.285	2.98e-13	ADORA2B,CD83,CDKN1A,CKB,DAB2,DKK1,DUSP1,EEIG1,EGR2,EHD1,FHL2,FOSL1,FOXO1,FPR1,GADD45B,GCH1,GLRX,GPR68,HIPK2,HMOX1,IL1B,ITGAL,MAP2K1,MARCKSL1,NAB2,NFATC2,OSCAR,PAG1,PIM1,PRDM1,PTGER4,PTGS2,PTPRE,RCAN1,RGL1,SAA1,SAA2,SDC4,SERPINE1,SLC2A1,TCIRG1,TLR2,TNFRSF11A,TNFRSF1B,TNIP1,TRAF1	606 (19)	46	12.5258		DSCAM		other	Activated	2.324	1.44e-06	FRK,GSN,KCNK6,KLF9,NRCAM,NTN4,PDGFB,RET,SFRP1,SHANK2,SRGAP3,SYNGR3,SYNPO,SYT12,WNT7B		15	5.84164		APP		other	Activated	2.221		2.91e-06	ABCG2,BMP6,BMP8B,CA12,CCN2,CCNA1,CDH1,CDKN1A,CSF2,CYP26B1,F2RL1,FABP3,HAVCR2,HECW1,HK1,HMOX1,ISG20,ITGAL,KYNU,MGAT3,NLRP3,PDE4B,PDGFB,PLAU,PTGS2,ROR1,SERPINE1,SMAD7,TERT,THSD4,TNFSF15,TPD52L1,WNT4,ZFP36L1	127 (17)	34	5.53611
COP1	0.02	enzyme	Activated	3.283	2.11e-08	ABAT,C3,CA12,CCL5,CCN5,CDKN1A,CISH,CYP26B1,GFRA1,GJA1,GREB1,HSPB8,IGFBP4,KCNK15,KRT13,OLFML3,PEX11A,RET,SEMA3B,SYT12,TMPRSS3,TPD52L1	655 (12)	22	7.67572		cisplatin		chemical drug	Activated	3.267	3.52e-15	ALX4,ANKRD1,ANXA11,AQP3,ATXN1,BHLHE40,BIRC3,C3,CARD6,CCN2,CCNA2,CD34,CDH1,CDKN1A,CDS1,CHAC1,CHST7,CKB,COL17A1,CSF1,CXCL14,DHRS3,DKK1,DLX3,DUSP1,E2F7,EFEMP2,ELF3,FAXDC2,FDXR,FEZ1,FLT1,FOSL1,FST,GJA1,HIPK2,HK1,HMOX1,HSPA5,IL13RA2,IL1B,IL4R,INHBA,IQSEC2,ITGB4,ITGB8,JAK1,JUND,KCNK5,KLF12,KRT19,LAMC2,LPIN1,LRIG1,LRRC15,MAOA,MAPK8,MBNL2,MCAM,MT1X,MT2A,MXD4,NCF2,NES,NLRP3,NOL4L,NREP,OCLN,PBX3,PDK4,PHOSP…	637 (21)	112	14.4535		LMNA	-0.157	other	Activated	2.324	7.05e-05	ACTC1,ADRB1,CAMK1D,CCN2,FHL2,FUT4,GJA1,HMGA2,IL1B,ISG20,JAZF1,JUND,MAP3K8,MYL2,NPPB,PCDHB15,PLXDC2,PPARG,PPARGC1B,SKAP2,SLC22A23,SLC25A42,SMAD3,TAGLN,TCIRG1,TGFB2,TH,ZFP36	400 (22)	28	4.15181		CYBB		enzyme	Activated	2.219	bias	0.000545	CCN2,CDKN1A,CSF2,NLRP3,PTGS2	134 (20)	5	3.2636
lapatinib		chemical drug	Activated	3.278	0.00025	AREG,ATF5,BIRC5,EREG,FOSL1,FOXM1,FOXO4,HBEGF,LAMB3,NR2F1,TERT	761 (21)	11	3.60206		SOX4	0.693	transcription regulator	Activated	3.261	6.67e-06	AMOTL1,APBB1,CEMIP2,CHAC1,DDAH2,DUSP4,FHL1,HIPK2,IGFBP4,KDM7A,KYNU,MAP4K5,MARCKSL1,NREP,NUAK1,PLXNA2,PXYLP1,SEL1L3,SEMA3B,SEMA3F,SERPINE1,STAG3,TBXA2R,TDRKH,TIAM1,TNFRSF19		26	5.17587		palbociclib		chemical drug	Activated	2.322	0.000138	CD274,CDK6,CDKN1A,EGR3,GADD45A,GADD45B,HES1,IL1A,IL1B,ISG15,JUNB,KLF10,MXD1,ZFP36	369 (18)	14	3.86012		minocycline		chemical drug	Activated	2.219	bias	0.000831	CSF2,GATA3,GJA1,IL6R,PDGFB,PTGS2	128 (15)	6	3.0804
selumetinib		chemical drug	Activated	3.265	0.00129	BIRC5,CDKN1A,DDR2,DNMT1,EPHA4,FOSL1,FRK,JAK1,LAMB3,MELK,MITF,RET,TYRO3	785 (22)	13	2.88941		BMP4	-0.332	growth factor	Activated	3.256	2.52e-15	ABCG2,ARC,AXIN2,BHLHE40,CCN1,CDH1,CDKN1A,CEBPB,CNN1,CXXC5,DEPP1,DKK3,DLX3,ELF3,F2RL1,GATA3,GJA1,GPER1,HES1,HMGA2,ID1,IL1B,INHA,INHBA,INHBB,KDR,KLF10,KLF4,KLF9,MAFK,MITF,MMP13,MMP3,MXD1,NES,OVOL2,PFKFB3,POU5F1,PRDM1,PRKCH,PSG4,PTCH1,RIN1,RUNX2,RUNX3,SERPINE1,SHB,SMAD7,SMAD9,SNAI1,SPINT1,TFAP2C,TGM2	680 (22)	53	14.5986		IL10		cytokine	Activated	2.319	2.71e-11	ABCA6,ALOX5AP,BMP6,CA12,CD274,CDK6,CDKN1A,CIITA,CSF2,CSF3,CTSD,CTSH,CXCL3,DEPP1,F3,FLRT2,HMOX1,IGFBP4,IL12A,IL17RB,IL1A,IL1B,IL4R,ITGAL,LTB,MAF,MAP3K8,MERTK,MUC1,NEDD9,PDCD1LG2,PDE4B,PDZK1,PRDM1,PTAFR,PTGS2,PTX3,SELPLG,SERPINB2,SHB,SLC1A3,SLC7A5,STAT4,TERT,TLR1,TMEM158,TNIP3,VCAM1,VCAN,ZFP36	437 (16)	50	10.567		17-alpha-ethinylestradiol		chemical drug	Activated	2.219		0.0187	AQP3,CDH1,CDKN1A,INHBB,PERP,WNT4		6	1.72816
lipopolysaccharide		chemical drug	Activated	3.24	1.03e-29	ABCB1,ABCC2,ABCG2,ACKR3,ADM,ADORA2B,ADRB2,AFF3,AGT,AKAP12,ALOX5AP,AMPD3,ANGPTL2,ANGPTL4,ANLN,AOAH,APLN,APOBEC3B,APOC1,AQP3,AREG,ASNS,AURKB,AZGP1,BATF3,BCL6,BID,BIRC3,BIRC5,BMP4,BRI3,BUB1,C3,CALR,CARD6,CASP4,CCL5,CCN2,CCNB1,CCNB2,CCND3,CCNE2,CCNF,CD109,CD163L1,CD82,CD9,CDC25A,CDH1,CDH2,CDK1,CDK4,CDKN1A,CDKN2D,CEACAM1,CEBPD,CEMIP,CEMIP2,CHCHD2,CIITA,CISH,CLCF1,CLIC5,CNKSR3,CNST,COL6A1,CORO1A,CP,CPE…	881 (18)	371	28.9872		MYOD1		transcription regulator	Activated	3.249	0.000198	ACSL5,ADORA1,AGT,ANKRD1,ANKRD2,ASB2,BCL6,CDKN1A,CXCL14,DUSP1,FOSL1,GREM2,HAS2,HSPB8,LIF,MAP2K1,MEF2A,NES,RAC2,RPS6KA2,SBK1,SDC2,SLC2A1,SMAD7,SPC24,SUSD2	544 (23)	26	3.70333		mir-29 (includes others)		microRNA	Activated	2.31	5.45e-05	ADAM12,ADAMTS14,ADAMTS9,AOX1,CDH1,CDH2,CDK6,CLDN1,DKK1,NAV3,PDGFC,SNAI1,THBS1,ZFP36L1	408 (21)	14	4.2636		BTK		kinase	Activated	2.215	bias	0.00461	CDKN1A,CISH,HMOX1,ISG20,PIM1,ZNF185	156 (21)	6	2.3363
volasertib		chemical drug	Activated	3.208	3.47e-08	CDC25C,CDKN1A,EXO1,FANCD2,FEN1,HELLS,KIF23,MCM2,MELK,NCAPG2,POLA1,TOP2A,TP73,UNG	696 (17)	14	7.45967		NFKB1	-0.278	transcription regulator	Activated	3.228	1.75e-13	ADORA1,ANKRD1,ANKRD2,BCL3,BHLHE40,BIRC3,C3,CCN1,CCN2,CD83,CDKN1A,CRMP1,CSF1,CSF2,CXCL16,CXCL2,DUSP1,E2F7,ELF3,GADD45B,GATA3,GFRA1,GJA1,GPR132,GRK5,HAS2,HLA-DMB,HMOX1,HSP90B1,IL1B,IL7R,ISG15,LTB,MAP3K8,MMP13,NPPB,PIM1,PLAU,PTAFR,PTGS2,PTX3,RAB31,SDC4,TERT,TLR2,TNFAIP3,TNFSF15,TNIP1,TRAF1,UBE2H,VEGFC	563 (13)	51	12.757		KCNJ2		ion channel	Activated	2.309	0.00172	AMOTL1,GAS7,IQGAP2,KIF21A,LIMCH1,MAP1A,MTCL1,MYO18A,RASGRP1,SHROOM3,SPECC1,TNIK		12	2.76447		butyric acid		chemical - endogenous mammalian	Activated	2.209		1.44e-06	ALPG,ALPK2,CCN2,CD300C,CDH1,CDKN1A,CSF2,GATA3,GSN,HK1,KRT13,MGAT3,MXD1,PLAU,PRDM1,PTAFR,PTGS2,SAT1,SERPINB2,SERPINE1,TP53I3,ZFP36L1	141 (17)	22	5.84164
tretinoin		chemical drug	Activated	3.197	1.97e-18	ADM,AFDN,AGT,AKAP12,ALDH3A2,ANGPTL4,ANXA8L1,AP1S2,APLN,AREG,ASNS,AURKA,BCL6,BID,BIRC3,BIRC5,BMP4,BMP6,BMP8A,C1S,C3,CAD,CALR,CAMK4,CAMKK1,CAVIN3,CCN2,CCNA1,CCNA2,CCNB1,CCND3,CD300C,CD34,CD82,CD9,CDC20,CDH1,CDH2,CDK4,CDKN1A,CDKN2D,CEACAM1,CENPX,CGB3 (includes others),COTL1,CP,CRABP2,CSF2,CTNND1,CYP26B1,DAB2,DAPK2,DHRS3,DHRS9,DKK3,DLGAP5,DNMT1,DNMT3B,DPP4,DPYSL3,DUSP1,E2F7,EEF1D,EIF4EBP1,ELF3,ENOX1,…	841 (19)	234	17.7055		PDGF-BB (complex)		complex	Activated	3.219	1.49e-20	ACKR3,ADRB2,AKAP12,ANXA11,ARG2,ASIC1,BCL3,BHLHE40,BMP6,C3,CCN1,CCN2,CDKN1A,CEBPB,CNN1,COL18A1,CSF1,CSF2,DAB2,DUSP1,EGR2,ENPP1,FBLN5,FHL1,FHL2,FLT1,FOSL1,GBP2,GEM,GJA1,GUCY1B1,HES1,HMGA2,HMOX1,HOMER2,IGFBP4,IL1B,INHBA,KLF10,LIF,MAFK,MMP12,MMP3,MT2A,NPPB,OLR1,PIM1,PLAU,PLK2,PTGS2,RGS2,S1PR2,SAT1,SERPINE1,SNAI1,SYNE1,TGFB3,TGM2,TH,TNC,TNFAIP3,TOB1,ZFP36,ZFP36L1	556 (19)	64	19.8268		SETD2	0.158	enzyme	Activated	2.292	0.000772	AXIN2,CCN2,CD274,CDH2,LAMA4,PDCD1LG2,PDGFC,SERPINE1,SMAD3,SMAD7	401 (17)	10	3.11238		ciglitazone		chemical drug	Activated	2.208		0.000636	AGT,AQP3,CD34,CDKN1A,GSN,MXD1,PTGS2,SERPINE1	147 (21)	8	3.19654
entinostat		chemical drug	Activated	3.156	6.2e-11	BIRC5,CDC25A,CDC25C,CDC45,CDH1,CDKN1A,CSF2RA,DBF4,DUSP1,EXO1,GSN,GUCY1B1,H2AX,IGFBP3,LGR5,MCM10,MCM2,MCM3,MCM4,MCM5,MCM6,MCM7,ORC6,PCNA,PSMB9,RFC2,RMI2,SERPINE1,SMAD3,TGFBR2,THBS2,TNFRSF19,VDR,XRCC3	667 (18)	34	10.2076		SMARCB1	-0.134	transcription regulator	Activated	3.216	0.00117	ALX4,CCNA2,CDH1,CDKN1A,COL18A1,CSF1,CYP39A1,GJA1,GSN,HES1,JUND,JUP,KLHL4,KRT19,OAS1,PDGFB,PELI1,PERP,POU5F1,PTN,RAB3B,TMOD1	538 (17)	22	2.93181		trichostatin A		chemical drug	Activated	2.268	6.05e-19	ABCB1,ACOX2,ADAMTS1,AGT,AKAP12,ALPG,ANKRD1,ARC,ATP6V0D2,BMP4,C1QTNF6,CA12,CCL26,CCNA1,CD34,CD9,CDC42BPG,CDH1,CDH2,CDK6,CDKN1A,CEBPB,CIITA,CISH,CLDN1,CSF2,CTSD,CXCL3,DHRS3,ELF3,ENPP2,F2R,F3,FBLN1,FOXC1,FOXF2,FRZB,FST,GADD45A,GATA3,GLRX,GREB1,GSN,HDAC11,HES1,HMGA2,HMOX1,HOXB9,IGF2BP1,IGFBP4,IGSF1,IL12A,IL1A,IL1B,JUND,JUP,LOX,MAF,MME,MUC1,MXD1,OXTR,PBX1,PIM1,PKIB,PLAU,PPARG,PPARGC1B,PRDM1,PREX1,PRSS…	464 (17)	100	18.2182		CDH1	0.859	other	Activated	2.205		0.00626	ALPP,CDH1,FOSL1,KRT13,KRT15	146 (18)	5	2.20343
TRPS1	-0.02	transcription regulator	Activated	3.153	3.01e-08	AURKB,BUB1,CCNA2,CCNB2,CDC20,CDC25C,CDK1,CENPF,FOXM1,GREB1,KIF11,PHEX,SPC25,TGFB2,TOP2A,TPX2,VDR	664 (13)	17	7.52143		CNTF		cytokine	Activated	3.177	0.00769	BDH1,CISH,EDN2,EGR2,GJA1,HMOX1,IL7R,KCNK6,KLF4,LIF,NFIB,NGF,OSMR,P2RX4,PTGS2,SLC16A1,SOCS2,TLR2,ZFP36	489 (15)	19	2.11407		NR4A2	-0.334	ligand-dependent nuclear receptor	Activated	2.257	0.0262	CYP27B1,HMOX1,PLCH2,PTGS2,PTX3,RET,SMAD3,TH		8	1.5817		fluvastatin		chemical drug	Activated	2.203		4.33e-05	CD9,CDKN1A,GCH1,HMOX1,PTGS2,SERPINE1	142 (22)	6	4.36351
selinexor		chemical drug	Activated	3.132	7.31e-05	CCNA2,CDKN1A,FDXR,H2AZ1,MCM6,MCM7,POLD2,RANBP1,THBS1,TP53INP1	537 (7)	10	4.13608		1,1-diarylethylene-diammonium derivative		chemical reagent	Activated	3.162	0.000337	AURKB,CCNA2,CDKN1A,IRF7,ISG15,ISG20,OAS1,OASL,PDE4B,TNFAIP3		10	3.47237		CEP120	0.022	other	Activated	2.236	6.6e-06	AXIN2,SMAD3,WNT11,WNT4,WNT7B		5	5.18046		pyruvaldehyde		chemical - endogenous mammalian	Activated	2.2		0.00747	CDKN1A,CYP26B1,HMOX1,RNF43,SHISA2	118 (11)	5	2.12668
SP2509		chemical reagent	Activated	3.125	4.89e-10	BID,BMP5,BUB1B,CCL5,CCNA2,CDH1,CDH2,CENPF,CRABP2,DDR2,DEK,DHRS3,E2F8,FOXC1,GLI3,HERC1,HMGA2,HSPA5,ID1,IGF2BP1,ILF3,KIF7,LMNB1,LOX,MANF,MAPK12,MCM2,METRN,MICALL2,MKI67,MTA1,NFIB,NOTCH1,NQO1,NSD2,PCNA,PHF19,PLCB1,RAPGEF2,RET,SEMA3C,SETD1A,SLC43A1,SMAD3,SRI,STC2,SUV39H1,SYT1,TIAM1,TNC,TPX2,TYRO3,UNC13A,UNG	641 (15)	54	9.31069		E. coli B5 lipopolysaccharide		chemical - endogenous non-mammalian	Activated	3.143	8.88e-11	ACKR3,ADORA2B,ADRB2,BCL3,BCL6,BHLHE40,CD83,CDKN1A,CSF2,DUSP1,HMOX1,HSD11B1,IL13RA2,IL1B,IL1R1,IL1RAP,IL6R,IL7R,INHBB,ISG20,ITGAL,LIF,MAP3K8,MLXIPL,MMP13,NCF2,PDE4B,PRDM1,PTGS2,RDX,SERPINE1,SOCS2,TGFB2,TGFB3,TGFBR2,TGM2,TLR2,TLR6,TNFAIP3,VTN	532 (15)	40	10.0516		thioridazine		chemical drug	Activated	2.236	0.00142	CDKN1A,DEPP1,HPN,SERPINA3,TAGLN		5	2.84771		CCND1		transcription regulator	Activated	2.2		0.0331	AQP3,CCNA1,CDH1,CDKN1A,CST4,HSPB8,MAML3,MYLK,ZNF367		9	1.48017
NLRP3	0.963	enzyme	Activated	3.124	7.64e-05	C3,CCL5,CCN2,CDCA8,CDH1,DUSP18,ESPL1,F12,GATA3,GPR132,GSDMD,H2AX,HMOX1,IL18,IRF1,LIG1,MAPK13,NLRP3,OLR1,PPME1,PRIM1,PTGS2,RELB,RFC3,SMAD7,SRGN,TACC2,TGFB1,TTK,TYMS	638 (18)	30	4.11691		BHLHE40	0.789	transcription regulator	Activated	3.109	3.94e-09	ADORA2B,AFF3,BCL10,BHLHE40,C1orf21,CD24,CD9,CRLF2,CSF2,DMBT1,ELF1,EPSTI1,FPR1,GCH1,GLRX,HAVCR2,HK1,HSPA5,ID1,IL6R,INHBA,LIF,LOX,LPAR1,LTB,MITF,MXD1,NLRP3,OLR1,PDE4B,PFKFB3,PLA2G4A,PTGS2,RASGRP1,RIPK2,SDC4,SLC2A1,SPPL2A,TGM2,TLR1,TLR6,TNFSF15,TXK	586 (18)	43	8.4045		amitriptyline		chemical drug	Activated	2.236	0.00173	CDKN1A,DEPP1,HPN,SERPINA3,TAGLN	167 (7)	5	2.76195		fingolimod		chemical drug	Activated	2.194	bias	0.00748	CCN2,CDH1,CDKN1A,CSF2,FOSL1,SERPINE1	151 (23)	6	2.1261
TCF3	-1.333	transcription regulator	Activated	3.116	6.19e-18	AFDN,ANLN,AREG,ASF1B,AURKA,AZGP1,BCL6,BID,BIRC5,BUB1,C15orf39,CCNA2,CCNB1,CCNB2,CCND3,CCNE2,CDC20,CDC25B,CDC45,CDCA3,CDH1,CDK1,CDKN1A,CEP55,CHRNA5,CIP2A,DUT,E2F8,EIF4EBP1,ESCO2,ETS2,FLT3LG,FOXO1,GATA3,H2AX,HMGB2,HMGN2,HMMR,HS3ST1,HSD11B1,HSP90B1,HYOU1,ID1,IKZF2,IRF1,KIF11,KIF2C,KIF4A,KLF2,KLF7,MAD2L1,MANF,MKI67,MNX1-AS1,MXD3,NCAPG,NDC80,NEK2,NOTCH1,NUF2,NUSAP1,PAFAH1B3,PDIA4,PFKP,PLAC8,PLK4,PPARG…	563 (19)	84	17.2083		methyl methanesulfonate		chemical toxicant	Activated	3.105	1.32e-05	ARFGAP3,CDH1,CDKN1A,CTSD,GADD45B,HSPA5,ISG20,KLF4,LIF,MANF,SNAI1,TP53INP1	533 (21)	12	4.87943		NFYA	-0.158	transcription regulator	Activated	2.236	0.00202	ABCB1,CDKN1A,F12,GADD45A,GADD45B,JUNB,JUND,PADI4,RGS4,VWF	407 (11)	10	2.69465		FOXO1		transcription regulator	Activated	2.191		3.61e-05	ACSL5,AGT,APLN,BIRC3,CASTOR2,CCN2,CDKN1A,DEPP1,FOXC1,HMOX1,NAD+,PDK4,PPARGC1B,PRDM1,PTGS2,SERPINB2,SERPINE1,WNT4	161 (21)	18	4.44249
sirolimus		chemical drug	Activated	3.116	1.08e-08	ABHD11,ADAM12,ADM,AQP3,ASNS,ATP2B4,ATP6V0C,ATP6V1A,AURKA,AURKB,BID,BIRC5,BMP4,C3,CCN2,CCNA2,CCNB2,CCND3,CCNF,CDC25A,CDH1,CDH2,CDK1,CDK4,CDKN1A,COL17A1,COX6A1,CSF2,DDR2,DDT,E2F1,GATA3,GMNN,GPX1,GSDMD,HMGA2,HMOX1,HSP90B1,HSPA5,ID1,ITGB3,ITGB8,KDR,KIF15,KLF2,LAMB3,LAMC2,LGR5,LMNA,MAD2L2,MAPK12,MCM2,mir-146 (includes others),MKI67,MKNK2,NLRP3,NOTCH1,ODC1,PCNA,PDCD4,PDGFB,PFKFB2,PFKP,PIM1,PLAU,PLIN2,P…	865 (22)	98	7.96658		NR1I3		ligand-dependent nuclear receptor	Activated	3.092	6.71e-07	AGT,BCL6,C3,CDKN1A,CEBPB,CLN8,CYP39A1,DHRS9,FAM107B,FOSL2,GADD45B,HK1,IL1R1,IRS2,KLF9,LIMS2,MLXIPL,NEDD9,NHERF1,PAPSS2,PDK4,PID1,PLCH2,RNF10,SAT1,SDC4,SERPINF2,TM7SF2,TMPRSS2,TP53INP1,ZMIZ1	569 (17)	31	6.17328		PCYT1A	0.17	enzyme	Activated	2.236	0.00207	DRGX,FRK,FST,GSN,RUNX3		5	2.68403		forskolin		chemical toxicant	Activated	2.172	bias	1.71e-10	ACER2,AKAP12,AQP3,CCN2,CD9,CDKN1A,CGB3 (includes others),CRISPLD2,CYP27B1,DAB2,DHRS3,FDXR,FOSL1,GCH1,GEM,GJA1,HAS2,HMOX1,HTR1D,INHBB,MGAT3,MMD,NPY1R,OXTR,PDE4B,PDK4,PLAU,PTGS2,PTPRE,SAT1,SERPINB2,SERPINE1,SMAD7,TFPI2,WNT4	163 (20)	35	9.767
IRF9	0.46	transcription regulator	Activated	3.083	0.0362	CDH1,CIITA,IFIT1,IFIT2,IFIT3,IL18,IRF1,ISG20,SOCS1,STAT2,USP18		11	1.44129		CSF2	-0.619	cytokine	Activated	3.087	5.66e-14	ADORA2B,ALOX5AP,ARRB1,ATXN1,BATF3,BCL3,BIRC3,C3,CARD6,CCNA2,CD101,CD24,CD276,CD83,CDH1,CDKN1A,CISH,CSF1,CSF2,CXCL2,E2F7,EFEMP2,EGR2,ERCC6L,F2R,F2RL1,FLT1,FOSL1,GCH1,HAS2,HLA-DMB,HMOX1,HOXB4,IL1B,IL1R1,INHBA,KCTD11,LTB,MMD,NAB2,NFATC2,NLRP3,OLR1,OSMR,PDE4B,PIK3CG,PIM1,PLAU,PTGER4,PTGS2,PTK2B,RARA,RIPK2,SERPINB9,SLC2A1,SMPD2,SNTB1,SOCS2,TERT,TGM2,TIFA,TLR1,TLR2,TNFAIP3,TNFRSF11A,TNFRSF1B,TNFSF15,TR…	605 (18)	69	13.2472		Z36		chemical reagent	Activated	2.236	0.00247	CDKN1A,CEBPB,CHAC1,HMOX1,ULK1		5	2.6073		E. coli B5 lipopolysaccharide		chemical - endogenous non-mammalian	Activated	2.172	bias	6.51e-07	ACKR3,ADORA2B,ADRB2,CDKN1A,CSF2,HMOX1,IL6R,INHBB,ISG20,ITGAL,MAP3K8,PDE4B,PRDM1,PTGS2,SERPINE1,TGFB2	148 (16)	16	6.18642
eflornithine		chemical drug	Activated	3.036	3.97e-07	C3,CCNE2,CDH1,CDK1,CDKN1A,FOXO4,GPX1,HMOX1,ITGAL,ITGB3,MAD2L1,MKI67,ODC1,ORC1,PCNA,PLK1,SERPINE1,TGM2,TYMS	841 (21)	19	6.40121		EGF	0.432	growth factor	Activated	3.067	1.37e-33	ABCG2,ADRB2,ALCAM,ANGPTL4,ANO1,APLN,AQP3,ARC,AURKB,B4GALT1,CALB2,CCN1,CCN2,CD34,CDC34,CDC42EP1,CDH1,CDKN1A,CEBPB,CGB3 (includes others),CISH,CLDN2,CLDN7,CNIH3,COL17A1,CTSD,CXCL14,CXCL2,CYP1B1,CYP27B1,DPP4,DUSP1,DUSP4,EGR2,ELF3,ENAH,FBLN1,FGD4,FGF5,FHL2,FLT1,FOSL1,FOSL2,FST,GADD45B,GATA6,GEM,GJA1,GPER1,HAS2,HES1,HMOX1,ID1,IGFBP4,IL13RA2,IL1B,IL1R1,IL7R,INHBA,ITGB8,JUND,KCTD11,KLF10,KRT15,KRT19,LOX…	531 (18)	121	32.8633		EFNA4	0.12	kinase	Activated	2.236	0.0184	CCN2,FOSL1,KRT13,KRT7,PLAT		5	1.73518		INSR		kinase	Activated	2.138	bias	2.16e-05	ACSL5,CCN2,CDKN1A,FHL1,FHL2,GCH1,GJA1,KLF10,KLF9,MARCKSL1,PDE4B,PDGFB,PDK4,PIM1,PPARGC1B,PRDM1,SAT1,SEC14L2,SERPINE1,SKAP2,TERT,TFAP2C	143 (20)	22	4.66555
FDI6		chemical reagent	Activated	2.99	3.14e-06	CCNA2,CCNB1,CCNE2,CDC25A,CDC25B,CDK1,E2F2,FOXM1,PLK1	580 (10)	9	5.50307		carbon tetrachloride		chemical toxicant	Activated	3.063	1.05e-08	ARRB1,CASP7,CCN2,CDKN1A,CEBPB,DAGLA,DCLK1,DUSP1,FLT1,GADD45B,GLI2,HK1,HMOX1,HSPB1,IGFBP6,IL13RA2,IL1B,JUND,KDR,MAP2K1,MMP12,MMP13,MT2A,PDGFB,PDGFD,PRKCH,PTAFR,PTCH1,PTGS2,S1PR2,S1PR3,SERPINB2,SLC2A1,SMAD7,SMURF2,TGFA,TGFB2,TGFBR2,TIMP3	600 (18)	39	7.97881		EFNA3	0.034	kinase	Activated	2.236	0.022	CCN2,FOSL1,KRT13,KRT7,PLAT		5	1.65758		TP73		transcription regulator	Activated	2.126		8.59e-12	ADORA2B,AQP3,CCN5,CDH1,CDKN1A,CLMN,CNN3,DHRS3,FDXR,GJA1,GSN,HSPB8,IGFBP4,ITGB8,MPZL2,PDGFB,PERP,PLAU,RIPOR3,SAT1,SERPINA1,SERPINB6,SERPINE1,SPINT1,TBL1X,TERT,TGFB2,TP53I3,VEGFC,WNT4	151 (15)	30	11.066
palbociclib		chemical drug	Activated	2.989	2.94e-07	ADM,CCNA2,CDKN1A,CDT1,CENPF,DUSP1,E2F1,FANCI,FOXM1,H2AX,IFI44,IFIT1,IGFBP3,KIF11,KLF10,MCM2,MKI67,MXD1,NCAPG,OLR1,PVR,STING1,TGFB1,TK1,UBE2C,USP18	709 (17)	26	6.53165		HTT	0.211	transcription regulator	Activated	3.053	4.27e-08	AGT,AKAP12,AMPD3,BCL3,BCL6,BHLHE40,BMAL1,BMP1,CA12,CCN2,CD24,CD9,CDKN1A,CEBPB,CKB,COL18A1,COX6B2,CPNE5,CTSD,DGKZ,DKK3,DLX3,EGR2,FHL1,FKBP4,FOSL1,GNAL,GPC1,GRK5,GSN,HSPA5,INPP4B,ITPK1,ITPKA,JUP,KLF4,KLF9,LMTK3,LOX,MANEAL,MCAM,MGAT5B,NAB2,NFIB,NMNAT2,NREP,OPRL1,PDE4B,PDE4D,PDE7B,PLA2G4A,PLPP3,PLPP4,PPARGC1B,PRKCG,RARA,RGS9,RIPK2,SAT1,SERPINF1,SFRP1,SIK1,SLC1A3,SLC2A1,SMOX,SOCS2,SYNJ2,TFAP2C,TGM2,TH…	577 (25)	76	7.36957		STAT (family)		group	Activated	2.219	0.00324	AGT,CDKN1A,CISH,JUNB,SERPINA3,SMAD7	208 (7)	6	2.48945		STAT3		transcription regulator	Activated	2.123	bias	6.71e-13	AGT,AMPD3,ANGPTL2,APLN,CCN2,CD9,CDH1,CDKN1A,CSF2,DMBT1,FOSL1,GATA3,GJA1,HAS2,HAVCR2,HMOX1,IL6R,ISG20,ISM1,KCTD11,LOX,NLRP3,OASL,PDGFB,PIM1,PLAU,PRDM1,PTAFR,PTGS2,ROR1,SERPINA1,SERPINB2,SERPINE1,SLC1A3,SMAD7,SMAD9,STC2,TERT,TFPI2,TOB1,VEGFC	157 (15)	41	12.1733
DSCAM		other	Activated	2.982	2.57e-05	ATF5,FRK,GSN,KCNK6,KLF9,MICALL2,NEURL1B,NRCAM,PDGFB,PLCB1,PRKCH,RET,SEMA3E,SHANK2,SLC1A1,SYNPO,SYT12,TUBB4A,VGF		19	4.59007		TP73	-0.686	transcription regulator	Activated	3.04	5.16e-21	ADAM19,ADORA2B,ANGPTL4,AQP3,BHLHE40,BMAL1,C3,CCN1,CCN5,CCNA2,CD24,CD83,CDH1,CDKN1A,CLMN,CNN3,COL18A1,CTSD,CXCL2,DHRS3,FDXR,FLT1,FST,GJA1,GRK5,GSN,HES1,HSPB8,IGFBP4,IL1B,IL4R,ITGB2,ITGB4,ITGB8,LAMA5,LDHD,LTBP1,MDK,MMP13,MPZL2,NECTIN2,P2RX4,PDGFB,PERP,PLAU,PLCD3,PLK2,PMAIP1,POU5F1,RELN,RIPOR3,RNF144B,ROBO4,SAT1,SDC4,SERPINA1,SERPINB6,SERPINE1,SERPINF1,SNAI1,SPINT1,TBL1X,TERT,TFCP2L1,TGFB2,TH,THBS2,…	508 (15)	80	20.2874		chloropromazine		chemical drug	Activated	2.219	0.00465	DEPP1,FGFBP1,HPN,IL1B,SERPINA3,TAGLN	167 (7)	6	2.33255		5-O-mycolyl-beta-araf-(1->2)-5-O-mycolyl-alpha-araf-(1->1')-glycerol		chemical - endogenous non-mammalian	Activated	2.121	bias	1.23e-05	GPAT3,ITGB8,KYNU,PDE4B,PTGS2,SERPINB2,STAT4,TNIP3	140 (12)	8	4.91009
milademetan		chemical drug	Activated	2.97	2.77e-07	CCNA2,CDKN1A,FDXR,H2AZ1,MCM6,MCM7,POLD2,RANBP1,TP53INP1	542 (9)	9	6.55752		IL1A	-0.207	cytokine	Activated	3.015	1.79e-12	ADORA2B,ALDH3A2,ASIC1,BCL3,BIRC3,C3,CCN1,CD83,CDH1,CDKN1A,CSF1,CSF2,CXCL2,DPP4,F2RL1,FOSL1,GCH1,HMOX1,HSD11B1,HSP90B1,IL13RA2,IL1B,INHBA,IRF7,LAMA4,LGALS9,LIF,LOX,MCAM,MMP12,MMP13,MMP3,MT2A,NGF,P2RY6,PDGFB,PLA2G4A,PLAU,PTGS2,PTX3,SAA1,SAA2,SERPINA1,SERPINE1,SSTR2,TLR2,TNFAIP3,VEGFC	576 (16)	48	11.7471		RC3H2	0.118	enzyme	Activated	2.219	0.0124	CCN2,FGF1,PDGFC,TGFB2,VEGFC		5	1.90658		SLC15A4		transporter	Activated	2.121	bias	0.000329	F2R,HMOX1,ISG20,MARCKSL1,OASL,PTGS2,SAT1,STC2	151 (17)	8	3.4828
thapsigargin		chemical toxicant	Activated	2.933	0.000267	ABCG2,ASNS,ATF5,BCL6,BIRC3,CALR,CDKN1A,CLDN4,COX5B,CP,DNAJB9,DNAJC3,EIF2AK3,EIF4EBP1,ERO1B,FBXO5,FGF11,GCKR,GPX1,HERPUD1,HK1,HMOX1,HSP90B1,HSPA5,IER2,IL1R1,LBH,LGR5,MANF,MEF2A,NT5M,OLR1,PCNA,S100A3,SLC1A3,SLC25A10,SLC37A4,SMAD3,SRI,TGM2,THBS1	525 (19)	41	3.57349		oblimersen		biologic drug	Activated	2.985	0.00098	CDKN1A,DUSP1,GADD45B,IRF7,ISG15,KLF10,OAS1,OASL,PRKCA		9	3.00877		zinc pyrithione		chemical reagent	Activated	2.213	0.00247	HMOX1,JUNB,JUND,MT1A,MT1X		5	2.6073		3,3'-diindolylmethane		chemical drug	Activated	2.082		2.41e-08	CA12,CDKN1A,GREB1,HCAR1,HMOX1,IGFBP4,KIAA0513,KLRC3,PTGS2,STC2,TGFA	180 (25)	11	7.61798
RIPK2	0.338	kinase	Activated	2.932	0.00395	CARD6,CCL5,CST5,IFI44,IFIT1,IFIT2,IFIT3,MARCKSL1,MX2,OASL,PDE4B,RASGRP1,RASGRP3,STAT2,TANK,TNFRSF18,TNFSF15,TRIM5,USP18	684 (18)	19	2.4034		DOCK8		other	Activated	2.985	0.00771	DAB2,IL1B,INHBA,IRF7,ISG15,ISG20,PELI1,PTGS2,SLCO3A1		9	2.11295		selinexor		chemical drug	Activated	2.213	0.00692	CDKN1A,FDXR,HOXB9,SGK1,THBS1	327 (7)	5	2.15989		KDM5B		enzyme	Activated	2.082	bias	3.96e-06	CCN2,CCNA1,FHL1,GREB1,HMGA2,IGF2BP1,MT1X,RRAD,SAT1,SMOX,TGFB2	52 (3)	11	5.4023
IFNA4		cytokine	Activated	2.931	0.00804	AP1S3,ATP2B4,IFIT1,IFIT2,MAP3K8,PIK3AP1,SLCO3A1,STAT4,USP18	397 (11)	9	2.09474		IL1B	-0.95	cytokine	Activated	2.968	2.02e-41	A4GALT,ABCD3,ABCG2,ADORA2B,ADRB2,AMPD3,ANGPTL2,ANGPTL4,ANXA9,ARC,BCL3,BCL6,BCYRN1,BHLHE40,BIRC3,C1QTNF1,C3,CA12,CASP7,CCN2,CCNA2,CD24,CD83,CDH1,CDKN1A,CEBPB,CEMIP,CEMIP2,CHST6,CISH,CLIC5,CRISPLD2,CSF1,CSF2,CTSZ,CXCL14,CXCL16,CXCL2,CYP1B1,CYP27B1,CYTIP,DAB2,DEPP1,DPP4,DUSP1,E2F7,EHD1,ELF3,ENPP1,EPSTI1,F2RL1,FLT1,FOSL1,FOXO1,FST,GADD45B,GATA3,GBP2,GCH1,GEM,GFRA1,GJA1,GLI2,HAS2,HES1,HLA-DMB,HMOX1,HS…	582 (17)	184	40.6946		GPER1	0.777	G-protein coupled receptor	Activated	2.2	0.000636	BHLHE40,CCN2,CDKN1A,EDN2,IL1B,MT1A,MT1X,RASD1,TAGLN,ZFP36	364 (15)	10	3.19654		AMPK (complex)		complex	Activated	2.077		0.00722	CDH1,CDKN1A,GJA1,HMOX1,PTGS2,SERPINE1	162 (22)	6	2.14146
thiostrepton		biologic drug	Activated	2.923	1.84e-06	ASPM,AURKB,CDCA8,FOXM1,KIF2C,MCM10,MELK,NCAPG,SKP2	577 (7)	9	5.73518		Ca2+		chemical - endogenous mammalian	Activated	2.966	4.9e-13	ARC,ASPRV1,CCN1,CD83,CDH1,CDKN1A,CEBPB,CYP1B1,CYP27B1,DUSP1,ELF3,ENPP1,FOSL1,FOSL2,GJA1,GRK5,HSPA5,ID1,IL1B,IL6R,IRS2,ITPR3,JUND,KLF4,MCAM,MEF2A,MMP13,MXD1,NES,NFATC2,NR1D1,OSCAR,PADI1,PADI3,PTGS2,RCAN1,RNF152,RUNX2,SERPINB2,SERPINE1,SSTR2,STC1,TCHH,TEF,TGM1,TMPRSS2,UGCG,WNT7B	597 (22)	48	12.3098		POSTN		other	Activated	2.2	0.0126	ADAMTS4,CDH1,HES1,LOX,PDGFB,PPARG		6	1.89963		POU5F1		transcription regulator	Activated	2.049		0.000742	ACKR3,BIRC3,CARD6,CDH1,CDKN1A,GATA3,GREB1,IGF2BP1,IRX3,PCDH18,SMAD7,TERT,TGFB2,TNFRSF21	193 (20)	14	3.1296
SMARCB1	-0.379	transcription regulator	Activated	2.91	1.06e-12	ABCB1,AURKA,BASP1,BMP4,CCNA2,CDH1,CDK1,CDKN1A,CDT1,CENPA,CENPE,E2F1,ETS2,FZD7,GJA1,GJB2,GLI3,GMNN,GSN,HBEGF,IL15RA,KIF11,KIF23,KLHL4,MCM10,MCM2,MCM3,MCM4,MCM5,MYBL2,NKX3-2,NOG,PDGFB,PELI1,PERP,PLK4,POLA1,PPARG,PRIM1,RAB3B,RAD51AP1,RAD54B,RFC5,SKP2,SLC37A4,SMC4,STMN3,TFDP1,TMOD1	676 (19)	49	11.9747		SMAD3	-0.476	transcription regulator	Activated	2.934	1.48e-14	ABCG2,ADORA1,ANKRD1,AXIN2,BMP6,C3,CCN2,CDH1,CDKN1A,CRISPLD2,CSF2,DUSP4,FOXO1,FST,GADD45B,GATA3,GLI2,HAS2,HMOX1,HSP90B1,HSPA5,ID1,IL1B,INHA,JUND,LAMA4,LGALS9,LINC00842,LOX,LPAR1,MMP12,MMP13,MXD1,PDGFB,POU5F1,PTGS2,PTHLH,PTX3,RUNX2,S1PR3,SERPINE1,SMAD7,SNAI1,SSTR2,TERT,TGFA,TGFB2,TGFB3,THBS2,TIMP3,TNC,VEGFC,VLDLR,ZFP36	560 (20)	54	13.8297		genistein		chemical drug	Activated	2.196	2.27e-06	ALPP,ATP6V0D2,C3,CCN2,CDKN1A,CTSD,CTSH,DKK1,F3,FUCA1,GADD45A,GDF15,GJB2,HMOX1,IL1B,ITGB2,JUNB,JUND,LAPTM5,NOX1,NPPB,PIM1,PKIB,PLAT,PPARG,PRLR,PTAFR,PTGS2,RAB11FIP4,RASGRP1,SERPINE1,SNAI1,TAGLN,TFF1,TNFRSF11B,VCAM1	504 (23)	36	5.64397		NPM1		transcription regulator	Activated	2	bias	8.2e-10	CAMK1D,CCN2,CYP27B1,FRK,GEM,GJA1,HMOX1,KLF10,LOX,NUAK1,PDGFB,RPS6KA2,TCAF2,TFAP2C,VEGFC,ZFP36L1	157 (17)	16	9.08619
MAGI1	0.285	enzyme	Activated	2.889	1.33e-29	ASF1B,ATAD2,CAD,CDC25A,CDC45,CDKN1A,DCTPP1,DNMT1,DSCC1,E2F1,E2F2,E2F8,EXO1,EZH2,GAB2,GAL,GINS2,GREB1,HELLS,IMP4,KRT13,LYAR,MCM2,MCM3,MCM4,MCM5,MCM6,MLLT11,MYBL2,NME1,ODC1,PDZK1,PERP,PEX11A,PLOD2,POLD2,RAB17,RAD54L,RANBP1,RBBP8,RBL1,RFC2,RRM2,SERPINA1,SLC16A1,SMAD3,SMC4,SYT12,TFAP2C,TFDP1,TFF1,TGM2,THSD4,TMPO,TMPRSS3,TYMS,UNG,XRCC3,ZNF185	666 (7)	59	28.8761		metribolone		chemical reagent	Activated	2.929	0.0201	AKAP12,ARG2,B3GALT6,B4GALT1,C1orf116,CAPN5,CCNA1,CCNA2,CDK5R1,CDKN1A,ELAPOR1,FHL2,FOXO1,FPR1,GREB1,HK1,HOMER2,HSPA5,INPP4B,IQGAP2,IRS2,ISG20,ITGB4,KRT19,LRIG1,MAOA,NNMT,PDE4D,PTK2B,SAT1,TACC2,TCIRG1,TERT,TMPRSS2,ZMIZ1		35	1.6968		ginsenoside Rb1		chemical - endogenous non-mammalian	Activated	2.191	0.00247	HBEGF,IL1B,NGF,TFF1,VCAM1	233 (13)	5	2.6073		WNT4	1.171	cytokine	Activated	2	bias	0.00104	CDH1,GJA1,PTGS2,VWF,WNT4	108 (12)	5	2.98297
RXRG		ligand-dependent nuclear receptor	Activated	2.887	0.00367	CDC25B,CDC25C,DUSP1,E2F7,E2F8,FABP3,FABP5,FBXO5,KIF4A,MYBL2,NRROS,PDK4,POLE2,ULBP2	487 (7)	14	2.43533		PI3K (complex)		complex	Activated	2.912	3.01e-13	ADRB2,ALOX5AP,APLN,BIRC3,CCN2,CDH1,CDK5R1,CDKN1A,CEBPB,CTSD,DKK1,DUSP1,FBLN5,FOSL1,FOXO1,FRY,GATA3,GJA1,GLI2,HK1,HMOX1,IL1B,IL7R,INHA,ITGB2,KDR,MCAM,MITF,MMP12,MMP13,MT2A,OSTF1,PDCD4,PIK3CG,PIM1,PLA2G4A,PRDM1,PTGS2,RCAN1,RGS2,SERPINE1,SLC9A1,SNAI1,TGM2,TNFAIP3,TNFRSF11A,UGCG	544 (18)	47	12.5214		laduviglusib		chemical drug	Activated	2.188	0.00988	AXIN2,CDH2,DHRS3,DKK1,HES1,PPARG,SNAI1,WNT4	418 (20)	8	2.00524		IFNE		cytokine	Activated	2	bias	0.00247	CDKN1A,ISG20,PTGS2,STAT4	126 (13)	4	2.6073
PDK1	0.339	kinase	Activated	2.887	0.00389	CCNA2,CCNB1,CCNB2,CDC20,CDC25C,CDH1,CDK1,FOXO1,ITGB8,PAG1,PLK1,SSH2	709 (17)	12	2.41005		ATF4	-0.029	transcription regulator	Activated	2.91	8.72e-10	ABCG2,ANKRD1,ATXN1,CDC42EP1,CDKN1A,CEBPB,CEMIP,CHAC1,CXCL2,EEIG1,GCH1,HAVCR2,HSP90B1,HSPA5,KLF4,KLF9,MITF,MT2A,OSMR,PMAIP1,PTGS2,PTX3,SERPINF1,SLC3A2,SLC44A3-AS1,SLC6A9,SLC7A5,SNTB1,SSBP2,STC2,TBL1X,TGFB2,TNFRSF11A,TNIP1	478 (18)	34	9.05948		WNT1		cytokine	Activated	2.181	2.64e-07	AXIN2,BMP4,CCN4,CCN5,CDH1,CDKN1A,DKK1,ENPP2,HES1,JUNB,KRT19,LBH,MEIS1,PLAT,PPARG,PTGS2,SERPINE1,SNAI1,TFF2,VEGFC	509 (20)	20	6.5784		ZFTA-RELA		fusion gene/product	Activated	2	bias	0.0029	NPY1R,PDGFB,PTGS2,SMAD7		4	2.5376
MXD1	1.525	transcription regulator	Activated	2.871	6.17e-07	BCL6,BUB1,CARS2,CCNA2,CCNB2,CCND3,CDK1,CDK4,CENPE,CENPF,CIITA,HAVCR2,ITGA1,MXD1,MYBBP1A,ODC1,RPS2,TERT,TNFRSF21,TOP2A	451 (7)	20	6.20971		IL27		cytokine	Activated	2.908	0.00236	ANGPTL4,CSF2,DEPP1,EGR2,FLT1,GATA3,GBP2,HLA-DMB,IL1B,ISG15,ISG20,MDK,NRP2,OAS1,OASL,PIM1,PRDM1,PTGS2,SERPINF1,STAT4,TGFA,TGFB2	595 (18)	22	2.62709		RNF181	0.131	enzyme	Activated	2.178	1.02e-05	ARL3,CELSR2,GREB1,PDZK1,SNX24,TFF1,TPD52L1,UGCG	342 (7)	8	4.9914		tributyltin		chemical reagent	Activated	2		0.00581	CCN2,CCN5,CYP26B1,F2RL1,PDK4,TNC	62 (7)	6	2.23582
KDM3B	0.114	enzyme	Activated	2.84	1.22e-05	ALDH3A2,CCN2,CDC20,CIT,DEPDC1,DLGAP5,GTSE1,HJURP,KIF18B,KIF26B,KNL1,MLLT3,MYLK,NCAPG,SPAG5,STMN1,ZNF503		17	4.91364		HGF		growth factor	Activated	2.897	6.58e-21	ABCG2,ACKR3,ADGRF5,AKAP12,ANGPTL2,ANGPTL4,AURKB,BIRC3,BMAL1,CCN1,CCN2,CDC14A,CDH1,CDKN1A,CSF1,CSF2,CXCL2,DUSP1,DUSP4,ELF3,EPHA4,FLT1,FOSL1,GEM,GRK5,GUCY1B1,HES1,HK1,HLX,HMOX1,HTR7,ID1,IGFBP4,IL1B,INHBA,IRX5,ISG15,ISG20,ITGB8,ITPR3,KRT19,LAMC2,MAP3K8,MMP13,MMP3,NAB2,NES,NHERF1,NRCAM,OCLN,OSMR,PIM1,PLAU,PLPP3,PLXNA2,PTAFR,PTGS2,PTHLH,RCAN1,RGS2,RIN1,RNF103,RUNX2,SERPINB2,SERPINE1,SFRP1,SNAI1,SOCS2,…	557 (17)	80	20.1818		MYOD1		transcription regulator	Activated	2.178	5.62e-05	ACSL5,ACTC1,AGT,ANKRD1,ANKRD2,ARID3A,ASB2,ASS1,CDKN1A,CXCL14,CYP2S1,ENPP2,FOSL1,GADD45A,GREM2,HAS2,HDAC11,HSPB8,JUNB,RPS6KA2,SDC2,SMAD7,SUSD2	382 (23)	23	4.25026		1,1-diarylethylene-diammonium derivative		chemical reagent	Activated	2	bias	0.0062	CDKN1A,ISG20,OASL,PDE4B		4	2.20761
SMAD4	0.085	transcription regulator	Activated	2.833	1.07e-12	ABCG2,ACKR3,ANGPTL4,APLN,AREG,ATP5IF1,AURKA,AURKB,BMP4,BMP5,BUB1,BUB1B,CCL5,CCN2,CCNA2,CCNB1,CCNB2,CCNF,CDC20,CDC25C,CDH1,CDH2,CDH3,CDK1,CDKN1A,CENPE,CXCL14,EIF4EBP1,EREG,FOSL1,GJA1,HAS2,HMCN1,HMGA2,HMOX1,ID1,IER3,IGFBP3,IL11,IL17RE,IL18,INHBA,ITGB3,JAG2,JAK1,KDR,LPAR1,MAD2L1,MCM2,MKI67,MPST,NDC1,NRP2,NUSAP1,PDGFB,PLAU,PLK1,PTGS2,PTHLH,RASSF1,SERPINE1,SERTAD1,SMAD3,SMAD7,SPHK1,STAT2,TBX3,TERT,TGF…	746 (24)	74	11.9706		nelfinavir		chemical drug	Activated	2.887	0.000344	CHAC1,EEIG1,HMOX1,KLF4,NNMT,PLIN4,SLC6A9,STC2,SYBU,TGM1,ULK1,VLDLR		12	3.46344		EHMT1	-0.092	enzyme	Activated	2.168	2.16e-05	A4GALT,C3,CDH1,CDKN1A,CP,GFOD1,KRT19,MUC1,NPPB,RRAD,SAT1,SCNN1A,SH3TC1,ST3GAL1,SYBU,TDRKH		16	4.66555		DUX4		transcription regulator	Activated	2	bias	0.00741	ALPG,ALPP,CCNA1,KLF17		4	2.13018
HCAR2		G-protein coupled receptor	Activated	2.828	2.06e-05	CCNE2,IQGAP3,KIF14,KIF20A,PLK1,PLK4,PTGS2,TRIM8		8	4.68613		IKBKG	0.241	kinase	Activated	2.88	7.27e-07	AMPD3,BIRC3,C3,CEBPB,CSF1,CSF2,CTSZ,GCH1,IGFBP6,IL1B,IRF7,ISG15,MT2A,NGF,NPPB,PTX3,RCAN1,SERPINB2,SFRP1,SOD3,TNFAIP3,TNFRSF1B	505 (13)	22	6.13847		heme		chemical - endogenous mammalian	Activated	2.143	0.00181	CLDN1,CSF2,CSF3,HMOX1,IL1A,IL1B,PPARG,PRDM1	403 (18)	8	2.74232		YBX1		transcription regulator	Activated	2	bias	0.0133	CDKN1A,CSF2,PDGFB,PLAC1,PTGS2,STC2		6	1.87615
Z36		chemical reagent	Activated	2.828	0.000366	ASNS,CDKN1A,DNAJB9,EIF2AK3,HERPUD1,HMOX1,HSPA5,RETREG1	232 (9)	8	3.43652		TNF (family)		group	Activated	2.877	5.47e-07	BIRC3,CD22,CLDN2,CSF1,DKK1,FST,GJA1,HSD11B1,IL1B,IL1R1,INHBA,IRF7,ISG15,KDR,LGALS9,MMP13,OAS1,OASL,OCLN,PDGFB,PHEX,PTGS2,RUNX2,SAMD9L,SERPINB9,SERPINE1,TGM2,TLR2,TNFAIP3,TNFRSF1B,TNIP1,TRAF1,TRANK1	427 (16)	33	6.26201		SREBF1	0.351	transcription regulator	Activated	2.128	0.00127	ACSL5,ACSS1,ANKRD2,BHLHE40,CAMK1D,CDKN1A,CEBPB,CYP27B1,DEPP1,FABP3,HK2,HMOX1,IL12A,IL1A,IL1B,MDK,PPARG,PTGS2,SERPINA1,SERPINA3,SERPINE1,SLC7A5	350 (22)	22	2.8962		(+)-MK-801		chemical drug	Activated	2		0.0393	CDKN1A,GJA1,IL6R,PTGS2		4	1.40561
THEM6	-1.235	other	Activated	2.828	0.00193	ASNS,DNAJB11,FICD,HERPUD1,HSP90B1,HSPA5,PDIA4,PRKAA2		8	2.71444		PTH		other	Activated	2.865	1.44e-08	BHLHE40,CARD14,CCN2,CCN5,CDKN1A,CEBPB,CGNL1,CSF1,CYP27B1,DUSP1,EGR2,FOSL2,GJA1,HSPA5,IL1B,IL6R,MMP13,PDK4,PHLDB2,PLAU,PLEKHA6,PLXDC2,PTGS2,PTHLH,RGS2,RUNX2,SDC4,SMAD7,STC1,TFPI2,TNFRSF11A,WNT4,WNT7B	650 (21)	33	7.84164		SS18	-0.152	transcription regulator	Activated	2.121	4.11e-05	GADD45B,GCH1,METRNL,PDGFB,RET,RRAD,SLC34A2,TLE3		8	4.38616		vidutolimod		chemical drug	Activated	2	bias	0.0496	GCH1,ISG20,MARCKSL1,OASL		4	1.30452
mir-21 (includes others)	0.754	microRNA	Activated	2.825	2.06e-09	ANLN,AOAH,ASPM,ATAD2,BMAL1,CAMKK1,CARD6,CCNA2,CCNB1,CDC25A,CDH1,CDKN1A,DDIAS,DLGAP5,E2F1,FLT3LG,FOXM1,GATA3,GTSE1,H2AX,HMGA2,HMGB2,IL18,IL6R,IRF1,ITGB3,JMY,KIF23,KIF4A,KIFC1,LTB,MIS18A,MKI67,NCAPD2,NCAPG,NCAPH,NLRP3,NMT2,NPAS2,NUSAP1,PBK,PDCD4,PELI1,PRC1,PROSER2,RAD51AP1,SIRPA,SMAD7,SOCS1,SPRY1,STAT2,STMN1,TACC3,TERT,TGFB1,TGFBR2,TIAM1,TMEM97,TOP2A	679 (20)	59	8.68613		EPAS1	0.048	transcription regulator	Activated	2.861	1.38e-16	ABCG2,AKAP12,ANGPTL4,APLN,ARG2,BHLHE40,BIRC3,CA12,CCN1,CCN2,CCN5,CD300C,CDKN1A,CEBPB,CEMIP,CKB,CXCL2,FHL1,FLT1,FMO5,GADD45B,GJA1,H2AC6,HSPA5,INHBB,IRS2,ITGB2,KDM4B,KDR,LGALS9,LGR4,LOX,MANF,MMP13,PDGFB,PFKFB3,PKIB,PLOD2,POU5F1,PRKCA,RAB11B-AS1,RUNX2,SERPINE1,SLC16A4,SLC2A1,SLC7A5,STC2,TERT,TGFA,TGFB3,TGFBR2,TNFAIP3,TNFSF15	504 (22)	53	15.8601		H2AB3		other	Activated	2.121	0.000434	AQP3,ARC,CDKN1A,CHAC1,DCLK1,DHRS9,SAA1,SAA2		8	3.36251		SL 327		chemical - protease inhibitor	Inhibited	-2	bias	0.000402	ARRB2,CA12,HECW1,SYT12		4	3.39577
CGAS	-0.44	enzyme	Activated	2.821	0.0146	CCL5,CDKN1A,CSF2,IFI44,IFIT1,IFIT2,IFIT3,IL18,MMP12,STAT2,STING1,USP18		12	1.83565		APP	0.13	other	Activated	2.848	5.08e-13	ABCD3,ABCG2,ADAM19,APBB1,ARC,AXIN2,BCL10,BMAL1,BMP6,BMP8B,C3,CA12,CCN2,CCNA1,CCNA2,CDC14A,CDH1,CDH3,CDK5R1,CDKN1A,CEBPB,CHRM4,CKB,CLTB,COL18A1,CSF1,CSF2,CTSD,CXCL2,CYP26B1,DKK1,DPYSL2,F2RL1,FABP3,FLT1,GPC1,HAVCR2,HECW1,HES1,HIPK2,HK1,HMOX1,HSPA5,HSPB1,IL13RA2,IL1B,INHBA,IRF7,IRS2,ISG20,ITGAL,ITPR3,JUND,KYNU,LIF,LRP1B,MAPK8,MDK,MGAT3,MMP12,MMP13,MMP24,MMP3,NCOA1,NES,NLRP3,NR1D1,NRP2,OCLN,OLR1,PDCD…	556 (21)	105	12.2941		BTNL2		transmembrane receptor	Activated	2.111	8.2e-05	CNN3,CSF2,CYP2S1,GJB2,IGFLR1,KCNK6,MXD1,MYO10,PLXDC1,SPECC1,YPEL2		11	4.08619		TNKS1BP1		other	Inhibited	-2		0.00583	CCN2,IL6R,SEMA3B,SHANK2		4	2.23433
vorinostat		chemical drug	Activated	2.816	0.0138	ATP2B4,AURKA,BIRC3,BIRC5,BMAL1,CARD6,CARD9,CCNB1,CDH1,CDH2,CDK1,CDK4,CDKN1A,CISH,CYP27B1,DUSP1,HMOX1,HSPA5,IRF1,KLF5,LIG1,LIPG,MCM2,mir-25 (includes others),MKI67,MTA1,MYBL2,PDGFB,PRDM1,PTGS2,RAD54L,RETREG1,SEMA3A,SOCS1,TERT,TOP2A,TP73,TRAF2,VEGFC		39	1.86012		RIGI	-0.032	enzyme	Activated	2.845	0.000248	C1S,CD83,CSF2,DUSP4,FEZ1,GEM,IL1B,IL4R,IRF7,ISG15,ISG20,KLF4,OAS1,PMAIP1,PTGS2,TLR6,TNFAIP3,WNT4	348 (15)	18	3.60555		BMP2	-0.253	growth factor	Activated	2.1	5.21e-11	ABCG2,ADAMTS7,ALPP,BHLHE40,BMP4,CDH1,CDKN1A,DKK1,ENPP2,F3,FST,FZD1,GADD45B,HAS2,HES1,IQGAP2,JUNB,KLF10,KLF9,MATN1,NOG,PPARG,PTGS2,PTX3,RET,RUNX3,SGK1,SMAD7,SPINT1,TAGLN,TG,TH,TNFRSF11B,TOB1,VCAN,WNT4	446 (19)	36	10.2832		RAD51		enzyme	Inhibited	-2		0.0131	BIRC3,CDKN1A,HMOX1,SAT1		4	1.88273
berberine		chemical drug	Activated	2.798	0.00261	ABCB1,BIRC3,BIRC5,CDK4,CDKN1A,HMOX1,ID1,MYLK,NOX1,PCNA,PCSK9,PPARG,PTGS2,SAT1,SERPINE1,SMAD3,SPHK1,TERT,TGFB1,UCP2	718 (17)	20	2.58336		PD173074		chemical reagent	Activated	2.84	1.6e-05	ABCG2,ANXA9,CEBPB,DEPP1,DLX3,ELF3,FRMD3,GATA3,LTB,MAFK,MXD1,PRKCH,PSG4,TFAP2C,TGM2	175 (5)	15	4.79588		L-glutamic acid		chemical - endogenous mammalian	Activated	2.1	0.00496	ABCG2,CDH2,CDKN1A,CLDN1,GADD45B,GK,IL1B,JUNB,NOX1,OCLN,PLA2G4A,PTGS2,SLC1A3	418 (23)	13	2.30452		IKZF3		transcription regulator	Inhibited	-2	bias	0.0137	CALHM5,CEMIP2,DEPP1,YPEL2		4	1.86328
tunicamycin		chemical - endogenous non-mammalian	Activated	2.788	2.52e-05	ABCG2,ASNS,ATF5,AVIL,BIRC3,CAD,CALR,CCND3,CDH1,CDKN1A,CEBPD,CLPP,COL6A1,COX5B,DNAJB11,DNAJB9,DNAJC3,E2F1,EIF2AK3,EIF4EBP1,ERO1B,HERPUD1,HMOX1,HSD11B1,HSP90B1,HSPA5,ICA1,IRX3,LAMC2,LGR5,MANF,MKI67,PCNA,PDIA4,PLIN2,PPARG,PTGS2,PVR,RRS1,SEL1L,SKP2,TGFA,TP73	419 (16)	43	4.5986		BMP2		growth factor	Activated	2.837	5.28e-10	ABCG2,ADAMTS7,ALPP,BHLHE40,CDH1,CDKN1A,CSF1,DKK1,DLX3,DPYSL2,FOXO1,FST,GADD45B,GFRA1,HAS2,HES1,ID1,INHBA,IQGAP2,KLF10,KLF4,KLF9,MATN1,MMP13,NES,PLXNA2,POU5F1,PTGS2,PTX3,RCN1,RUNX2,RUNX3,SMAD7,SPINT1,TBC1D10A,TGM2,TH,TIMP3,TOB1,WNT4	569 (19)	40	9.27737		STAT5B	-0.077	transcription regulator	Activated	2.092	1.56e-07	ABCG2,ACTC1,AKR1C1,ANKRD1,ASAP1,CD9,CDH1,CDK6,CDKN1A,CISH,CYP26B1,DAW1,ELOVL3,FBLN1,GADD45A,GADD45B,JUND,KLF9,KRT19,LTB,MAF,MB,MYCT1,MYL2,NIPAL1,PDK4,PIM1,POU2F2,PRLR,RASD1,SLC34A2,SYBU,TOX,VWF,ZFP36	421 (21)	35	6.80688		CISH	1.666	other	Inhibited	-2		0.0186	CISH,HMOX1,PRDM1,PTGS2		4	1.73049
imatinib		chemical drug	Activated	2.78	1.75e-11	ATP5F1D,ATP6V0C,ATP6V1A,AURKA,BCL6,BIRC5,CALR,CCN2,CCNA2,CCNB1,CDC45,CDH1,CDH2,CDKN1A,COX5B,CSF2,DAB2,DBF4,DNAJB11,EIF2AK3,ESPL1,HMOX1,HRAS,HSP90B1,HSPA5,HYOU1,ID1,IFIT2,IRF1,ITGA1,JAK1,KDR,KIF11,MAD2L1,MCM3,MCM7,MKNK2,MT1E,MT1G,MT1H,MT1X,NDUFA2,NDUFB2,NDUFB7,NQO1,PCNA,PDIA4,PIM1,PLIN2,PLK1,POLD1,PPIF,SKP2,SLC25A6,SNRPF,SPRY4,TCF3,TERT,TGFB1,TMOD1,UQCR11,UQCRQ	747 (25)	62	10.757		cyclic AMP		chemical - endogenous mammalian	Activated	2.818	2.68e-08	ARC,ARG2,CCN2,CDKN1A,CEBPB,EGR2,FLT1,FOSL2,GATA3,GATA6,GCH1,GJA1,IGFBP4,IL1B,INHA,INHBA,ITPR3,KDR,MITF,MYLK,NGF,PDE4B,PDE4D,PLA2G4A,PTCH1,PTGS2,PTHLH,RARA,REN,SERPINB2,SERPINE1,SLC2A1,TGFA,TH,VLDLR,VWF	551 (23)	36	7.57187		KLF15		transcription regulator	Activated	2.081	1.83e-09	ACSS1,AGT,BMP8A,CCN2,CEBPB,CHAC1,CXCL3,FABP3,IL12A,IL6R,IRX3,NGF,NPPB,PDK4,PIM1,PLIN4,PPARG,SYNPO,TAGLN,VCAM1	328 (20)	20	8.73755		CDK19		kinase	Inhibited	-2.121	bias	2.75e-05	CDH1,CDKN1A,FDXR,HMOX1,KLF17,MXD1,SAT1,TGFA,ZFP36L1	84 (7)	9	4.56067
cisplatin		chemical drug	Activated	2.749	9.99e-23	ABCB1,ABCC2,AGFG2,AOAH,APOBEC3B,AQP3,ASNS,ASPM,ATAD2,ATP6V0C,AURKA,B3GNT7,BBS9,BCL2L12,BIRC3,BIRC5,BMP2K,BMP4,BUB1,BUB1B,C3,CARD6,CCL5,CCN2,CCNA2,CCNB1,CCNB2,CD34,CDC25A,CDC25B,CDC25C,CDH1,CDH2,CDK1,CDK4,CDKN1A,CEACAM1,CENPF,CEP55,CLDN4,COL17A1,CP,CTNND1,CXCL14,DEPDC1B,DGKA,DHRS3,DLGAP5,DNAJB9,DUSP1,E2F1,E2F7,EIF2AK3,ELF3,ESCO2,EXO1,EZH2,FAXDC2,FBXO32,FDXR,FEN1,FOSL1,FOXM1,G0S2,GALNT14,GAMT,GINS2…	883 (23)	167	22.0004		CREBBP	0.087	transcription regulator	Activated	2.814	1e-11	AGT,AKAP12,BCL6,CARD6,CCN1,CDH1,CDKN1A,CKB,CNN3,CRISPLD2,CSF1,CST7,DHRS3,DUSP1,DUSP4,EGR2,EPSTI1,FOSL2,GFRA1,HAS2,HK1,HMOX1,HSD11B1,IL7R,INHA,IRF6,ISG15,JUND,JUP,KLHL4,MAP3K8,MMP13,MPZ,NEBL,PIM1,PTGS2,RBM47,REN,RGL1,RGS2,RNASEL,RNF125,RUNX2,SDC4,SPSB1,STAT4,TH,TLR2,TMPRSS2,TNC,TNFAIP3,TRAF1,TUBA8,ULBP2,YPEL2	535 (23)	55	11		NCOA2	0.068	transcription regulator	Activated	2.054	5.81e-08	C3,CDH1,CDKN1A,CEBPB,CIITA,F2R,FRZB,FST,FZD1,IL1A,IL1B,ISG15,KLRC3,KRT19,LHB,LIPG,MUC1,NHERF1,PARD6B,PPARG,PTGS2,RET,SNAI1,TFF1,WNT7B	437 (22)	25	7.23582		TREM1		transmembrane receptor	Inhibited	-2.126	bias	1.29e-11	ACKR3,ADORA2B,ADRB2,CSF2,FABP3,FOSL1,GEM,IL6R,MAP3K8,OASL,PLPP3,PTGS2,RRAD,SERPINB2,SLC1A3,TFPI2,TMEM158,TNFSF15,TNIP3	136 (13)	19	10.8894
oblimersen		biologic drug	Activated	2.72	0.00126	ADM,CDKN1A,CEBPD,DUSP1,IFI44,IFIT1,IFIT3,KLF10,MX2,OASL,PRKCA		11	2.89963		P38 MAPK (family)		group	Activated	2.812	8.14e-16	ARG2,CCN2,CD83,CDKN1A,CEBPB,CSF2,CXCL2,DUSP1,EGR2,FDXR,FST,GJA1,HAS2,HMOX1,HSPA5,IL1B,INHBA,IRF6,IRF7,ITGB2,ITGB4,ITGB8,KLF4,MITF,MMP12,MMP13,MMP3,NES,NFATC2,NGF,NPPB,OCLN,PLA2G4A,PLAU,PMAIP1,POU5F1,PRDM1,PTGS2,RARA,RCAN1,RRAD,RUNX2,SCNN1A,SDC2,SERPINB2,SERPINE1,SNAI1,TERT,TGFA,TH,TIMP3,TLR2,TNIP1,TP53I3,ULBP2,ULK1,VEGFC,VLDLR,ZFP36,ZMAT3	554 (17)	60	15.0894		POU4F1		transcription regulator	Activated	2.043	0.000598	ACTC1,CDKN1A,DRGX,GATA3,IRX3,IRX5,PIEZO2,PLCH2,RET,RUNX3,SNCG,TH		12	3.2233		FOXA1		transcription regulator	Inhibited	-2.158		0.000115	ACKR3,AQP3,CA12,CDH1,CDKN1A,FMN1,FOXC1,GREB1,HK1,HMOX1,ISG20,KLF9	167 (18)	12	3.9393
nelfinavir		chemical drug	Activated	2.72	0.00916	ASNS,DDR2,HBP1,HERPUD1,HMOX1,MEGF10,PPARG,SERPINA9,SLC6A9,STC2,SYBU,VLDLR	75 (3)	12	2.0381		promegestone		chemical drug	Activated	2.811	6.99e-08	ALPP,BCL6,BIRC3,CCN2,CDKN1A,CEBPB,CTSD,DKK1,DUSP4,IL1R1,INHBB,IRS2,LAMC2,MT1X,MT2A,NCOA1,PDK4,RASD1,RGS2,SAA1	508 (20)	20	7.15552		TYA-018		chemical reagent	Activated	2.034	0.00311	ACSS1,CDKN1A,CEBPB,EFHD2,EHD2,FHL1,GADD45A,HSPB8,LAMA4,LDHD,MYPN,NEBL,NPPB,TAGLN,TMOD1,TUBA8		16	2.50724		mir-181 (includes others)		microRNA	Inhibited	-2.219	bias	0.000936	CDH1,CDKN1A,PTGS2,SERPINE1,SH2B3,SMAD7	142 (17)	6	3.02872
arsenic trioxide		chemical drug	Activated	2.679	2.89e-09	ALOX5AP,ATP5F1D,ATP6V0C,ATP6V1A,AURKA,CALR,CDC25B,CDC25C,CDC45,CDK1,CDKN1A,COX5B,DBF4,DNAJB11,DNMT1,EIF2AK3,GJA1,GLRX,GSR,H2AX,HMOX1,HRAS,HSP90B1,HSPA5,HYOU1,IFIT3,IRF1,KIF11,MCM3,MCM7,MKI67,MKNK2,MT1E,MT1G,MT1H,MT1X,NDUFA2,NDUFB2,NDUFB7,NOTCH1,NQO1,PCNA,PDIA4,PIM1,PLAU,POLD1,PPARG,PPIF,PTCH1,PTGS2,SHMT1,SLC25A6,TMOD1,TP73,TYMS,UQCR11,UQCRQ,VDR	830 (26)	58	8.5391		CD40LG		cytokine	Activated	2.809	6.53e-10	A4GALT,ALCAM,BATF3,BCL6,BIRC3,CCN2,CD83,CDK5R1,CDKN1A,CFP,CLIP1,CSF1,CXCL2,CYP1B1,CYTIP,DUSP1,DUSP4,FLT1,FOSL2,GCH1,IL1B,IL1RAP,IL4R,IL7R,INHBA,ISG15,ITGB2,JUND,LTB,MARCKSL1,MT2A,PIM1,PLAU,PMAIP1,PRDM1,PTGS2,RGS2,RUNX3,SAMSN1,SELPLG,SERPINE1,STAT4,TGM2,TM7SF2,TNFAIP3,TNFRSF11A,TNIP1,TRAF1,TRAF4,ZFP36L1	610 (18)	50	9.18509		GCG		other	Activated	2.031	0.000283	ACKR3,ASS1,BMP4,CCN2,CEBPB,CGNL1,FST,GREM2,HK1,IGFBP4,MME,NPPB,PDZK1,PLXDC2,PPARGC1B,SLC25A51,SLC7A2,VCAM1	378 (25)	18	3.54821		colistin		biologic drug	Inhibited	-2.236		0.013	BMP6,CD9,HAVCR2,NUAK1,ST3GAL6		5	1.88606
CIZ1	-0.533	transporter	Activated	2.646	5.92e-08	NCAPD2,NCAPD3,NCAPG,NCAPG2,NCAPH,NCAPH2,SMC4		7	7.22768		FGF10		growth factor	Activated	2.804	0.00396	CEBPB,CYP1B1,LFNG,PERP,PTGS2,SNAI1,TIMP3,VNN1	525 (18)	8	2.4023		linoleic acid		chemical - endogenous mammalian	Activated	2.022	0.0129	DGKZ,IL1B,LHB,NPPB,PLIN4,PTGS2,SULT2B1,VCAM1		8	1.88941		kanamycin A		chemical drug	Inhibited	-2.236		0.0135	BMP6,CD9,HAVCR2,NUAK1,ST3GAL6		5	1.86967
TASL		enzyme	Activated	2.646	0.00124	CCL5,IFIT1,IFIT2,IFIT3,ISG20,OASL,USP18	245 (8)	7	2.90658		IFNA2		cytokine	Activated	2.797	0.00169	C1S,CDKN1A,CISH,DPP4,ENPP1,GBP2,GEM,GPATCH11,IL1B,IRF7,ISG15,ISG20,MAP2K1,MT1X,MT2A,OAS1,OASL,PMAIP1,PTAFR,SAMSN1,SLFN5,SOCS2,STAT4,TGM2,VEGFC	588 (19)	25	2.77211		tempol		chemical drug	Activated	2.008	1.42e-07	AKR1C1,BMP4,F3,GCH1,GDF15,NOX1,PTGS2,RRAD,SERPINE1,SGK1,VCAM1	231 (15)	11	6.84771		DRD2		G-protein coupled receptor	Inhibited	-2.236		0.0189	CNIH3,CSF2,ITGB8,LTB,SERPINE1		5	1.72354
PHF12	-0.185	transcription regulator	Activated	2.646	0.00675	H2AX,IMP4,PRPF31,RNASEL,RRP9,RRS1,SURF6		7	2.1707		IL5		cytokine	Activated	2.795	1.49e-07	ARG2,ATXN1,BCL3,BCL6,CD24,CD9,CDKN1A,CISH,CLEC2B,CSF2,EGR2,EPS8,FOSL2,HLX,HSP90B1,HSPA5,IL4R,IL6R,IRF7,LFNG,LMNB1,LTB,MANF,METRNL,MMD,PDE4B,PIM1,PKIB,PRDM1,RBPMS,S100A4,SLC2A1,SLC7A5,SNTB1,SOCS2,TLR1	519 (18)	36	6.82681		IL5		cytokine	Activated	2.006	2.35e-05	ASS1,ATXN1,CD9,CDKN1A,CIITA,CISH,CSF2,EGR3,GADD45A,GK,HBEGF,IL4R,IL6R,LFNG,LTB,METRNL,MMD,PDE4B,PIM1,PKIB,PRDM1,RASGRP2,SGK1,SLC7A5,SLFNL1,TLR1	407 (17)	26	4.62893		RPL13A		other	Inhibited	-2.236		0.0263	CDKN1A,KLF17,PTPRE,SPRY4,VWF		5	1.58004
tetraethylammonium		chemical drug	Activated	2.63	0.0193	ARHGDIA,EFHD2,NDUFS8,PAFAH1B3,RANBP1,SRI,SSR4		7	1.71444		BRCA1	-0.378	transcription regulator	Activated	2.793	8.28e-07	CARD10,CD24,CDH3,CDKN1A,COL18A1,CTSD,CYP1B1,FHL2,FOXO1,GADD45B,HMGA2,HMOX1,HSPB1,IRF7,ISG15,JAK1,LPIN1,NEDD9,OAS1,PERP,SAT1,SNAI1,STC1,TERT,TGFBR2,TP53I3	558 (18)	26	6.08197		BCOR	-0.184	transcription regulator	Activated	2	1.94e-05	ADAMTS1,ARID3A,ARID5B,CDKN1A,CIITA,FOXQ1,GJB2,ISG15,PRDM1,PTCH1	214 (8)	10	4.7122		VCAN		other	Inhibited	-2.335		2.28e-07	C1S,CD34,CDKN1A,CRISPLD2,HAS2,IGFBP4,INHBB,LGALS9,LOXL4,OLFML2B,PLAU,TGFA,WNT4	161 (17)	13	6.64207
ERVW-1		other	Activated	2.619	0.000714	CCL5,CCNA2,CDCA8,CDKN1A,HSPA5,MCM2,ULBP2	540 (9)	7	3.1463		STAT3	-0.013	transcription regulator	Activated	2.792	1.14e-25	AGT,AMPD3,ANGPTL2,ANGPTL4,APLN,ARG2,ASIC1,BCL3,BCL6,BCL9L,C3,CASP7,CCN2,CD83,CD9,CDH1,CDKN1A,CDON,CEBPB,CLIC5,COL24A1,CSF2,CXCL14,CXCL2,CYP1B1,DKK1,DMBT1,DPP4,DUSP1,E2F7,EEIG1,EGR2,FLT1,FOSL1,FST,FUT4,GATA3,GJA1,GLIPR1,HAS2,HAVCR2,HMOX1,ID1,IL13RA2,IL1B,IL1R1,IL4R,IL6R,IL7R,IRF7,ISG15,ISG20,ISM1,ITGB2,KCTD11,KDR,KLF4,LGR4,LIF,LOX,MITF,MMP12,MMP13,MMP3,NES,NEURL3,NFATC2,NLRP3,NRP2,OAS1,OASL,OSCAR,…	578 (15)	118	24.9431		tranexamic acid		chemical drug	Activated	2	2.34e-05	F3,IL1A,IL1B,PLAU	268 (14)	4	4.63078		gentamicin		chemical drug	Inhibited	-2.36		0.0452	BMP6,CD9,CNKSR3,HAVCR2,HMOX1,KYNU,NUAK1,ST3GAL6,ZFP36L1		9	1.34486
FAS	-0.473	transmembrane receptor	Activated	2.616	0.00021	ARHGDIA,ARRB2,BID,BIRC3,BIRC5,CCL5,CCN2,CD300C,CDKN1A,CEBPD,COL6A1,COL8A1,CSNK1G2,CTNND1,DUSP10,F2RL1,FOXO1,GLIPR1,GTPBP6,HPS5,IER3,IFIT1,IL15RA,IL18,IQGAP2,IRF1,ITGB8,LAT,LTB,MBOAT7,MYO18A,PHLDA2,PIK3CG,PLAU,PLEC,PLIN2,PPFIA1,PPP1R3D,PTGER4,PTPRN2,SERPINB2,SERPINB9,SERPINE1,TGFB1,TNC,UGCG	575 (14)	46	3.67778		bucladesine		chemical toxicant	Activated	2.764	2.79e-17	ACER2,ALPG,AXIN2,CASZ1,CD24,CDH1,CDK5R1,CDKN1A,CEBPB,DCLK1,DUSP1,EGR2,ENPP1,EPHA4,FOSL1,FOSL2,FOXO1,FST,GADD45B,GCH1,GEM,GJA1,HAS2,HHIP,HMOX1,HSD11B1,ID1,IGFBP6,IL1B,INHBB,IRS2,ITGB2,LIF,MCAM,MMD,MMP13,NGF,NHERF1,NPPB,PADI4,PCDH1,PDE4B,PDE4D,PDE5A,PLAU,PLK2,PTCH1,PTGER4,PTGS2,RCAN1,RGS2,SERPINE1,SIK1,SLC2A1,STC1,TGFB2,TGFB3,TH,TINAGL1,WNT10A,WNT4	564 (18)	61	16.5544		zimelidine		chemical drug	Activated	2	5.3e-05	DEPP1,HPN,SERPINA3,TAGLN		4	4.27572		ruxolitinib		chemical drug	Inhibited	-2.433	bias	0.00264	CISH,DHRS9,IL6R,NLRP3,PTGS2,STAT4	99 (11)	6	2.5784
IGF2BP1	2.461	translation regulator	Activated	2.61	4.72e-08	AKAP12,ALYREF,ASNS,CALR,CCNF,CD9,CDC25A,CDKL5,CDKN1A,COX6A1,DDX39A,DUSP1,E2F1,FOXO1,GSR,IFI30,IMP4,INHBA,KLF10,KLF2,KLF5,LGALS9,MAPK12,MEF2A,MLLT11,MXD1,NDUFS6,NUP62,PLK1,PTBP1,PTGER4,RELB,RRM2,RRP9,SEMA3A,SH2B3,SKAP2,SNRPB,TGFB1,TIMM50,TMEM97,TNC,TOMM40,TRIM5,UNG,ZDHHC9,ZFP36L1	634 (15)	47	7.32606		dimethyl n-oxalyl-glycine		chemical reagent	Activated	2.746	3.05e-09	AKAP12,AMZ1,ANGPTL4,CCN1,CCN2,CCN5,CEMIP,DHRS13,FLT1,FOSL2,GJA1,IL1B,ISG20,KCTD11,KDR,LOX,MAP3K8,MPZL2,MXD1,OLFML2A,PDE5A,PFKFB3,PIM1,PLOD2,PPME1,PPP2R5B,PRKCA,RIOK3,SERPINE1,SLC2A1,SMAD9,STC1,STC2,TCP11L2,VLDLR	546 (24)	35	8.5157		levofloxacin		chemical drug	Activated	2	0.000103	CDKN1A,CSF2,HAS2,IL1A		4	3.98716		TREX1		enzyme	Inhibited	-2.449	bias	0.00261	AGT,CDKN1A,GSN,ISG20,LGALS9,NLRP3,OASL,PLPP3	89 (7)	8	2.58336
thioridazine		chemical drug	Activated	2.598	0.000948	CCNE2,CDK4,CDKN1A,DEPP1,FNDC4,SERPINA3,SKP2	556 (7)	7	3.02319		IL17A		cytokine	Activated	2.739	6.13e-14	ADRB2,BCL3,C3,CCN1,CCN2,CD83,CDH1,CEBPB,CSF2,CXCL16,CXCL2,EGR2,ELF3,FOSL1,HMOX1,HSD11B1,HSPB8,IL1B,ISG15,JAK1,KRT13,LAMA4,LIF,LOX,METRNL,MGAT5B,MLXIPL,MMP13,MMP3,MT1X,MT2A,MYO6,NLRP3,NPPB,OCLN,OSMR,PLA2G4D,PLAU,PLET1,PODXL,PRDM1,PTGS2,S1PR2,S1PR3,SAA1,SCNN1A,SDC2,SERPINB2,SERPINE1,SLC16A1,SLC2A1,SNAI1,SPSB1,TGFA,TGFBR2,TIMP3,TLR2,TNC,TNFAIP3,TNFRSF11A,TNFRSF1B,TRAF4,VEGFC,VWF	583 (17)	64	13.2125		NCF4		enzyme	Activated	2	0.000446	FUT4,IL1B,ST3GAL1,ST3GAL6		4	3.35067		MAGI1		enzyme	Inhibited	-2.53	bias	2.23e-05	CDKN1A,GREB1,KRT13,PDZK1,PERP,SERPINA1,SYT12,TFAP2C,THSD4,ZNF185		10	4.6517
SOX17		transcription regulator	Activated	2.596	0.00913	CCNA2,CCNB1,CCNB2,CDH1,KDR,NQO1,NR2F1,PLK1,SLC38A4	672 (13)	9	2.03953		ANGPT2		growth factor	Activated	2.738	9.63e-07	AGT,ARL4C,AXIN2,CDC34,CDKN1A,CEBPB,CNN1,COL18A1,FKBP4,GATA6,HMOX1,HSPA2,HSPA5,IL1B,MAP2K1,MAP4K5,NPPB,OLR1,PDCD4,PLAU,PTGS2,PTHLH,RCAN1,SCNN1A,SERPINE1,SNAI1,SOD3,TGFBR2,THBS2	458 (17)	29	6.01637		chlorpyrifos		chemical toxicant	Activated	2	0.000446	ABCG2,HMOX1,PPARG,TH		4	3.35067		miR-16-5p (and other miRNAs w/seed AGCAGCA)		mature microRNA	Inhibited	-2.613	bias	0.0328	CA12,CDH1,HMOX1,PABIR3,PTGS2,SKAP2,SMAD7		7	1.48413
ESTROGEN RECEPTOR (family)		group	Activated	2.593	1.56e-15	ABCG2,ACSS1,ANXA9,C3,CA12,CALB2,CCN2,CCNA1,CCNE2,CDH1,CDH3,CDH4,CLDN4,CLN8,COL6A1,CPM,CST1,CST2,DNMT1,EREG,F12,GAL,GATA3,GREB1,HBEGF,HRAS,KLF10,KRT15,LAMC2,MAPK12,NCAM2,NRIP1,NT5E,OXTR,PCDH18,PDK4,PDZK1,PLAU,PPARG,PRLR,S100G,SAT1,SERPINB9,SERPINE1,SMAD3,SYNPO,TERT,TFF1,TFF2,TGFA,TGFB1,TGFB2,TGFBR2,TGM2,TJP3,TMOD1,TNC,VEGFC	935 (23)	58	14.8069		CG (complex)		complex	Activated	2.737	5.08e-27	ABCD3,AMOTL1,ANGPTL2,ANGPTL4,APLN,AXIN2,BHLHE40,BMP6,C1S,CCNA2,CD24,CD34,CDH1,CDKN1A,CEBPB,CNN1,CPEB4,CPM,CRISPLD2,CSF1,CYP1B1,DNAH11,DUSP1,E2F7,EDN2,EPB41L4B,EPSTI1,F2RL1,FAT4,FHL1,FLRT2,FOSL1,FOSL2,FST,GADD45B,GASK1B,GATA6,GJA1,GPC1,GREM2,HAS2,HMGA2,HSD11B1,HSD17B6,IGFBP4,IL13RA2,IL1B,IL4R,INHA,INHBA,INHBB,IRS2,JUND,KCTD11,KLF4,LGR4,LIF,LIMCH1,LRP1B,MCAM,MMP3,NEBL,NR2F6,OXTR,PAPPA,PDE4D,PFKFB3,…	720 (23)	95	26.2941		chlorcyclizine		chemical drug	Activated	2	0.000649	DEPP1,HPN,SERPINA3,TAGLN		4	3.18776		ID1		transcription regulator	Inhibited	-2.643		0.000346	BATF3,CCN2,CCNA1,CDH1,CDKN1A,GATA3,STAT4,TERT	192 (24)	8	3.46092
methyl methanesulfonate		chemical toxicant	Activated	2.592	0.0469	CDH1,CDKN1A,DNMT1,HERPUD1,HSPA5,ISG20,MANF,TP53INP1		8	1.32883		laquinimod		chemical drug	Activated	2.735	5.38e-06	AMZ1,CABLES1,CDH1,CYP1B1,DAB2,INHBB,LPAR1,MMP13,MPZL2,OLFML2A,PLET1,RIPK4,RUSC2,SERPINB2,SLC27A2,SPINT1,TSKU,WNT4		18	5.26922		acadesine		chemical drug	Activated	2	0.00416	CDKN1A,F3,IL1B,PTGS2	393 (25)	4	2.38091
ACTIVIN (family)		group	Activated	2.586	0.000121	ADGRE5,BATF3,CCN2,CDKN1A,CSF2,CYP26B1,DKK3,DUSP18,ELF3,F2RL1,FBXO32,GATA3,HIC1,ID1,IGFN1,INHBA,INHBB,KLF10,KLF9,KYNU,LOX,MAML3,NOTCH1,NT5E,PPARG,PRDM1,RIPOR2,SERPINE1,SHB,SLIT2,SMAD3,SOCS1,SRGN,THBS1	718 (19)	34	3.91721		phenylephrine		chemical drug	Activated	2.734	1.58e-06	ANKRD1,DUSP1,FHL1,FST,GJA1,HMOX1,HSPA5,NLRP3,NPPB,PDK4,PTGS2,RAPH1,RCAN1,REN,RGS2,RRAD,SLC9A1,THRB	553 (25)	18	5.80134		CD-38 inhibitor 78c		chemical reagent	Activated	2	0.00607	FGF1,IL1B,PTGS2,VCAM1	220 (11)	4	2.21681
RB1	-0.098	transcription regulator	Activated	2.568	3.77e-29	ARHGAP11A,ASF1B,ATAD2,AURKB,BIRC5,BLM,BUB1,CASP4,CCL5,CCN2,CCNA1,CCNA2,CCNB1,CCND3,CCNE2,CDC25A,CDC25C,CDCA4,CDCA5,CDH1,CDK1,CDKN1A,CDT1,CHAF1A,COX6A1,CRADD,CSF2,CYP27B1,DDX11,DEK,DEPDC1,DLGAP5,DNMT1,DUSP1,E2F1,E2F2,E2F7,EPS8,EZH2,FAM111A,FANCA,FBXO5,FEN1,FOSL1,GADD45GIP1,GEM,GMNN,H2AX,HK1,HMGB2,HRAS,ID1,KDR,KIF20A,KLF10,LGR5,LIG1,MCM10,MCM2,MCM3,MCM4,MCM5,MCM6,MCM7,MELK,MRPL11,MRPL12,MRPL17,MRPL…	587 (14)	117	28.4237		ASPSCR1-TFE3		fusion gene/product	Activated	2.72	0.00678	ANGPTL2,AVPI1,BHLHE40,CTSD,EPS15L1,HMOX1,OLFML2A,SLC35F6,SLC9A1,TACC1,TACC2		11	2.16877		WP1066		chemical drug	Activated	2	0.00607	CD274,CDH1,IL1B,PDCD1LG2	309 (19)	4	2.21681
CDC42	-0.124	enzyme	Activated	2.559	0.00163	ATP6V1A,BCL7C,BID,CCN2,CDC20,CENPA,EIF4EBP1,EPS8,EREG,LGR5,MCM3,MYBBP1A,NHP2,PCSK9,SLIT2,STMN1,TGM2,UBE2C	828 (23)	18	2.78781		H2AB3		other	Activated	2.714	1.98e-05	AQP3,ARC,CDKN1A,CHAC1,DCLK1,DHRS9,IGFN1,LIPH,SAA1,SAA2,SERPINB9		11	4.70333		TRIM3	-0.027	enzyme	Activated	2	0.00607	CXCL3,FGF1,IL1B,VEGFC	202 (7)	4	2.21681
troglitazone		chemical drug	Activated	2.553	2.37e-09	ABCG2,AGT,ANGPTL4,AQP3,BIRC3,BIRC5,C3,C9orf72,CCL5,CCNB1,CCND3,CD34,CDC25A,CDH1,CDK4,CDKN1A,CEBPD,CIITA,CSF2,CTNNAL1,DGKA,DHRS3,E2F1,E2F2,FABP3,FABP5,FOSL1,G0S2,HIPK2,HMGN2,HMMR,HMOX1,HSPA5,KIF14,KRT13,LAMA4,MKI67,MT1G,MT1H,NCAPH,NEIL3,NRIP1,NUF2,PCNA,PDK4,PEX11A,PFAS,PLEC,PLIN2,PPARG,PTGS2,PXMP2,SERPINE1,SKA3,SKP2,TERT,TFF2,TGFB1,UCP2,USP13,USP18	825 (23)	61	8.62525		dexamethasone		chemical drug	Activated	2.704	2.78e-55	A4GALT,ACKR3,ACTG2,ADRB2,AGT,AKAP12,AKR1C3,ALCAM,ALOX5AP,AMPD3,ANGPTL4,ANKRD1,ANO1,ANOS1,APLN,ARG2,ARHGAP25,ARL4C,ARRB1,ARRB2,ASF1B,ATP2B4,AXIN2,BCL3,BCL6,BCL9L,BHLHE40,BIRC3,BLVRB,BMAL1,BMP1,BMP5,BMP6,C3,C9orf72,CARD14,CARD6,CCDC74B,CCN1,CCN2,CCNA1,CCNA2,CD22,CD24,CD34,CD83,CDH1,CDKN1A,CEBPB,CISH,CNN3,COL15A1,CPEB4,CRISPLD2,CRLF2,CSF1,CSF2,CST5,CST7,CTNNAL1,CTSD,CXCL14,CXCL2,CYP1B1,CYP27B1,DDAH2…	658 (20)	301	54.556		betamethasone		chemical drug	Activated	2	0.00849	ABCB1,CCN2,CRISPLD2,SRGAP3		4	2.07109
miR-27a-3p (and other miRNAs w/seed UCACAGU)		mature microRNA	Activated	2.55	0.00875	ADORA2B,CTNNBIP1,EPHB4,FOXO1,NOTCH1,ODC1,PKMYT1,PPARG,SMAD3,SRM,TGFB1		11	2.05799		cardiotoxin		chemical - other	Activated	2.673	2.6e-07	ACSL5,ANGPTL4,APLN,CCNA2,CSF1,DPP4,FGF11,FPR1,FST,GSN,HSPA5,IL1B,IL1R1,IL4R,IL6R,IL7R,INHBA,ITGB2,LIF,LTBP1,METRNL,MMP12,MMP13,OSTF1,PDGFB,PTN,SERPINB2,SERPINE1,SERPINF1,TNFRSF1B,UCP2,VEGFC		32	6.58503		amiodarone		chemical drug	Activated	2	0.0137	F3,HMOX1,HPN,PPARG,TAGLN		5	1.86328
MDL 73811		chemical reagent	Activated	2.534	4.54e-07	C3,CDK1,CDKN1A,ITGB3,MAD2L1,ORC1,PLK1,SERPINE1,TGM2,TYMS	423 (7)	10	6.34294		tetrabromobisphenol A		chemical toxicant	Activated	2.673	2.75e-07	CCN2,CEBPB,COL15A1,IL13RA2,LOX,LTBP1,PDGFB,SMAD7,SNAI1,TGFB2,TGFB3,TGFBR2,THBS2,TIMP3	492 (17)	14	6.56067		UBR2	0.118	enzyme	Activated	2	0.0192	ADRB2,IGFBP4,JUNB,SMAD7		4	1.7167
HDAC1	-0.029	enzyme	Activated	2.517	3.24e-16	ABCB1,AKAP12,ALOX5AP,AMPD3,ARHGAP26,BCL6,BMP4,CCL5,CCNA1,CCNA2,CCNB1,CCNB2,CCNE2,CD34,CDC25A,CDC25C,CDH1,CDK1,CDKN1A,CDT1,CEACAM1,CENPX,DUSP1,E2F2,EPGN,F2R,FOXM1,H2AX,HMOX1,ID1,INF2,KDR,KLF2,KRT15,LAT,LGR5,LIG1,MCM10,MCM3,MCM5,MCM7,mir-146 (includes others),MT1G,MTA1,MYBL2,NT5E,OXTR,PDGFB,PFKFB3,PIF1,PLAU,PLK1,POLD2,PPARG,PTGS2,RAD54L,RALGPS2,RBL1,RECQL4,RELB,RRM2,SERPINB2,SERPINE1,SMAD7,SPRY1,TD…	670 (18)	76	15.4895		DSCAML1		other	Activated	2.673	7.6e-05	BMP6,DCLK1,DNER,FRK,KLF4,KLF9,NRCAM,PDGFB,PRKCH,SEMA3F,SFRP1,SHANK2,VLDLR,WNT7B		14	4.11919		RIPOR3	-1.426	other	Activated	2	0.0216	CDKN1A,LAMA5,PDGFB,TGFA		4	1.66555
IFNA2		cytokine	Activated	2.515	5.2e-06	ATF5,BIRC5,BUB1B,C1S,CCL5,CDKN1A,CEACAM1,CIITA,CISH,DPP4,FANCA,GEM,HBEGF,IFI44,IFIT1,IFIT2,IFIT3,IRF1,ISG20,MAP2K1,MKI67,MT1G,MT1X,MX2,NPDC1,NT5E,OASL,OGFR,PTAFR,RASSF1,RBL1,RIPOR2,RRM2,SAMSN1,SLFN5,SOCS1,STAT4,TGM2,UBE2C,USP18,VEGFC	679 (19)	41	5.284		MEF2C		transcription regulator	Activated	2.664	0.000746	ARC,CDKN1A,CKB,EGR2,GJA1,JUND,KLF4,MEF2A,MMP12,MMP13,NFATC2,NPPB,PTGS2,RAB37,RUNX2,S100A4,SCN5A,SIK1,ZFP36	369 (21)	19	3.12726		FLCN	0.038	other	Inhibited	-2	2.61e-05	ABCB1,ABCG2,ACKR3,ADAMTS1,ALDH3B1,BHLHE40,CEMIP2,ELOVL3,HK2,HMOX1,HPN,PHOSPHO1,PPARGC1B,SEMA5A,SERPINE1,TACC2	410 (17)	16	4.58336
prexasertib		chemical drug	Activated	2.5	1.22e-05	ADM,BCL6,BIRC3,C3,CDKN1A,CPEB4,DUSP1,HMOX1,IER3,IFIT2,IFIT3,LY96,PCNA,PHLDA2,PTGS2,SERPINE1,VNN1	807 (23)	17	4.91364		F2		peptidase	Activated	2.663	1.56e-11	ANGPTL4,B4GALT1,BCL3,BIRC3,CCN1,CCN2,CCNA2,CDC42EP1,CDKN1A,DHRS9,DKK3,DUSP1,E2F7,F2R,F2RL1,FHL1,FLT1,FOSL1,FOSL2,HAS2,HMOX1,IGFBP4,IL1B,KDR,MAPK8,NCF2,PDGFB,PLA2G4A,PMAIP1,PTGS2,RAC2,RCAN1,SDC4,SERPINE1,SPOCD1,TFPI,TFPI2,TGFB2,TGFB3,TNFAIP3,TRAF1,VTN,VWF	634 (18)	43	10.8069		fingolimod phosphate		chemical - endogenous mammalian	Inhibited	-2	0.000103	CCN2,HAS2,SERPINE1,THBS1		4	3.98716
vidutolimod		chemical drug	Activated	2.5	0.0036	CCL5,GCH1,GLIPR2,IFI44,IFIT1,IFIT2,IFIT3,IL1R1,ISG20,MARCKSL1,MX2,OASL,PFKFB3,PIM3,PSMB9,USP18		16	2.4437		SPI1		transcription regulator	Activated	2.655	0.00245	BCL6,CCNA2,CDKN1A,CSF1,CXCL14,DAB2,EGR2,FOXO1,HES1,IL1B,IL7R,IRF7,ISG15,ISG20,ITGB2,KLF4,LBR,LTB,MT1X,MT2A,NCF2,OASL,OSCAR,PIK3CG,PRDM1,PTGS2,RUNX3,TLR2	562 (19)	28	2.61083		PDCD5	-0.13	other	Inhibited	-2	0.000649	CCN2,NPPB,SERPINE1,TNC	385 (16)	4	3.18776
HYAL1		enzyme	Activated	2.496	4.24e-05	AP1S2,ATP2B4,CARD16,CCNB1,CDC25C,CDK1,IGFBP4,LOX,LPXN,PSMB9,TBX3,TGFBR2,ZNF503		13	4.37263		corticosterone		chemical - endogenous mammalian	Activated	2.647	1.25e-05	ANGPTL4,ARC,CCN2,CDKN1A,CEBPB,CRISPLD2,FKBP4,HSD11B1,HSPA5,KLF9,LIF,MAOA,MAPK8,OCLN,PDK4,PTGS2,RELN,SFRP1,TGM2,TLR2,UCP2,WNT7B	556 (19)	22	4.90309		HOXD3		transcription regulator	Inhibited	-2	0.00607	JUP,SERPINE1,TAGLN,THBS1		4	2.21681
rottlerin		chemical drug	Activated	2.495	0.000638	BIRC3,BIRC5,CCND3,CDK1,CDK4,CDKN1A,CIITA,CLDN4,DNMT1,FKBP5,HMOX1,PCNA,PDCD4,PDGFB,PTGS2	736 (20)	15	3.19518		STING1	1.787	ion channel	Activated	2.647	0.000198	CALB2,CD83,CSF2,CXCL2,DUSP4,EPSTI1,FEZ1,GCH1,HSPA5,IL1B,IL4R,INHBA,IRF7,ISG15,ISG20,LIF,MMP12,MMP13,MMP3,NLRP3,OAS1,OASL,TGFB2	458 (17)	23	3.70333		wood smoke particle		chemical reagent	Inhibited	-2	0.0099	CCN2,IL1A,IL1B,TAGLN		4	2.00436
butyric acid		chemical - endogenous mammalian	Activated	2.492	1.05e-11	ABCB1,ABCC2,ADGRE5,ALPG,ALPK2,ATP2B4,BIRC5,CCN2,CCNA2,CCNB1,CCNB2,CD300C,CD82,CDC20,CDC25A,CDC25C,CDH1,CDH2,CDK1,CDK4,CDKN1A,COX6A1,CSF2,DEK,DNMT3B,DTYMK,DUSP1,E2F1,FOXM1,G0S2,GATA3,GLI3,GSN,H2AZ1,HK1,HMGB2,IFI30,IFIT1,IFIT3,IGFBP3,IL11,IL1R1,INPP5E,IRF1,KLF5,KRT13,MAPK13,MGAT3,MKI67,MMP12,MXD1,NME1,PCNA,PLAU,POLR2L,PPARG,PRDM1,PRLR,PTAFR,PTGS1,PTGS2,RBL1,S100G,SAT1,SERPINB2,SERPINE1,SKP2,STAT2,T…	793 (20)	79	10.9788		PCYT1A	0.487	enzyme	Activated	2.646	0.000149	DRGX,FRK,FST,GFRA1,GSN,KLF4,RUNX3		7	3.82681		ASXL2	-0.1	other	Inhibited	-2	0.0192	HK2,PPARG,PPARGC1B,SERPINE1		4	1.7167
rebemadlin		chemical reagent	Activated	2.489	2.2e-05	BIRC5,CCL5,CCNB1,CCNB2,CCND3,CD82,CDK1,CDK4,CDKN1A,COQ8A,FDXR,HSP90B1,HSPA5,IFIT3,PLK1,PRDM1,RRAD,RRM2,THBS1,TP53I3,TP53INP1,TRAF2,UHRF1,ZMAT3	749 (21)	24	4.65758		Z36		chemical reagent	Activated	2.646	0.000193	CDKN1A,CEBPB,CHAC1,HMOX1,HSPA5,RETREG1,ULK1	122 (4)	7	3.71444		ITGB1	-0.145	transmembrane receptor	Inhibited	-2.005	3.9e-07	ADAMTSL1,BMP1,CCN2,CCN4,CD274,CDH1,CDH2,CDKN1A,FGF1,IL12A,IL1B,JUNB,LOX,NPPB,OLFML3,PAPPA,PLAU,PTGS2,RBP3,SERPINE1,SNAI1,THBS1	404 (20)	22	6.40894
tanespimycin		chemical drug	Activated	2.483	0.00187	ARRB2,BIRC3,BIRC5,CDK1,CDK4,CDKN1A,HSP90B1,HSPA5,IL6R,LAT,MITF,PCNA,PLAU,POLR2L,PTCH1,RPL35,RPS16,SERPINE1,SNRPB,SNRPF	710 (22)	20	2.72816		RXRG		ligand-dependent nuclear receptor	Activated	2.646	0.00327	CXCL2,DUSP1,E2F7,FABP3,IGFBP6,IL1B,IL7R,PDK4,POU5F1,TIMP3,ULBP2	414 (13)	11	2.48545		SOX17		transcription regulator	Inhibited	-2.015	0.00246	AKR1C1,AKR1C2,AKR1C3,AXIN2,CDH1,CDKL1,SOX7		7	2.60906
ZFP91	0.11	transcription regulator	Activated	2.449	0.000493	CCNA2,CDK1,CRABP2,MAD2L1,RRM2,STMN1		6	3.30715		PBRM1	-0.196	other	Activated	2.646	0.00678	ABLIM3,CDKN1A,CXCL2,GCH1,IGFBP4,LAMC2,TNFAIP3		7	2.16877		cholesterol		chemical - endogenous mammalian	Inhibited	-2.017	0.000345	ABCA6,AGT,CAMK1D,F3,FABP3,HBEGF,HHIP,IL1A,IL1B,LAPTM5,MEIS1,MME,NLRP3,PPARG,PPARGC1B,PTCH1,PTGS2,SLC1A3,SLC7A5,THBS1,VCAM1	410 (23)	21	3.46218
AZD5153		chemical drug	Activated	2.449	0.0032	PCNA,POLD1,POLD2,RFC2,RFC3,RFC5		6	2.49485		SASH1	-0.143	other	Activated	2.646	0.0488	INHBA,IRF7,ISG15,ISG20,PELI1,PTGS2,SLCO3A1		7	1.31158		IL1R (family)		group	Inhibited	-2.027	7.73e-05	CSF2,CSF3,CXCL3,IGFBP4,IL1A,IL1B,PLAU,SERPINB2,SERPINE1,TNFRSF11B	290 (15)	10	4.11182
RYR2		ion channel	Activated	2.449	0.0158	CALR,COL8A1,DNAJC3,ERO1B,FOXO1,GANC		6	1.80134		NGF	1.649	growth factor	Activated	2.642	1.99e-07	ACER2,ARC,ASIC1,AXIN2,CD83,CDH1,CDK5R1,CDKN1A,DUSP1,DUSP4,EGR2,EPHA4,FOSL1,FOSL2,GCH1,GUCY1B1,HMOX1,ID1,KCTD11,KLF4,LOX,MAFK,MMD,NAB2,PLA2G4A,PLK2,REN,S1PR2,SDC2,TH,TP73,VEGFC,WNT4,ZFP36	550 (19)	34	6.70115		TAC1		other	Inhibited	-2.043	7.07e-07	CSF2,HMOX1,IL1A,IL1B,MME,NGF,PDE1C,PLAT,PTCH1,PTGS2,SERPINB2,SERPINE1,TH,TNFRSF11B,TNFSF15	355 (18)	15	6.15058
trastuzumab		biologic drug	Activated	2.449	0.0283	CDKN1A,IFIT1,IFIT2,IFIT3,PDCD4,TOP2A		6	1.54821		ARID1A	-0.043	transcription regulator	Activated	2.628	8.39e-27	ABCG2,ACSS1,APLN,ARRB2,AXIN2,BMP1,C3,CCN5,CD24,CD83,CDH1,CDKN1A,CKB,CMTM7,CNN1,CRMP1,CSF1,CXCL2,DAB2,DUSP4,ENPP1,F2R,FBLN1,FGF5,FHL1,GATA3,GEM,GREB1,GSN,HES1,HSPA5,HSPB1,IL1B,INHBA,INHBB,IRS2,ITGB4,ITGB8,JUP,KLF4,KRT19,LAMC2,LOX,MIEF2,MTARC1,MYLK,MYO6,NCF2,NFATC2,NFIB,NNMT,NREP,OCLN,OLR1,PAPPA,PARD6B,PLAU,PLOD2,PLPP6,PODXL,POU5F1,PTPRE,PTX3,RBPMS,RNF125,ROR1,S100A4,SELPLG,SERPINA1,SERPINF1,SMAD7,…	566 (18)	89	26.0762		NKX2-3		transcription regulator	Inhibited	-2.056	1.7e-05	BMP4,CAVIN2,CD34,CDKN1A,DCLK1,F2RL1,FLRT2,GASK1B,GCH1,GDF15,MFNG,PAPSS2,PTGS2,PTPRE,SMAD7,SYT11,TFPI2,TMEM158,UACA,UNC93B1,VCAM1,YPEL2	239 (7)	22	4.76955
WNT (family)		group	Activated	2.433	0.0387	CD34,CDH1,CDH2,GATA3,KDR,PITX2,PPARG		7	1.41229		SMARCA4	0.045	transcription regulator	Activated	2.626	2.39e-18	ABLIM3,ACSL5,AGT,ANGPTL2,ANO1,AP1S2,ARL4C,ATP2B4,AXIN2,C6orf141,CALB2,CCN2,CCNA2,CDH1,CDK20,CDKN1A,CEBPB,CFP,CPM,CSF1,DHRS9,DUSP4,DYNLT3,EPHA4,FAM167A,FHL2,FOSL2,GADD45B,GPR68,HHIP,HK1,HKDC1,HMGA2,IGFBP4,IL1B,IL1RAPL1,IL7R,INHBA,IRF6,KDR,KRT15,LAMC2,LOX,MPZ,MXD1,MXD4,MYLK,NRP2,ODAPH,PCDH1,PDE4B,PERP,PHEX,PHLDB1,PLPP3,PMAIP1,POU5F1,PPARGC1B,PPP1R14C,PSG4,PTCH1,PTHLH,PTX3,RAC2,RGS2,RUNX2,S100A3,SDC…	591 (19)	90	17.6216		MAPK9	-0.076	kinase	Inhibited	-2.066	9.41e-12	BIRC3,BMP1,BMP4,CCN2,CDKN1A,CEBPB,DIO2,F3,FOSL1,GADD45A,GADD45B,IL11,IL12A,IL1B,ISG20,JUNB,JUND,MARCKSL1,MUC5B,OCLN,PLA2G4A,PLAT,PPARG,PTCH1,PTGES,PTX3,RN7SL1,SELPLG,ZFP36	360 (15)	29	11.0264
PARP9	0.502	enzyme	Activated	2.425	0.00408	BCL6,IFI44,IFIT1,IFIT2,IFIT3,IRF1	250 (9)	6	2.38934		pirinixic acid		chemical toxicant	Activated	2.62	0.000661	ABCD3,ABCG2,ACSL5,AKR1C3,ANGPTL4,APOM,AQP3,C3,CCNA2,CD24,CDKN1A,CGB3 (includes others),DPP4,GADD45B,HMOX1,HSPB1,IL1B,KDR,KLF10,KLF11,MAP3K8,MMP13,NPPB,NR1D1,PDCD4,PDK4,PERP,PLIN4,PTAFR,PTGS2,PTPRS,SERPINE1,SIN3B,SLC27A2,THRB,TIAM1,TSKU,UCP2	436 (17)	38	3.1798		F2R	-1.021	G-protein coupled receptor	Inhibited	-2.072	2.41e-13	CCN2,CDH1,COL13A1,CXCL3,EGR3,F2R,F3,GJA1,HMGA2,HMOX1,IL1B,KRT19,PLAT,PLAU,PTAFR,PTGS2,TAGLN,TFF1,TFPI2,TGFB2,THBS1,VCAM1,VEGFC,VWF	429 (18)	24	12.618
ERN1	-0.134	kinase	Activated	2.418	0.000441	CAD,CCNA1,CDH1,CEBPD,COL6A1,DNAJB11,DNAJB9,DNAJC3,E2F1,ERO1B,GSDMD,HSP90B1,HSPA5,LGR5,MPZL2,NLRP3,PLIN2,PPARG,PROS1,PVR,SEL1L,SERPINB2,TCN1,TMPRSS2	632 (19)	24	3.35556		SREBF1	0.567	transcription regulator	Activated	2.615	0.000194	ACSL5,ACSS1,ANKRD2,BHLHE40,CAMK1D,CDKN1A,CEBPB,CYP27B1,DEPP1,FABP3,FOXO1,HMOX1,HSPA5,IL1B,IRS2,LPIN1,MDK,NCF2,PNPLA3,PTGS2,RETREG1,RNF14,SERPINA1,SERPINE1,SLC7A5,SMPD1,TM7SF2,TNFRSF1B,UCP2	438 (21)	29	3.7122		WBP2	0.28	transcription regulator	Inhibited	-2.079	2.14e-19	ADAMTS14,ADGRF1,ALPK1,ALPK2,AQP3,AXIN2,BMP4,CDK15,CSF3,CSPG4,CST7,CXCL3,DCLK1,FHL1,FOXQ1,GGT5,HAS2,HHIP,IL1B,KRT86,KRTAP2-3/KRTAP2-4,LGR5,LIPG,MBOAT1,OSCP1,PCAT6,PEG10,PI16,PTGS2,SLC1A3,SLCO4A1-AS1,TAGLN,TNIK,ZNF367		34	18.6696
NDUFA13	-0.221	enzyme	Activated	2.417	7.38e-06	CCNB1,CDH1,CDH2,CDK1,CDK4,CDKN1A,MCM4,MYBL2,TFDP1,TK1	822 (22)	10	5.13194		E2F1	-0.209	transcription regulator	Activated	2.601	2.58e-06	ABCG2,ACSL5,ADRB2,AURKB,CASP7,CCNA1,CCNA2,CD9,CDH1,CDKN1A,CKB,CLTCL1,CRADD,CRKL,CTNNBIP1,CYP27B1,DDAH2,DUSP1,DUSP4,EGR2,FHDC1,FHL1,FLT1,FOSL2,FOXO1,H2AC6,H4C8,HES1,HSP90B1,IRS2,KDR,MMP3,PDK4,PLK2,PMAIP1,PRPS2,RAET1E,ROR1,SERPINE1,SERPINF2,SFRP1,SLC16A1,SLC3A2,SMURF2,STK17B,SYT12,TERT,TGM1,TP53INP1,TP73,UCP2,ULK1,ZFP36	547 (18)	53	5.58838		miR-199a-5p (and other miRNAs w/seed CCAGUGU)		mature microRNA	Inhibited	-2.086	0.000132	ALOX5AP,C3,CDH1,CDKN1A,ISG15,JAG1,JUNB,NEDD9,PADI4,PTGS2,TAGLN	255 (7)	11	3.87943
ZC3H12B	0.008	other	Activated	2.414	2.81e-06	AURKA,CCNA2,CCNB1,CCNB2,CCNE2,PLK1		6	5.55129		STAT1	-0.006	transcription regulator	Activated	2.577	4.05e-06	ABCB9,AGT,BCL3,BCL6,C1S,C3,CCN2,CDKN1A,CLIC5,CSF2,DPP4,EPSTI1,FOXO1,GATA3,GBP2,GREB1,HAVCR2,HES1,IL1B,IL1R1,IRF7,ISG15,KLF4,LIF,NEURL3,NPPB,OAS1,PDGFB,PIM1,PMAIP1,PPARGC1B,PTGS2,PTN,SAA2,SAMD9L,SELPLG,SMAD7,TGFA,TGFB2,TNC,TNFAIP3,UCP2,ULK1,VWF	507 (14)	44	5.39254		GATA4		transcription regulator	Inhibited	-2.103	1.93e-06	ACTC1,ANKRD1,ASS1,CA12,CCN2,CLDN1,DAB2,DIO2,FRZB,GATA3,GJA1,HES1,HK1,IL11,INHBB,KLK14,KRT7,MYL2,NPPB,PLIN4,PRDM1,PTGS1,PTGS2,RN7SL1,TAGLN,VCAM1,YPEL3	96 (6)	27	5.71444
fluvastatin		chemical drug	Activated	2.4	0.0193	CD9,CDKN1A,CYBA,GCH1,HMOX1,PTGS2,SERPINE1		7	1.71444		TGM2	0.799	enzyme	Activated	2.571	1.01e-07	ATXN1,BCL6,BIRC3,C3,CD101,CD300C,CFP,DAPK2,EHD1,GJA1,ID1,IL1B,ITGB4,KIAA0513,KRT19,LGALS9,MT2A,NCF2,OAS1,OASL,PADI4,PIM1,RARA,RUNX2,SAMD9L,SEMA6B,SERPINB2,SLC16A1,SLC27A2,SLFN5,SMPD1,TNIP1	506 (18)	32	6.99568		HDAC3	-0.066	transcription regulator	Inhibited	-2.108	3.75e-07	BIRC3,CD34,CDH1,CDH2,CDKN1A,ENPP2,GATA3,HK2,HMOX1,IL1B,JUP,LGALS9,PRDM1,PTGS2,SERPINE1,SMAD7,TAGLN,TFF1	426 (20)	18	6.42597
PTTG1	-0.54	transcription regulator	Activated	2.382	0.000172	ASNS,CCNA2,CCNB1,CDH1,CDH2,CDKN1A,CDKN2D,CEBPD,FANCG,FEN1,LIG1,NTHL1,POLD1,POLE,TGFA,UNG	793 (21)	16	3.76447		TAF4B	-0.386	transcription regulator	Activated	2.566	5.38e-05	CCN2,FST,INHA,INHBA,INHBB,MMP13,TGFB3,TNFAIP3		8	4.26922		YAP1	-0.175	transcription regulator	Inhibited	-2.109	1.89e-14	ABCG2,ADAMTS1,ANKRD1,ARHGAP29,BMP4,CAVIN2,CCN2,CCN5,CD274,CDH1,CDH2,CDK6,CDKN1A,CGB3 (includes others),CGB7,CLDN1,CSF2,CSF3,CTSD,CYP2J2,DAB2,F13A1,FGF1,FST,GADD45A,GDF15,GREB1,HBEGF,HMOX1,IGFBP4,IL1A,IL1B,ISG20,ITGB2,LDHD,LGR5,LIMCH1,LOX,MAML3,MMP16,MYLK,NPPB,OCLN,PDGFB,PDK4,PDZK1,PTGS2,ROR1,SERPINE1,SGK1,SLC7A5,SMAD3,SMAD7,TAGLN,TBC1D2,TERT,TFF1,TGFA,TGFB2,THBS1,TP63,TRANK1,UACA,VCAM1,VCAN	393 (20)	65	13.7235
tempol		chemical drug	Activated	2.373	0.000399	BMP4,CYBA,FOXM1,GCH1,NOX1,PTGS2,RRAD,SERPINE1,TGFB1,UCP2	693 (19)	10	3.39903		progesterone		chemical - endogenous mammalian	Activated	2.565	2.14e-21	ABCG2,ADRB2,AMPD3,ARL4A,BCL6,BHLHE40,BIRC3,BMAL1,C3,C9orf72,CA12,CCN5,CCNA2,CDH1,CDKN1A,CEBPB,COL15A1,COL17A1,CSF1,CTDSPL,CTSD,CYP1B1,DKK1,DPP4,ENC1,ENPP1,F2R,F2RL1,FAM111A,FKBP4,FLT1,FMO5,FOSL1,FOXC1,FOXO1,FST,GCH1,GJA1,GREB1,HSD11B1,HSPA2,ID1,IL13RA2,IL6R,INHA,INHBA,IRS2,ISG20,KDR,KLF10,KLF11,KLF9,KRT15,LIF,LPIN1,MAOA,MDK,MMP13,MMP3,MPZ,MT2A,NEDD9,NPY1R,NR1D1,OCLN,OSGIN1,OXTR,P2RX4,PBX3,PCDH1,P…	635 (20)	96	20.6696		tributyrin		chemical drug	Inhibited	-2.135	8.82e-11	ADRB2,AKAP12,BIRC3,C1orf116,CCN2,CD274,CDKN1A,CLDN1,CXCL3,HBEGF,IL1B,MME,OCLN,PTGS2,RGS4,SERPINB2,UGCG	296 (18)	17	10.0545
EIF6	-0.443	translation regulator	Activated	2.357	0.000723	ACSS3,BMP5,COX5B,COX8A,LAMB3,MRPL36,NDUFA2,NDUFAF3,NDUFB7,NUDT7,PIK3AP1,PIK3CG,PPARG,ROMO1,RPL35,RPL36,RPS15,UQCRQ		18	3.14086		CREB (family)		group	Activated	2.549	9.62e-08	AASS,ARC,BMP6,CCN1,CDKN1A,CEBPB,CGB3 (includes others),CLMN,DKK1,DUSP1,DUSP4,FHDC1,FOSL1,GADD45B,GJA1,HAS2,HES1,HSPB8,IL1B,INHA,IRS2,KLF4,MAP2K1,MAPK8,MCAM,MITF,MPZ,NEDD9,NMNAT2,PDE4B,PRKCA,PTGS2,PTHLH,RGS2,SERPINB2,SLC2A1,SOX4,SSTR2,TGFB2,TH,TMOD4,ULBP2,ULK1	581 (25)	43	7.01682		TIMP1	-0.092	cytokine	Inhibited	-2.138	0.000378	A4GALT,CDKN1A,CSF2,IL1A,IL1B,MME,PLAT,PLAU	342 (18)	8	3.42251
FOXO3	-0.1	transcription regulator	Activated	2.343	4.46e-21	APLN,AURKA,BCL6,BID,BIRC5,BUB1B,CAD,CARD16,CASP4,CASTOR2,CCN2,CCNA1,CCNB1,CCNB2,CCND3,CCNE2,CDC20,CDC45,CDCA8,CDH1,CDK4,CDKN1A,CDT1,CEP55,DEPP1,DLGAP5,EIF4EBP1,EXO1,FABP5,FBXO32,FBXO5,FMOD,FOXC1,FOXM1,FOXO1,FOXO4,GMNN,GPX1,HBP1,ID1,IER3,IKZF2,IL1R1,INHBA,JAK1,KIF15,KIF2C,MCM2,MCM4,MCM7,MKI67,MXD1,MXD3,MYO6,NCAPD2,NCAPG2,NRP2,NT5E,PBK,PCNA,PCSK9,PLAU,PLK1,PRDM1,PRKAA2,PTGS1,RBM47,SAC3D1,SERPINE1,S…	708 (19)	84	20.3507		(+)-MK-801		chemical drug	Activated	2.538	0.00171	ARC,CDKN1A,GJA1,HSPA5,IL6R,INPP4B,JUND,PTGS2,RUNX2,SSTR2,TBXA2R	560 (23)	11	2.767		F2RL1	-1.253	G-protein coupled receptor	Inhibited	-2.144	2.44e-12	ABCG2,ANGPTL2,CCN2,CSF2,CTSD,F2RL1,F3,FGF5,FST,HBEGF,IL1A,IL1B,IL31RA,IL4R,LOXL4,NPY1R,PAPPA,PKIB,PTGS2,SERPINB2,TGFA,TSPAN15,VEGFC	328 (19)	23	11.6126
BMPR1A	-0.002	kinase	Activated	2.342	7.57e-07	BMP5,CCL5,CCNA2,CCNB1,CCNB2,CCNF,CDC20,CDH4,CDK1,CDKN1A,CSPG4,ID1,IL11,INHBA,MCM2,MKI67,NOG,NUSAP1,PCNA,PTHLH,SERPINE1,TGFB1,TGFB2,UBE2C	877 (21)	24	6.1209		estrogen		chemical drug	Activated	2.532	1.56e-06	AGT,BCL3,CCN1,CCN2,CDKN1A,CKB,COL15A1,COL18A1,CTSD,DUSP1,FBLN1,FLT1,GJA1,GREB1,IGFBP4,IGFBP6,IL1B,KDR,LIF,OXTR,PIM1,PLIN4,PTAFR,PTGS2,PTMA,PTX3,RARA,SERPINB9,SSTR2,TERT,TGFA,TGFB2,TGFB3,ZFP36	619 (18)	34	5.80688		CCAT1		other	Inhibited	-2.158	0.000451	CDH1,CDH2,CDKN1A,HK2,HMGA2	329 (12)	5	3.34582
USP47	0.278	peptidase	Activated	2.335	9.6e-05	BIRC5,CCNA2,CDC25A,CDK1,CDK4,HAVCR2,IKZF2,ITGB8,TNFRSF18,UBE2C	314 (6)	10	4.01773		NB73		chemical reagent	Activated	2.53	0.000389	AURKB,CCNA2,EPS8,GJA1,MAPK8,PRKCA,PTK2B,RPS6KA2,SH2D2A,TGFA		10	3.41005		dactolisib		chemical drug	Inhibited	-2.158	0.000631	ALDH3A2,ARTN,CDH1,CDKN1A,HK1,SDC2,SNAI1,SPAG4,TGFA	449 (20)	9	3.19997
ABL2	0.419	kinase	Activated	2.335	0.000396	CCNB1,CCND3,CDC25C,CDK1,CDKN1A,EIF4EBP1,EREG,GAB2,NME1,PRKCA,SERPINE1,STING1	814 (21)	12	3.4023		BTNL2		transmembrane receptor	Activated	2.53	0.00288	CNN3,CSF2,ENAH,KCNK6,MXD1,PLXDC1,S100A4,SPECC1,TNFRSF1B,YPEL2		10	2.54061		TMSB4 (family)		group	Inhibited	-2.2	0.000935	BMP4,CLDN1,mir-146 (includes others),OCLN,SERPINE1		5	3.02919
MCL1	-0.017	transporter	Activated	2.333	3.14e-06	AURKB,BIRC5,CCNB1,CDC20,INCENP,KIF2C,NEK2,NQO1,PLK1		9	5.50307		fingolimod		chemical drug	Activated	2.526	0.00422	CCN2,CDH1,CDKN1A,CSF2,FOSL1,IL1B,ITGB2,MITF,RUNX2,S1PR3,SERPINE1	534 (21)	11	2.37469		PREX1	0.941	other	Inhibited	-2.213	0.00116	CDH1,CDH2,F2R,HBEGF,PLAU	181 (7)	5	2.93554
CDKN1C		other	Activated	2.333	0.000257	CCNA2,CDK1,CDKN1A,CDT1,E2F1,MCM3,PCNA,RBL1,TK1,UHRF1	496 (14)	10	3.59007		SYVN1	0.295	transporter	Activated	2.524	5.94e-05	ASF1B,BHLHE40,CDA,CYP1B1,DAB2,DUSP1,ERCC6,HSPB1,IL1B,IL7R,ITGB4,MCAM,OLR1,PLPP3,PODXL,PTPRJ,SLC16A1,SLC2A1,SLC3A2,SLC7A5	501 (12)	20	4.22621		TRA2B	-0.214	other	Inhibited	-2.214	0.00173	CCN2,FOSL1,HMGA2,RGS4,VEGFC		5	2.76195
acetate		chemical - endogenous mammalian	Activated	2.309	0.00209	CDH3,GIPR,INHBA,ITGB3,KLF9,MCM4,MCM6,MCM7,SAT1,SERPINE1,SYT12,TMPRSS2	275 (7)	12	2.67985		VE-821		chemical reagent	Activated	2.517	1.89e-09	CDKN1A,CSF2,CXCL2,ISG20,KLF4,MMP12,MMP13,MMP3,OASL,PRDM1,RASGRP3,TNFAIP3,TRAF1	417 (7)	13	8.72354		GATA2-AS1		other	Inhibited	-2.219	0.00021	BMP6,COL13A1,FLI1,HK2,IL1B,ROR1,VWF		7	3.67778
BTNL2		transmembrane receptor	Activated	2.309	0.00609	CD109,CNN3,CSF2,ENAH,GJB2,IKZF2,KCNK6,MXD1,NT5E,PLXDC1,SPECC1,YPEL2		12	2.21538		NORAD	0.553	other	Activated	2.514	1.17e-06	BHLHE40,C3,CCN1,CCN2,CDKN1A,GADD45B,HSPA5,IGFBP4,NCOR2,PHLDB1,PPP1R13L,SEC14L2,SSBP3	465 (21)	13	5.93181		MDK	0.653	growth factor	Inhibited	-2.219	0.0111	FOSL1,IL1B,NPPB,PLAT,TAGLN		5	1.95468
ibrutinib		chemical drug	Activated	2.268	2.27e-06	ASNS,BMP4,CCDC71L,CCNA1,DCTPP1,DHRS3,EXOSC5,HK1,IMP4,MCM4,MCM5,MYBBP1A,NDUFB2,NDUFS6,NOP16,NRIP1,ODC1,PLK1,PLK4,PTCH1,PTGS2,RRP9,SLC2A5,SRM,TMEM97,UGCG,UNG,WDR74		28	5.64397		POSTN		other	Activated	2.506	0.00353	CDH1,HES1,LOX,MMP13,PDGFB,PHEX,PTN,RUNX2	517 (22)	8	2.45223		GPR15LG		cytokine	Inhibited	-2.219	0.0184	CCN2,CIITA,CSF2,IL1B,SULT2B1		5	1.73518
tamoxifen		chemical drug	Activated	2.261	8.55e-21	ABCG2,ACKR3,ADM,ALDH3A2,BID,BIRC5,BMP4,BMP5,C3,CCDC80,CCNA2,CDCA2,CDH1,CDH2,CDK1,CDKN1A,CEBPD,CLDN4,DEPP1,DNMT3B,EIF4EBP1,EPHA4,F13A1,F2R,FAM83D,FANCI,FDXR,FHL2,FNDC4,G0S2,GJB2,GREB1,HAS2,HMOX1,HSP90B1,HSPA5,IER3,IGFBP3,IGFBP4,IRF1,ISG20,KIF11,KIF2C,KIF4A,KLRC3,LOXL3,MELK,MKI67,NCAPD2,NCAPH,NLRP3,NOTCH1,NQO1,NRCAM,OXTR,PCNA,PDZK1,PFN1,PPARG,PRSS23,PTGS2,RBL1,RET,S100A6,S100G,SCN1B,SEMA3B,SERPINA3…	869 (24)	83	20.068		PIWIL4		other	Activated	2.502	2.97e-10	ANGPTL4,C3,CAPN5,CCDC125,CYTH4,DUSP1,F2R,FGD4,GDPD1,HOXB3,JUND,MTSS2,NEDD9,PLOD2,PTPRS,RAPH1,RNF125,SAT1,SEMA3B,SLC45A3,SSBP2,TGFB3,TGFBR2,TLR1,TNFAIP3,ZFP36,ZFP36L1		27	9.52724		HIF1A-AS2		other	Inhibited	-2.226	0.00784	CDH1,CDH2,CDK6,CDKN1A,TFAP4	337 (7)	5	2.10568
MAPK14	0.045	kinase	Activated	2.253	0.000513	ALOX5AP,AREG,ATP2B4,CALR,CCL5,CCNA2,CCNB1,CDH1,CEBPD,DAB2,DUSP1,EFEMP1,EREG,GJA1,HAS2,HMOX1,HSPA12B,HTR7,IL18,ITGB8,KDR,PLAU,PPARGC1B,PTGS2,SPHK1,TGFB1,TGM2,TOP2A,VDR,VEGFC	699 (20)	30	3.28988		SIM1		transcription regulator	Activated	2.5	0.0491	ANGPTL4,CALB2,CDH3,CHRM4,IGFBP4,IL6R,MTCP1,NFATC2,PADI3,PKIB,POU5F1,RGS10,SIN3B,THRB,WNT7B,ZFP36L1		16	1.30892		EDN1	0.281	cytokine	Inhibited	-2.236	8.77e-10	ADAM12,ANKRD1,APLN,CCN2,CDH1,CDH2,FABP3,FOSL1,FST,GJA1,HBEGF,HCN4,JUNB,MARCKSL1,MYL2,NPPB,PLAU,PLCB4,PTGS1,PTGS2,RAB3A,SERPINB2,SERPINE1,THBS1,TNC,VCAM1,VCAN,VEGFC,VWF	415 (21)	29	9.057
deferoxamine		chemical drug	Activated	2.243	0.000132	ADM,ANGPTL4,APLN,CACNB4,CCNB1,CCND3,CDH1,CDKN1A,CP,DUSP1,DUSP10,F13A1,FBXO32,GEM,H2AX,HMOX1,IGFBP3,IGFBP4,ISG20,JAG2,MX2,PFKFB3,PPARG,PRKCA,SERPINE1,SHMT1,SMAD7,SPRY4,TGFB1,TGFB2,TSC22D1,VDR	811 (22)	32	3.87943		tributyltin		chemical reagent	Activated	2.496	3.11e-05	ANGPTL4,CCN2,CCN5,CYP26B1,F2RL1,FMNL1,INHBA,IRF7,MITF,PDK4,PEAR1,PLIN4,S1PR3,SH2D3C,SNTB1,SOD3,THBS2,TNC		18	4.50724		FOXK2	0.034	transcription regulator	Inhibited	-2.236	0.000744	ALDH1A1,CDH1,CDH2,HK2,SERPINE1	187 (7)	5	3.12843
miR-486-3p (and other miRNAs w/seed GGGGCAG)		mature microRNA	Activated	2.236	1.59e-05	AFAP1,AMOTL1,C1orf21,CIT,CTDSPL,DSEL,HELLS,LHX6,MELK,MKI67,MLLT3,NLE1,PSMG1,RAB11FIP4,RIMS3,RRM2,SAPCD2,SUV39H1,TYRO3,ZNF367		20	4.7986		TGFB1I1	-0.148	transcription regulator	Activated	2.495	0.000113	CDKN1A,ID1,KLF4,KRT19,LTBP1,SERPINE1,SMAD7	418 (17)	7	3.94692		SLC39A8	-0.066	transporter	Inhibited	-2.236	0.00292	ABCG2,CD9,COL15A1,DAB2,SYNGR1		5	2.53462
CAPN3		peptidase	Activated	2.236	0.00271	CCL5,DUSP1,HMOX1,NCF2,PTGS2	286 (7)	5	2.56703		ESR2	0.57	ligand-dependent nuclear receptor	Activated	2.482	6.78e-46	A4GALT,ABLIM1,ACKR3,ADORA1,ADRB2,AGT,AKAP12,AMOTL1,ANGPTL2,AQP3,ARL4A,ASB2,B4GALT1,BMP5,C3,CA12,CCN1,CCN2,CCN5,CCNA2,CD34,CDH1,CDK5R1,CDKN1A,CEMIP2,CLDN2,CLIC5,CNN1,CPM,CSF1,CSF2,CST1,CST2,CST4,CST5,CTSD,CXCL16,CXCL2,CYP26B1,CYTH4,DAB2,DKK1,DNAH11,EFEMP2,F2RL1,FAM25A,FBLN1,FBLN5,FHL1,FOSL2,FOXO1,FOXQ1,FST,GADD45B,GATA3,GJA1,GJB3,GLRX,GREB1,HMGA2,HOMER2,HSPA2,IGFBP4,IL1B,IL1R1,INPP4B,IQGAP2,IRF7,I…	654 (19)	149	45.1688		NR2F1	0.099	ligand-dependent nuclear receptor	Inhibited	-2.279	0.00105	AGT,CDH1,CDH2,GDF15,JAG1,LFNG,TH,TP63	313 (9)	8	2.97881
RNY3		other	Activated	2.236	0.0364	IFI44,IFIT1,IFIT3,OASL,OTOF		5	1.4389		HIF1A	0.369	transcription regulator	Activated	2.476	1.36e-13	ADORA2B,AGT,AKAP12,ALOX5AP,ANGPTL4,APLN,AXIN2,BHLHE40,CCN1,CCN2,CD24,CDH1,CDKN1A,CEMIP,COX6B2,CSF1,CSF2,CTDSPL,CTSD,EHD2,ELF3,FHL1,FHL2,FLT1,GADD45B,GATA6,GJA1,GPER1,H2AC6,HMOX1,HSPA5,HSPB1,ID1,IL1B,INHBB,IRS2,ITGB2,JUP,KDM4B,KRT19,LOX,MANF,MITF,MMP12,MMP13,MYLK4,NLRP3,PDE4B,PDGFB,PFKFB3,PLOD2,PMAIP1,POU5F1,PRKCA,PTGS2,RAB11FIP4,RIOK3,SAT1,SDC4,SERPINE1,SFRP1,SLC16A4,SLC2A1,SMAD7,SNAI1,ST3GAL1,ST…	598 (18)	75	12.8665		HDAC (family)		group	Inhibited	-2.304	6.46e-07	ADAMTS1,ARC,CDKN1A,DKK3,EGR3,FOSL1,GADD45B,GATA3,IL1B,IL6R,IRX3,JUP,KLF10,KLF9,mir-146 (includes others),MXD1,PBX1,PREX1,SFRP1,TP63,WNT4	488 (21)	21	6.18977
NR1I3		ligand-dependent nuclear receptor	Activated	2.236	0.0389	ABCB1,ABCC2,AGPAT2,AGT,ATF5,BCL6,BIRC5,C3,CDKN1A,CLN8,DHRS9,EIF4EBP1,ENKD1,FAM107B,HK1,IL1R1,KLF9,PAPSS2,PDK4,PID1,SAT1,SMAD3,TCF3,TMPRSS2,TP53INP1		25	1.41005		RASSF1	0.072	other	Activated	2.464	7.4e-06	BHLHE40,CCNA2,CDKN1A,DAB2,DKK1,GSN,HES1,KLF10,KLF4,LIF,MDK,PLK2,PTGS2,TGM2,TMEM158,TP53INP1	523 (20)	16	5.13077		ZEB1	-0.557	transcription regulator	Inhibited	-2.319	2.22e-09	ABCB1,ALDH1A1,ANKRD1,CCN2,CDH1,CDH2,F3,GATA3,HK2,IL1B,KRT19,LHB,LOX,MPZL2,MUC1,PLAU,PTGS2,RBM47,SERPINE1,SNAI1,THBS1,TP63	410 (20)	22	8.65365
TGFBR2	-0.655	kinase	Activated	2.232	7.01e-14	ADORA2B,ALOX5AP,ANGPTL4,AREG,BIRC5,BMP5,BMP6,BUB1,BUB1B,C15orf48,CCN2,CCND3,CDC20,CDH1,CDH2,CDKN1A,CENPE,CRISPLD2,CSF2,DNLZ,EPOP,ESPL1,FAM110A,FGG,FKBP5,FMOD,GAL,GJA1,GJB2,GSR,H2AX,HSD11B1,ID1,IKZF2,IL1R2,ING1,ITGA1,KDR,LBR,MAD2L1,MBOAT7,MMP12,MXD1,NFIB,NRGN,NT5E,ODC1,ORAI1,PDGFB,PFN1,PITX2,PPARG,PTCH1,PTGS2,PTHLH,RFC5,RRAD,SERPINE1,SLC2A8,SLC37A4,SMAD3,SMAD7,STC2,SVEP1,TACSTD2,TGFB1,TGFB2,TGFBR2…	747 (17)	76	13.1543		IL12 (family)		group	Activated	2.45	2.27e-05	ADAM19,ALPP,AQP3,BCL3,BCL6,CSF2,EGR2,FOSL2,GATA3,IL1B,LIF,METRNL,NFATC2,PIM1,RAET1E,RAET1G,RAET1L,SELPLG,SOCS2,STAT4,ULBP2	489 (18)	21	4.64397		PLX5622		chemical drug	Inhibited	-2.326	7.01e-07	CACNB4,CD34,CD9,CDKN1A,CP,CSF2,CSF3,CTSD,CYTH4,GJA1,IL11,IL1A,IL1B,IL4R,IL6R,ITGB2,LAPTM5,LTB,MAP1A,NGF,OCLN,OLFML3,RAB3A,SELPLG,TCIRG1,TGFB2,TNFRSF11B,UNC93B1	227 (7)	28	6.15428
erdafitinib		chemical drug	Activated	2.229	0.000162	CDK1,EZH2,PCNA,TK1,UHRF1	683 (17)	5	3.79048		rebemadlin		chemical reagent	Activated	2.445	0.0268	CDKN1A,FDXR,HSP90B1,HSPA5,PLK2,PMAIP1,PRDM1,RRAD,SLC9A1,TP53I3,TP53INP1,ZMAT3		12	1.57187		Pick1		other	Inhibited	-2.333	1.89e-06	ABAT,AGT,APLN,ATP13A2,BMP4,C3,CDH2,CEBPB,DAB2,FST,HMOX1,IL4R,LRRC2,MERTK,MGAT3,MICALL1,MPZL2,OCLN,OXTR,SYT11,SYT12,TNFRSF21,WNT4		23	5.72354
progesterone		chemical - endogenous mammalian	Activated	2.227	6.49e-22	ABCB1,ABCG2,ACOT7,ADM,ADRB2,AMPD3,AREG,AURKA,BCL6,BIRC3,BIRC5,BMAL1,BMP2K,C3,C9orf72,CA12,CCL5,CCN5,CCNA2,CCNB1,CCNB2,CCND3,CD82,CDC25A,CDC25C,CDH1,CDH2,CDKN1A,CDT1,CEBPD,CHAF1A,CHERP,CLDN4,COL17A1,CP,CTDSPL,DPP4,E2F1,ENC1,ESPL1,F2R,F2RL1,FAM111A,FEN1,FKBP5,FMO5,FOSL1,FOXC1,FOXO1,GAL,GCH1,GGCT,GJA1,GJB2,GREB1,HBEGF,HELLS,HSD11B1,ID1,IGFBP3,IL17RE,IL6R,INHBA,ISG20,ITGA1,ITGB3,KDR,KLF10,KLF11,KLF5,…	867 (23)	123	21.1878		SELP		transmembrane receptor	Activated	2.442	0.00204	CDKN1A,CSF2,CXCL2,CYP1B1,IL1B,IL4R,SERPINB9	597 (19)	7	2.69037		RNF187	-0.056	enzyme	Inhibited	-2.339	0.00292	BHLHE40,CDKN1A,HBEGF,HMOX1,ISG20,TP53I3,ULK1,ZFP36,ZFP36L1	326 (7)	9	2.53462
rhodamine 6G		chemical toxicant	Activated	2.224	7.64e-05	CCNB2,CCND3,CCNE2,PCNA,PRC1		5	4.11691		NONO	-0.099	transcription regulator	Activated	2.438	0.000176	EPSTI1,FOXO1,GCH1,ISG15,ISG20,OAS1,OASL,PDE4B,PDE4D,PDE7B,PELI1,PMAIP1,PTK2B,SAMD9L,SLC2A1,SLFN5,TNFSF15,TRANK1		18	3.75449		conjugated linoleic acid		chemical drug	Inhibited	-2.356	0.00024	CST7,GDF15,ITGB2,NLRP3,PPARG,PPARGC1B,PTGS2,TNFRSF11B,WNT10B	463 (20)	9	3.61979
alpha-santalol		chemical reagent	Activated	2.224	0.000306	CCNB1,CDC25B,CDC25C,CDK1,CDKN1A		5	3.51428		IFNB1		cytokine	Activated	2.436	0.00059	BHLHE40,CARD6,CCNA2,CD24,CD83,CDKN1A,CSF2,DKK3,F2R,HMGA2,IL1B,IL1R1,IRF7,ISG15,ISG20,ITGB2,NNMT,OAS1,PDK4,PHLDB2,PMAIP1,PRDM1,PTCH1,PTGS2,RIPK2,RNASEL,RPGRIP1,SERPINB2,STAT4,THBS2	521 (20)	30	3.22915		sorbitol		chemical - endogenous mammalian	Inhibited	-2.373	8e-06	CCN2,CDKN1A,GJA1,RGS7,SGK1,SLC1A3	422 (24)	6	5.09691
hydrogen peroxide		chemical - endogenous mammalian	Activated	2.221	5.52e-10	ABCB1,AGT,ATP6V1A,AURKA,BIRC3,BIRC5,BUB1,BUB1B,CCL5,CCN2,CCNA2,CCNB1,CCND3,CCNF,CDC20,CDC25C,CDH1,CDK1,CDKN1A,DDIAS,DEPP1,DNMT1,DNMT3B,DUSP1,DUSP10,DUT,ENC1,ETS2,EZH2,F2RL1,FBXO32,FDXR,FOSL1,FOXM1,FOXO4,GFPT2,GLRX,GPX1,H2AX,HBEGF,HELLS,HIPK2,HMOX1,HRAS,HSPA5,IFIT2,IL18,ITGB3,KDR,KLF2,LGR4,MCM2,mir-25 (includes others),MITF,NDC80,NOX1,NQO1,ODC1,PDCD4,PDGFB,PDIA4,PIM1,PPARG,PPARGC1B,PTGER4,PTGS2,RA…	788 (23)	89	9.25806		TNIK	0.218	kinase	Activated	2.433	0.0131	AXIN2,IRF7,ISG15,ISG20,OAS1,OASL		6	1.88273		G PROTEIN ALPHA I (family)		group	Inhibited	-2.376	0.00034	ADAMTS1,ADAMTS9,CD274,F2R,FOSL1,GEM,IL11,ISG15,mir-146 (includes others),THBS1	344 (19)	10	3.46852
mir-15 (includes others)		microRNA	Activated	2.221	0.00285	BIRC5,CCL5,CCND3,CD82,CDC25A,CDH1,CDK4,FOXO1,IFIT1,PCNA,PIM1,PPARG,PTGS2,TFAP4,UCP2	673 (18)	15	2.54516		TRIM28	-0.199	transcription regulator	Activated	2.43	2.19e-08	BMP5,C1orf116,CASP7,DNAJC6,FST,GREB1,IL13RA2,IL1B,IL1R1,INHBA,INHBB,IRX3,LIF,MITF,MMP12,MMP13,OCLN,PLAU,PMAIP1,RCAN1,S100A4,SOX4,STING1,TP73,UBL3,WNT10A,WNT7B	540 (18)	27	7.65956		S100A9		other	Inhibited	-2.384	3.95e-13	ACSS1,ADAMTS1,ADAMTS4,AKAP12,ALDH1A1,APLN,BHLHE40,C1S,C3,CCN5,CD274,CHDH,CP,CPM,CXCL14,ENPP2,EPB41L4B,FOSL1,GJB2,IL1B,ISG15,MYCT1,OCLN,PDGFC,PLAU,PTGES,SEMA3B,SGK1,TUBA8,VCAM1,VCAN	412 (18)	31	12.4034
IRAK4	0.034	kinase	Activated	2.219	0.00916	CXCL16,DAB2,GEM,IER2,IRF1,MAP3K8,NLRP3,OLR1,PDE4B,PPARG,SOCS1,ZC3H12A	673 (14)	12	2.0381		HMG20A	0.058	transcription regulator	Activated	2.429	6.17e-08	CCN1,CCN2,CD9,CDH1,CSF1,GCH1,IGFBP4,INHBA,IRF7,LIF,MYLK,NNMT,OSMR,PTPRE,SDC4,SEMA3B,SERPINE1,SNAI1,TGM2,TIMP3,VEGFC	390 (12)	21	7.20971		VIM	-0.046	other	Inhibited	-2.386	0.00119	CDH1,F3,KRT19,LFNG,MFNG,PLAU,PTGS2	460 (26)	7	2.92445
LOXL1	-0.903	enzyme	Activated	2.219	0.0105	DNAJB11,DNAJC3,MMP12,PTGS2,STOX2		5	1.97881		TET2	0.802	enzyme	Activated	2.426	1.27e-11	ADORA2B,AFF3,AKR1C3,ANKRD1,BCL3,BHLHE40,BMP6,BMP8B,CCN2,CD34,CYP27B1,FOSL1,FOSL2,FOXC1,GLI2,GRK5,HOXB3,ID1,IL1B,IL1R1,IL6R,IL7R,ITGB2,MMP13,NFATC2,NLRP3,PPP1R13L,PTPRE,RPS6KA2,SH2B3,SLC2A1,SMAD7,SPINT1,TET2,TGFA,TGFB2,TGM1,TRIB2,TSPOAP1,WNT10A,WNT4	505 (22)	41	10.8962		ruxolitinib		chemical drug	Inhibited	-2.392	8.32e-06	CD274,CISH,CTSD,CTSH,CXCL14,DHRS9,IL17RB,IL1B,IL6R,ISG15,NLRP3,PTGS2,STAT4,TFF1,TNFRSF18	353 (16)	15	5.07988
FZD9		G-protein coupled receptor	Activated	2.216	0.013	CCL5,CDH1,CDH2,CXCL14,SPRY4		5	1.88606		ESTROGEN RECEPTOR (family)		group	Activated	2.425	9.24e-20	ABCG2,ACSS1,ANXA9,C3,CA12,CALB2,CCN2,CCNA1,CD24,CDH1,CDH3,CLN8,CPM,CST1,CST2,FGF5,GATA3,GJB3,GREB1,JUP,KLF10,KRT15,KRT19,LAMC2,MMP13,MMP24,NCAM2,NEDD9,NHERF1,OCLN,OXTR,PCDH1,PCDH18,PDGFD,PDK4,PDZK1,PLAU,PMAIP1,RGS2,SAT1,SERPINB9,SERPINE1,SNAI1,TERT,TGFA,TGFB2,TGFB3,TGFBR2,TGM2,TIMP3,TMOD1,TNC,VEGFC	690 (21)	53	19.0343		Agtr1a		G-protein coupled receptor	Inhibited	-2.433	8.95e-05	AGT,CP,HMOX1,NPPB,PTGS2,SCNN1A,SERPINE1,SGK1	399 (19)	8	4.04818
CD44	-0.049	other	Activated	2.212	1.03e-06	ABCB1,ABCG2,ACKR3,ADRB2,BIRC3,BIRC5,CALR,CCL5,CDH1,CDH2,CDKN1A,CRABP2,CSF2,DNMT1,EPHA4,FKBP5,FUT8,HAS3,HK1,HMMR,IL1R2,ITGBL1,LHX6,MMP12,MYBBP1A,PDCD4,PDK4,PFKFB3,PFKP,PLAU,PLPP3,PPARG,PTHLH,RET,SERPINA1,SMAD7,STAT2,THBS1,THBS2,TIAM1,TNFRSF11A	786 (21)	41	5.98716		vitamin K2		chemical drug	Activated	2.425	0.000233	AKR1C2,CD24,CSF1,GATA6,MATN2,TSKU		6	3.63264		MGA	-0.142	transcription regulator	Inhibited	-2.433	0.0219	CP,CYP2S1,KCTD11,SNAI1,STAG3,TDRKH		6	1.65956
RHOB	-0.299	enzyme	Activated	2.207	0.00832	CDKN1A,ITGB3,PTGS2,SEMA3A,TGFBR2	709 (24)	5	2.07988		CSF1	0.829	cytokine	Activated	2.423	1.07e-10	BHLHE40,CD83,CD9,CDKN1A,CFP,CPM,CSF1,CTSD,DAGLA,DUSP1,DUSP4,DUSP9,EGR2,F2R,F2RL1,FHL2,GPR68,HSP90B1,HSPA5,IL1B,IL7R,IRF7,ISG15,LBR,LGALS9,LGR4,MMP12,NCF2,OAS1,OASL,OSCAR,PFKFB3,PLAU,PTPRJ,SAMD9L,SERPINB2,SFRP1,SLC2A1,SLC7A5,SOCS2,SYNGR1,TLR1,TLR2,TLR6,TNFAIP3,TNFRSF11A,TNFRSF1B,TRANK1	605 (21)	48	9.97062		ponesimod		chemical drug	Inhibited	-2.449	3.83e-05	CCN2,HAS2,MT1A,MT1X,SERPINE1,THBS1		6	4.4168
SKI	-0.527	transcription regulator	Activated	2.206	1.9e-05	CDC25A,CDH1,CDKN1A,CDT1,MITF,NRCAM,ODC1,SERPINE1,SMAD7	623 (23)	9	4.72125		hydrogen peroxide		chemical - endogenous mammalian	Activated	2.419	4.35e-12	AGT,AKR1C3,ANKRD1,BIRC3,CCN2,CCNA2,CDC34,CDH1,CDKN1A,CLDN7,CSF1,CTSD,DDAH2,DEPP1,DKK1,DUSP1,DUSP4,ENC1,F2RL1,FDXR,FLT1,FOSL1,GADD45B,GLRX,HES1,HIPK2,HMOX1,HSPA5,IL1B,KDR,KLF12,KLF4,LGR4,MAPK8,MCAM,MDK,MITF,MMP13,NGF,OSGIN1,PDCD4,PDGFB,PIM1,PMAIP1,POU5F1,PPARGC1B,PSTPIP2,PTGER4,PTGS2,PTMA,PTN,PTX3,RASSF8,RCN1,RIOK3,RNF19B,RUNX2,RUNX3,SCNN1A,SERPINE1,SNAI1,STC1,STING1,TGFB2,TGM2,TNFAIP3,TP53INP1,TP…	561 (20)	73	11.3615		CHI3L1		enzyme	Inhibited	-2.449	3.91e-05	BHLHE40,CCN2,CDH1,F12,IL1B,KIAA0040,KIF21A,PDGFC,PEG10,SERPINE1,SH3BP5,TMEM158,TNC	423 (22)	13	4.40782
lovastatin		chemical drug	Activated	2.201	3.37e-06	BIRC5,CCL5,CCN2,CCNA2,CCND3,CDK4,CDKN1A,CIITA,COTL1,ENC1,ENTREP3,GATA3,H2AZ1,HELLS,HMOX1,IRF1,KLF2,LMNA,MKI67,PCSK9,PTGS2,PTHLH,RBL1,SERPINE1,SLC16A7,SMAD3,TGFB1,VWF	657 (18)	28	5.47237		zinc chloride		chemical reagent	Activated	2.415	0.000689	B3GNT6,HIPK2,LTB,MT2A,PMAIP1,ST3GAL1		6	3.16178		SL 327		chemical - protease inhibitor	Inhibited	-2.449	0.000404	ARC,ARRB2,CA12,HECW1,SYT12,TH		6	3.39362
MXI1	0.246	transcription regulator	Activated	2.2	0.00832	CCNB1,FOXM1,ID1,MKI67,ODC1	66 (3)	5	2.07988		FBXO32	-0.442	enzyme	Activated	2.415	0.00889	AXIN2,CSF2,HSPA5,IL1B,IL1R1,KRT19,MANF,PTGS2,SERPINB2,TFPI2	244 (7)	10	2.0511		2-amino-5-phosphonovaleric acid		chemical - other	Inhibited	-2.461	4.36e-06	ADAMTS1,ARC,ASB2,B3GALT5,BSPRY,CAVIN2,DOK7,EGR3,FHDC1,GADD45A,GADD45B,JUNB,KCNK6,LBH,NPY1R,PTGS2,RASL11A,SPRY4	357 (16)	18	5.36051
BMP2	0.943	growth factor	Activated	2.198	1.15e-06	ABCG2,ALPP,BMP2K,BMP4,CAMK4,CDH1,CDK1,CDK4,CDKN1A,DBN1,FOXO1,FZD1,GFRA1,HAS2,ID1,IGFBP3,INHBA,IQGAP2,ITGB3,KLF10,KLF9,MATN1,MCM2,MCM3,MCM6,MKI67,NKX3-2,NOG,NOTCH1,PITX2,PPARG,PTGS2,RCN1,RET,S100A6,SMAD7,SPINT1,TGM2,TOB1,VDR,VGF,WDR5,WNT4	792 (23)	43	5.9393		IFNL1		cytokine	Activated	2.415	0.0239	CD83,CHAC1,F2R,GPATCH11,ISG15,ISG20,OAS1,OASL,TLR2		9	1.6216		TCF7	-0.061	transcription regulator	Inhibited	-2.467	1.61e-11	ADAMTS6,ARHGAP20,AXIN2,BAIAP3,CD101,CD274,CDH1,CDKN1A,CHDH,CISH,CSF2,DAPK2,EGR3,ENPP2,FOSL1,FRMD6,GATA3,GEM,HAVCR2,HES1,IL1B,IL4R,ITGB8,KCNB1,LRIG1,MAF,MBOAT1,METRNL,MXD1,NR2F2,NTN4,PAPSS2,PDGFB,PKIB,PLCB4,PPARG,PRDM1,SDC2,SPECC1,TBC1D2,TLR1,TMEM158,TOX,YPEL2	426 (19)	44	10.7932
PD184352		chemical drug	Activated	2.191	0.00315	CYP27B1,HSPA5,NELFB,PLAU,PPP1R14B,SERPINE1,TP73	702 (22)	7	2.50169		EPHA2	0.164	kinase	Activated	2.414	0.0181	CXCL2,DUSP1,IL1B,NES,RCAN1,ZFP36		6	1.74232		MRTFB	0.013	transcription regulator	Inhibited	-2.485	1.34e-11	ADAMTS1,ALCAM,ANKRD1,ARID5B,CAVIN2,CCN2,DAB2,EGR3,F2R,FHL1,FJX1,FLI1,FLRT2,GADD45A,LIMCH1,LOX,MPP4,NUAK1,OSCP1,PCDH18,PTGS2,SDC2,SEMA3D,SERPINB2,SERPINE1,SGK1,SLIT2,SLPI,TAGLN,TGFB2,THBS1	265 (16)	31	10.8729
IFNB1		cytokine	Activated	2.189	1.8e-05	APOL1,BUB1B,CARD6,CCL5,CCNA2,CDH2,CDKN1A,CSF2,DKK3,E2F1,F2R,HMGA2,HMGB2,IFIT1,IFIT2,IFIT3,IL18,IL1R1,IRF1,ISG20,ITGB3,MCM10,MCM6,MKI67,MX2,NOD1,NOTCH1,PDK4,PRDM1,PTCH1,PTGS2,RASSF1,RNASEL,RPGRIP1,RRM2,SERPINB2,SOCS1,SPRY1,STAT2,STAT4,THBS1,THBS2,UBE2C,USP18,VDR	692 (18)	45	4.74473		fluvastatin		chemical drug	Activated	2.4	0.00238	CD9,CDKN1A,DCLK1,GCH1,HMOX1,PTGS2,SERPINE1	518 (21)	7	2.62342		miR-3648 (miRNAs w/seed GCCGCGG)		mature microRNA	Inhibited	-2.496	0.000162	ASB13,BAIAP3,CELSR2,CHDH,DGKZ,EVA1C,FAM131C,GMIP,JUNB,JUND,MYO18A,TMEM158,ZNF219		13	3.79048
NS-398		chemical reagent	Activated	2.187	0.00726	BIRC5,CCL5,CCNB1,CDKN1A,F2R,FAT1,PCNA,PDCD4,PPARG,PPFIA1,PSMB9,PTGS1,PTGS2,SERPINB2,TFPI2	825 (21)	15	2.13906		IGF2BP2	-0.199	translation regulator	Activated	2.393	2.32e-05	CDKN1A,CEBPB,LIMS2,NLRP3,S1PR3,STAG3,TIMP3,TRIM54	373 (7)	8	4.63451		UTP		chemical - endogenous mammalian	Inhibited	-2.55	4.6e-05	CDH2,F3,HAS2,MB,SERPINE1,THBS1,VCAM1	350 (20)	7	4.33724
perifosine		chemical drug	Activated	2.183	0.013	ABCC2,BIRC5,CDKN1A,ID1,UCP2		5	1.88606		IFN (family)		group	Activated	2.391	0.00524	BCL6,CD83,IL1R1,IRF7,ISG15,ISG20,OASL,PTAFR,PTPRJ,RNASEL,SERPINE1,TLR1,TLR2	400 (17)	13	2.28067		CCL5	-0.124	cytokine	Inhibited	-2.635	0.00921	ALCAM,F2R,F2RL1,IL1B,SERPINB2,SGK1,THBS1,ZFP36	394 (17)	8	2.03574
5-fluorouracil		chemical drug	Activated	2.18	1.22e-06	ABAT,APOBEC3B,BIRC5,CCNA1,CD82,CDH1,CDK1,CDKN1A,COX6A1,COX8A,DCXR,DPP4,E2F1,FDXR,FOXO1,GPR132,GSN,HBEGF,HMOX1,HRAS,HSPA5,JAG2,mir-25 (includes others),MTA1,MXD1,NDUFS8,NOTCH1,PIK3CG,POLR2L,PRC1,PTGS2,RBL1,RNF19B,RPL35,RPL36,RPS16,RRM2,SAT1,SERPINB6,SKP2,SLC25A6,SNRPB,SNRPF,SPHK1,SRM,SSR4,TFF1,TFF2,TGFA,TGFB1,THBS1,TSC22D1,TYMS,UBE2C,UNG,VDR,ZFP36L1,ZMAT3	833 (24)	58	5.91364		Am 580		chemical reagent	Activated	2.385	0.0403	CYP26B1,DUSP1,HES1,PDCD4,RARA,TGM2		6	1.39469		VCAN	-0.65	other	Inhibited	-2.701	1.38e-09	ADAMTS9,ASS1,C1S,C3,CD34,CDKN1A,CEBPB,CRISPLD2,ENPP2,F3,FST,HAS2,IGFBP4,IL1B,INHBB,LGALS9,LOXL4,METRNL,OLFML2B,PLAU,SMAD3,TGFA,VCAM1,VCAN,WNT4	394 (18)	25	8.86012
EGLN1	0.059	enzyme	Activated	2.178	0.0407	ADM,AREG,AURKA,INHBA,JAG2,PRLR,PTGS2,TGFB1,TGFB2,TGFBR2		10	1.39041		IFNA4		cytokine	Activated	2.377	0.0316	ATP2B4,ISG15,MAP3K8,PIK3AP1,SLCO3A1,STAT4		6	1.50031		NFAT5	-0.313	transcription regulator	Inhibited	-2.718	6.76e-09	AQP3,C1QTNF1,C1QTNF6,CCN4,CIITA,CSF2,CSF3,DKK1,F3,FABP3,IL11,IL1B,IL6R,MYLK,PLAT,PTGES,PTGS1,SCNN1A,SGK1,SLC7A2,TNC,TNFRSF11B,TNFRSF21,VCAM1,VWF	344 (25)	25	8.17005
cucurbitacin B		chemical - endogenous non-mammalian	Activated	2.177	0.00497	BIRC5,CCNA2,CCNB1,CDKN1A,TERT	516 (12)	5	2.30364		norepinephrine		chemical - endogenous mammalian	Activated	2.369	1.6e-12	ABCG2,ADRB2,BMAL1,CCN2,CD24,CEBPB,DCLK1,DUSP1,FOSL2,FST,GEM,GRK5,HHIP,HMOX1,ID1,IL1B,IRS2,MCAM,NGF,NPPB,NPY1R,PADI4,PCDH1,PDE4B,PDE4D,PTCH1,PTGS2,RCAN1,SERPINE1,SIK1,SLC2A1,SMAD7,SNAI1,TINAGL1,WNT10A	729 (23)	35	11.7959		GSTO1	0.069	enzyme	Inhibited	-2.78	8.92e-14	ACSL5,CD9,CHAC1,CTSD,F3,IFITM10,LAMA5,NAV3,NHERF1,OLFML3,PARM1,PBX1,PDE4B,PKIB,SAT1,SEL1L3,SMAD9,TGFA,THBS1,ZFP36L1		20	13.0496
doxifluridine		chemical drug	Activated	2.176	0.00497	AQP3,CDKN1A,FDXR,TP53I3,TP53INP1		5	2.30364		TP53BP2	0.168	other	Activated	2.367	8.41e-05	CCN1,CCN2,CDH1,LIF,PMAIP1,TP53I3	543 (20)	6	4.0752		CFI-402257		chemical drug	Inhibited	-2.8	3.32e-05	CCL26,CXCL3,GEM,IL1A,IL1B,PLAT,PLAU,PTGES	267 (15)	8	4.47886
PML	-0.428	transcription regulator	Activated	2.169	0.000287	AKR7A2,BIRC5,CCNA1,CDH2,CDKN1A,CIITA,CIT,DNAJB9,DNAJC9,FANCD2,HMOX1,IFI44,IFIT1,IFIT3,ISG20,LYZ,MAP2K1,MCM6,NQO1,PDK4,PRKCA,PRKCH,PSMB9,STMN1,UCP2	782 (26)	25	3.54212		bisphenol A		chemical - endogenous mammalian	Activated	2.347	1.73e-06	BCL9L,C3,CCN1,CCN2,CDH1,CDKN1A,DGKZ,GPER1,HMOX1,HSP90B1,ID1,IL1B,KDR,MAOA,MBNL2,OCLN,POU5F1,PTGS2,PTPRS,RBM47,RBPMS,STK17B,TGFB3,TGM2,TIMP3,TNC,TWF2,ULK1	479 (18)	28	5.76195		PRKCSH	-0.015	enzyme	Inhibited	-2.887	0.000111	CD274,CDH2,CSF2,FGF5,H19,HAS2,KRTAP2-3/KRTAP2-4,MARCHF4,PDCD1LG2,PTX3,RHOD,VCAN		12	3.95468
PD173074		chemical reagent	Activated	2.168	0.00331	ABCG2,ANXA9,CDK4,DEPP1,ELF3,GATA3,LTB,MXD1,PPARG,PRKCH,PSG4,SLC40A1,TFAP2C,TGM2	320 (7)	14	2.48017		FOXO3	0.192	transcription regulator	Activated	2.343	2.33e-08	APLN,APOM,BCL10,BCL6,CASTOR2,CCN1,CCN2,CCNA1,CDH1,CDKN1A,DEPP1,EGR2,FOXC1,FOXO1,GADD45B,ID1,IL1R1,INHBA,IRS2,ITGB2,JAK1,KLF4,MCAM,MMP13,MT2A,MXD1,MXD4,MYO6,NRP2,PLAU,PMAIP1,PRDM1,RBM47,RCAN1,RUNX2,S1PR3,SERPINE1,SH2B3,SNAI1,TGFB2,TNFRSF1B,TP53INP1,UCP2,ULK1,YPEL3	627 (21)	45	7.63264		MAGI1	-0.208	enzyme	Inhibited	-2.982	1.95e-06	ARL3,CDKN1A,GREB1,HES1,IL17RB,KRT13,MREG,PDZK1,PERP,SERPINA1,SMAD3,SYNGR1,SYT12,TFAP2C,TFF1,THSD4,TMPRSS3,ZFP36,ZNF185	346 (7)	19	5.70997
EIF2AK3	0.599	kinase	Activated	2.168	0.00603	ASNS,ATF5,BMAL1,DNAJB9,DNAJC3,EIF2AK3,EIF4EBP1,ERO1B,ETS2,FOSL1,GCH1,HERPUD1,HSPA5,ICA1,PRDM1,RELB,RNASEL,RPS6KA2,SCN5A,SEL1L	530 (19)	20	2.21968		dalfampridine		chemical drug	Activated	2.343	0.00841	ARC,CCN1,DUSP1,EGR2,GADD45B,IL1B,KLF4,PFKFB3,PTGS2	494 (20)	9	2.0752		S100A8		other	Inhibited	-2.985	1.98e-13	ACSS1,ADAMTS1,ADAMTS4,AKAP12,ALDH1A1,APLN,BHLHE40,C1S,CCN5,CD274,CHDH,CP,CPM,CXCL14,ENPP2,EPB41L4B,FOSL1,GJB2,HMOX1,IL1A,IL1B,ISG15,MYCT1,OCLN,PDGFC,PLAU,PTGES,SEMA3B,SGK1,TUBA8,VCAM1,VCAN	412 (16)	32	12.7033
histone deacetylase inhibitor		chemical drug	Activated	2.16	0.00406	CDKN1A,DEK,GSN,IGFBP3,PHLDA2,TERT,TGFB1,ULBP2	794 (25)	8	2.39147		CMTM3	-0.197	cytokine	Activated	2.339	0.0307	CDH1,CHAC1,FABP3,FKBP4,HMOX1,HSPB1,IER5L,SMOX,SYTL5		9	1.51286		MRTFA	0.08	transcription regulator	Inhibited	-4.006	4.71e-11	ACTC1,ALCAM,ANKRD1,CAVIN2,CCN2,CCN5,EGR3,ELOVL3,F2R,FABP3,FHL1,FLI1,FLRT2,GADD45A,LOX,MMP16,MYLK,NPPB,OSCP1,PTGS2,SEMA3D,SERPINB2,SERPINE1,SGK1,SLIT2,SLPI,TAGLN,TFF1,TGFB2,THBS1,TNC,VCAM1	359 (23)	32	10.327
dacinostat		chemical drug	Activated	2.16	0.0158	BIRC5,CDKN1A,CEBPD,ELF3,TK1		5	1.80134		ACTIVIN (family)		group	Activated	2.336	6.53e-09	ARC,AXIN2,BATF3,BHLHE40,CCN1,CCN2,CDKN1A,CSF1,CSF2,CYP26B1,DKK3,ELF3,F2RL1,FST,GATA3,GPER1,ID1,IGFN1,IL1B,INHA,INHBA,INHBB,KLF10,KLF9,KYNU,LOX,MAML3,MAP2K6,NUDT18,PI16,PRDM1,RGS2,RIN1,SERPINE1,SHB	536 (18)	35	8.18509
mir-192 (includes others)		microRNA	Activated	2.152	0.00497	CDKN1A,CTNNBIP1,EREG,MAD2L1,TYMS	653 (13)	5	2.30364		ITPR2	-0.067	ion channel	Activated	2.333	0.00771	ALOX5AP,IL1B,ITGB2,PIK3CG,PTAFR,TLR1,TNFAIP3,UBE2R2,VNN1	227 (7)	9	2.11295
MAPK12	-1.078	kinase	Activated	2.144	0.0158	EFEMP1,ITGB8,MAP3K8,MAPK12,VDR		5	1.80134		VEGF (family)		group	Activated	2.33	3.01e-21	ACKR3,ADGRF5,AKAP12,ALOX5AP,ANGPTL2,ANGPTL4,APLN,APOM,AURKB,AXIN2,BMAL1,C1QTNF1,CCN1,CDC14A,CDH1,CHST7,CNN1,CSF2,CXCL2,DUSP4,EGR2,EPHA4,FLT1,FOSL1,FST,GASK1B,GEM,GRK5,GUCY1B1,HES1,HID1,HMOX1,HTR7,ID1,IGFBP4,IL1R1,INHBA,INHBB,ISG20,ITGB8,ITPR3,KDR,LPAR1,LRIG1,MALL,MAP3K8,MT2A,NAB2,NRCAM,OSMR,OXTR,PADI1,PDE7B,PDK4,PIK3CG,PLAU,PLOD2,PLPP3,PLXNA2,PMAIP1,PTGS2,PTHLH,RCAN1,RGS2,RGS9,RNF125,SERPINB2,SFR…	488 (19)	82	20.5214
NB115		chemical reagent	Activated	2.138	6.05e-17	AURKA,AURKB,BIRC5,CCNA2,CCNB1,CCNB2,CCNE2,CDC25B,CDK1,CENPA,CENPM,FOXM1,GTSE1,PLK1		14	16.2182		PF4		cytokine	Activated	2.33	5.83e-05	ARC,C3,CD83,CDKN1A,CNN1,CPM,EPSTI1,GCH1,IL1B,INHBA,ISG15,KLF4,RARA,TNFAIP3,TOX	549 (19)	15	4.23433
LMNA	-1.111	other	Activated	2.138	0.00728	CAMK1D,CCN2,CEBPD,COL8A1,CTDSPL,E2F1,FHL2,GJA1,HAS3,HMGA2,IRF1,ISG20,JAZF1,KDR,KLF5,KLF7,LMNA,LMNB1,MAP3K8,MYBBP1A,PKD1,PMF1,PPARG,PPARGC1B,PPCDC,RPS21,SCN5A,SKAP2,SLC22A23,SLC25A42,SMAD3,SMCO4,TGFB1,TGFB2,TMEM164,TMPO,ZNF397	813 (22)	37	2.13787		NOD2		other	Activated	2.325	0.00126	AXIN2,CXCL2,DMBT1,IL1B,MAP3K8,MARCKSL1,PDE4B,RASGRP1,RASGRP3,TNFAIP3,TRAF1	442 (13)	11	2.89963
IL12 (complex)		complex	Activated	2.119	0.000415	CCL5,CDH1,CEACAM1,CISH,CSF2,GATA3,GJA1,HAVCR2,HLX,IFIT2,IL18,IRF1,ISG20,ITGAL,KLRC1,LTB,MAP3K8,PDCD4,PIM1,PLAC8,PLAU,PRDM1,PTGS2,RRAD,SMAD3,SOCS1,STAT4,TGFB1,TGFBR2	675 (16)	29	3.38195		CDH11		other	Activated	2.324	2.92e-08	AGT,CCN5,CD9,IL1B,ITGB2,JUP,LAMA5,MDK,MMP13,NHERF1,PTK2B,PTN,S1PR3,SERPINA1,TFAP2C	374 (7)	15	7.53462
mir-24 (includes others)		microRNA	Activated	2.114	0.00633	CCND3,CDH2,CDK4,CDKN1A,GATA3,KDR,NSD2,PRDM1,SERPINE1,TGFB1	669 (17)	10	2.1986		DSCAM		other	Activated	2.324	3.56e-05	FRK,GSN,KCNK6,KLF4,KLF9,NEURL1B,NRCAM,NREP,PDGFB,PRKCH,SFRP1,SHANK2,SYNGR3,SYT12,WNT7B		15	4.44855
PAF1	-0.14	other	Activated	2.111	0.00107	BIRC3,CCL5,IFI44,IFIT3,ISG20,MXD1,OASL,SERPINE1,SERTAD1,TENT5A,ULBP2	357 (7)	11	2.97062		CDKN1A	1.856	kinase	Activated	2.321	3.29e-09	AURKB,CCN1,CCN2,CCNA2,CD24,CDH1,CDKN1A,CDS1,CSF2,CYP1B1,DUSP1,E2F7,FHL1,FRAS1,FST,HKDC1,HSPA5,IL1B,IL1R1,INHBA,IRF6,ITGB4,LBR,MBNL2,MMP13,MMP3,NRP2,OLFML2B,OSMR,PLK2,PMAIP1,PRSS23,PTK2B,SAA1,SERPINE1,TERT,TGFA,TGM1,TMC6,TNC,TP53I3,TSPAN1,WNT4	499 (17)	43	8.4828
MI-2-2		chemical reagent	Activated	2.111	0.00126	ADM,ALS2CL,CCDC85B,CLIC5,CORO1A,CP,DEPP1,DNMT3B,IGFL2-AS1,KSR1,LAT2		11	2.89963		GPER1	1.924	G-protein coupled receptor	Activated	2.309	3.02e-08	BHLHE40,CCN1,CCN2,CDKN1A,DUSP1,DUSP4,EDN2,HSPA5,IL1B,MT1X,MT2A,PMAIP1,PTGER4,RASD1,RND1,SLC2A1,TNFAIP3,ZFP36	698 (18)	18	7.51999
CEBPE		transcription regulator	Activated	2.103	0.0113	ALOX5AP,CDK4,IL18,MCM2,MCM3,MCM5,MCM6,MCM7,PTGS2,SERPINB2		10	1.94692		PAF1	0.033	other	Activated	2.309	1.32e-07	ARL4A,BIRC3,H2AC6,H2BC5,ISG15,ISG20,KLF4,MXD1,OASL,RAET1L,SDC4,SERPINE1,ULBP2,ZFP36		14	6.87943
IFNG		cytokine	Activated	2.097	2.97e-20	ABCD3,ACSS1,ADM,ADORA2B,AGT,ALOX5AP,ANGPTL4,APOL1,AREG,ASNS,ATF5,ATP5F1D,AZGP1,BID,BIRC3,BMP6,BUB1,BUB1B,C15orf48,C3,CALB2,CAMK4,CARD6,CASP4,CCL5,CCN2,CCNA1,CCNA2,CCND3,CD163L1,CD82,CDC20,CDC25A,CDC25B,CDH1,CDH2,CDK1,CDK4,CDKN1A,CEACAM1,CEBPD,CHI3L2,CIITA,CISH,CLIC5,CORO1A,COX8A,CP,CSF2,CXCL16,CYBA,DANCR,DDIAS,DDR2,DEPP1,DPP4,DUSP1,E2F1,E2F2,EIF2AK3,EIF4EBP1,ETS2,F2R,F2RL1,FABP5,FBXO5,FGFRL1,FGG,…	758 (15)	225	19.5272		trichostatin A		chemical drug	Activated	2.302	6.83e-21	AGT,AKAP12,ALPG,ANKRD1,ARC,AURKB,BLVRB,BMP5,C1QTNF6,CA12,CCNA1,CCNA2,CD34,CD9,CDC42BPG,CDH1,CDK5R1,CDKN1A,CEBPB,CISH,CRMP1,CSF2,CTSD,CXCL2,CYP1B1,DHRS3,DUSP1,EHD1,ELF1,ELF3,F2R,FBLN1,FEZ1,FLT1,FOSL2,FOXC1,FOXO1,FST,FUT8,GATA3,GATA6,GLI2,GLRX,GREB1,GSN,HERC1,HES1,HMGA2,HMGN5,HMOX1,HPS1,HSPA5,ID1,IGF2BP1,IGFBP4,IGFBP6,IL1B,IL1RAP,JUND,JUP,KDR,KLF4,LIPH,LMNB1,LOX,LTBP1,MANF,MMP13,MMP3,MXD1,NES,NFIB,…	561 (20)	123	20.1656
TGM2	0.693	enzyme	Activated	2.085	0.0049	BCL6,BIRC3,C3,CAD,CD300C,CEACAM1,DAPK2,GJA1,ID1,IFIT1,IFIT2,IFIT3,ITGB3,KIAA0513,LGALS9,NCF2,OASL,PIM1,PTGS1,RTKN2,SERPINB2,SIRPA,SLC16A1,SLC27A2,SLC7A2,SLFN5,TGFB1,THBS1	654 (16)	28	2.3098		camptothecin		chemical drug	Activated	2.298	9.23e-17	ARL4A,ARRB2,BIRC3,CD22,CD300C,CD83,CDKN1A,CHAC1,CLN8,CLTB,CSF1,CSF2,CXCL2,DGKZ,DKK1,EGR2,ENC1,F2RL1,FLT1,FOXC1,FOXO1,FPR1,FUT8,GADD45B,GBP2,GLIPR1,GRK5,HSPA2,HSPA5,HSPB1,HSPB8,ID1,IL1B,IL1RAP,IQGAP2,LIMCH1,LPIN1,MARCKSL1,MBNL2,MYO18A,MYO6,NLRP3,OSTF1,P2RX4,PERP,PIK3CG,PMAIP1,PPFIA1,PPP1R3D,PTGER4,PTGS2,PTX3,RARA,RCN1,RDX,RIPK2,SAA1,SAT1,SDC4,SERPINB2,SERPINB9,SERPINE1,STC2,STK17B,SYNE1,SYNJ2,TBL1…	502 (14)	83	16.0348
miR-139-5p (miRNAs w/seed CUACAGU)		mature microRNA	Activated	2.078	6.37e-05	ALYREF,FOXO1,HTR1D,MCM2,PCLAF,RRM2,SLC5A6,SRPX2,TICRR,TOP2A,ZNF695		11	4.19586		GLIS1		transcription regulator	Activated	2.294	0.00617	CYP1B1,FBLN1,FBLN5,LOXL4,TGM1,TIMP3		6	2.20971
pyridostatin		chemical reagent	Activated	2.077	0.000982	CCL5,IFI44,IFIT1,IFIT2,IFIT3,IRF1,ISG20,OASL,OGFR,PSMB9,STAT2,TRIM5,USP18	299 (9)	13	3.00789		CHUK	-0.127	kinase	Activated	2.292	7.71e-18	ACKR3,AMPD3,BIRC3,C1QTNF1,C3,CD34,CD83,CDKN1A,CEBPB,COL18A1,CSF1,CSF2,CTSZ,CXCL2,EN2,ENAH,GADD45B,GCH1,GPR68,HMOX1,IGFBP6,IL1B,ISG15,KLF10,KLF9,LIF,MMP13,MT2A,MXD1,NGF,OAS1,PLA2G4A,PLAU,PPARGC1B,PTGS2,PTX3,RCAN1,RRAD,RUNX2,SAMD9L,SERPINB2,SFRP1,SOD3,SSTR2,TGFA,TIFA,TIMP3,TNFAIP3,TNFRSF1B,TNIP1,TNIP3,TRAF1,VEGFC	505 (13)	53	17.1129
RYR1		ion channel	Activated	2.077	0.00773	ABCD3,ACTG2,AKR7A2,ALPK3,ALYREF,ARHGDIA,ATP6V1A,BCAT2,BCS1L,BDH1,C3,CALR,CENPV,CISD1,CLIC5,CLIP1,CLUH,CP,CRELD1,DNAJB11,EEF1D,ETHE1,FAM114A2,FGG,FKBP5,GSN,GSR,HK1,HSP90B1,HSPB8,HSPBP1,HYOU1,JPH1,KHSRP,LBR,LMNA,LMNB1,LMNB2,MACROD1,MAOA,MAPK12,MPST,MYBBP1A,MYLK,MYO18A,MYPN,NDUFB10,OXCT1,PDCD5,PFN1,PRKAA2,PRMT1,RCSD1,RPL13,RPL13A,RPL18A,RPS19,RPS2,SLC12A2,SLC37A4,SNTA1,THBS1,TMOD1,TMPO,TOMM40,TRAP1,…	593 (7)	68	2.11182		Z-LLL-CHO		chemical - protease inhibitor	Activated	2.292	3.43e-05	ABCG2,BIRC3,CCN2,CDH1,CDKN1A,CEBPB,CISH,CYP27B1,DOCK2,DUSP1,DUSP4,FKBP4,FOXO1,GCH1,HAS2,HMOX1,HSP90B1,HSPA5,HSPB1,IL1B,IRF7,IRS2,ITPR3,MANF,MITF,MMP13,NCF2,OCLN,PDCD4,PFKFB3,PMAIP1,PRDM1,PTGS2,RGS7,RUNX2,SNAI1,TERT,TNFSF15,TP73	470 (14)	39	4.46471
silibinin		chemical drug	Activated	2.076	0.00778	BIRC5,CCN2,CCNB1,CDC25C,CDH1,CDH2,CDK1,CDK4,CDKN1A,IGFBP3,PCNA,PLAU,PTGS2	699 (22)	13	2.10902		lenalidomide		chemical drug	Activated	2.283	3.11e-05	ANOS1,ATXN1,BCL9L,CALHM5,CEBPB,CEMIP2,DEPP1,DKK1,ELF3,GAS6-DT,GPR68,HIPK2,HSPA5,KLF4,NFIB,PLOD2,RASGRP3,ROR1,SEMA5A,SIPA1L2,SPSB1,TERT,TNFRSF21,TP73,WNT10A,WNT4,WNT7B,YPEL2	578 (20)	28	4.50724
NONO	-0.175	transcription regulator	Activated	2.074	0.00122	CCL5,EREG,FOXO1,GCH1,IFI44,IFIT1,IFIT2,IFIT3,ISG20,MASTL,MX2,OASL,PDE4B,PDE7B,PELI1,SECTM1,SLFN5,STAT2,TNFSF15,TRANK1,USP18		21	2.91364		leukotriene D4		chemical - endogenous mammalian	Activated	2.269	2.99e-10	CCN1,CDH1,CXCL2,DUSP1,EGR2,FOSL2,GEM,HLX,KLF4,MAP3K8,NEDD9,PDK4,PTGS2,RCAN1,RGS2,SIK1,ZFP36	529 (20)	17	9.52433
NTRK3		kinase	Activated	2.071	0.0102	ABCB1,ABCG2,BIRC3,CDKN1A,FOXC1,IL11,SERPINE1,TGFBR2		8	1.9914		NFKB2	0.184	transcription regulator	Activated	2.253	0.00155	BIRC3,CD22,CD34,CD83,CDKN1A,DCLK1,HLA-DMB,IGFBP4,IL1B,MARCKSL1,PLPP3,PPARGC1B,PTGS2,RAB3B,RRAD,TRAF1,WNT10A,ZFP36L1	598 (22)	18	2.80967
RIPK1	0.011	kinase	Activated	2.065	0.00239	ASNS,BIRC5,CAD,CCL5,CSF2,HSPA5,IL18,LMNA,LMNB1,mir-146 (includes others),MMP12,PDGFB,SLC1A1,SLC1A3	670 (19)	14	2.6216		NUPR1	0.115	transcription regulator	Activated	2.252	2.92e-09	ACSS1,ADRB2,AKAP12,ALOXE3,ASIC1,AVPI1,CASTOR2,CCN1,CCNA2,CDK15,CEBPB,DAGLA,ERCC6L,FAM111A,FAM111B,FHL2,GBP2,GCH1,HSPA2,IL6R,IRS2,ITPR3,KLF4,LBR,LIF,LMNB1,MMD,MMP12,MT1X,MXD1,MYO18A,NEIL3,NES,NFIB,NR1D1,PFKFB3,PIM1,PTPRJ,RNF19B,RUSC2,S100A4,SAT1,SERPINE1,SHROOM3,SIK1,SIPA1L2,SLC2A1,SPC24,TCAF2,TDRKH,TERT,TESK1,TMEM158,TNIP1,TOB1,ZFP36L1,ZNF488		57	8.53462
JQ1		chemical reagent	Activated	2.024	3.74e-05	AMPD3,BIRC3,CCNA2,CDCA5,CDK4,CDKN1A,CISH,E2F1,GINS1,HAVCR2,HERPUD1,HSPA5,IFIT1,KIF23,LAMB3,MACC1,MAPK13,MCM3,MKI67,NOTCH1,PIM1,PRDM1,PTGS1,PTGS2,ROR1,RRM2,SSBP3,TCOF1,TERT,TOP2A,TRAF2	765 (21)	31	4.42713		SMAD2	-0.212	transcription regulator	Activated	2.25	7.01e-09	CCN2,CDH1,CDKN1A,CEBPB,CRISPLD2,FLT1,GADD45B,HAS2,HES1,HMOX1,IL6R,LINC00842,MMP13,PDGFB,POU5F1,PTHLH,PTX3,RUNX2,SERPINE1,SMAD7,SNAI1,TGFBR2,TIMP3,VEGFC	536 (18)	24	8.15428
ATF4	-0.071	transcription regulator	Activated	2.014	0.00281	ABCG2,AREG,ASNS,ATF5,CALR,CDKN1A,CEMIP,DDR2,EIF4EBP1,GCH1,HAVCR2,HERPUD1,HSP90B1,HSPA5,HYOU1,KLF9,MITF,PPARG,PTGS2,SEL1L,SLC43A1,SLC44A3-AS1,SLC6A9,STC2,TBL1X,TGFB2,TNFRSF11A	683 (18)	27	2.55129		ADCY (family)		group	Activated	2.236	0.00457	CCNA1,CDKN1A,CYP1B1,GJA1,IL1B	477 (20)	5	2.34008
farnesol		chemical reagent	Activated	2.011	0.000528	CCNB1,CDKN1A,HERPUD1,HSP90B1,HSPA5,PDIA4,PHLDA2	593 (17)	7	3.27737		RNY3		other	Activated	2.236	0.00773	EPSTI1,ISG15,OAS1,OASL,OTOF		5	2.11182
bisphenol A		chemical - endogenous mammalian	Activated	2.007	0.00583	C3,CCN2,CDH1,CDK4,CDKN1A,DAZAP1,EREG,GABRE,GPX1,HMOX1,HSP90B1,ID1,KDR,MAOA,MBNL2,mir-146 (includes others),PCNA,PPARG,PTGS2,RBM47,S100G,SNRPA1,TFF1,TGM2,THBS1,TNC	808 (23)	26	2.23433		UBR2	0.127	enzyme	Activated	2.236	0.0105	ADRB2,FOSL2,IGFBP4,IL7R,SMAD7		5	1.97881
CCN5	2.583	growth factor	Activated	2.003	0.00107	CCN2,CDH1,GATA3,LAMB3,LAMC2,PPARG,SERPINE1,SMAD3,TFF1,TGFB1,TGFBR2	823 (23)	11	2.97062		GABARAPL1	0.224	other	Activated	2.236	0.0204	BLVRB,PDGFB,PSG4,SERINC2,ULK1		5	1.69037
PDE4D	-0.485	enzyme	Activated	2.001	4.82e-05	BLM,CDH1,EXO1,FANCA,FANCD2,H2AX,MITF,POLD1,POLD2,POLE,POLE2,PTGS2,RBBP8,RFC2,RFC5,RMI2	429 (8)	16	4.31695		asciminib		chemical drug	Activated	2.236	0.0229	CEBPB,CHAC1,PMAIP1,PPP2R5B,SLC7A5		5	1.64016
PAX3-FOXO1		fusion gene/product	Activated	2.001	0.000588	ABAT,AKAP12,AKR1B1,ANLN,AURKA,BUB1,CALR,CD82,CDC20,CDC25B,CDK1,CDKN1A,CDKN2D,DUSP1,EPB41L2,FABP5,FOSL1,FOXO1,FOXO4,HMGA2,HMOX1,IER3,KDR,KLF5,mir-25 (includes others),MT1X,NCOA1,NFIB,NRCAM,PDE4B,PRC1,PRSS23,PSRC1,RPL35,SHB,SKP2,SLC16A1,SMAD3,SPRY1,SRI,SUV39H1,TOP2A,TPX2,TUBB4B	637 (15)	44	3.23062		PAX5-ELN		fusion gene/product	Activated	2.236	0.0459	AMOTL1,CARD6,KDR,PLK2,SEMA3G		5	1.33819
miR-520d-5p (and other miRNAs w/seed UACAAAG)		mature microRNA	Activated	2	2.35e-05	BUB1,BUB1B,CCNA2,CDCA8		4	4.62893		TWIST1		transcription regulator	Activated	2.229	8e-11	ABCG2,ALCAM,C1QTNF1,C3,CDH1,CDKN1A,DKK3,FAT4,FOSL1,FOXO1,GBP2,GPC1,GSN,IGFBP4,IL1B,ISG15,ISG20,KLF4,MXRA8,OAS1,OASL,OLFML3,OSGIN1,PCDH18,RHOC,RUNX2,RUNX3,S100A4,SDC3,SEMA5A,SNAI1,TGFB2,TGFBR2,THBS2,TIMP3,TNFRSF21	613 (20)	36	10.0969
5-O-mycolyl-beta-araf-(1->2)-5-O-mycolyl-alpha-araf-(1->1')-glycerol		chemical - endogenous non-mammalian	Activated	2	0.000229	DUSP1,GPAT3,HBEGF,IER3,IFIT1,IFIT2,IFIT3,ITGB8,KYNU,NT5E,PDE4B,PTGS2,SERPINB2,SPHK1,STAT4,TNIP3	474 (10)	16	3.64016		5-azacytidine		chemical drug	Activated	2.225	3.01e-08	CDH1,CDKN1A,DKK1,DUSP1,FOSL1,GJB3,HSP90B1,HSPA5,INHBA,IRF7,IRS2,ITGAL,KDR,KLF4,LOX,MEF2A,PLAU,PMAIP1,PTGS2,RUNX3,SLC3A2,SLC7A5,SLC9A1,SMURF2,TERT,TFPI2,TGFBR2,TGM2,THBS2,TP73	507 (20)	30	7.52143
PAIP1	-0.071	translation regulator	Activated	2	0.00131	IL18,IL1R2,PTAFR,SERPINA3		4	2.88273		PPP1R13L	0.628	transcription regulator	Activated	2.219	0.00306	CDKN1A,GJA1,JUP,PERP,SLC2A1	416 (7)	5	2.51428
IL36G		cytokine	Activated	2	0.00241	BBS9,BMP6,C3,CSF2,DNAJC9,DUSP1,EEPD1,HAVCR2,HMOX1,IRF2BP1,LBR,LOXL3,NDOR1,NLRP10,PAXX,PIK3CG,RELB,RIPOR2,SMAD7,STAT4,TFDP1,TNFSF15,USP18,ZC3H12A	574 (11)	24	2.61798		resiquimod		chemical drug	Activated	2.218	2.96e-10	BCL6,BMP6,C3,CD22,CD83,CEBPB,CSF2,CXCL2,ELF3,F2R,FEZ1,FOXO1,GATA3,GPR160,HAVCR2,HES1,HSPA5,HSPB1,IGFBP4,IL1B,INHBA,IRF7,IRS2,ISG15,ISG20,LIF,MDK,NLRP3,OAS1,OASL,PDE4B,PDE4D,PIK3CG,PIM1,PLAU,PMAIP1,PRDM1,PTGS2,PTN,PTX3,PVRIG,RFTN1,RIPK2,S1PR3,SELPLG,TLR2,TMPRSS2,TNFAIP3,TNFRSF11A,TNFSF15,TNIP1,TNIP3,TRPM2,ZFP36L1	579 (18)	54	9.52871
diABZI STING agonist-3		chemical reagent	Activated	2	0.00521	CCL5,IFIT1,NLRP3,STING1	536 (11)	4	2.28316		selinexor		chemical drug	Activated	2.216	0.0204	CCNA2,CDKN1A,FDXR,HOXB4,TP53INP1		5	1.69037
7-(4-fluorobenzylamino)-1,3,4,8-tetrahydropyrrolo[4,3,2-de]quinolin-8(1H)-one		chemical reagent	Activated	2	0.00521	CDC25C,CDK1,CDK4,E2F1	537 (7)	4	2.28316		CTSK	0.212	peptidase	Activated	2.213	0.00152	CDKN1A,NLRP3,PTGS2,SNAI1,TLR2	449 (15)	5	2.81816
COL11A1		other	Activated	2	0.00832	COX8A,DDR2,NDUFB2,PFKFB3,UQCR11		5	2.07988		KDM4B	1.365	enzyme	Activated	2.213	0.018	KDM4B,LOX,PDGFB,SNAI1,ULK1		5	1.74473
withaferin A		chemical drug	Activated	2	0.0133	CDKN1A,PTGS2,SERPINE1,SKP2		4	1.87615		romidepsin		biologic drug	Activated	2.209	0.00413	AXIN2,CASZ1,CDKN1A,DUSP1,GATA3,GSN,PRDM1,PTGS2,RHOC,SERPINB2,TERT,TIMP3	491 (27)	12	2.38405
bombesin		chemical - endogenous mammalian	Activated	2	0.0269	C1orf116,GREB1,IGFBP3,TMPRSS2		4	1.57025		USP36	-0.182	peptidase	Activated	2.206	0.0055	ANKRD1,CCN1,CCN2,PTGS2,SNAI1	415 (16)	5	2.25964
DUSP5	-0.14	phosphatase	Activated	2	0.0464	CSF2,IL11,PRDM1,SERPINB2		4	1.33348		CYTOKINE (family)		group	Activated	2.202	8.06e-10	BCL3,CCN1,CISH,CSF1,CSF2,DUSP1,HMOX1,LIF,LIPG,MAPK8,MMP12,MMP13,MMP3,NGF,PLAU,PTGS2,PTHLH,RIPK2,S100A4,SAA1,SAA2,SERPINE1,SLC2A1,SOCS2,TGFB2,TLR2,TNFRSF1B,VWF	541 (18)	28	9.09366
MRPL35	-0.05	other	Inhibited	-2	0.000111	BIRC5,CDK1,MCM2,STMN1		4	3.95468		lactacystin		chemical - protease inhibitor	Activated	2.2	3.26e-06	ADRB2,CD24,CD9,CDKN1A,CTSD,DUSP1,FOSL1,FOXO1,GATA3,GJA1,HMOX1,HSP90B1,HSPA5,HSPB1,HSPB8,IRS2,ITGB4,NEDD9,PMAIP1,PRKCA,PTGS2,RUNX2,SAT1,SLC3A2,THRB,TLR2	579 (20)	26	5.48678
CDCA8	-0.89	other	Inhibited	-2	0.000127	BMAL1,CCND3,CDH1,CDK4,DTX4,ITGB8,LAMB3,MYO5B,MYO6,PROS1,PTPRE,RAB17,SYT12,TACSTD2,TGM2,WNT4	637 (11)	16	3.8962		8-chlorophenylthio-adenosine 3',5'-cyclic monophosphate		chemical reagent	Activated	2.2	0.0316	BIRC3,CDKN1A,CEBPB,DUSP1,LPIN1,SH2D2A		6	1.50031
CCNE1	-0.358	transcription regulator	Inhibited	-2	0.000403	CCNA2,CCNB1,CDC45,CDKN1A,E2F1,MCM2,MCM4,PCNA,RBL1	533 (13)	9	3.39469		lipoteichoic acid		chemical - endogenous non-mammalian	Activated	2.192	0.0243	CD83,HMOX1,IL1B,NLRP3,PTAFR,PTGS2,TLR2,TLR6		8	1.61439
PCM1	0.188	other	Inhibited	-2	0.000692	CDKN1A,MCM3,MKI67,PCNA	156 (7)	4	3.15989		tamoxifen		chemical drug	Activated	2.191	4.42e-14	ABCG2,ACKR3,ADORA1,ALDH3A2,BMP5,C3,CCN1,CCNA2,CDH1,CDKN1A,CTSD,DEPP1,EPHA4,F2R,FDXR,FHL2,GPER1,GREB1,HAS2,HES1,HMOX1,HSP90B1,HSPA5,IGFBP4,ISG20,KLRC3,LIF,NCOR2,NHERF1,NLRP3,NNMT,NRCAM,OXTR,PDE4D,PDZK1,PNPLA3,POU5F1,PRSS23,PTGS2,PTPRS,SCN1B,SDC3,SEMA3B,SLC2A1,SLC7A5,SMAD7,SNAI1,SSTR2,SYNE1,TACC1,TERT,TGFA,TGFBR2,UCP2,UGCG,YPEL3	632 (24)	56	13.3546
OIP5	-1.157	other	Inhibited	-2	0.000692	CCNA2,CCNB1,NCK2,PCNA		4	3.15989		PD184352		chemical drug	Activated	2.191	0.0105	CYP27B1,HSPA5,PLAU,SERPINE1,TP73		5	1.97881
FUS	-0.355	transcription regulator	Inhibited	-2	0.00515	ATF5,HSP90B1,HSPA5,MCM4,PLK1,PTGS1,PTGS2,RFC3,RPS15,RPS16,RPS19,SKA3,SLC19A3,SNRPB,ST3GAL1,SYT1	210 (7)	16	2.28819		histone deacetylase inhibitor		chemical drug	Activated	2.191	0.0315	CDKN1A,GSN,NHERF1,TERT,ULBP2		5	1.50169
bisphenol A diglycidyl ether		chemical reagent	Inhibited	-2	0.00738	CDH1,SERPINE1,TGFBR2,VDR	417 (13)	4	2.13194		IRF5	-0.011	transcription regulator	Activated	2.189	0.00357	CDKN1A,DAPK2,FOXO1,IRF7,ISG15,ISG20,OAS1,PLOD2,PMAIP1,PRDM1,PTGS2	463 (20)	11	2.44733
COLLAGEN TYPE IV (complex)		complex	Inhibited	-2	0.013	ITGB3,PLAU,PTGS2,SERPINE1,THBS1		5	1.88606		anandamide		chemical - endogenous mammalian	Activated	2.186	0.0459	ANGPTL4,HSPA5,IL1B,MAP2K1,PTGS2		5	1.33819
PDGFR (family)		group	Inhibited	-2	0.0133	AREG,EREG,HBEGF,TNC		4	1.87615		TBX5		transcription regulator	Activated	2.184	0.0147	ANKRD1,CXCL2,GJA1,NFATC2,NPPB,PTGS2,S100A4,SCN5A,SIK1		9	1.83268
mannose		chemical - endogenous mammalian	Inhibited	-2	0.0217	HAS2,HSP90B1,HSPA5,THBS1		4	1.66354		SMAD4	-0.205	transcription regulator	Activated	2.183	1.04e-13	ABCG2,ACKR3,ANGPTL4,APLN,AURKB,BMP5,CASP7,CCN2,CCNA2,CDH1,CDH3,CDKN1A,CLDN7,CSF1,CTSD,CXCL14,CXCL2,DLX3,FLT1,FOSL1,FST,GADD45B,GJA1,HAS2,HMCN1,HMGA2,HMOX1,ID1,IL1B,INHBA,IRS2,JAK1,KDR,LAMA5,LINC00842,LPAR1,MMP13,NECTIN2,NRP2,PDGFB,PLAU,PTGS2,PTHLH,PTK2B,PTX3,RUNX2,RUNX3,SELPLG,SEMA3F,SERPINE1,SMAD7,SNAI1,SSTR2,TERT,TGFB2,TIMP3,TNC,WNT10A,WNT7B,ZFP36	643 (20)	60	12.983
GATA2-AS1		other	Inhibited	-2	0.0322	BMP6,DUSP10,FOXO1,KDR,ROR1,VWF		6	1.49214		ARNT2	0.206	transcription regulator	Activated	2.183	0.0185	ANGPTL4,CALB2,CDH3,CHRM4,IGFBP4,IL6R,MTCP1,NFATC2,PADI3,PKIB,POU5F1,RGS10,SIN3B,SLC2A1,THRB,WNT7B,ZFP36L1		17	1.73283
GATA3	-1.29	transcription regulator	Inhibited	-2.004	0.000442	ADM,ANGPTL4,ASPRV1,AURKAIP1,CCL5,CDH1,CDH2,CDKN1A,CNFN,CRABP2,EVPL,GATA3,GREB1,HIC1,HPS5,ITGAL,KLK14,KLRC1,LOX,LTB,NOTCH1,PCNA,PPARG,PRICKLE1,PTGER4,PTGS1,RET,SLC27A2,STAT4,TBX3,TFF1,TGFB1,TGM2	835 (26)	33	3.35458		abemaciclib		chemical drug	Activated	2.18	0.00106	AGT,ISG15,LIF,MR1,TGFA,TGFB2,TSKU,VWCE	178 (5)	8	2.97469
MRTFA	-0.397	transcription regulator	Inhibited	-2.004	0.00916	ACTG2,ANLN,CCL5,CCN2,CCN5,CYBA,F2R,FABP3,FHL1,G0S2,ID1,LMNA,LOX,LOXL3,MAPK13,MYLK,NFIB,PFN1,PTGS2,SERPINB2,SERPINE1,SLIT2,TFF1,TGFB2,THBS1,TNC	825 (24)	26	2.0381		seocalcitol		chemical drug	Activated	2.18	0.00908	ANKRD1,CDKN1A,FOSL1,LGALS2,NGF,NHERF1,PTGS2,TMPRSS2	541 (22)	8	2.04191
TFAP2A	-0.461	transcription regulator	Inhibited	-2.011	9.92e-07	BIRC3,BIRC5,CCN5,CDH1,CDKN1A,CENPX,CGB3 (includes others),CSF2,E2F1,E2F2,E2F8,EFEMP1,EREG,EZH2,F2R,GEM,ITGBL1,MCM5,MCM7,PAG1,PITX2,PLAAT3,PLAU,PPARG,RRM2,SERPINE1,TERT,TYMS	760 (22)	28	6.00349		RIPK2	0.681	kinase	Activated	2.179	0.000103	CARD6,CST5,CXCL2,IL1B,IL7R,IRF7,ISG15,MAP3K7CL,MARCKSL1,OAS1,OASL,PDE4B,RASGRP1,RASGRP3,SAMD9L,TNFAIP3,TNFSF15,TRAF1	567 (17)	18	3.98716
HIF1A-AS2		other	Inhibited	-2.043	9.6e-05	CCNA2,CCNB1,CCNE2,CDC20,CDC45,CDH1,CDH2,CDKN1A,TFAP4,ZNF117	588 (7)	10	4.01773		STAT3/STAT3 (complex)		complex	Activated	2.178	0.00496	BIRC3,CCNA2,CDKN1A,FPR1,FUT4,IL4R,MAOA,TIMP3		8	2.30452
HSF1	-0.94	transcription regulator	Inhibited	-2.057	2.3e-09	ABCB1,ATAD2,ATF5,BMP4,BUB1B,C1orf226,CCL5,CCN2,CCNA2,CDH1,CDK1,CENPA,COX5B,DCTPP1,DNMT1,E2F8,EFEMP1,FMOD,FOXM1,FOXP4,GREB1,HMOX1,HSPB8,IGFBP4,INHBA,INHBB,LAMA4,LSM2,MBOAT7,MCM2,MCM3,MCM4,MCM6,MCM7,MITF,MMP19,PGAM5,PLIN2,PPARG,RANBP1,RRAD,SEMA3A,SEMA3C,SGO2,STAG3,THBS2,TMPRSS3,TUBB4A	844 (25)	48	8.63827		SFN	-0.338	other	Activated	2.177	0.00906	BCL6,CDH1,IL1R1,JUP,PDK4	471 (12)	5	2.04287
cephaloridine		chemical drug	Inhibited	-2.058	6.29e-10	ABCC2,ANGPTL4,CCN2,CCNB1,CCNE2,CDC45,CDT1,CXCL14,DSCC1,E2F1,E2F8,EXO1,GINS2,HMOX1,LAMB3,MCM3,MCM5,MCM6,MESP1,MMP12,NQO1,PCLAF,POLE,PVR,TONSL,USE1,ZNF367		27	9.20135		MAP3K20	-0.112	kinase	Activated	2.176	0.000319	CCN1,CCN2,CXCL2,DUSP1,PMAIP1	443 (18)	5	3.49621
RXRA	-0.872	ligand-dependent nuclear receptor	Inhibited	-2.105	1.62e-05	ABCB1,ABCC2,ABCG2,ACSL5,ALYREF,ASNS,C3,CAMK1D,CCNA2,CCNB1,CCND3,CD109,CDKN1A,CEBPD,CGB3 (includes others),CLMN,CRABP2,CYP27B1,DHRS3,ENPP5,FABP3,FABP5,FGG,GPX1,HAS2,HBEGF,HMOX1,IER3,ITGB3,KLF9,MCM5,MMP12,NME1,NPM3,NRGN,OLR1,PDGFB,PHLDA2,PPARG,RET,RHOJ,RNASEL,S100A6,S100G,SAT1,SLC27A5,TACSTD2,TGFB1,TGFB2,TK1,TOB1,VDR,VLDLR,ZC3H12A	928 (27)	54	4.79048		doxifluridine		chemical drug	Activated	2.176	0.000875	AQP3,CDKN1A,FDXR,TP53I3,TP53INP1		5	3.05799
PCMT1	-0.341	enzyme	Inhibited	-2.111	8.16e-05	ADM,AFF3,AZGP1,ISG20,KCTD12,NQO1,OLFML2A,PAIP2B,PEG10,TACSTD2,ZC3H12A	302 (7)	11	4.08831		EGLN1	-0.128	enzyme	Activated	2.17	5.7e-05	ATP13A2,HES1,IL1B,INHBA,MMP13,NGF,NPPB,PTGS2,SDC4,SLC2A1,TGFB2,TGFB3,TGFBR2	533 (22)	13	4.24413
HIVEP1	0.235	transcription regulator	Inhibited	-2.111	0.00126	IL18,IL1R1,IL1R2,LY96,MAP3K8,MAPK13,PELI1,RELB,TANK,TGFA,TGFBR2	388 (7)	11	2.89963		EHMT1	-0.025	enzyme	Activated	2.168	0.000155	A4GALT,BCL9L,C3,CDH1,CDKN1A,HES2,KRT19,NPPB,POU5F1,RRAD,SAT1,SCNN1A,SH3TC1,SLC8B1,ST3GAL1,SYBU,TDRKH		17	3.80967
ETV3	0.283	transcription regulator	Inhibited	-2.111	0.00261	IFI44,IFIT1,IFIT2,IFIT3,LGALS9,MX2,OASL,OGFR,PSMB9,STAT2,USP18		11	2.58336		CYBB		enzyme	Activated	2.155	0.000294	CCN2,CDKN1A,CSF2,DUSP1,IL1B,NLRP3,PTGS2,TGFB3,TNFRSF11A	399 (15)	9	3.53165
ERG		transcription regulator	Inhibited	-2.113	1.45e-11	ADRB2,APOC1,ARHGAP22,ARHGEF6,BIRC3,BMP4,C11orf54,C4orf46,CAMK1D,CCNA2,CDH1,CDH2,CDKN2D,CIT,CLIP1,CRYBG2,DBN1,DEPDC1B,DMBT1,DOCK10,EGFL7,EPB41L1,ERFE,EZH2,F2R,FBXL20,FHL1,FHOD3,FKBP5,FZD1,GAL,GTPBP3,GUCY1B1,HERPUD1,HMMR,HSP90B1,HSPA5,IQGAP3,KIF20B,KLF10,LIPG,MIIP,MNS1,MPZL2,MTCL2,NRCAM,NXNL2,ORC6,PIM1,PLAU,PLPP3,PRDM1,PTCH1,PTGER4,RAB3B,RALGPS2,RASSF1,RASSF5,RHOJ,RRM2,SLC22A23,SLIT2,TACC1,TFF1,TGF…	660 (21)	71	10.8386		LMNA	-0.209	other	Activated	2.144	3.73e-06	ADORA1,CAMK1D,CCN2,CTDSPL,DUSP4,FHL2,FLT1,FUT4,GATA6,GJA1,HMGA2,IL1B,ISG20,JAZF1,JUND,KDR,KLF7,LMNB1,MAP3K8,MCAM,MMP3,MXD4,NES,NPPB,PLXDC2,PPARGC1B,SCN5A,SEMA3G,SKAP2,SLC22A23,SLC25A42,TCIRG1,TGFB2,TH,TIMP3,TMEM164,ZFP36	655 (20)	37	5.42829
TREX1	-1.247	enzyme	Inhibited	-2.118	0.00259	AGT,CCL5,CDKN1A,CPTP,GPX1,GSDMD,GSN,IFIT1,IFIT2,IFIT3,IRF1,ISG20,LGALS9,MX2,NLRP3,OASL,PLPP3,PRKCH,PSMB9,S100A6,STAT2,TANK,TENT5A,USP18	568 (10)	24	2.5867		stallimycin		biologic drug	Activated	2.137	0.00123	CSF1,IL1B,IL7R,INHBA,IRF7,ISG15,OAS1,TGFA	486 (15)	8	2.91009
SIX1	-0.555	transcription regulator	Inhibited	-2.118	0.00642	BMP4,CCNA1,CDH1,CDKN1A,ENC1,FABP3,GATA3,HBEGF,HSPB8,KIFC3,KLF5,LFNG,MAPRE3,MEF2A,mir-25 (includes others),MYLK,SMAD3,VEGFC	657 (19)	18	2.19246		pidnarulex		chemical drug	Activated	2.137	0.00274	ANGPTL4,CDKN1A,CEMIP,CPEB4,E2F7,INHBA,LOXL4,PLK2,STING1,TP53I3,ZMAT3	418 (7)	11	2.56225
TJP2	-0.38	kinase	Inhibited	-2.121	0.00101	CCL5,EGFL7,EIF4EBP1,EPS8,HMGB2,PRICKLE1,RAPGEF2,STMN1		8	2.99568		mycophenolic acid		chemical drug	Activated	2.132	6.46e-12	ADRB2,AKAP12,BIRC3,C1orf116,CCN1,CCN2,CDKN1A,DUSP1,HSPA5,IL1B,INHBA,KRT19,MGAM,MMP13,OCLN,OLR1,PTGS2,RUNX2,SERPINB2,SERPINE1,TNFAIP3,UGCG,USP53	505 (20)	23	11.1898
TJP1	0.387	other	Inhibited	-2.121	0.00406	CCL5,EGFL7,EIF4EBP1,EPS8,HMGB2,PRICKLE1,RAPGEF2,STMN1		8	2.39147		etoposide		chemical drug	Activated	2.13	3.65e-05	BCL6,BIRC3,CCNA1,CDKN1A,CSF2,CTSD,CXCL2,DUSP1,DUSP4,EPSTI1,GADD45B,GBP2,GPR132,HK1,HSPB1,ID1,IL1B,IRF7,PDE4B,PMAIP1,POU5F1,PTGS2,RNF144B,SLC16A4,SLC2A1,SMAD9,STAT4,TERT,TNFAIP3,TP53I3,TP73	518 (16)	31	4.43771
TGS1	-0.077	enzyme	Inhibited	-2.121	0.0048	CDK1,CDK4,CDKN2D,DNAJB9,EIF2AK3,HERPUD1,HSPA5,HYOU1		8	2.31876		ZC3H11A	0.103	other	Activated	2.121	0.00496	ACSL5,B3GNT3,DKK1,FBLN1,GJB3,INHBB,MDK,TMEM234		8	2.30452
TNKS1BP1	-0.198	other	Inhibited	-2.121	0.0429	CCN2,IL6R,RAD51AP1,RBBP8,SEMA3B,SEMA4G,SHANK2,TSC22D1		8	1.36754		TSPO	0.233	transmembrane receptor	Activated	2.121	0.0119	ALOX12B,ALOXE3,CXCL16,CYP1B1,IL1B,IRF7,ISG15,PTGS2		8	1.92445
cordycepin		chemical drug	Inhibited	-2.137	0.0117	BMP4,CTNND1,FOSL1,H2AX,HMOX1,IL18,IL1R1,MKI67,NLRP3		9	1.93181		KLF4	1.297	transcription regulator	Activated	2.117	1.32e-10	ADRB2,ALCAM,ASPRV1,BMP6,BMPER,CCNA2,CD34,CDH1,CDKN1A,CEBPB,CLDN7,DLX3,DUSP1,DUSP4,FARP1,FGF5,FLT1,GLI2,GPER1,GREB1,HES1,HSPB1,INHBA,IRF6,IRX3,KDR,KLF4,KRT13,KRT19,MMP13,NPPB,PCDH18,POU5F1,PRDM1,RCAN1,RUNX2,SEMA3F,SERPINB2,SERPINE1,SMAD7,SOD3,TERT,TGFB2,TGFB3,TGM1,TNC,TNFRSF19	498 (18)	47	9.87943
SMOC2		other	Inhibited	-2.138	1.12e-06	AURKB,CCNB1,CDH1,CDK1,CENPF,LGR5,MCM10,MCM4		8	5.95078		ACSS2	0.177	enzyme	Activated	2.111	0.000577	CDH3,GIPR,KLF9,PLEKHH2,PRKCG,SAT1,SERPINE1,SLC45A1,SYNGR3,SYT12,TMPRSS2		11	3.23882
INSULIN (family)		group	Inhibited	-2.176	4e-05	ADAM12,AGT,ANGPTL4,APLN,ARRB1,ATP5F1D,BDH1,BIRC5,BMAL1,CCL5,CCN2,CCND3,CCNE2,CD34,CDKN1A,CEBPD,COL6A1,COX5B,CRABP2,DUSP1,EIF4EBP1,FABP3,FBXO32,FOXO1,GATA3,GFPT2,GREB1,HBP1,HMOX1,HSD11B1,HSP90B1,HSPA5,IFIT2,IGFBP3,IGFBP4,IL18,INHBA,ITGA1,ITGB3,MAOA,MCM6,MCM7,NLRP3,NOTCH1,ODC1,PCNA,PCSK9,PDK4,PFKFB3,PLAAT3,PLCB1,PLIN2,PPARG,PPARGC1B,PRKAA2,PRKCA,PRLR,PTGS2,PTHLH,PYCARD,RBL1,RPS16,RRM2,SCN9A,SERPINE…	854 (21)	83	4.39794		MAPK14	0.091	kinase	Activated	2.107	1.34e-10	ALOX5AP,ANKRD1,ATP2B4,AXIN2,CCNA2,CD83,CDH1,CXCL2,DAB2,DKK1,DUSP1,FLT1,FOSL2,GJA1,HAS2,HMOX1,HTR7,IL13RA2,IL1B,ITGB8,JUND,KDR,MAP2K6,MMP13,MMP3,NPPB,PLAU,PMAIP1,PPARGC1B,PTGS2,RUNX2,SH2D2A,TGM2,TLR2,VEGFC,ZFP36	536 (16)	36	9.8729
deoxynivalenol		chemical toxicant	Inhibited	-2.178	0.0158	CCNB1,CLDN4,DNAJC3,HSPA5,PAPSS2,PCNA		6	1.80134		LDL (complex)		complex	Activated	2.092	9.85e-08	ARG2,BHLHE40,C3,CASP7,CCN2,CDKN1A,CSF2,CXCL2,DUSP1,FUT8,HAS2,HK1,HMOX1,HSP90B1,HSPA5,ID1,IGFBP4,IL1B,IRF7,ISG15,ISG20,LIF,MMP12,MMP3,NLRP3,OAS1,OASL,OLR1,OSCAR,PFKFB3,PLAU,PMAIP1,PTAFR,PTGS2,RARA,RCAN1,SERPINE1,SLC2A1,TGFBR2,TLR2,TNFAIP3,VNN1	628 (18)	42	7.00656
NSC23766		chemical reagent	Inhibited	-2.195	0.0158	CCN2,FOXO1,HMOX1,NCF2,PTGS2		5	1.80134		butyric acid		chemical - endogenous mammalian	Activated	2.077	1.46e-06	ALPG,ALPK2,ATP2B4,CCN2,CCNA2,CD300C,CD83,CDH1,CDKN1A,CLDN2,CSF1,CSF2,DUSP1,GATA3,GATA6,GBP2,GSN,HK1,IL1B,IL1R1,ITPR3,KLF4,KRT13,MGAT3,MMP12,MT2A,MXD1,NFATC2,OCLN,PLAU,PMAIP1,POU5F1,PRDM1,PTAFR,PTGS2,SAT1,SERPINB2,SERPINE1,SLC2A1,SMPD1,TGFBR2,TGM1,TGM2,TIMP3,TLR2,TP53I3,TXK,UCP2,ZFP36L1	549 (18)	49	5.83565
mir-3622 (includes others)		microRNA	Inhibited	-2.2	0.00372	CCNB1,CCNB2,CDKN1A,TP53I3,ZMAT3		5	2.42946		hydroxyurea		chemical drug	Activated	2.075	0.000177	CCNA2,CDKN1A,CSF2,CXCL2,GATA3,GPR132,ISG20,KLF4,MCAM,MMP12,MMP13,MMP3,OAS1,OASL,PRDM1,RASGRP3,TGFB3,TNFAIP3,TP73,TRAF1	485 (15)	20	3.75203
MTLN	-1.421	other	Inhibited	-2.207	0.000162	CDKN1A,FANCD2,FANCE,FANCI,RMI2		5	3.79048		mir-204 (includes others)		microRNA	Activated	2.074	3.18e-05	CDH1,CHRM4,CXCL2,FOXC1,IL1B,LTBP1,POU5F1,PRKCG,RUNX2,SMAD9,SNAI1,TGFB3,TGFBR2	432 (16)	13	4.49757
CNGA3		ion channel	Inhibited	-2.213	0.00386	CALR,DNAJC3,ERO1B,GANC,HERPUD1,HSPA5,SEL1L	21 (2)	7	2.41341		pirfenidone		chemical drug	Activated	2.071	0.000113	CCN2,CDH1,FOXO1,IL1B,SMAD7,SNAI1,TGFB2,TGFBR2	505 (20)	8	3.94692
TASP1	0.184	peptidase	Inhibited	-2.219	0.000853	CCNA2,CCNB1,CCNB2,CCNE2,CDKN1A		5	3.06905		NFAT (family)		group	Activated	2.069	4e-07	B4GALT1,CCN1,CSF2,DHRS9,DKK3,EGR2,F2RL1,FHL1,HAVCR2,NPPB,OSCAR,PDGFB,PTGS2,RCAN1,SDC4,SERPINE1,SPOCD1,TGFB2,TRAF1	347 (12)	19	6.39794
IER3IP1	-0.328	other	Inhibited	-2.219	0.0065	CDK1,CDKN1A,DNAJC3,HSPA5,PLK1		5	2.18709		FOXO1	1.576	transcription regulator	Activated	2.066	2.4e-05	ACSL5,AGT,ANGPTL4,APLN,APOM,BCL6,BIRC3,CASTOR2,CCN2,CCNA2,CDKN1A,DEPP1,EGR2,FOXC1,FOXO1,FST,GADD45B,HMOX1,HSPA5,IL1B,IL1R1,IL7R,IRS2,ITGB2,MLXIPL,MMP3,NRP2,PDK4,PMAIP1,POU5F1,PPARGC1B,PRDM1,PTGS2,RCAN1,RUNX2,S1PR3,SERPINB2,SERPINE1,SOX4,TNFRSF11A,TRAF1,WNT4	499 (19)	42	4.61979
CD40	-0.299	transmembrane receptor	Inhibited	-2.23	1.81e-08	ASNS,ATP6V1A,BCL6,BIRC3,BIRC5,CALR,CCL5,CCNA2,CCND3,CDK4,CDKN1A,COX6A1,COX8A,DCTPP1,DUSP1,EXOSC5,FLT3LG,GRWD1,HK1,HSP90B1,HSPA5,IL15RA,IL18,IMP4,IRF1,ITGAL,KLF9,MCM4,MYBBP1A,NDUFA2,NDUFB2,NDUFB7,NDUFS6,NOC4L,NOP16,ODC1,PIM1,PLK4,PRDM1,PSMB10,PSMB9,PTGS2,RRP9,SAMSN1,SERPINE1,SMAD7,SRM,TCF3,TCOF1,TMEM97,TRAF2,UQCRQ	652 (17)	52	7.74232		fenretinide		chemical drug	Activated	2.065	0.000305	ACER2,AFDN,ANKRD1,ELF3,ENAH,IL1B,JAK1,MAPK8,NCF2,PMAIP1,PTGS2,TRAF1	495 (16)	12	3.5157
SREBF2	-0.088	transcription regulator	Inhibited	-2.232	4.75e-05	AREG,BIRC5,BMP4,CAMK1D,CCN2,CCNA1,CDKN1A,E2F1,FABP5,GLI3,IFIT1,IFIT3,IRF1,MCM6,NLRP3,PCSK9,PLIN2,PPARG,PTCH1,STAT2,TMEM97	859 (24)	21	4.32331		THPO		cytokine	Activated	2.064	0.000144	AURKB,CCNA2,CISH,EPSTI1,GCH1,HOXB4,IL1B,INHBA,ISG15,KDR,KLF4,PIM1,RARA,SH2B3,TNFAIP3	492 (21)	15	3.84164
UDP-D-glucose		chemical - endogenous mammalian	Inhibited	-2.236	9.23e-06	CALR,HSP90B1,HSPA5,HYOU1,PDIA4		5	5.0348		dinoprost		chemical - endogenous mammalian	Activated	2.063	0.00102	FOSL2,ID1,IL1B,PLA2G4A,PTGS2,PTK2B,PTX3,RUNX2,SCN1B,TGFA,TIMP3	578 (20)	11	2.9914
NELFA	-1.088	other	Inhibited	-2.236	7.21e-05	CCNB2,CCNE2,CDKN1A,DLGAP5,MYBL2,POLR2J,POLR2L,TOP2A		8	4.14206		nitric oxide		chemical - endogenous mammalian	Activated	2.062	0.00245	CASP7,CCN2,CDKN1A,DUSP1,EN2,FLT1,HMOX1,IL1B,IL7R,MMP13,MT2A,NPPB,PMAIP1,PTGS2,SLC16A4,TIMP3,TP53I3	577 (18)	17	2.61083
NELFCD	-0.386	other	Inhibited	-2.236	8.21e-05	CCNB2,CCNE2,DLGAP5,MYBL2,POLR2J,POLR2L,TOP2A		7	4.08566		NFKB (family)		group	Activated	2.044	0.00093	ASIC1,CDKN1A,CSF1,CSF2,IL1B,IL1R1,ISG15,MYLK,NLRP3,NPPB,OCLN,PTGS2,SNAI1,TGM2,TNFAIP3	494 (18)	15	3.03152
maprotiline		chemical drug	Inhibited	-2.236	0.000528	CALR,DNAJB9,DNAJC3,EIF2AK3,HSPA5	70 (5)	5	3.27737		IGFBP2		other	Activated	2.043	0.000513	ARRB2,CD24,CDH1,EPHA4,IGFBP4,MMP13,NEDD9,PTN,TGFB3,THBS2	319 (12)	10	3.28988
NELFE	-0.209	other	Inhibited	-2.236	0.000714	CCNB2,CCNE2,DLGAP5,MYBL2,POLR2J,POLR2L,TOP2A	554 (14)	7	3.1463		deferoxamine		chemical drug	Activated	2.038	1.11e-05	ANGPTL4,APLN,BHLHE40,CACNB4,CDH1,CDKN1A,DUSP1,FAM20C,FGF5,FLT1,GADD45B,GEM,HMOX1,IGFBP4,IL1B,ISG20,ITGB2,NFATC2,PFKFB3,PLA2G4A,PMAIP1,PRKCA,SERPINE1,SLC2A1,SMAD7,SPRY4,TGFB2	573 (20)	27	4.95468
PURPL	0.236	other	Inhibited	-2.236	0.00497	KIF20B,KIF2C,NEK2,PIF1,TMPO		5	2.30364		TGFA	3.725	growth factor	Activated	2.033	3.02e-05	CCN2,CDKN1A,CEBPB,CSF2,FOSL2,GPER1,IGFBP4,LAMC2,MMP13,NES,PLA2G4A,PTGS2,SERPINE1,TGFA	581 (18)	14	4.51999
bis(4-hydroxyphenyl)sulfone		chemical reagent	Inhibited	-2.236	0.0105	ANGPTL2,ANGPTL4,OLFML2B,PPARG,STC1		5	1.97881		cis-urocanic acid		chemical drug	Activated	2.03	8.7e-06	AKR1C2,GADD45B,GLRX,NCF2,PMAIP1,PTGS2,SERPINB2,TNFAIP3	252 (7)	8	5.06048
estrogen		chemical drug	Inhibited	-2.252	5.93e-13	AGT,AREG,AURKA,BOP1,CCN2,CCNB2,CCNE2,CDC25A,CDC25C,CDKN1A,CRABP2,DNMT1,DUSP1,E2F1,ESPL1,FEN1,GAL,GALK1,GJA1,GJB2,GREB1,HBEGF,IGFBP4,KDR,LIG1,MCM3,MCM4,MCM5,MCM7,NRIP1,OXTR,PCNA,PIM1,POLD1,POLE,PRLR,PTAFR,PTGS1,PTGS2,RET,RFC3,RRM2,S100G,SCRIB,SERPINB9,SKP2,SLC2A8,SMAD3,SRM,TERT,TFF1,TGFA,TGFB2,TOP2A,TYMS,UHRF1,UNG,VDR	801 (21)	58	12.2269		5-hydroxytryptamine		chemical - endogenous mammalian	Activated	2.026	6.63e-07	AQP3,ARC,ARL4C,ASIC1,CASTOR1,CCN2,CDH1,CST5,CYP1B1,F2R,FPR1,IL1B,INHBA,ISG20,MMP13,NCF2,PTGS2,PXYLP1,RAB37,RUNX2,SEMA5A,SEMA6B,SERPINB2,SERPINE1,SMOX,TGFBR2,TUBA8,UCP2,YPEL3	542 (21)	29	6.17849
diethylnitrosamine		chemical toxicant	Inhibited	-2.266	0.00032	ABCB1,ABCC2,ATOSA,AURKB,CDC25A,CDH1,CDH2,CDKN1A,E2F1,E2F2,ETS2,F2R,H2AX,HMOX1,HSD11B1,KLF5,LAMC2,MAP2K1,MKI67,NQO1,PCNA,PPARG,PRKCA,RPL36,SERPINB2,SLC37A4,SMAD7,SPRY1,TGFB1,TGFB2,VASN	808 (22)	31	3.49485		hyaluronic acid		chemical - endogenous mammalian	Activated	2.025	3.7e-06	ACKR3,BCL3,CD83,FRK,FST,IL1B,MMP12,MMP13,MMP3,NCF2,PDCD4,PLAU,PTGS2,PTHLH,RHOC,SERPINE1,TGFB2,TLR2,TNFAIP3	520 (16)	19	5.4318
GCN2iB		chemical drug	Inhibited	-2.271	0.00232	ATP5F1D,BCAT2,COX5B,GPX1,GPX7,HMOX1,ITGB3,NDUFS6,NDUFS7,NQO1,PLIN2,PPARG,PSMB10,PSMB9,UQCRQ		15	2.63451		mitomycin C		chemical drug	Activated	2.025	0.0363	CDKN1A,FDXR,HSPA5,MCAM,PMAIP1,POU5F1,TP53INP1,ZMAT3		8	1.44009
MYOD1		transcription regulator	Inhibited	-2.301	7.45e-16	ACSL5,AGT,BCL6,BUB1B,CCNB2,CCND3,CDC20,CDCA3,CDK1,CDKN1A,CENPE,CENPF,CEP55,CXCL14,DEPDC1,DLGAP5,DUSP1,E2F2,FAM83D,FOSL1,FOXM1,GINS2,HAS2,HJURP,HSPB8,IFIT2,KIF14,KIF18B,KIF2C,KIF4A,KIFC3,KNL1,LMNB2,MAP2K1,MEF2A,MKI67,MX2,MYO5B,NCAPG,NCAPH,NDC80,NUSAP1,PBK,PCLAF,PLK1,RBM38,RPS6KA2,RRM2,SHCBP1,SKP2,SLC12A2,SMAD7,SPC24,TGFB1,TOP2A,TPX2,TRIP13,TROAP	681 (21)	58	15.1278		IL13		cytokine	Activated	2.023	1.32e-14	ACKR3,ADORA1,ADORA2B,ALOX5AP,ARG2,AVPI1,BCL3,C3,CASP7,CCN2,CD101,CEBPB,CISH,CLDN2,COL18A1,CTNNAL1,DCLK1,DMBT1,DYNLT3,EGR2,FEZ1,GATA3,GATA6,GSN,HK1,HMOX1,HOMER2,HSD11B1,IFFO1,IL13RA2,IL1B,IL1R1,JAK1,KLF4,LOXL4,LTBP1,MAOA,MAP2K6,MAP3K7CL,MMP12,MMP13,MMP3,MT1X,NLRP3,OCLN,PCDH1,PCDHB10,PID1,PLA2G4A,PLAU,PTGS2,RFTN1,RIN2,RIPK2,RPS6KA2,SAMSN1,SERPINE1,SERPINF1,SLC19A3,SPINT1,ST3GAL6,TGM2,TLR1,TMC6,TNFR…	620 (19)	68	13.8794
NFE2L2	-0.037	transcription regulator	Inhibited	-2.309	2.38e-08	ABCC2,ABCG2,ACSL5,AGT,AKR7A2,AREG,BASP1,C15orf48,C3,CCL5,CCN2,CCNE2,CD34,CDH1,CDH2,CDKN1A,CENPA,CENPH,CHIC1,CIITA,CLPP,COTL1,CP,DAB2,DBF4,DNAJB11,DNAJC3,DUSP10,EIF2AK3,EPHB4,EPS8,F13A1,FABP5,FBXO32,FKBP5,GEM,GLIPR1,GPX1,GSR,HBEGF,HELLS,HERPUD1,HIPK2,HMOX1,HSP90B1,HYOU1,IL1R2,IL6R,ISG20,KDR,LBR,LIG1,LMNA,MCM7,MITF,MMP12,MORN4,MXD1,NCF2,NLRP3,NQO1,NSMF,OLR1,PAFAH1B3,PCNA,PDE4B,PDIA4,PFKFB3,PFKP,PIT…	724 (18)	96	7.62342		CpG ODN 2006		chemical reagent	Activated	2.023	0.00858	BIRC3,CD22,EPSTI1,FEZ1,GPR160,IL1B,IRF7,IRS2,ISG20,OAS1,OASL,PDE4B,PDE4D,PIM1,PVRIG,RFTN1,SELPLG,TNFAIP3,TNFSF15,TNIP1,TRAF1,ZFP36L1	502 (19)	22	2.06651
NCOA3	0.341	transcription regulator	Inhibited	-2.309	9.86e-06	CCDC80,CCN2,CCNA2,CCNB1,CCNE2,CDC25A,CDKN1A,E2F1,GJB2,HMOX1,IGFBP3,IRF1,KDR,MCM7,OTUB2,PCNA,PLIN2,PPARG,PTGS2,TFF1,TGFB2	901 (20)	21	5.00612		1,4-bis[2-(3,5-dichloropyridyloxy)]benzene		chemical toxicant	Activated	2.023	0.0273	CCNA2,CDKN1A,CYP39A1,FAM107B,GADD45B,IL1R1,NEDD9,PAPSS2,SAT1,TMPRSS2,UCP2		11	1.56384
STEAP3	-0.788	transporter	Inhibited	-2.345	0.0164	ACER2,BMP6,CCN2,ITGB3,LOX,PLOD2,SHB,TGFB2,TGM2		9	1.78516		palmitic acid		chemical - endogenous mammalian	Activated	2.022	1.73e-14	ADRB2,AGT,AKR1C3,APOM,BCL3,CASP7,CCN2,CCNA1,CDKN1A,CEBPB,CNIH3,COL17A1,CTSD,CXCL2,CYP1B1,CYP27B1,DPP4,DUSP1,ELF3,F2RL1,FBLN1,FLT1,FOSL1,FOXO1,GEM,GPAT3,HMOX1,HSP90B1,HSPA5,HTR2C,HTR7,IL13RA2,IL1B,IL6R,INHBA,IRS2,ITGB8,JUND,KLF4,KLF7,LOX,LTBP1,MAP3K8,MLXIPL,MT2A,NCF2,OLFML2A,OLR1,PAPSS2,PDE4B,PDK4,PLIN4,PNPLA3,PPARGC1B,PSTPIP2,PTGS2,RGS2,RUNX2,SAT1,SERPINE1,SLC27A2,SLC3A2,SNAI1,STC2,STING1,TLR2,TN…	514 (20)	71	13.762
MEX3A	-0.444	other	Inhibited	-2.354	4.17e-05	AGPAT2,ANGPTL4,AURKA,CCNB1,CDK1,CENPA,FZD7,IGFBP4,PDK4,PLK1,PPARG,SLC27A2		12	4.37986		NTRK3		kinase	Activated	2.014	4.32e-06	ABCG2,BIRC3,CDKN1A,EGR2,FOXC1,KRT19,POU5F1,SERPINE1,SNAI1,TGFBR2,TNFAIP3	533 (19)	11	5.36452
MDM4	0.054	transcription regulator	Inhibited	-2.362	0.00073	CDKN1A,CENPF,E2F1,FAT3,HIPK2,IFI44,IFIT3,KIF23,MAD2L1,TP73	766 (19)	10	3.13668		GPR37		G-protein coupled receptor	Activated	2.01	8.7e-06	ANKRD1,CCN1,CCN2,CDH1,GLI2,HSPA5,IL1B,PTCH1	473 (21)	8	5.06048
Agtr1a		G-protein coupled receptor	Inhibited	-2.4	0.00659	AGT,CCL5,CP,DUSP1,HMOX1,PTGS2,SERPINE1,TGFB1	586 (19)	8	2.18111		ELF4	-0.331	transcription regulator	Activated	2.009	5.94e-05	CDKN1A,CXCL2,DLX3,DUSP1,HMOX1,HSPA5,IL1B,KLF4,LYZ,MANF,RCAN1	578 (16)	11	4.22621
BCR (complex)		complex	Inhibited	-2.407	4.87e-08	ASNS,ATP6V0C,BCL6,C15orf48,CALR,CCNA2,CCND3,CDC25A,CDK4,CDKN1A,CLCF1,COX6A1,DCTPP1,EXOSC5,FAM107B,FOXO1,GPR132,GRWD1,HK1,HSP90B1,HSPA5,IGSF1,IL1R2,IMP4,JAK1,KLF9,KSR1,LAIR1,LAPTM5,LFNG,LGALS9,MCM4,MYBBP1A,NDUFB2,NDUFS6,NOC4L,NOP16,ODC1,PIM1,PKIB,PRDM1,PTAFR,PTGS2,RRP9,SRM,TCOF1,TES,TMEM97,UQCRQ,WDR74	810 (22)	50	7.31247		ATF3	-0.325	transcription regulator	Activated	2.006	1.43e-07	AURKB,BIRC3,CD83,CDKN1A,CHAC1,CXCL16,GSN,HSPA5,HSPB1,ID1,IL1B,KRT19,MMP13,MMP3,MT2A,NES,PAPSS2,PMAIP1,RIPK2,SERPINE1,TLR2,TP53I3,TP73,UPF1	503 (16)	24	6.84466
GABPB1	0.018	other	Inhibited	-2.412	0.0134	ATP5F1D,AURKA,OXTR,SKP2,SLC25A22,TNC		6	1.8729		PRKCD	-0.062	kinase	Activated	2.002	1.34e-10	ALOXE3,BIRC3,CCNA2,CDKN1A,CEBPB,CEMIP,CSF2,CXCL16,DENND3,ERCC6L,FOSL1,FOSL2,GEM,IL1B,ITPR3,LIF,LIPG,MMP12,MMP13,MPZ,NES,OAS1,PDCD4,PPP1R3D,PTCH1,PTGS2,RCAN1,SERPINB2,SERPINE1,TLR2,TRAF1,UGCG,ZFP36	477 (16)	33	9.8729
SEL1L	0.803	other	Inhibited	-2.425	0.0032	CP,DNAJB11,DNAJC3,HERPUD1,HSPA5,NOTCH1	201 (6)	6	2.49485		IL12 (complex)		complex	Activated	2.002	6.19e-09	BCL3,CDH1,CISH,CSF1,CSF2,CYTIP,GADD45B,GATA3,GJA1,HAVCR2,HLX,IL1B,IL7R,ISG15,ISG20,ITGAL,ITGB2,KLRC1,LTB,MAP3K8,PDCD4,PIM1,PLAU,PRDM1,PTGS2,RRAD,SELPLG,SOCS2,STAT4,TGFBR2,TLR2,TXK	549 (18)	32	8.20831
RARA	0.062	ligand-dependent nuclear receptor	Inhibited	-2.429	1.32e-14	AASS,ABCC2,ASPM,ATF5,BIRC5,BMP8A,CA12,CCNA1,CCNA2,CD9,CDK1,CDKN1A,CENPA,CENPF,CENPM,CENPN,CENPU,CLMN,CLN8,CP,CRABP2,CTNND1,CYP26B1,DHRS3,DUSP1,E2F1,E2F7,E2F8,ENAH,ENOX1,F12,FOXC1,GATA3,GREB1,HCP5,HELLS,IFI44,IL1R1,IL6R,IRF1,KIF23,KLF8,KNL1,KRT15,MAD2L1,MND1,NCAPG,NCAPH,NR2F1,NSD2,PBK,PHF19,PIK3CG,PIMREG,PITX2,PLK4,PRDM8,PTGS2,PVR,RET,SHANK2,SMAD3,SMC4,TERT,TFF1,TGFB1,TTC9,UBL3,ZNF367,ZNF703	736 (22)	70	13.8794		diphtheria toxin		chemical - endogenous non-mammalian	Activated	2	0.000374	ADAM19,ALOX5AP,BCL3,CD24,CFP,CTSD,IL1B,LTB,NLRP3,NPPB,PFKFB3,PLAU,TGM2,TLR2,TNFAIP3,TNFRSF11A,TRPM2		17	3.42713
ADAM12	0.776	peptidase	Inhibited	-2.431	0.00547	ADAMTSL5,CCN2,CSF2,IGFBP3,LAMB3,LOXL4,OLR1,PPARG,SERPINE1,SVEP1,TGFBI,VWF	625 (20)	12	2.26201		CEP120	0.097	other	Activated	2	0.000505	AXIN2,GLI2,WNT4,WNT7B		4	3.29671
RACK1	-0.356	enzyme	Inhibited	-2.433	0.00565	CCL5,CDKN1A,FOXM1,IFI44,IFIT2,IFIT3,PTCH1	809 (18)	7	2.24795		CYP4F2		enzyme	Activated	2	0.000505	FLT1,IL1B,KDR,NCF2	398 (10)	4	3.29671
PRKAR2B	-0.107	kinase	Inhibited	-2.433	0.0113	BIRC3,CDK1,PCNA,PPARG,PRIM1,TOP2A		6	1.94692		ARG2	-0.739	enzyme	Activated	2	0.00106	BMP6,CDKN1A,CXCL16,DKK1,FGF11,IL1B,MANF,WNT4		8	2.97469
CNR1		G-protein coupled receptor	Inhibited	-2.435	0.0109	APBB1,BIRC5,BMP4,BMP8B,CCNB2,CDCA3,CDK1,EPS8,FOXM1,GPX1,KIF11,NOG,PCNA,PLAU,PTGS2,S100A6,SLIT2,TGFB1,VEGFC		19	1.96257		NCF4		enzyme	Activated	2	0.00123	FUT4,IL1B,ST3GAL1,ST3GAL6		4	2.91009
ARL4D	-0.412	enzyme	Inhibited	-2.449	0.000127	AURKB,BUB1B,CDK1,DUT,GINS2,ORC1		6	3.8962		CAPN3		peptidase	Activated	2	0.00437	DUSP1,HMOX1,NCF2,PTGS2	250 (7)	4	2.35952
CAB39L	0.202	kinase	Inhibited	-2.478	0.000972	CDKN1A,COX5B,COX8A,NDUFB10,NDUFB11,NDUFB2,NDUFS6,UQCR11,UQCRQ	479 (7)	9	3.01233		NF-Y (complex)		complex	Activated	2	0.00547	CCNA2,DLX3,GUCY1B1,HOXB4,HSPA5,LPIN1,TERT,TGFBR2,VLDLR,VWF		10	2.26201
ID1	-1.887	transcription regulator	Inhibited	-2.5	0.00285	BATF3,CCN2,CCNA1,CDH1,CDKN1A,CEACAM1,DTX4,E2F1,GATA3,GSDMD,ID1,IGFBP3,MESP1,NOTCH1,PLAC8,STAT4,TERT,THBS1,TYMS	765 (23)	19	2.54516		GPR151		G-protein coupled receptor	Activated	2	0.0129	ANGPTL4,GLRX,GPC1,SDC3		4	1.88941
Sb202190		chemical drug	Inhibited	-2.502	0.00221	ABCB1,ANGPTL4,BIRC5,CCN2,CCND3,CDH1,CDH2,CDKN1A,CSF2,DGKA,HMOX1,HSPA5,IFIT1,IL18,PPARGC1B,PTGS2,PTHLH,SCN9A,SERPINE1,VDR	793 (22)	20	2.65561		dexamethasone phosphate		chemical drug	Activated	2	0.0243	BCL6,DUSP1,IL1B,PDK4		4	1.61439
26S PROTEASOME (complex)		complex	Inhibited	-2.503	9.89e-10	ATF5,ATF7IP2,ATG4A,BIRC3,CCNA2,CCNE2,CDC25A,CDK1,CDKN1A,CENPE,EREG,EXO1,FOSL1,FOXO1,GCH1,H2AX,HBEGF,HMGB2,HSPB8,KIF23,MAD2L1,MMP12,NOTCH1,PKD1,POLA1,PRKCA,PTGS2,RFC3,TGM2,TK1,TOP2A,UBE2H,ULBP2,VPS8	784 (20)	34	9.0048		RNF138	-0.296	enzyme	Activated	2	0.0243	BIRC3,GADD45B,SPECC1,ZMIZ2		4	1.61439
ZNF768	-0.325	other	Inhibited	-2.515	1.55e-11	AURKA,AURKB,CCNB1,CCNB2,CDC20,CDC45,CDK1,CSF2,EZH2,MYBL2,NUSAP1,PCNA,PLK1,SERPINE1,TOP2A	607 (12)	15	10.8097		GABARAPL2	0.286	other	Activated	2	0.0452	BLVRB,PDGFB,PSG4,SERINC2		4	1.34486
GSTO1	-0.114	enzyme	Inhibited	-2.519	5.28e-12	ACSL5,AREG,CARS2,CD109,CD9,DYNLT3,ENPP5,FUT8,IFIT1,IFITM10,NPDC1,OLFML3,PBX1,PDE4B,PKIB,SAT1,SCN9A,SEMA3A,SLFN5,SMAD9,TGFA,THBS1,TIAM1,ZFP36L1		24	11.2774		CHGA		other	Inhibited	-2	0.000136	HSPA5,IL1B,NLRP3,PTGS2,TH	514 (21)	5	3.86646
TFRC	-0.313	transporter	Inhibited	-2.524	4.05e-05	ATF5,ATP5F1D,CCNA2,CCNB1,CDC20,CDK1,CDKN1A,F13A1,GPX7,HERPUD1,HMOX1,HSPA5,MMP12,NDUFA2,NDUFB10,NDUFB2,NDUFB7,NDUFS6,PFKFB3,PPARG,STC2,TGFB2,UQCR11,UQCRQ		24	4.39254		dBET6		chemical reagent	Inhibited	-2	0.000151	ARL4C,DUSP4,IRX3,PDE4B		4	3.82102
ETV6	-0.135	transcription regulator	Inhibited	-2.53	0.0119	ID1,IFI44,IFIT1,IFIT3,IRX3,MX2,OASL,SPRY4,STAT2,TRANK1,TRIM5		11	1.92445		COMMD1	0.125	transporter	Inhibited	-2	0.000871	BIRC3,KRT19,LGALS2,PFKFB3,STC2,TLR1	375 (7)	6	3.05998
G PROTEIN ALPHA I (family)		group	Inhibited	-2.554	0.000603	C15orf48,CEBPD,F2R,FOSL1,GEM,IL11,mir-146 (includes others),PSMB9,PTHLH,RAB20,SPHK1,THBS1,TUBB6,USP18	665 (17)	14	3.21968		CDON	1.561	other	Inhibited	-2	0.00177	CCN2,GJA1,NPPB,TIMP3	367 (7)	4	2.75203
IGBP1	0.135	phosphatase	Inhibited	-2.559	5.26e-05	ATP5F1D,CDH1,COX5B,COX6A1,COX8A,IRF1,NDUFB10,NDUFB11,NDUFB2,NDUFS7,NDUFS8,UQCR11,UQCRQ	239 (4)	13	4.27901		diacetylbis(4-methylthiosemicarbazonato)copper(II)		chemical reagent	Inhibited	-2	0.00247	ALOX5AP,C3,SAT1,TGM1		4	2.6073
STK11	-0.568	kinase	Inhibited	-2.588	5.32e-07	ATP5F1D,AVIL,BMP5,CAMKK1,CCN2,CCNA2,CDH1,CDKN1A,COX5B,COX6A1,COX8A,DCTPP1,DNMT1,DUT,EREG,FGG,FOSL1,ID1,IFIT2,LGALS9,LTB,LYPD3,MPST,NCAM2,NDUFA2,NDUFB11,NDUFB7,NDUFS7,NDUFS8,NOD1,NRCAM,NT5E,POLD2,PPARG,PSG9,PTGS2,RASGRP1,RASSF1,RPIA,RRM2,SERPINE1,SRM,TFF1,TFPI2,TGFA,TNFRSF18,TOP2A,TYMS,UQCR11,UQCRQ	782 (20)	50	6.27409		PXDN	0.455	enzyme	Inhibited	-2	0.00376	CDKN1A,DUSP1,IL1B,IRS2,LOX		5	2.42481
KRAS	0.206	enzyme	Inhibited	-2.606	1.7e-18	ADCY3,AGT,AMPD3,ANGPTL4,APOC1,AREG,ARRB2,ATF5,AURKA,AURKB,BASP1,BCL7C,BDH1,BIRC5,BMP4,BMP6,CAD,CAMK1,CBR3,CCDC80,CCN2,CCNA2,CCNB1,CCNB2,CCND3,CD109,CDH1,CDH2,CDH3,CDK1,CDK4,CDKN1A,CDT1,CLIC5,COL6A1,CPM,CXCL14,DBN1,DNMT1,DUSP1,E2F1,EFEMP1,EIF2AK3,EIF4EBP1,EIF5A,EPHB4,EREG,EXOSC5,EZH2,F13A1,F2RL1,FABP5,FLT3LG,FOSL1,FOXM1,GCNT3,GJA1,GMNN,GPR68,GSN,GXYLT2,HBEGF,HMGA2,HMOX1,HNMT,HSPA5,HYOU1,ID1,IER3,I…	843 (21)	159	17.7696		oligomycin		chemical - endogenous non-mammalian	Inhibited	-2	0.00706	IL1B,KDR,MMP13,PDGFB	438 (15)	4	2.1512
IL4		cytokine	Inhibited	-2.621	1.15e-13	ADORA2B,AGFG2,AHCYL1,ALOX5AP,APRT,AREG,BCAT2,BCL6,BIRC5,BOP1,C15orf48,C3,CAD,CAMK1D,CARD16,CCDC86,CCL5,CCND3,CD163L1,CDK1,CDKN1A,CIITA,CISH,CLIP1,CLUH,CRADD,CRISPLD2,CSF2,CXCL16,DGKA,DNLZ,DOCK10,DPP4,DUSP10,EFHD2,EPHB4,EPOP,ESPL1,F13A1,F2R,F2RL1,FABP5,FAM110A,FGG,FKBP5,FLT3LG,GATA3,GJA1,GLIPR2,GSR,GTSE1,H1-4,H2AX,HBEGF,HIPK2,HLX,HSD11B1,ID1,IER2,IER3,IFI30,IFI44,IFIT1,IFIT2,IFIT3,IGFBP4,IL15RA,IL…	720 (15)	167	12.9393		prazosin		chemical drug	Inhibited	-2	0.0129	BMAL1,DUSP1,NPPB,SIK1		4	1.88941
HSPB1	-0.812	other	Inhibited	-2.621	0.00202	CCNA2,CCNB1,CCNB2,CDC25C,CDCA3,CDK1,CDKN1A	798 (22)	7	2.69465		miR-26a-5p (and other miRNAs w/seed UCAAGUA)		mature microRNA	Inhibited	-2.004	0.0128	CDKN1A,GJA1,NLRP3,PFKFB3,PTGS2,TGFBR2,ULK1		7	1.89279
ATG5	0.02	enzyme	Inhibited	-2.623	0.000581	AGT,BCL2L12,BCL7C,BID,CCL5,CDH1,CDH2,EIF5A,EVA1A,HK1,HSPA5,NQO1,PDCD5,SLC40A1,TGM2,TNFSF12,TOMM40,TPX2	677 (19)	18	3.23582		GFI1		transcription regulator	Inhibited	-2.029	5.06e-06	BCL3,CARD6,CDKN1A,CSF1,EGR2,F2R,FOSL2,FOXO1,GATA3,GJA1,IL1B,IL1R1,IL6R,IL7R,LPAR1,MAP4K5,PMAIP1,RASGRP1,RIPK2,RUNX3,SERPINA1,STAT4	541 (16)	22	5.29585
TRAF2	-0.946	enzyme	Inhibited	-2.639	0.00213	ADM,AURKA,AURKB,BIRC3,CCL5,CCNB1,CDC25C,CDK1,CSF2,KLF2,KSR1,PLK1,TK1,TRAF2	662 (16)	14	2.67162		RET		kinase	Inhibited	-2.037	1.7e-05	CSF1,CSF2,DPYSL2,FKBP4,GFRA1,GJA1,IL1B,LOX,MMP3,PHEX,PLAU,PLOD2,PMAIP1,PTN,SDK1,STC1,TGFB2,TGM1,TH,TIMP3,TNC	435 (15)	21	4.76955
IRGM		enzyme	Inhibited	-2.639	0.0157	IFI44,IFIT1,IFIT2,IFIT3,IFITM10,ISG20,MX2,OASL,STAT2,TNFRSF18,TNFSF15,TRIM5,USP18		13	1.8041		MAGI1	0.253	enzyme	Inhibited	-2.041	1.43e-07	ABLIM1,ARL3,ASF1B,CDKN1A,CHPT1,FKBP4,GREB1,HES1,KRT13,MLLT11,PDZK1,PERP,PLOD2,SERPINA1,SERPINA5,SLC16A1,SYNGR1,SYT12,TFAP2C,TGM2,THSD4,TTC39A,ZFP36,ZNF185		24	6.84466
STAG2	-0.104	other	Inhibited	-2.643	0.0248	IFI44,IFIT2,IFIT3,ISG20,OASL,TRIM5,USP18		7	1.60555		mir-17 (includes others)		microRNA	Inhibited	-2.053	0.00141	BIRC3,CASP7,CCN2,CDH1,CDKN1A,DAB2,JAK1,MAPK8,MMP13,POU5F1,SNAI1,TNFAIP3,TP53INP1	465 (18)	13	2.85078
Sch-23390		chemical drug	Inhibited	-2.646	0.0102	DNAJC3,FOSL1,HERPUD1,HMOX1,HSPA5,HSPB8,MANF,PDIA4		8	1.9914		NAMPT	-0.261	cytokine	Inhibited	-2.056	0.0343	AXIN2,HMOX1,HSD17B6,ID1,MITF,MMP3,NPY1R,SOCS2,TFPI,TGFB2		10	1.46471
DRD2		G-protein coupled receptor	Inhibited	-2.686	0.0101	CNIH3,CSF2,IGFBP3,ITGB8,LTB,NAT8L,PRLR,RELB,SERPINE1,STC1,TGFB1,TGFBR2,THBS1,TRAF2,TUBB6		15	1.99568		SSTR2	-0.658	G-protein coupled receptor	Inhibited	-2.099	1.73e-08	ARL4A,CCN1,CCN2,CDH1,CEBPB,CSF2,GEM,HKDC1,ISG20,KLF10,KLF4,KLF9,MT2A,NNMT,OLR1,P2RX4,RAB31,SAT1,SERPINE1,THBS2,TLR2,VLDLR	535 (23)	22	7.76195
EWSR1	-0.221	other	Inhibited	-2.704	6.91e-07	ACKR3,CDK1,DLGAP5,F2RL1,KIF20A,LMNA,NUSAP1,PBK,PCLAF,PRPF31,RBM11,RRM2,SLIT2,TOP2A		14	6.16052		aprepitant		chemical drug	Inhibited	-2.121	0.000322	C3,COL17A1,INHBA,PTAFR,SAA1,TIMP3,TNC,TNFAIP3		8	3.49214
HNF1A-AS1		other	Inhibited	-2.722	1.55e-08	BIRC5,CDH1,CDH2,CEP55,HJURP,HMGB2,KIF22,KIF2C,NCAPG,NEK2,PDCD4,UBE2C		12	7.80967		PCMT1	-0.113	enzyme	Inhibited	-2.121	0.000555	AFF3,CXXC5,FAM20C,ISG20,OLFML2A,S100A4,SNTB1,SYNE1		8	3.25571
IKZF3		transcription regulator	Inhibited	-2.724	0.00129	ANOS1,CALHM5,CCND3,CEMIP2,DEPP1,GAS6-DT,IFIT3,LHFPL2,PROS1,SCN9A,SIPA1L2,SMAD3,YPEL2		13	2.88941		ANXA1	-0.126	enzyme	Inhibited	-2.126	4.2e-05	CD83,CDH1,COL18A1,CSF1,HAVCR2,IL1B,ITGB2,PLA2G4A,PLAU,PTGS2,TIFA	355 (17)	11	4.37675
MDM2	0.116	enzyme	Inhibited	-2.77	3.99e-09	BIRC5,CCNA1,CCNA2,CCNE2,CDC25A,CDH2,CDK4,CDKN1A,DNMT1,E2F1,EZH2,GTSE1,HBP1,HIPK2,INHBB,LYZ,MCM6,MCM7,PSRC1,SERPINB2,SERPINE1,TERT,TFDP1,THBS1,TOP2A,TP53I3,TP73	673 (17)	27	8.39903		I-BET-151		chemical reagent	Inhibited	-2.132	0.000174	ALOX5AP,DNAJC6,DPP4,HSPA5,PTPRE,RIN3,RUNX3,S1PR3,SELPLG		9	3.75945
miR-199a-5p (and other miRNAs w/seed CCAGUGU)		mature microRNA	Inhibited	-2.77	2.98e-05	ACTG2,ALOX5AP,APOL1,BIRC5,C3,CDH1,CDKN1A,ITGA1,ITGB3,KLF2,LAMC2,MX2,PDCD4,PTGS2,TGFB1I1,TGFBR2,TMPRSS2		17	4.52578		ADAMTSL2		other	Inhibited	-2.137	9.7e-05	ANOS1,CCN2,CDH1,COL15A1,ITGB4,LTBP1,MMP13,TGFB3,THBS2,TIMP3,TNC	260 (7)	11	4.01323
FDX1	0.008	transporter	Inhibited	-2.778	0.00101	DUSP1,HSPA5,ID1,MEPCE,NOD1,PIM1,SAT1,TUBB4A		8	2.99568		miR-182-5p (and other miRNAs w/seed UUGGCAA)		mature microRNA	Inhibited	-2.137	0.0109	CDH1,FOXO1,GJA3,ISG15,MITF,SLFN5,TRANK1,VWF		8	1.96257
SP1	-0.061	transcription regulator	Inhibited	-2.788	6.74e-14	ABCB1,ACSS1,AKAP12,ALDH3A2,ASNS,ATP6V0C,BIRC5,BMP4,CAD,CCL5,CCN2,CCNA2,CCND3,CDC25B,CDC25C,CDH1,CDH2,CDK1,CDK4,CDKN1A,CDKN2D,CEACAM1,CEBPD,CENPX,CGB3 (includes others),CHRNA5,CIITA,COL8A1,CRABP2,DBF4,DNMT1,E2F1,EREG,EXO1,F2R,FBXL2,FOSL1,FOXF2,FOXM1,GJA1,HAS2,HBEGF,HMOX1,HSPA5,IGFBP3,IGFBP4,IRF1,ITGB3,KDR,KLF8,LTB,MAOA,MAZ,mir-146 (includes others),MTA1,MYBL2,MYLK,NCF2,NEIL3,NOTCH1,PDGFB,PIM1,PLAC…	810 (24)	99	13.1713		U0126		chemical drug	Inhibited	-2.149	1.15e-18	ABCG2,ACKR3,ADORA2B,AGT,ANGPTL4,APOM,AQP3,ARC,ARG2,AXIN2,BHLHE40,BIRC3,BMP6,C3,CCN2,CCN5,CDH1,CDK5R1,CDKN1A,CEBPB,CLDN2,CSF1,CSF2,CXCL2,CYP1B1,DAB2,DUSP1,DUSP4,FOSL1,GADD45B,GJA1,GSN,HMOX1,HSPA5,IL13RA2,IL1B,IL1RAP,INHBA,JUND,KDR,KLF10,LIF,MGAT3,MMP12,MMP13,MMP3,NES,NREP,OCLN,OSMR,PLA2G4A,PLAU,PLK2,PTGS2,PTPRJ,RAC2,REN,RFTN1,RUNX2,SCN1B,SCNN1A,SERPINB2,SERPINE1,SH2B3,SHB,SLC2A1,SNAI1,STC1,STC2,TE…	575 (18)	84	17.9393
NTRK2		kinase	Inhibited	-2.793	1.13e-07	ABCB1,ABCG2,BID,CCNA2,CCNE2,CDCA3,CDCA5,CDCA8,CDH1,CDK1,CDK4,CDKN1A,CYTH4,DAB2,DDX11,E2F1,MCM5,PCNA,PYCARD,RIMS3,SERPINE1,SERTAD1,SYT1,THBS1,TRANK1	761 (21)	25	6.94692		mir-8 (includes others)		microRNA	Inhibited	-2.159	4.52e-07	ABCG2,CDH1,CDKN1A,CLDN7,CRKL,FAT1,GJB3,HMGA2,HMOX1,IL1B,JAZF1,KDR,KLF4,KRT19,LOX,NECTIN2,OCLN,PDE7B,PERP,PMAIP1,PTHLH,SNAI1,STAT4,TGFB2,TIAM1,TOB1,TSPAN1,YPEL2,ZFP36	558 (22)	29	6.34486
STAT6	0.037	transcription regulator	Inhibited	-2.816	2.16e-10	AGFG2,AHCYL1,APBB1,AREG,BCL6,CAMK1D,CCDC86,CCL5,CDH1,CDK1,CDKN1A,CISH,CRADD,DDIAS,DGKA,DNMT1,DOCK10,E2F7,EFHD2,EXO1,FANCD2,FANCI,FBXO5,FKBP5,FOXM1,GATA3,GTSE1,H2AX,HIPK2,HLX,HROB,IER2,IRF1,ISG20,KCTD12,KIF22,KSR1,LDLRAD3,LTB,MAOA,MCM10,MCM7,MMP12,MYO6,NEIL3,NPAS2,PCLAF,PDK4,PIF1,PKIB,POLE,POLE2,PRKCA,PROS1,PTGS2,RAD51AP1,RAD54B,RAD54L,RASGRP3,RNF19B,SAPCD2,SCN9A,SERPINE1,SOCS1,SPHK1,STAT2,STAT4,S…	752 (18)	78	9.66555		2-aminopurine		chemical reagent	Inhibited	-2.161	0.0055	HMOX1,ISG15,NPPB,OAS1,PTGS2	474 (15)	5	2.25964
MTOR	0.164	kinase	Inhibited	-2.824	0.0137	ADM,AKR1B1,AVIL,BIRC5,CACTIN,CCND3,CDH1,CDKN1A,CEBPD,CRADD,CTNND1,DUSP1,FABP5,FBXO32,GATA3,HK1,HSD11B1,HSP90B1,IL1R1,IRF1,NEURL1B,OLR1,PCNA,PDK4,PFKFB2,PFKP,PFN1,PGP,PIM1,PPARG,PPARGC1B,PTBP1,PTGS2,SKP2,SLC12A2,TK1,TMPRSS2,UBE2C		38	1.86328		PTPN11	0.019	phosphatase	Inhibited	-2.169	0.000467	CDKN1A,CSF1,CXCL2,IRF7,ISG15,KDR,MMP12,MXD4,NCF2,PERP,PIM1,TNFRSF1B,TP53I11,TP73,ZMAT3	469 (20)	15	3.33068
LAS1L	-0.332	other	Inhibited	-2.828	1e-07	ANGPTL4,CCNE2,CDC25A,CDKN1A,CEMIP,CHST6,CRABP2,DGKA,E2F2,EXO1,FBXL19-AS1,LOXL4,MCM10,PKMYT1,RFC3,SLC1A3,TP53I3,ZMAT3		18	7		AURKB	-0.663	kinase	Inhibited	-2.177	0.00306	CCNA2,CDKN1A,FDXR,TP53I3,ZMAT3	556 (23)	5	2.51428
UBAP1	-0.041	other	Inhibited	-2.828	0.000274	IFIT1,IFIT2,IFIT3,ISG20,MX2,OASL,STAT2,USP18	234 (7)	8	3.56225		SND1	0.236	transcription regulator	Inhibited	-2.18	0.000194	ANGPTL4,CDH1,CRYBG2,DMBT1,EPB41L1,HSD17B6,ID1,IL13RA2,KLF10,KYNU,LAPTM5,LTBP1,NXNL2,PTCH1,PTGER4,PTGS2,RAB3B,SLC2A1,SOX4,TMC6,TNFRSF21,ZNF385A	349 (8)	22	3.7122
CCND1	0.468	transcription regulator	Inhibited	-2.861	1.24e-28	AFAP1,AQP3,AREG,ASPM,ATAD2,AURKA,AZGP1,BIRC5,CCNA1,CCNA2,CCND3,CCNE2,CDC45,CDCA2,CDCA8,CDH1,CDK4,CDKN1A,CENPF,CENPH,CENPN,CEP55,CIP2A,CST4,CTNNBIP1,DDIAS,DEPDC1,DNMT1,E2F1,E2F7,E2F8,EPGN,EPS8,EREG,ESCO2,FAM83D,FOXM1,FZD7,H4C8,HJURP,HSPB8,ID1,IER3,ITGB3,KIF11,KIF20A,KIF20B,KIF2C,KIF4A,KNL1,MAML3,MCM10,MCM4,MCM7,MED30,MELK,MNS1,MTFR2,MYLK,NCAPH,NOTCH1,NT5E,PBLD,PCLAF,PCNA,PDCD4,PLK1,PPARG,PSMC3IP,P…	502 (14)	89	27.9066		ALKBH5	0.116	enzyme	Inhibited	-2.18	0.000439	AXIN2,BLVRB,CDKN1A,CHAC1,CTSD,DKK1,FOXO1,GJA1,MYO6,OTOF,POU5F1,RARA,RGS2,TGFBR2,TIMP3,TLE3	374 (7)	16	3.35754
EIF4E	0.079	translation regulator	Inhibited	-2.886	6.47e-08	BIRC5,CDK4,CDKN1A,CDT1,CRADD,CXCL16,CYBA,EIF4EBP1,EREG,FOSL1,FOXM1,HMOX1,HRAS,IFIT2,IGFBP4,IL15RA,IL18,LAT2,LSM2,LSM4,LSM6,NCK2,NHP2,ODC1,PCNA,PIM1,POP7,PRPF31,RPL35,RRM2,SERTAD1,SIVA1,SKP2,SLC2A5,SPHK1,TGFA,TGFBI,TNC,UBE2C,VEGFC	749 (23)	40	7.1891		LAMA4	-0.699	enzyme	Inhibited	-2.183	0.00165	CDKN1A,COL15A1,CXCL16,FLT1,IL1R1,IL1RAP,IL6R,ITGB8,ITPK1,LAMA5,MYLK,PIK3CG,RNASEL,TGFBR2,THBS2,TMOD1,TNFRSF1B,VEGFC		18	2.78252
MYCL		transcription regulator	Inhibited	-2.914	0.000823	ALYREF,ATP5F1D,CAD,CARS2,CDC20,CDK4,CENPV,CIITA,FAU,RPL13,RPL13A,SNRPA1,TERT,USP18,WDR74		15	3.0846		GATA3	-0.909	transcription regulator	Inhibited	-2.193	0.000186	ANGPTL4,ASPRV1,BLVRB,CDH1,CDKN1A,DLX3,GATA3,GREB1,IL7R,IRF6,ITGAL,KLF4,KLRC1,LOX,LTB,PTGER4,RCAN1,RUNX3,SELPLG,SLC27A2,SLC2A1,STAT4,TGM1,TGM2,VSIR,ZBTB7B	537 (22)	26	3.73049
olaparib		chemical drug	Inhibited	-2.927	1.15e-05	BCL6,BLM,C3,CCNA2,CCNB1,CDC25A,CDC25B,CDK1,CDKN1A,DUSP1,FOXM1,H1-10,H2AX,IER3,KLF2,PLK1,PSMB9,PTGS2,RBBP8,RELB,RNF19B	722 (22)	21	4.9393		PRKAA2	-0.033	kinase	Inhibited	-2.2	2.55e-05	CDH1,CDKN1A,DUSP4,GATA3,GIPR,HSPA5,IGFBP4,IL1R1,KLF4,MYLK,NCF2,NFIB,RTN4RL1,SLC16A1,SNAI1,TERT,TGM2,UCP2,ZDHHC9,ZFP36L1	576 (25)	20	4.59346
FGFR1	-0.059	kinase	Inhibited	-2.946	7.22e-11	ASPM,BIRC5,BMP4,CDC20,CDK1,CDKN1A,CRISPLD2,EIF2AK3,EIF4EBP1,EIF5A,EZH2,GPX1,HAS2,HSP90B1,HSPA5,IL11,ITGA1,KIAA0930,KIF14,LOX,MCM2,MKI67,NEIL3,NOTCH1,OLFML2A,PCNA,PDCD4,PDGFB,PIF1,PLAU,POLE2,PRMT1,PTGS1,PTGS2,TGFB1,TGFBI,TK1,TNC,TOP2A,UHRF1	747 (20)	40	10.1415		mir-3622 (includes others)		microRNA	Inhibited	-2.2	0.000643	CDKN1A,GADD45B,PMAIP1,TP53I3,ZMAT3		5	3.19179
OGT	0.196	enzyme	Inhibited	-2.966	0.000389	ATF5,BIRC5,CDH1,CDH2,CDKN1A,FOXM1,FZD1,GFPT2,HAS2,LBH,NEK2,PCNA,PLK1,PTCH1,SERPINB2,SERPINE1,SKP2,STC1,TFF2,TFPI2,TGM2,TNC,TYMS	835 (19)	23	3.41005		UBA1	0.157	enzyme	Inhibited	-2.2	0.00457	BIRC3,HSP90B1,HSPA5,HSPB1,MAPK8		5	2.34008
BRD4	-0.457	kinase	Inhibited	-2.986	3.45e-13	ACSL5,AURKB,BDH1,CCN2,CCNA2,CDC25A,CDCA5,CDH1,CDKN1A,CDON,COL8A1,COX8A,DCTPP1,EZH2,GALNT14,GFPT2,GINS1,HAS2,HMGB2,HMOX1,IL6R,IRF1,ITGA1,ITGAL,KDR,KIF23,KLF5,LAPTM5,LOX,MCM3,MKNK2,NME1,NQO1,PCNA,PDGFB,PIM1,PLAU,POLE2,PPARGC1B,PRDM1,PTBP1,RANBP1,ROR1,RRM2,RRS1,SERPINB2,SERPINE1,SERTAD1,SLC25A22,SLC7A2,SRM,STC2,TGFA,TGM2,THBS1,THBS2,TNFSF15,TOP2A,TP53I3,TYRO3,ZNF296	728 (20)	61	12.4622		FUT8	0.753	enzyme	Inhibited	-2.2	0.00655	CYP1B1,MGAT3,MMP12,MMP13,SMAD7	500 (17)	5	2.18376
FIRRE	-0.317	other	Inhibited	-3	0.000579	CCND3,CHTF18,COTL1,EEF1D,FAM222A,FOXP4,HIRIP3,MAOA,MBD3,MRPL4,POLD1,RPS15,SUV39H1,TCF3,TRABD,TSEN34		16	3.23732		IRGM		enzyme	Inhibited	-2.204	4.04e-05	CXCL2,IFITM10,IL1B,IL7R,IRF7,ISG15,ISG20,MAP3K7CL,OAS1,OASL,SAMD9L,SP140L,TNFAIP3,TNFSF15,ULK1	340 (13)	15	4.39362
MLXIPL	-1.131	transcription regulator	Inhibited	-3.047	0.0467	GPAT3,PPARG,RPL13,RPL13A,RPL18A,RPL35,RPL36,RPLP1,RPLP2,RPS15,RPS16,RPS19,RPS19BP1,RPS2,RPS21,SLC2A5,SLC37A4		17	1.33068		telmisartan		chemical drug	Inhibited	-2.213	0.0429	AGT,APLN,CCN1,CCN2,OCLN,PRKCG,PTGS2		7	1.36754
S100A6	-0.884	transporter	Inhibited	-3.051	1.73e-09	AURKA,CDH1,CDK1,CENPA,DEPDC1,DHRS9,HS3ST1,INHBA,NCAPH,NEK2,PBK,STC1,TMPO,TYMS	538 (7)	14	8.76195		DYRK2	-0.064	kinase	Inhibited	-2.216	4.41e-06	GLI2,HHIP,PTCH1,SNAI1,TERT	475 (15)	5	5.35556
MED1	-0.048	transcription regulator	Inhibited	-3.055	2.78e-14	AGPAT2,AURKA,AURKB,BCL6,BIRC5,BOP1,CCN5,CCNB1,CCND3,CDC20,CDK1,CDK4,CDKN1A,CENPA,CHAF1A,DTYMK,E2F1,FKBP5,FOXM1,FOXO1,GFPT2,GREB1,HAS2,IGFBP3,KLF2,KLF5,LBR,MAD2L1,MND1,MPP7,ODC1,OLR1,OTUB2,PCNA,PDK4,PEX11A,PIM1,PLK1,PPARG,PRDM1,PRKCH,PRLR,SERPINB2,SERPINE1,SLC27A2,STC2,TBX3,TERT,TFF1,TGM2,THBS1,TMPRSS2,VDR	840 (21)	53	13.556		ETV7	0.575	transcription regulator	Inhibited	-2.216	0.018	BMP6,CASP7,GCH1,RARA,TNFAIP3		5	1.74473
MYBL2	-1.246	transcription regulator	Inhibited	-3.161	1.33e-11	AURKA,BIRC5,BUB1,CCNA1,CCNA2,CCNB1,CCNB2,CDC25B,CDCA3,CDH1,CDH2,CDK1,CDK4,CENPE,E2F1,EIF4EBP1,FOXM1,ID1,MYBL2,PLK1,RRM2,TOP2A,UBE2C	725 (22)	23	10.8761		WDR5	-0.255	transcription regulator	Inhibited	-2.219	0.000595	CDH1,HES1,NES,POU5F1,RUNX2,TH,TMPRSS2	563 (17)	7	3.22548
KDM1A	-0.23	enzyme	Inhibited	-3.162	4.3e-14	ADM,AGT,ASF1B,ATAD2,ATP6V0E2,AZGP1,BLM,C1orf116,C3,CAD,CCL5,CCNA2,CD9,CDH1,CDH4,CDKN1A,CENPF,CENPU,CIITA,CLCN2,CXCL16,DDR2,DNMT1,DNMT3B,E2F8,FOXM1,FOXO1,FRRS1,GATA3,GREB1,HAS3,HMOX1,HSD11B1,HSPB8,IGFBP4,IQGAP2,KLF2,LGR5,MCM2,MCM3,MCM4,MCM6,MYBL2,OTOF,PRICKLE1,RASGRP3,RBL1,S100A6,SERPINE1,SHROOM3,SLC22A3,SLC43A3,SMAD7,SNHG7,STEAP3,SUV39H1,SYBU,SYNPO,TCF19,TERT,TFF2,THBS1,TJP3,TMCC3,TOX2,TRIP13,UBE…	760 (25)	71	13.3665		bis(4-hydroxyphenyl)sulfone		chemical reagent	Inhibited	-2.219	0.00195	ANGPTL2,ANGPTL4,IL1B,OLFML2B,STC1		5	2.70997
KAT2A	-0.468	enzyme	Inhibited	-3.188	2.67e-06	ADAM12,AKAP12,APBB1,CCNE2,CDC25A,CDC25B,DNAJB9,E2F1,E2F2,EZH2,FABP5,FBXO32,FBXO36,FOXM1,H2AZ1,HSPA5,LGR5,MAD2L1,MITF,PFKFB3,RANBP1,SKP2,SLC16A1,SYT1,TFF1	726 (21)	25	5.57349		ceapin-A7		chemical reagent	Inhibited	-2.219	0.00376	BIRC3,CRELD1,HSP90B1,HSPA5,MANF		5	2.42481
TAL1		transcription regulator	Inhibited	-3.261	1.15e-06	ADCY3,AFDN,ASPM,AZGP1,BCL6,BUB1,C3,CCNB1,CDKN1A,CENPU,CHRNA5,DSCC1,GATA3,GINS1,GSDMD,HELLS,KIF14,KIF15,KIF20A,LRR1,MCM2,MCM4,MELK,MIR646HG,NCAPG,NOTCH1,OIP5,PGAM5,PTGER4,PTPRCAP,SERPINB2,SSH2,TOB1,TUBB4B,UBE2H,ZC3H12A,ZNF677	487 (18)	37	5.9393		mir-9 (includes others)		microRNA	Inhibited	-2.219	0.0139	BCL6,CDH1,JAK1,PRDM1,ZFP36		5	1.85699
SALL4	0.433	transcription regulator	Inhibited	-3.275	5.88e-07	AKAP12,ALOX5AP,ANGPTL4,AVIL,BIRC5,CCN5,CCNB2,CCND3,CDH2,CIITA,DANCR,E2F2,EPB41L2,FZD1,HMGA2,ICAM4,INCENP,ISG20,ITGB8,LIG1,MAD2L2,MITF,NOTCH1,PRKCA,SEMA3C,SERPINE1,STAT2,TESK2,TGFA,TUBG1,VEGFB,VEGFC	751 (17)	32	6.23062		mir-144		microRNA	Inhibited	-2.219	0.018	CD34,FOXO1,IL1B,KLF7,SFRP1		5	1.74473
TOX	-0.617	transcription regulator	Inhibited	-3.283	9.7e-13	BLM,BUB1,BUB1B,CCNA2,CCNB1,CDC20,CDC25C,ESPL1,EZH2,FEN1,FOXO1,HAVCR2,KLF2,KMT2C,MAD2L1,MCM5,MCM7,PLK1,PRDM1,RAD54L,RBL1,RFC2,RFC5,TFDP1,TTK		25	12.0132		diethylnitrosamine		chemical toxicant	Inhibited	-2.228	0.00131	ATOSA,AURKB,CASP7,CDH1,CDKN1A,DAB2IP,DCLK1,F2R,HMOX1,HOMER2,HSD11B1,IL1B,IL1RAP,KRT19,LAMC2,MAP2K1,MT2A,PRKCA,SERPINB2,SMAD7,TGFB2,VASN	561 (21)	22	2.88273
VDR	-0.698	transcription regulator	Inhibited	-3.288	7.95e-14	AGT,ANLN,BUB1B,CCNB1,CCND3,CDC20,CDC45,CDH1,CDKN1A,CDT1,CENPA,CENPH,CHAF1A,CISH,CLIP1,CSF2,CYP27B1,DCTPP1,EZH2,FBXO32,FEN1,FGG,GATA3,H2AZ1,HMGN2,ID1,IER3,IGFBP3,IL18,INCENP,KIF11,KIF22,LBH,MAD2L1,NCAPD2,NDC1,NUSAP1,ODC1,PHEX,PLIN2,PPARG,PPARGC1B,PRC1,PTGS2,RAD51AP1,RELB,S100G,SLC25A10,SLC27A2,SOCS1,SPAG5,STAT4,TCF3,TERT,TGFB2,TK1,TMPRSS2,TPX2,UCP2,VDR	808 (22)	60	13.0996		USP18	0.397	peptidase	Inhibited	-2.228	0.00261	FPR1,IL1B,IL1R1,IRF7,ISG15,ISG20,OAS1,OASL,PLK2	441 (18)	9	2.58336
ceapin-A7		chemical reagent	Inhibited	-3.302	1.12e-07	BIRC3,CALR,CRELD1,DNAJB11,HERPUD1,HSP90B1,HSPA5,HYOU1,MANF,PDIA4,SEL1L		11	6.95078		S100A6	-0.303	transporter	Inhibited	-2.236	0.00199	CDH1,CXCL2,DHRS9,INHBA,STC1,TNFAIP3		6	2.70115
N6AMT1	-0.353	enzyme	Inhibited	-3.512	1.27e-08	ASPM,CD320,CENPF,CIT,CNN3,DAPK2,ENTREP3,ESPL1,FZD7,GINS1,HAUS4,HIRIP3,HMGA2,ILF3,KIF20A,LGR5,MKI67,NOD1,NOTCH1,ORC1,PLCE1,POLD1,POLE,PRSS23,PSRC1,SHISA2,SLC27A2,SP5,SPAG5,UNG,VDR,WDR90,ZBTB12		33	7.8962		UBAP1	0.1	other	Inhibited	-2.236	0.00655	IRF7,ISG15,ISG20,OAS1,OASL	371 (10)	5	2.18376
STX18	-0.029	transporter	Inhibited	-3.536	5.37e-12	ALYREF,ANLN,AREG,BUB1,CCN2,CDC20,DPYSL3,EPB41L2,EZH2,IGFBP4,ILF3,KIF15,KIF20B,LAMC2,LMNB1,MCM5,NCK2,NT5C,PDE4B,POLD1,POLR2J,RBL1,RFC5,SERPINE1,SMAD3,SUV39H1,TBCD,TGFB1,TGFBI,TNC,TOP2A,TPX2		32	11.27		zeaxanthin dipalmitate		chemical - endogenous non-mammalian	Inhibited	-2.294	3.03e-07	AGTPBP1,AKAP12,BCL3,BCL6,CCDC85C,CCN1,CISH,CLDN2,FBLN1,GADD45B,HAVCR2,HES1,LIF,LOXL4,NES,PTCH1,SBNO2,SDC4,SMURF2,TEAD3,TGM2,ZFP36,ZFP36L1	268 (7)	23	6.51856
YAP1	0.124	transcription regulator	Inhibited	-3.538	1.07e-26	ABCG2,ANGPTL4,ANLN,AREG,ARHGEF6,ASNS,ATAD2,AURKB,BIRC5,BMP4,BRI3,CASP4,CCDC80,CCL5,CCN2,CCN5,CCNA2,CCNB1,CCNF,CD109,CDC20,CDCA5,CDH1,CDH2,CDK1,CDK4,CDKN1A,CGB3 (includes others),CIT,CKLF,CLDN4,COL6A1,CSF2,DAB2,DTYMK,E2F1,E2F7,F13A1,FBXO32,FMOD,FOXM1,FOXP4,GINS1,GREB1,H2AX,HBEGF,HMGN2,HMMR,HMOX1,ID1,IFIT1,IFIT2,IGFBP4,INF2,INHBA,ISG20,ITGA1,JAG2,JAK1,KIF23,KIF4A,KLF5,LBR,LGR5,LMNA,LMNB1,LOX,MAML3,…	821 (20)	124	25.9706		DNMT3B	-0.456	enzyme	Inhibited	-2.306	8.49e-05	ABCD1,ADORA1,BATF3,CDH1,CDKN1A,CYP1B1,HSPA5,ID1,IL1B,KDR,MAPRE3,NFATC2,PLEKHA6,PNPLA3,POU5F1,PPM1J,PPP1R14C,PTN,RCAN1,SERPINB9,SMAD7,TIMP3	612 (24)	22	4.07109
VEGF (family)		group	Inhibited	-3.548	2.37e-33	ABCB1,ACKR3,ADGRF5,AGFG2,AKAP12,ALOX5AP,ANGPTL2,ANGPTL4,APLN,ARHGAP22,ASNS,AURKA,AURKB,BIRC5,BMAL1,BMP2K,BUB1,BUB1B,CCNE2,CCNF,CDC20,CDC25A,CDC25B,CDC25C,CDC45,CDH1,CDK1,CENPF,CLCF1,CSF2,DBF4,DDX11,DNAJB9,DTYMK,EPHA4,FANCG,FKBP5,FOSL1,FOXM1,GASK1B,GEM,GJB2,GMNN,GUCY1B1,HBEGF,HELLS,HERPUD1,HID1,HMMR,HMOX1,HTR7,ID1,IGFBP3,IGFBP4,IL11,IL15RA,IL18,IL1R1,INHBA,INHBB,IRF1,ISG20,ITGB8,KDR,KIF11,KIF15,KI…	863 (24)	124	32.6253		AHCY	0.031	enzyme	Inhibited	-2.309	5.33e-08	BMP6,CD34,CSF2,DAB2,DKK1,DKK3,FGF5,GATA6,GJA1,KDR,MAP2K6,MMP24,NES,PLAU,PLXNA2,POU5F1,TIAM1		17	7.27327
E2F1	-0.984	transcription regulator	Inhibited	-3.567	1.05e-32	ABCB1,ABCG2,ACSL5,ADRB2,ATAD2,AURKA,AURKB,BCS1L,BID,BIRC5,BMP4,CALR,CCNA1,CCNA2,CCNB1,CCNB2,CCND3,CCNE2,CCNF,CD9,CDC20,CDC25A,CDC25B,CDC45,CDCA4,CDH1,CDH2,CDK1,CDK4,CDKN1A,CDKN2D,CENPU,CRABP2,CRADD,CTNNBIP1,CYP27B1,DBF4,DDX11,DLGAP5,DNMT1,DUSP1,DUSP10,DUT,E2F1,E2F2,E2F8,EZH2,FANCD2,FBXO5,FEN1,FHL1,FOXM1,FOXO1,GINS1,GMNN,H4C8,HELLS,HMGB2,HMGN2,HSP90B1,ITGA1,JAG2,JMY,KDR,KIF23,MAD2L1,MAD2L2,MCM10,M…	583 (13)	128	31.9788		LAS1L	-0.16	other	Inhibited	-2.309	2.26e-05	ALDH3B1,ANGPTL4,CDKN1A,CEMIP,CHST6,INPP4B,LOXL4,MXD4,SLC1A3,SUSD2,TP53I3,ZMAT3		12	4.64589
H2AZ1	-0.671	other	Inhibited	-3.638	7.92e-18	AGPAT2,AURKB,BIRC5,CCNA1,CDCA5,CDCA8,CDKN1A,CEP55,CKAP2L,DLGAP5,E2F2,E2F8,FOXM1,GINS2,MCM2,MCM7,MKI67,MYBL2,NUP62,PLK1,PPARG,SPC25,TACC3,TOMM40,TOP2A,TPX2,TROAP	274 (7)	27	17.1013		GRIN3A		ion channel	Inhibited	-2.309	0.00737	ADAM19,ARC,CAMK1D,CPNE5,DYNLT3,FAT3,FAT4,NCAM2,PDE4B,PTGS2,RNF152,VLDLR	247 (10)	12	2.13253
E2F2	-1.025	transcription regulator	Inhibited	-3.654	9.85e-18	BIRC5,CCNA2,CCNB1,CCNB2,CCND3,CDC25A,CDC45,CDCA2,CDCA4,CDK1,CDKN1A,CDKN2D,E2F1,EZH2,FBXO5,FOXM1,ID1,JMY,MCM10,MCM2,MCM3,MCM4,MCM5,MCM6,MCM7,MT1G,MYBL2,ORC1,PCNA,POLA1,RBL1,RRM2,SERPINE1,TERT	675 (18)	34	17.0066		APOE		transporter	Inhibited	-2.314	1.7e-11	ANGPTL4,ANXA11,ATXN1,BCL3,BDH1,CCN1,CCN2,CEBPB,CLN8,COL18A1,CSF1,CTSD,CXCL16,DAGLA,F2R,F2RL1,FKBP4,GATA3,HMOX1,HSD11B1,HSP90B1,HSPA5,IGFBP6,IL1B,IL4R,IL6R,JAK1,KLF4,LIMS2,LIPG,LTBP1,NCF2,NMNAT2,OLR1,PLAU,PLPP3,PPARGC1B,PTGS2,PTX3,RCAN1,RELN,RUNX2,SDC4,SEMA6B,SERPINE1,SLC16A1,STAT4,TCIRG1,TIAM1,TIFA,TLR2,TNIP1,UCP2	597 (18)	53	10.7696
LIN9	-0.502	other	Inhibited	-3.82	4.47e-13	AURKA,BIRC5,BUB1,BUB1B,CCNA2,CCNB1,CDK1,CDKN1A,CENPE,CEP55,DLGAP5,MYBL2,PLK1,TMPO,UBE2C		15	12.3497		FKBP10	-0.021	enzyme	Inhibited	-2.324	1.02e-07	APLN,BCL3,C1QTNF1,COL15A1,COL18A1,CRISPLD2,INHBA,MMP12,MMP13,NGF,PLOD2,PTGS2,SERPINE1,SNAI1,TNFSF15		15	6.9914
HGF		growth factor	Inhibited	-3.964	5.99e-31	ABCG2,ACKR3,ADGRF5,AKAP12,ANGPTL2,ANGPTL4,ASNS,AURKA,AURKB,BIRC3,BIRC5,BMAL1,BMP2K,BUB1,BUB1B,CCL5,CCN2,CCNE2,CCNF,CDC20,CDC25A,CDC25B,CDC25C,CDC45,CDH1,CDK1,CDK4,CDKN1A,CENPF,CLCF1,CSF2,DBF4,DDX11,DTYMK,DUSP1,ELF3,EPHA4,FANCG,FEN1,FKBP5,FOSL1,FOXM1,GEM,GMNN,GUCY1B1,HBEGF,HELLS,HK1,HLX,HMMR,HMOX1,HTR7,ID1,IER3,IGFBP3,IGFBP4,IL11,IL15RA,INHBA,ISG20,ITGB8,KIF11,KIF15,KIF20B,KIF22,KIF2C,LAMC2,MAD2L1…	844 (22)	118	30.2226		HELLS	-0.32	enzyme	Inhibited	-2.333	0.00324	BHLHE40,CCNA2,CHAC1,PHF10,RUNX3,SDC4,SLC3A2,SLC6A9,SLC7A5		9	2.48945
CASR		G-protein coupled receptor	Inhibited	-4.155	3.1e-19	ABCC2,ANLN,BIRC5,BUB1B,CCNB1,CCND3,CDC20,CDC45,CDH1,CDT1,CENPA,CENPH,CHAF1A,CISH,CLIP1,DCTPP1,EZH2,FEN1,GATA3,H2AZ1,HMGN2,ID1,IER3,IGFBP3,INCENP,KIF11,KIF22,LBH,MAD2L1,NCAPD2,NDC1,NUSAP1,ODC1,PPARG,PRC1,PTGS2,PTHLH,RAD51AP1,SPAG5,TGFB2,TK1,TPX2,TYMS,UCP2,VDR	742 (24)	45	18.5086		TNKS1BP1	0.07	other	Inhibited	-2.335	1.82e-06	CCN2,CRLF2,CSF1,GLI2,IL6R,MDK,PREX1,PTK2B,SEMA3B,SEMA3G,SEMA6B,SHANK2,VSIR		13	5.73993
PTGER2		G-protein coupled receptor	Inhibited	-4.252	5.13e-18	AREG,ASPM,AURKA,BUB1B,CCL5,CCNA2,CCNB2,CDH1,CENPE,CENPF,CEP55,CKAP2L,DEPDC1,H2AX,IL1R2,ITGAL,KIF11,KIF15,KIF18B,KIF20A,KIF22,KIF2C,MASTL,MELK,MKI67,NEK2,NUF2,NUSAP1,PBK,PIM1,PLK1,PRC1,PTGS2,SERPINE1,SPAG5,THBS1,TPX2,TROAP,TTK	744 (20)	39	17.2899		LY294002		chemical drug	Inhibited	-2.34	1.76e-19	ABCG2,ACKR3,ADRB2,ALOX5AP,AQP3,BCL6,BHLHE40,BIRC3,CCN1,CCN2,CCNA2,CD83,CDH1,CDK5R1,CDKN1A,CEBPB,CSF2,CXCL16,CXCL2,DUSP1,DUSP4,EGR2,F2R,FLRT2,FLT1,FOSL1,FOXC1,FOXO1,FRK,GEM,GJA1,HAS2,HAVCR2,HES1,HK1,HMOX1,HSD17B6,HSPA5,IL1B,INHA,INHBB,INPP4B,IRS2,ISG20,ITGBL1,JUP,KLF10,KLF7,LAMC2,LIF,MAP3K8,MEF2A,MITF,MMP13,MT2A,MXD1,P2RY6,PDE4B,PIM1,PLAU,PLK2,PLPP3,PMAIP1,POU5F1,PTGS2,PTN,PTPRJ,PTX3,REN,RGS2,RUNX…	546 (17)	84	18.7545
TNFRSF9	-0.276	transmembrane receptor	Inhibited	-4.359	1.47e-06	BIRC5,BLM,CCNA2,CDC25C,CDC45,CDK4,CDT1,E2F1,FEN1,GINS1,MCM2,MCM4,MCM5,MCM6,MCM7,PCNA,PKMYT1,POLE2,RFC2	181 (6)	19	5.83268		ETV5	-0.018	transcription regulator	Inhibited	-2.345	0.000725	ALCAM,CDH1,CDKN1A,CLDN7,CLIC5,DPYSL2,GCH1,IRF7,KRT13,KRT19,NCAM2,NRCAM,TIMP3,TINAGL1,TNFRSF1B	216 (9)	15	3.13966
E2F3	-0.179	transcription regulator	Inhibited	-4.413	2.38e-22	BIRC5,CA12,CCNA1,CCNA2,CCNB1,CCNB2,CCND3,CD9,CDC25A,CDC45,CDCA3,CDCA4,CDK1,CDKN1A,CTNND1,DEK,E2F1,E2F2,ELF3,EZH2,FBXO5,HMGB2,INHBA,LAMA4,LBR,MAD2L1,MCM10,MCM2,MCM3,MCM4,MCM5,MCM6,MCM7,mir-25 (includes others),MT1G,MT1H,MT1X,MYBL2,NCAPG2,NEAT1,ORC1,PCLAF,PCNA,PLK1,POLA1,PRC1,RALGPS2,RBL1,RRM2,SERPINE1,STAG3,TENT5A,TERT,THBS1,TK1,TMPO,TP73,TPX2,UBE2C	556 (15)	59	21.6234		BANF1	-0.157	other	Inhibited	-2.345	0.00645	IL7R,IRF7,ISG15,ISG20,JAK1,OAS1,OASL,PTX3,SHB		9	2.19044
ERBB2	-0.32	kinase	Inhibited	-4.457	1.86e-34	ABCG2,ACKR3,ADAM12,AKAP12,ANGPTL2,ANGPTL4,AREG,ASPM,ATP6V1A,AURKA,BCAT2,BIRC3,BIRC5,BUB1,BUB1B,CAPN15,CAVIN3,CCDC80,CCL5,CCN2,CCN5,CCNA2,CCNB1,CCNB2,CCND3,CCNE2,CD34,CD82,CD9,CDC20,CDC25A,CDC25B,CDC25C,CDC45,CDCA2,CDCA3,CDCA4,CDCA5,CDCA8,CDH1,CDH2,CDH3,CDK1,CDKN1A,CDON,CDT1,CENPA,CENPE,CENPF,CGB3 (includes others),CLDN4,COL6A1,CPM,CRADD,CSF2,DGKA,DUSP18,E2F1,E2F2,E2F7,E2F8,EIF4EBP1,ELF3,EREG,ESPL…	771 (21)	197	33.7305		dactolisib		chemical drug	Inhibited	-2.353	0.00109	ALDH3A2,CDH1,CDKN1A,HK1,PLOD2,SDC2,SNAI1,STC1,TGFA,VLDLR	525 (22)	10	2.96257
E2F (family)		group	Inhibited	-4.468	2.88e-19	CCNA1,CCNA2,CCNB1,CDC25A,CDC25C,CDC45,CDK1,CYP27B1,DBF4,DDX11,DNMT1,E2F1,E2F2,E2F8,FANCD2,GAS2L1,GINS2,GMNN,LIG1,MAD2L1,MCM10,MCM2,MCM3,MCM4,MCM5,MCM6,MTHFD1,MYBL2,NUSAP1,OIP5,ORC1,PCNA,POLA1,RAET1E,RBL1,RPS16,RRM2,SERPINE1,STMN1,TCF3,TPX2,TTK,TYMS,UBE2C	670 (17)	44	18.5406		AIM2	-0.485	other	Inhibited	-2.363	0.00708	CSF1,IL1B,ITGB2,TNFAIP3,TNFRSF1B,VSIR	464 (15)	6	2.14997
PCLAF	-0.712	other	Inhibited	-4.475	9.04e-22	AURKA,BUB1,BUB1B,CCNA2,CCNB1,CCNB2,CDC20,CDC25C,CDK1,CDKN1A,CENPE,E2F1,ESPL1,FOXM1,KIF4A,MAD2L1,NEK2,ORC1,PKMYT1,PLK1,TGFB2,TOP2A,TTK,UBE2C	445 (11)	24	21.0438		DDX5	0.042	enzyme	Inhibited	-2.382	0.00017	BMP6,CDKN1A,CSF2,CXCL2,DUSP1,ENC1,FOSL1,HMOX1,IL13RA2,IL1B,ITGB2,PIK3CG,S100A4,SMAD7,STAT4,TLR2,TNFSF15	565 (19)	17	3.76955
MYCN		transcription regulator	Inhibited	-4.483	8.88e-08	ABCB1,ABCD3,ABCG2,ADAM12,APBB1,BASP1,BID,BIRC5,CAD,CCN2,CDKL5,CDKN1A,CIITA,COL8A1,DKK3,DPYSL3,DUSP1,E2F1,E2F2,EEF1D,EIF5A,EZH2,FAU,FBXO32,FBXO36,INHBA,LPAR1,MITF,NME1,ODC1,PDIA4,POLR2L,RFC3,RPL13,RPL13A,RPL18A,RPL35,RPLP1,RPLP2,RPS15,RPS16,RPS19,RPS2,RUSC2,SERPINE1,SLC16A1,SLC16A7,SYT1,TERT,TGM2,TMPRSS2,TRAP1,WDR5,XRCC3	779 (23)	54	7.05159		miR-7a-5p (and other miRNAs w/seed GGAAGAC)		mature microRNA	Inhibited	-2.406	0.0104	CDH1,IRS2,KLF4,SLC3A2,SNAI1,SYNE1		6	1.98297
AREG	-1.127	growth factor	Inhibited	-4.499	4.26e-18	AREG,ARHGAP11A,AURKB,BIRC5,C3,CCNA2,CCNB1,CCNB2,CCNF,CDC20,CDC45,CDCA8,CDKN1A,CENPA,CENPF,ELF3,EREG,FOXM1,HAS2,HJURP,HSPA5,IFIT2,IFIT3,IQGAP3,ITGB8,JAK1,KIF14,KIF20A,MITF,MKI67,MYBL2,PLAU,PLK1,PRC1,PTAFR,PTGS2,RRM2,TOP2A	788 (21)	38	17.3706		FLCN	0.373	other	Inhibited	-2.413	0.000186	ABCG2,ACKR3,ALDH3B1,BHLHE40,CEMIP2,CKB,CTSZ,HMOX1,HPS1,KLF4,PHOSPHO1,PODXL,PPARGC1B,SEMA5A,SERPINE1,SLC2A1,TACC2	337 (8)	17	3.73049
CD3E		transmembrane receptor	Inhibited	-4.548	8.2e-08	BLM,CCNA2,CDC25C,CDC45,CDK4,CDT1,CSF2,E2F1,FEN1,GINS1,MAP3K8,MCM2,MCM4,MCM5,MCM6,MCM7,PCNA,PIK3CG,PKMYT1,POLE2,PTGS2,RFC2,SOCS1,SPHK1	624 (19)	24	7.08619		Go6983		chemical drug	Inhibited	-2.425	0.00017	CCN2,FLT1,PRKCA,PTGS2,SNAI1,TRAF1	494 (20)	6	3.76955
TOR1AIP1	0.153	other	Inhibited	-4.69	4.12e-15	BUB1B,CCNB2,CCND3,CDC20,CDCA3,CDK1,CENPF,DLGAP5,E2F2,FAM83D,GINS2,HJURP,KIF18B,KIF4A,NCAPG,PBK,PCLAF,PLK1,RRM2,TOP2A,TPX2,TROAP		22	14.3851		FDX1	0.198	transporter	Inhibited	-2.425	0.00285	DUSP1,HSPA5,ID1,PIM1,SAT1,SLC3A2		6	2.54516
MITF	1.058	transcription regulator	Inhibited	-4.775	7.38e-18	ALDH16A1,AP1S2,AURKB,CCNB1,CCNF,CDC25B,CDCA3,CDCA8,CDH2,CDKN1A,CDT1,CENPF,CENPH,CENPM,CEP55,CHAF1A,CHTF18,ESPL1,FANCA,FANCG,FBXO32,FGD4,FMOD,GREB1,GYG2,HAUS8,HPS3,IL6R,IVNS1ABP,KIF20A,KIF4A,KIFC1,LIG1,MCM2,MCM4,MCM5,MCM6,MITF,NCAPD2,NCAPD3,NPM3,NUF2,ORC6,PIF1,PLK1,POLD1,POLE2,PSMC3IP,RECQL4,RFC5,SEMA3C,SERPINE1,SPAG5,SPC24,SPC25,ST3GAL6,TACC3,TERT,TPX2,UBE2C,UBL3,XRCC3,ZNF114	449 (7)	63	17.1319		NEIL2	0.137	enzyme	Inhibited	-2.433	3.51e-06	BCL6,C3,CEBPB,CSF1,IL1B,IL1R1,IL1RAP,IL6R,ITGB2,LTB,PTGS2,RIPK2,TLR1,TLR2,TLR6	510 (12)	15	5.45469
EP400	-0.178	other	Inhibited	-4.786	2.16e-27	AGPAT2,CCNA2,CCNF,CDC20,CDC25A,CDCA3,CDKN1A,CENPF,E2F1,E2F2,E2F7,E2F8,FBXO5,FOXM1,H2AZ1,INCENP,MAPK12,MCM3,MCM4,MYBL2,NCAPG2,NEK2,PCNA,PLK1,PPARG,PSRC1,RASSF1,RBL1,SKA1,SKP2,UHRF1	308 (7)	31	26.6655		ID1	-0.756	transcription regulator	Inhibited	-2.44	0.00186	BATF3,CCN2,CCNA1,CDH1,CDKN1A,DCLK1,GATA3,ID1,IL7R,MMP13,POU5F1,RUNX2,SNAI1,STAT4,TERT	576 (22)	15	2.73049
aflatoxin B1		chemical - endogenous non-mammalian	Inhibited	-4.96	3.89e-29	ASF1B,ASPM,ATF5,AURKB,BUB1,CCN5,CCNA2,CCNE2,CD320,CDCA2,CDK1,CDKN1A,CENPA,CENPE,CENPF,CEP55,CLIC5,DDIT4L,DLGAP5,DMBT1,E2F1,ESPL1,FAM83D,FANCD2,FBXO5,GJA1,GSR,GTSE1,HMMR,ID1,IGSF1,INCENP,INHBA,IQGAP3,KIF11,KIF15,KIF20A,KIF23,KIFC1,KIFC3,KLF5,KNL1,LAMC2,MAD2L1,MCM3,MCM5,MCM6,MELK,MGAT3,MMP12,MND1,MYBL2,NCAPH,NCF2,NCK2,NDC80,NPDC1,NQO1,NRCAM,NUF2,NUSAP1,PBK,PCLAF,PLK1,POLD2,PRC1,RBL1,RCN1,S100G,SEMA…		84	28.4101		GATA2-AS1		other	Inhibited	-2.449	2.53e-05	BMP6,FLT1,FOXO1,IL1B,ITGB4,KDR,RGS2,ROR1,VWF		9	4.59688
TBX2		transcription regulator	Inhibited	-5.088	3.68e-22	ANLN,ASF1B,ATF5,AURKA,AURKB,BUB1,CALB2,CCNA2,CCNB1,CDCA3,CDCA5,CDH1,CDK1,CDKN1A,CDT1,DNMT1,E2F1,E2F7,E2F8,EZH2,FOXM1,HELLS,LIG1,MAD2L1,MCM2,MCM4,MCM5,MCM6,MCM7,MXD3,NCAPD2,NCAPG2,PARD6A,PKMYT1,PLK1,PRC1,RBL1,TGFB2	605 (15)	38	21.4342		Sch-23390		chemical drug	Inhibited	-2.449	0.000909	DNAJB5,EGR2,FOSL1,HMOX1,HSPA5,HSPB1,HSPB8,MANF	523 (25)	8	3.04144
FOXM1	-0.77	transcription regulator	Inhibited	-5.114	4.75e-22	ASPM,AURKA,AURKB,BIRC5,BUB1B,CCL5,CCNA1,CCNA2,CCNB1,CCNB2,CCNE2,CCNF,CDC20,CDC25A,CDC25B,CDC25C,CDCA2,CDCA3,CDCA8,CDH1,CDH2,CDK1,CDKN1A,CDKN2D,CENPA,CENPE,CENPF,CTNNAL1,EZH2,FOXM1,FOXO1,FZD1,GATA3,GTSE1,HMOX1,KDR,KIF20A,KIF23,KIF2C,LAMA4,LOX,MAD2L1,MKI67,NEK2,NUF2,PCNA,PLK1,PLK4,PRC1,PTCH1,RRM2,SKP2,STING1,STMN1,TGFBR2,TOP2A,VEGFB	718 (20)	57	21.3233		ALDH1A2		enzyme	Inhibited	-2.449	0.00337	ABCG2,CCN1,CCN2,CSF1,IGFBP4,TIMP3	258 (7)	6	2.47237
CSF2	-2.053	cytokine	Inhibited	-5.552	2.59e-32	ADGRE5,ADORA2B,ALOX5AP,ANLN,ARRB1,AURKA,BATF3,BID,BIRC3,BIRC5,BUB1,BUB1B,C3,CARD16,CARD6,CCNA2,CCNB1,CCND3,CCNF,CDC20,CDCA2,CDCA3,CDCA5,CDCA8,CDH1,CDK1,CDKN1A,CEACAM1,CENPE,CENPH,CHAF1A,CHTF18,CIITA,CISH,CLCF1,COL8A1,CSF2,CSF2RA,DSCC1,E2F7,E2F8,ERCC6L,EXO1,F2R,F2RL1,FANCA,FBXO5,FOSL1,FOXM1,GADD45GIP1,GCH1,HAS2,HAUS8,HBEGF,HJURP,HMOX1,IER3,IL1R1,ILF3,INHBA,ITGB3,KCTD11,KIF11,LTB,LY96,MAEA,MCM3,MCM…	797 (19)	123	31.5867		miR-30c-5p (and other miRNAs w/seed GUAAACA)		mature microRNA	Inhibited	-2.45	0.0326	BCL6,CCN2,HES1,IRS2,LIF,LOXL4,MLLT11,NPPB,PDGFB,PLOD2,RPS6KA2,RUNX2,SH2B3,TGFBR2		14	1.48678
RABL6	-0.847	other	Inhibited	-5.947	8.03e-34	ABAT,AURKB,BUB1,BUB1B,CCNA2,CCNB1,CCNE2,CDC25A,CDC25C,CENPF,DUT,EZH2,FEN1,FRMD4A,H2AX,HBEGF,HMMR,HMOX1,KIF23,MAD2L1,MCM10,MCM2,MCM5,MCM7,MELK,NCAPG,NDC80,NEK2,PBK,PLK1,POLA1,POLD1,POLE2,PRC1,PRIM1,RAD54B,RFC3,SEL1L,TMEM97,TOP2A,TPX2,TTK,UBE2C	538 (9)	43	33.0953		miR-125b-5p (and other miRNAs w/seed CCCUGAG)		mature microRNA	Inhibited	-2.458	8.87e-06	ACSS1,APLN,CASP7,CCNA2,GPR160,HMOX1,ID1,IL1B,IL6R,JARID2,KRT19,MAP2K1,PCDHB10,PERP,SCNN1A,SH2B3,VSIR,ZNF385A	496 (13)	18	5.05208
CEBPB	-0.056	transcription regulator	Inhibited	-6.063	2.38e-38	ABCB1,ADM,AGT,ALOX5AP,APLN,ASF1B,ASNS,ATAD2,AURKA,AURKB,BASP1,BIRC5,BUB1B,C3,CCL5,CCNA2,CCNB2,CDC20,CDC25A,CDC25B,CDC25C,CDC45,CDCA3,CDCA8,CDH3,CDK1,CDK4,CDKN1A,CDT1,CEBPD,CENPE,CENPM,CIT,CLPP,CP,CXCL16,CYP27B1,DAB2,DCTPP1,DDX39A,DEK,DEPDC1,DLGAP5,DNMT1,DSCC1,DUT,E2F1,E2F8,ESPL1,EZH2,FBXO32,FHL1,FHL2,FZD1,GINS1,GLIPR2,H2AX,HAS2,HELLS,HMGB2,HMMR,HSD11B1,ID1,IER3,IFIT2,IGFBP3,IGFBP4,INHBA,ITGAL,KIF…	827 (19)	146	37.6234		IKZF3		transcription regulator	Inhibited	-2.496	2.73e-05	ANOS1,BCL9L,CALHM5,CEMIP2,DEPP1,DKK1,GAS6-DT,IRF7,KLF4,SEMA5A,SIPA1L2,SPSB1,YPEL2		13	4.56384
MYC	-0.453	transcription regulator	Inhibited	-6.137	1.49e-32	ABCD3,ACSS1,ADM,AFF4,AKAP12,ANGPTL4,APOC1,ARHGAP11A,ARHGAP22,ARHGAP25,ASNS,ASPRV1,ATAD3A,ATAD3B,ATP5IF1,AURKB,BCAT2,BCL6,BIRC5,BMAL1,BMPER,BOP1,BUB1,BUB1B,CABLES1,CAD,CCL5,CCNA1,CCNA2,CCNB1,CCNB2,CCND3,CCNE2,CD9,CDC20,CDC25A,CDC25B,CDC25C,CDH1,CDH2,CDK1,CDK4,CDKN1A,CEBPD,CGB3 (includes others),CLPP,CLUH,CNFN,COL8A1,COX5B,COX6A1,CRABP2,CSPG4,CTDSPL,CTNNAL1,DBN1,DCTPP1,DDX11,DDX54,DEK,DEPDC1,DLGAP5…	723 (21)	230	31.8268		CDCA8	-0.504	other	Inhibited	-2.5	9.62e-07	BMAL1,CDC42EP1,CDH1,CYP1B1,HSPB1,ITGB2,ITGB8,MYO6,OCLN,PDE5A,PTPRE,SEL1L3,SOX4,SYT12,TGM2,WNT4		16	6.01682
TFEB	-0.458	transcription regulator	Inhibited	-6.473	1.76e-16	AREG,ATP6V0C,ATP6V1A,AURKA,BCL6,BUB1B,CCL5,CCN2,CCNA1,CCNB1,CCNB2,CCNE2,CDC25A,CDC45,CDH1,CDK1,CDKN2D,CDT1,CENPU,CHTF18,CLN3,CTSO,E2F8,EREG,EXO1,FAM111A,FBXO5,FOSL1,GINS1,GMNN,HMGA2,HMMR,HPS3,HPS5,IFI30,KIF23,LAPTM5,MCM10,MCM3,MCM4,MCM5,MCM7,MITF,MYBL2,NCAPG,NCAPG2,NDC1,NUF2,NUP62,ORC1,ORC6,PCNA,PKMYT1,PLAU,PLK4,POLD1,POLD2,POLE,POLE2,PPARG,PRIM1,PSMC3IP,RBBP8,RECQL4,RFC3,RRM2,SLC1A3,SMC4,SOCS1,S…	649 (12)	80	15.7545		ZNF750		transcription regulator	Inhibited	-2.51	0.000387	CTNNAL1,GBP2,IRF6,IRF7,ISG15,ISG20,LAMC2,OAS1,OASL,PMAIP1,RNASEL,TLR2	247 (7)	12	3.41229
CKAP2L	-0.774	other	Inhibited	-6.481	5.89e-39	AURKB,BIRC5,BUB1,CCNB1,CCNB2,CDC20,CDCA8,CDK1,CENPA,CENPE,CENPF,CENPH,CENPP,ERCC6L,ESPL1,FBXO5,KIF20A,KIF23,KIF2C,LMNB1,MAD2L1,NCAPD2,NCAPG,NCAPH,NDC1,NDC80,NEK2,NUF2,PLK1,PLK4,SGO2,SKA1,SPC24,SPC25,SPDL1,TMPO,TUBB4A,TUBB4B,TUBB6,TUBG1,UBE2C,ZWINT		42	38.2299		HDAC (family)		group	Inhibited	-2.528	3.76e-06	ARC,BCL6,CDKN1A,DKK3,FOSL1,GADD45B,GATA3,GLI2,IL1B,IL6R,IRX3,JUP,KLF10,KLF9,MGAT5B,MXD1,NDRG4,OSR1,PREX1,RGS10,SFRP1,TGFBR2,WNT4	560 (20)	23	5.42481
Eldr		other	Inhibited	-6.764	1.24e-50	ANLN,ASPM,AURKA,AURKB,BIRC5,BLM,BUB1,CCNA1,CCNA2,CCNB1,CDC25C,CDCA5,CDK1,CENPA,CENPF,CEP55,DEPDC1,DLGAP5,ESPL1,FAM83D,FOXM1,GTSE1,HJURP,HMMR,IQGAP3,KIF11,KIF14,KIF18B,KIF20A,KIF23,KIF2C,KIF4A,MKI67,MYBL2,NCAPG,NEIL3,NEK2,ORC1,PIF1,PLK1,PLK4,SPAG5,SPC25,TACC3,TICRR,TOP2A,TPX2,TTK,UBE2C,ZWINT		50	49.9066		TWF1	-0.1	kinase	Inhibited	-2.53	0.00261	CCNA2,CDH1,DEPP1,DUSP1,FEZ1,GIPR,JUP,PTCH1,TP53INP1,ULK1		10	2.58336
TBX3	-1.112	transcription regulator	Inhibited	-6.802	5.29e-47	AK5,ANLN,APBB1,ASPM,AURKA,AURKB,BIRC5,BMP4,BUB1,BUB1B,CAMK1D,CCNA2,CCNB1,CCNB2,CCNE2,CCNF,CDC20,CDC25B,CDC45,CDCA2,CDCA3,CDCA8,CDH1,CDK1,CDK15,CENPE,CEP55,DUSP10,E2F7,E2F8,ESPL1,F2R,FBXO5,FOSL1,FOXM1,GJA1,GLI3,H2AX,ID1,ITGB3,KIF11,KIF14,KIF15,KIF20A,KIF23,KIF2C,KIF4A,LBH,LPAR1,MAD2L1,MCM2,MCM3,MCM5,MCM7,MKI67,MYLK,NCAPH,NEK2,NUF2,ORC6,PBK,PCNA,PDE7B,PFKP,PLK1,PLK4,PLPP3,PRC1,PTGS1,RAD51AP1,RASGRP…		91	46.2765		memantine		chemical drug	Inhibited	-2.538	0.0466	ARC,ATP2B4,CACNB4,DGKZ,EPHA4,HSPA5,KIF21A,MYO18A,RGS9,SYT1		10	1.33161
PPARD	-0.134	ligand-dependent nuclear receptor	Inhibited	-7.911	3.68e-36	ACD,ACSL5,ADGRF1,ANGPTL4,AQP3,AURKB,BDH1,BIRC5,BLM,BUB1B,CCNA2,CCNB1,CCNB2,CDC20,CDC25B,CDC45,CDK1,CDK4,CDKN1A,CDT1,CENPF,CENPU,CENPX,CHTF18,COL8A1,DBF4,ESCO2,ESPL1,FABP3,FANCA,FANCD2,FANCE,FANCI,FBXO5,FHL1,FOXM1,GINS1,GLI3,GLIPR1,GMNN,H2AX,H2AZ1,HAUS5,HJURP,IGFBP3,INCENP,ITGB3,KIF20A,KRT15,LIG1,LIPG,LMNB1,MAD2L1,MAD2L2,MCM10,MCM2,MCM3,MCM4,MCM5,MCM6,MCM7,MIS18A,NCAPD2,NCAPD3,NCAPG,NCAPH,NCAPH2,N…	810 (22)	122	35.4342		mir-210		microRNA	Inhibited	-2.543	0.0217	ABCB9,CCN2,CDH1,DCBLD1,EEIG1,EHD2,EPB41L1,INHBB,KDR,TP53I11		10	1.66354
											VCAN	-0.403	other	Inhibited	-2.558	3.39e-06	ANGPTL4,C1S,C3,CD34,CDKN1A,CEBPB,CRISPLD2,FBLN5,FST,GUCY1B1,HAS2,IGFBP4,IL1B,INHBB,LGALS9,LOXL4,METRNL,OLFML2B,PLAU,RGS2,TGFA,TGFB3,WNT4	559 (18)	23	5.4698
											H89		chemical drug	Inhibited	-2.559	1.08e-07	BMP6,CCNA1,CD83,CDKN1A,CEBPB,CYP27B1,DUSP1,EGR2,GJA1,HMOX1,IL1B,ITPR3,MITF,MMP13,NFATC2,PLA2G4A,PLAU,PTGS2,REN,SAA1,SERPINE1,SH2D2A,TERT,TFPI2,TGFA,TNFAIP3,UCP2	475 (18)	27	6.96658
											26S PROTEASOME (complex)		complex	Inhibited	-2.567	9.79e-05	BCL3,BIRC3,CCNA2,CDKN1A,CTSD,FOSL1,FOXO1,GCH1,HSPB8,MMP12,PMAIP1,PRKCA,PTGS2,RUNX3,SNAI1,TGM2,TRAF4,UBE2H,ULBP2	487 (19)	19	4.00922
											IL1RN		cytokine	Inhibited	-2.578	7.28e-06	C3,CDKN1A,CHAC1,GJA1,HSD11B1,IGFBP4,IL1B,IRF7,ISG20,LGALS9,LIF,NGF,OAS1,OASL,PELI1,PMAIP1,PTGS2,RIPK2,SERPINE1,VEGFC	575 (17)	20	5.13787
											miR-29b-3p (and other miRNAs w/seed AGCACCA)		mature microRNA	Inhibited	-2.583	0.000129	ANGPTL4,AXIN2,CD276,CDH1,CEMIP,COL15A1,KLF4,LOXL4,PDGFB,PLOD2,SHROOM2,TGFB3,TGFBR2,TNFAIP3,ZFP36L1		15	3.88941
											TGFBR2	-0.685	kinase	Inhibited	-2.606	1.43e-21	ADORA2B,ALOX5AP,ANGPTL4,BCL3,BHLHE40,BMP5,BMP6,CCN2,CD83,CDH1,CDKN1A,CKB,CRISPLD2,CSF1,CSF2,DNAJC12,EGR2,EPOP,FAM25A,FGF5,FLT1,FPR1,FST,GADD45B,GJA1,GLI2,GPC1,HSD11B1,HSPB1,ID1,IL1B,IL1RAP,IRS2,ITPK1,JUP,KDR,KRT19,LBR,LRIG1,METRNL,MMP12,MMP13,MMP3,MXD1,NAB2,NFIB,NGF,OSTF1,PDGFB,PTCH1,PTGS2,PTHLH,RRAD,RUNX2,SERPINE1,SLC2A1,SLC7A5,SMAD7,SMURF2,SNAI1,STC2,SVEP1,SYNGR3,TGFB2,TGFB3,TGFBR2,TMEM158,TMPR…	577 (17)	73	20.8447
											YTHDF2	0.049	other	Inhibited	-2.615	2.35e-05	CDKN1A,FAT4,IL1B,IL6R,KLF4,NFIB,NLRP3,PRKCH,TNFRSF1B,ULK1	413 (13)	10	4.62893
											STAG2	-0.092	other	Inhibited	-2.642	0.00317	GBP2,IRF7,ISG15,ISG20,OAS1,OASL,SAMD9L	238 (7)	7	2.49894
											SL 327		chemical - protease inhibitor	Inhibited	-2.646	0.000247	ARC,ARMH4,ARRB2,CA12,HECW1,SYT12,TH		7	3.6073
											IKZF1		transcription regulator	Inhibited	-2.657	2.99e-09	ADAM19,ANOS1,BCL6,BCL9L,C1QTNF1,CALHM5,CD34,CDKN1A,CEMIP2,CISH,CSF1,CSF2,DEPP1,DKK1,DNAJC6,EPSTI1,FOXO1,GAS6-DT,GATA3,GPR68,HES1,IL7R,JUP,KLF4,NLRP3,P2RX4,PRDM1,RUNX2,RUNX3,SEMA5A,SHROOM3,SIPA1L2,SLC2A1,SPPL2A,SPSB1,ST3GAL6,UACA,VWF,YPEL2,ZDHHC9	521 (18)	40	8.52433
											SATB1	0.873	transcription regulator	Inhibited	-2.687	2.51e-06	CCN2,CDH1,CDKN1A,CEMIP2,CLEC2B,CSF2,CTSD,DUSP4,EPSTI1,GADD45B,GATA3,GLRX,HLA-DMB,IL4R,IL7R,IRF7,MEF2A,PRKCA,PRKCG,PTGS2,SIPA1L2,SLC27A2,TGFA,YPEL5	504 (16)	24	5.60033
											infliximab		biologic drug	Inhibited	-2.688	4.54e-05	ADAM19,CYP27B1,DUSP4,IL1B,INHBA,MAPK8,MMP12,MT1X,PTGS2,PTK2B,SLC27A2,SLC7A5,TNFSF15,TRAF1	494 (20)	14	4.34294
											ETV6-RUNX1		fusion gene/product	Inhibited	-2.721	1.46e-08	ABLIM1,ALOX5AP,ANO1,ARHGAP25,ARRB2,BCL3,CD83,CLIP1,CXXC5,FAM43A,GATA3,GCH1,GREB1,IRF7,IRX3,ISG15,ISG20,ITGAL,ITGB2,JAK1,JUND,KLC4,LTB,MAP2K1,MYLK,PAG1,PCDH18,PDE4B,PIM1,PMAIP1,RAC2,RGL1,RGS19,S100A4,SH2B3,SMAD7,STK17B,TACC2,TP53I3,ZMAT3		40	7.83565
											miR-199a-5p (and other miRNAs w/seed CCAGUGU)		mature microRNA	Inhibited	-2.77	1.46e-07	ACTG2,ALOX5AP,C3,CDH1,CDKN1A,ISG15,ITGB4,KLF4,LAMC2,NEDD9,PADI4,PDCD4,PTGS2,RND1,SAMD9L,TGFBR2,TMPRSS2	344 (7)	17	6.83565
											TCF7L1	0.446	transcription regulator	Inhibited	-2.789	0.0387	AXIN2,DAB2,DPP4,FGF5,GATA6,KLF4,PORCN,TFCP2L1,TNFRSF19		9	1.41229
											VIM	-0.261	other	Inhibited	-2.8	0.000248	ANGPTL4,CDH1,ITGB4,KRT19,LFNG,LMNB1,MFNG,PLAU,PTGS2	576 (24)	9	3.60555
											miR-34a-5p (and other miRNAs w/seed GGCAGUG)		mature microRNA	Inhibited	-2.805	9.2e-05	AXIN2,CASP7,CCN5,CDKN1A,GFRA1,HID1,KDM7A,KLF4,MAP2K1,POU5F1,PTCH1,PTPRE,ROR1,SAMD9L,SELPLG,SHISA2,SLC27A2,SLCO3A1,TP53INP1,TSPOAP1		20	4.03621
											HIBCH	0.009	enzyme	Inhibited	-2.828	0.00996	BCL3,CASP7,CEBPB,MAP3K8,PDK4,PLIN4,SLC27A2,TNFAIP3		8	2.00174
											RNF5	0.116	enzyme	Inhibited	-2.864	5.45e-07	BCL3,CCN2,CCNA2,CD22,CD276,CD34,COL15A1,FMN1,FOSL2,IL1B,IL1RAP,LIMCH1,LPAR1,NPPB,PLOD2,TLR2,TNFRSF11A,TNFRSF1B		18	6.2636
											RNF187	-0.113	enzyme	Inhibited	-2.866	6.65e-06	BHLHE40,CDKN1A,CYP1B1,DUSP4,HMOX1,ID1,ISG20,KLF4,PMAIP1,TP53I3,TP53INP1,ULK1,ZFP36,ZFP36L1,ZMAT3	484 (12)	15	5.17718
											ruxolitinib		chemical drug	Inhibited	-2.89	0.00182	BCL3,CISH,CTSD,CXCL14,DHRS9,IL1B,IL6R,ISG15,NLRP3,PFKFB3,PTGS2,SOCS2,STAT4	536 (18)	13	2.73993
											Go 6976		chemical drug	Inhibited	-2.97	0.00123	BMP6,CD83,CDKN1A,FLT1,HMOX1,NPPB,PRKCA,PTGS2,STC1,TRAF1	512 (20)	10	2.91009
											miR-16-5p (and other miRNAs w/seed AGCAGCA)		mature microRNA	Inhibited	-3.127	0.00933	CA12,CDC14A,CDH1,HMOX1,HSP90B1,JUP,MAP2K1,MLLT11,NPPB,PABIR3,PDCD4,PHLDB2,POU5F1,PTGS2,RNASEL,RNF144B,SKAP2,SMAD7,SNAI1,UCP2	374 (14)	20	2.03012
											SMARCA5	-0.076	transcription regulator	Inhibited	-3.138	2.71e-10	ALOX5AP,ATP2B4,BCL6,CDH1,CDKN1A,ENC1,GFRA1,HES1,IGFBP4,IL7R,IRF7,KLF7,LFNG,MPZL2,OSGIN1,PADI4,PLK2,PMAIP1,RNF19B,RPS6KA2,RRAD,SLC27A2,SYNGR1,TIFA,VWCE,ZMAT3	446 (12)	26	9.56703
											CDK19	-0.217	kinase	Inhibited	-3.179	4.94e-10	CDH1,CDKN1A,CTSD,CXCL2,FDXR,FGF5,FST,HMOX1,ITGB4,KLF17,KLF4,LIF,MXD1,MXD4,OSGIN1,PLK2,PODXL,POU5F1,RNF19B,SAT1,TFCP2L1,TGFA,TRAF4,ZFP36L1,ZMAT3	522 (17)	25	9.30627
											STEAP3	-0.424	transporter	Inhibited	-3.212	2.75e-07	ACER2,BMP6,CCN2,CD24,CEBPB,CYP1B1,FRMD5,LOX,NEDD9,NPPB,PLOD2,SHB,TGFB2,TGM2		14	6.56067
											RNASEH2B	0.011	other	Inhibited	-3.22	0.000427	CDKN1A,CSF1,EPSTI1,IL1B,IRF7,ISG15,ISG20,NLRP3,OAS1,PRKCH,PTGS2,SAMD9L,TLR6,TNFAIP3,ZMAT3		15	3.36957
											FOXA1	0.251	transcription regulator	Inhibited	-3.468	4.45e-14	ACKR3,ACTG2,AQP3,BHLHE40,CA12,CDH1,CDKN1A,CNN1,COL18A1,DUSP1,EDN2,FKBP4,FMN1,FOSL2,FOXC1,GBP2,GIPR,GREB1,HHIP,HK1,HMOX1,HNF4G,ISG20,KDM4B,KLF9,LAMC2,MLXIPL,NES,PFKFB3,PPP1R14C,RARA,SDC2,SDC4,SLC2A1,SPSB1,STC1,TGFB3,TH,TMPRSS2,TNFAIP3,UST,VLDLR,WNT7B,ZFP36	617 (20)	44	13.3516
											TREX1	-0.111	enzyme	Inhibited	-3.71	0.000499	AGT,CDKN1A,CSF1,EPSTI1,GSN,IL1B,IRF7,ISG15,ISG20,LGALS9,NEURL3,NLRP3,OAS1,OASL,PLA2G4A,PLPP3,PRKCH,SAMD9L,TLR6,TNFAIP3	308 (13)	20	3.3019
											GSTO1	0.145	enzyme	Inhibited	-3.873	1.27e-13	ACSL5,CD9,CHAC1,CTSD,DUSP4,DYNLT3,FUT8,IFITM10,LAMA5,NHERF1,OLFML3,PDE4B,PKIB,SAT1,SEL1L3,SLC2A1,SLFN5,SMAD9,SOX4,TGFA,TIAM1,ZFP36L1		22	12.8962
