# Supplementary material for: Anti-Neoplastic Activity of Estrogen Receptor Beta in Chemoresistant Triple-Negative Breast Cancer
Source: Cancers (Basel). 2025 Jun 25;17(13):2132. doi: 10.3390/cancers17132132 (PMC12249222; doi:10.3390/cancers17132132)
Supplement: Supplementary file 1 [file cancers-17-02132-s001.zip › cancers-3687988-supplementary/Supplemental Table S6.xlsx]

## Sheet: Sheet1
Supplemental Table S6. Ingenuity Pathway Analysis (IPA) and upstream regulator analysis of differentially expressed genes in D-R and P-R cells relative to parental controls under vehicle treatment conditions.
IPA Pathway_D-R vs Par							IPA Pathway_P-R vs Par							IPA Upstream regulator_D-R vs Par									IPA Upstream regulator_P-R vs Par
Ingenuity Canonical Pathways	-log(p-value)	Ratio	z-score	Molecules	#Genes		Ingenuity Canonical Pathways	-log(p-value)	Ratio	z-score	Molecules	#Genes		Upstream Regulator	Molecule Type	Predicted Activation State	Activation z-score	p-value of overlap	Target Molecules in Dataset	#Genes	-log(p-value)		Upstream Regulator	Molecule Type	Predicted Activation State	Activation z-score	p-value of overlap	Target Molecules in Dataset	#Genes	-log(p-value)
Generic Transcription Pathway	18.1	0.305	-5.262	CDK8,CREBBP,ESR2,ESRRA,HDAC4,HDAC9,KAT2A,MAML2,MED1,MED15,MED24,MED26,MED7,NOTCH1,NR1D1,NR2F1,NR3C2,PPARD,RARA,RARG,TBL1XR1,THRA,TRIM28,VDR,ZFP14,ZFP28,ZFP30,ZKSCAN7,ZNF101,ZNF112,ZNF12,ZNF138,ZNF141,ZNF155,ZNF189,ZNF19,ZNF202,ZNF205,ZNF213,ZNF221,ZNF223,ZNF224,ZNF225,ZNF226,ZNF230,ZNF234,ZNF235,ZNF248,ZNF250,ZNF253,ZNF300,ZNF302,ZNF324B,ZNF33A,ZNF34,ZNF37A,ZNF382,ZNF383,ZNF420,ZNF429,ZNF43,ZNF43…	131		Generic Transcription Pathway	15.8	0.366	-5.444	CDK8,ESRRA,HDAC1,HDAC11,HDAC5,HDAC7,HDAC9,HNF4G,MAML2,MED15,MED16,MED17,MED23,MED25,MED30,NOTCH1,NOTCH3,NR1D1,NR1H2,NR2F1,NR3C2,NR4A1,NR4A2,NR6A1,RARG,RXRA,RXRB,SNW1,TBL1XR1,THRB,TRIM28,VDR,ZFP14,ZFP69B,ZKSCAN1,ZKSCAN3,ZKSCAN4,ZKSCAN7,ZKSCAN8,ZNF101,ZNF112,ZNF114,ZNF12,ZNF124,ZNF136,ZNF14,ZNF155,ZNF184,ZNF197,ZNF202,ZNF205,ZNF213,ZNF221,ZNF222,ZNF223,ZNF224,ZNF225,ZNF226,ZNF227,ZNF234,ZNF235,ZNF2…	157		TNF	cytokine	Inhibited	-4.461	8.47e-44	A4GALT,ABCA1,ABCC1,ABCC3,ABCG2,ABTB2,ACACA,ACKR3,ACSL3,ADAM17,ADAMTS5,ADGRD1,ADM,AHR,AKAP12,AKR1B10,ALOX5AP,ALS2CL,ANGPT1,ANGPTL4,ANK3,APAF1,APBB1IP,APLN,APLP2,APOBEC3B,AQP3,ARC,ARHGAP22,ARHGAP23,ARHGDIB,ARHGEF10,ARHGEF4,ARHGEF6,ARRDC3,ASS1,ATF3,ATP2B1,ATP2B4,AURKC,AXIN1,B2M,BCL2,BCR,BCYRN1,BDNF,BIK,BIRC2,BIRC3,BIRC5,BLVRA,BMP4,BMPER,BST2,C15orf48,C1S,C3,C5,CA12,CARD6,CASP1,CAV1,CBL,CCDC15,CCL24,…	564	43.0721		dexamethasone	chemical drug	Inhibited	-2.493	1.2e-51	A4GALT,ABCC1,ABHD2,ACACA,ACADS,ACAT1,ACKR3,ACOT7,ACSL4,ACTA2,ACTC1,ADAM10,ADAM12,ADAM15,ADAMTS1,ADGRL1,ADHFE1,ADM,ADRA2C,AGPAT3,AHI1,AHR,AKAP12,AKAP6,AKR1C1,AKR1C3,AKT1,ALAS1,ALCAM,ALDH1A1,ALOX5AP,AMIGO2,ANGPT1,ANOS1,AP3S1,APLN,APOL6,AQP1,AREG,ARG2,ARHGAP17,ARHGAP24,ARHGDIA,ARHGEF19,ARRB1,ARRB2,ATF3,ATG12,ATG16L2,ATG4B,ATN1,ATP11A,ATP1A3,ATP1B1,ATP2B1,ATP2B4,ATP5MC2,AZU1,B2M,B3GNT5,BACE1,BAD,BATF…	788	50.9208
Neutrophil degranulation	5.59	0.218	-3.252	ADAM10,ALDOA,APAF1,APRT,ARHGAP45,ARSA,ASAH1,ATAD3B,ATP11B,ATP6V0C,B2M,BST2,C3,CD177,CD33,CDA,CEACAM1,CFD,CFP,CNN2,COPB1,COTL1,CRISPLD2,CST3,CTSB,CTSS,CXCL1,CYSTM1,DGAT1,DNAJC3,DOCK2,DOK3,DSP,EEF1A1,ENPP4,FABP5,FRMPD3,FTH1,FTL,FUCA1,GAA,GHDC,GM2A,GSDMD,HRNR,HSPA1A,HSPA1B,IDH1,ITGAV,JUP,LAIR1,LCN2,LPCAT1,LRG1,LYZ,MGAM,MOSPD2,NAPRT,NBEAL2,NHLRC3,OLR1,ORMDL3,OSCAR,OSTF1,PADI2,PGAM1,PLAU,PLD1,PLEKHO2,…	104		Serotonin Receptor Signaling	12.3	0.336	2.183	AANAT,ACAT1,ADCY6,ADCY7,ADCY9,ADRA1B,ADRA2C,ADRB1,AKT1,ARAF,ARRB1,ARRB2,BDNF,BST1,CACNA1H,CACNA2D1,CACNA2D3,CACNA2D4,CACNB3,CACNB4,CACNG4,CACNG6,CACNG7,CACNG8,CALM1,CALM2,CALM3,CAMK2D,CASP3,CAV1,CAV2,CCNE2,CD38,CDC42,CREB3L1,CREB3L3,CREB3L4,CREB5,CXCL8,EDN1,F13A1,FBP1,FOXO1,FOXO3,GNA11,GNA15,GNAI3,GNAL,GNAO1,GNB3,GNG10,GNG11,GNG12,GNG7,GPR37,H3C3,HMOX1,HRAS,HTR1D,HTR2C,HTR7,IL12A,IL1B,IL6,ITGB3,K…	158		lipopolysaccharide	chemical drug	Inhibited	-4.389	3.61e-30	AAMDC,ABCA1,ABCA3,ABCC1,ABCC3,ABCG1,ABCG2,ACACA,ACAD8,ACKR3,ADAM17,ADAMTS5,ADAP2,ADM,ADRM1,AEN,AFF3,AHR,AIM2,AK4,AKAP12,ALDOA,ALKBH5,ALOX12B,ALOX5AP,ALOXE3,ANGPTL2,ANGPTL4,ANKMY2,ANLN,AOX1,APAF1,APLN,APOBEC3B,APOBEC3F,APOBEC3G,APOC1,AQP3,ARC,ARFGAP3,ARRDC3,ASAP1,ASS1,ATF3,ATM,ATP2B1,ATP8B2,AZGP1,B2M,BATF3,BCL2,BCL7A,BDNF,BIRC2,BIRC3,BIRC5,BLZF1,BMP4,C3,C5,CACNA2D1,CARD6,CASP1,CAV1,CCDC17,CCDC88B,…	630	29.4425		IMMUNOGLOBULIN (complex)	complex	Activated	3.936	1.95e-30	ABCA7,ABHD6,ACACA,ACO1,ACO2,ACTA2,ADAM10,ADAMTS5,ADCY6,ADCY9,ADGRE1,ADGRE5,ADM,ADRA1B,AFAP1L2,AGER,AGPAT2,AHR,AKT1,ALDH1A1,ALDH1A3,ALS2CL,ANKRD50,AP2A1,APLN,APOBEC3A,APOC1,ARC,AREG,ATF3,ATG9A,ATM,AXL,B2M,BAD,BAIAP2,BATF,BATF3,BCL10,BCL2L1,BCL3,BDNF,BIN1,BIRC3,BIRC5,BMP2,BMP5,BSCL2,BST1,BST2,C1R,C3,CACNA2D3,CACNB4,CACNG8,CALM1,CAMK2D,CAMKK1,CAPG,CASP1,CASP3,CBL,CCL20,CCL5,CD274,CD276,CD33,CD34,CD3…	468	29.71
Cholesterol biosynthesis	5.42	0.519	-3.207	ACAT2,ARV1,CYP51A1,FDFT1,HMGCR,HMGCS1,HSD17B7,IDI1,IDI2,LSS,MSMO1,PLPP6,SC5D,SQLE	14		Cardiac Hypertrophy Signaling (Enhanced)	10.7	0.317	2.779	ACVR1B,ADCY6,ADCY7,ADCY9,ADRA1B,ADRA2C,ADRB1,AKT1,CACNA2D1,CACNA2D3,CACNA2D4,CACNB3,CACNB4,CACNG4,CACNG6,CACNG7,CACNG8,CALM1,CALM2,CALM3,CAMK2D,CXCL8,DIAPH2,DLG1,DVL1,DVL2,EDA,EDN1,EIF4E,ELK1,FGF11,FGF13,FGFR2,FGFR3,FGFR4,FGFRL1,FZD1,FZD2,FZD7,FZD8,GDPD1,GNA11,GNA15,GNAI3,GNB3,GNG10,GNG11,GNG12,GNG7,HAND1,HDAC1,HDAC11,HDAC5,HDAC7,HDAC9,HRAS,HSPB1,IGF1R,IKBKG,IL11RA,IL12A,IL13RA2,IL15RA,IL17D,IL17…	170		IL1B	cytokine	Inhibited	-3.553	5.56e-28	A4GALT,ABCC3,ABCG2,ADAM12,ADAMTS3,ADAMTS5,ADGRF1,ADM,AHR,ANGPT1,ANGPTL2,ANGPTL4,ARC,ASIC3,ASS1,ATF3,ATF5,B2M,BCL2,BCYRN1,BIRC2,BIRC3,BMF,BMP4,C19orf25,C3,C5,CA12,CAP2,CAV2,CCL24,CCL28,CCL5,CCN2,CCNF,CCNJ,CCRL2,CD24,CD40,CD74,CDH1,CDH2,CEBPA,CEMIP,CEMIP2,CFB,CHRFAM7A,CHST6,CIITA,CLDN1,CLDN12,CLIC5,CLU,COL1A1,COL1A2,CP,CRISPLD2,CSF1,CSF2,CSF3,CSRNP1,CTSB,CTSS,CXCL1,CXCL10,CXCL11,CXCL14,CXCL16,CXCL2…	328	27.2549		poly rI:rC-RNA	biologic drug	Activated	3.018	7.94e-27	ABCE1,ABI3BP,ACO2,ADAM10,AFAP1,AHR,AIMP1,ALYREF,ANP32A,APLN,APOBEC3A,APOBEC3B,APOBEC3C,APOL1,APOL3,APOL6,ARG2,ARHGAP17,ARHGAP40,ARID5A,ASB13,ATF3,ATG12,ATP5MG,ATP5PB,AXL,B2M,BATF3,BBC3,BCL3,BIK,BIRC2,BIRC3,BIRC5,BMP2,BRF1,BST2,BTC,BTN3A3,C1R,C3,CASP1,CASP7,CCL20,CCL26,CCL5,CD274,CD33,CD74,CDH2,CDK14,CDKN1A,CEACAM1,CEBPD,CENPE,CENPF,CFB,CIITA,CMPK1,CSF1,CSF3,CTSS,CXCL10,CXCL11,CXCL2,CXCL3,CXCL8,CY…	314	26.1002
Interleukin-10 signaling	4.77	0.4	-2.357	CCL5,CSF1,CSF2,CSF3,CXCL1,CXCL10,CXCL2,CXCL8,IL12A,IL1A,IL1B,IL1R1,IL6,JAK1,LIF,PTGS2,TIMP1,TNFRSF1B	18		GNRH Signaling	10.1	0.399	2.023	ADCY6,ADCY7,ADCY9,CACNA1H,CACNA2D1,CACNA2D3,CACNA2D4,CACNB3,CACNB4,CACNG4,CACNG6,CACNG7,CACNG8,CALM1,CALM2,CALM3,CAMK2D,CATSPER1,CATSPER2,CATSPER3,CDC42,CREB3L1,CREB3L3,CREB3L4,CREB5,EGR1,ELK1,FOS,GNA11,GNA15,GNAI3,GNB3,GNG10,GNG11,GNG12,GNG7,HRAS,ITPR1,ITPR2,ITPR3,LHB,MAP2K1,MAP2K3,MAP2K6,MAP3K11,MAP3K12,MAP3K13,MAP3K14,MAP3K9,MAPK11,MAPK14,MAPK3,MAPK7,MMP2,NFKB1,NFKB2,NRAS,PAK4,PAK6,PLCB1,PRKAC…	77		poly rI:rC-RNA	biologic drug	Inhibited	-3.936	2.35e-23	ABCA1,ABI3BP,ACSL3,ADAM10,AHR,AIM2,ALYREF,APLN,APOBEC3B,APOBEC3F,APOBEC3G,ARID5A,ATF3,ATP5MG,B2M,BATF3,BCL2,BIK,BIRC2,BIRC3,BIRC5,BRF1,BST2,BTC,C3,C4orf33,CASP1,CCL26,CCL5,CCND3,CCNG1,CD22,CD33,CD40,CD74,CDH1,CDH2,CDK14,CEACAM1,CFB,CIITA,CSF1,CSF2,CSF3,CTSS,CXCL1,CXCL10,CXCL11,CXCL2,CXCL3,CXCL8,CXCR4,CYC1,CYP1B1,CYP27B1,DDX60,DDX60L,DIO2,DUSP5,EBI3,EGR1,EHF,EIF5A,ELF3,ELMOD2,EPSTI1,ETFB,ETS1,FABP…	239	22.6289		ESR1	ligand-dependent nuclear receptor	Inhibited	-3.367	1.88e-24	AASS,ABCA3,ABCB9,ABHD2,ABLIM1,ACACA,ACKR3,ACTA2,ACTC1,ACVR1B,ADA,ADAMTS5,ADD3,ADORA1,AK1,AKT1,ALCAM,ALOX5AP,ANGPTL2,ANK3,ANLN,ANP32A,AP1G2,AQP1,AQP3,ARAF,AREG,ARHGAP18,ARHGEF11,ARID4A,ARL4D,ARRB1,ARRDC3,ASPM,ATF3,ATP11A,ATP1B1,ATP2B1,AZU1,BACE1,BCL2L1,BCR,BDNF,BIN1,BIRC3,BIRC5,BMAL1,BMP2,BRAP,BUB1B,C3,C5,CA12,CA2,CALD1,CALML4,CAMK1,CAP2,CAPN2,CAV1,CAV2,CBL,CCDC85B,CCL20,CCN3,CCN5,CCNG2,CD55,CD74,…	481	23.7258
Superpathway of Inositol Phosphate Compounds	4.66	0.241	2.236	CDIPT,DOT1L,DUSP2,DUSP5,DUSP6,DUSP9,EPHX2,EYA4,G6PC3,INPP5A,INPP5J,ITPKA,MDP1,MTMR4,MTMR8,MTMR9,NUDT15,NUDT3,NUDT4,PDXP,PGAM4,PGAM5,PIK3C2B,PIK3CA,PIK3CG,PIK3R3,PIP4K2B,PIP5KL1,PLCB1,PLCB4,PLCE1,PLCG2,PLCH1,PLPP6,PPFIA4,PPFIBP2,PPIP5K1,PPM1H,PPM1L,PPP1R12B,PPP1R14B,PPP1R14C,PPP2R2C,PPP2R3A,PPP4C,PTPN12,PTPN22,PTPN23,PTPN6,PTPRB,PTPRE,PTPRF,PTPRH,PTPRU,SIRPA,SOCS3,SSH1,SSH2	58		Ephrin Receptor Signaling	8.24	0.371	2.188	ACP1,ADAM10,AKT1,ANGPT1,ARPC4,ARPC5,AXIN1,BCAR1,CDC42,CFL2,CREB3L1,CREB3L3,CREB3L4,CREB5,DOK1,EFNA3,EFNA4,EFNB1,EGF,EPHA10,EPHA2,EPHA6,EPHB4,GNA11,GNA15,GNAI3,GNAL,GNAO1,GNAZ,GNB3,GNG10,GNG11,GNG12,GNG7,GRINA,HRAS,ITGA7,ITGA9,ITGAV,ITGB3,ITGB4,ITGB5,ITGB8,LIMK1,MAP2K1,MAP3K14,MAPK3,NCK2,NGEF,NRAS,PAK4,PAK6,PDGFB,PDGFC,PDGFD,PGF,PIK3CG,PTK2,PXN,RAC3,RALA,RAP1A,RAPGEF1,RASD2,RGS3,RRAS,RRAS2,SDC2,SH…	75		ESR1	ligand-dependent nuclear receptor	Inhibited	-2.117	1.42e-19	ABCA3,ABCB9,ABCC3,ABCG2,ABLIM1,ACACA,ACKR3,ADAM17,ADAMTS5,AK1,AKAP1,AKT1S1,ALOX5AP,ANGPTL2,ANK3,ANLN,AP2B1,AQP3,ARAF,ARID4A,ARRB1,ARRDC3,ASS1,ATF3,ATF5,ATP2B1,BCAS3,BCL2,BCR,BDNF,BIN1,BIRC3,BIRC5,BMP4,BRWD1,BYSL,C3,C5,CA12,CALD1,CAMK1,CAP2,CARD14,CAV1,CAV2,CBL,CCDC85B,CCN5,CCND3,CCNE1,CCNG1,CCNG2,CCPG1,CD74,CDH1,CDK6,CDKN3,CEBPA,CELSR2,CEMIP2,CENPL,CGN,CHEK1,CKB,CLDN1,CLDN2,CLDN4,CLN3,CLN8,CLTCL1…	354	18.8477		MAPK1	kinase	Inhibited	-2.852	1.54e-21	ACO1,ADAM12,AKAP12,ANTXR2,APOL6,ARC,ARG2,ATF3,ATP1B1,BDNF,BICRAL,BIRC5,BLZF1,BST2,BTN3A3,CAPN2,CAV1,CCDC80,CCDC82,CCL5,CD274,CDH2,CDKN1A,CFB,COX17,CPPED1,CRABP2,CRYL1,CTSW,CXCL11,CXCL8,DAB2,DEPTOR,DLX3,DSE,DUSP2,DXO,E2F1,EGR1,EGR2,EHD1,EMP1,ENDOD1,EVI5,EXOC2,FBXO32,FN1,FOS,FOSB,FOXO1,GATA3,GBP1,GFOD1,GLS,GMNN,GRAMD1B,GRB7,HERC5,HIC2,HLA-E,HMOX1,IFI16,IFI27,IFI44,IFI6,IFIH1,IFIT1,IFIT2,IFIT3,IFITM…	158	20.8125
Activation of gene expression by SREBF (SREBP)	4.62	0.405	-2.5	ACACA,ACACB,CREBBP,CYP51A1,ELOVL6,FDFT1,GPAM,HMGCR,HMGCS1,IDI1,LSS,MED1,NCOA2,NFYC,SC5D,SQLE,TBL1XR1	17		Interferon alpha/beta signaling	7.9	0.487	2.137	ABCE1,BST2,EGR1,GBP2,HLA-E,IFI27,IFI6,IFIT1,IFIT2,IFIT3,IFITM1,IFITM2,IFITM3,IRF1,IRF3,IRF5,IRF6,IRF7,ISG15,ISG20,JAK1,MX1,MX2,OAS1,OAS2,OAS3,OASL,PTPN6,RNASEL,RPS27A,RSAD2,SAMHD1,SOCS3,UBA52,UBC,USP18,XAF1	37		VEGF (family)	group	Activated	2.056	6.53e-19	ACKR3,ADAM10,ADAM15,ADGRF5,ADGRL2,AHR,AKAP12,ALOX5AP,ANGPTL2,ANGPTL4,APAF1,APLN,ARHGAP22,ARHGAP23,ATF3,BCL2,BIRC5,CASP1,CCDC15,CCNF,CD40,CD46,CDC6,CDH1,CDKN2C,CDKN3,CELSR1,CH25H,CHST7,CLCF1,CLDN1,CNN1,CSF2,CXCL1,CXCL10,CXCL11,CXCL2,CXCL8,CXCR4,DBF4,DIO2,DNAJB9,DPF3,DUSP5,DUSP6,EDA,EFNB2,EGR1,EHF,EMP1,ENTPD1,EPHA4,ETS1,FLNA,FLT1,FOS,FOSB,FOSL1,FRMD6,FST,GASK1B,GBA2,GEM,GJB2,GPRC5B,GTDC1,HBEGF,HERP…	152	18.1851		trichostatin A	chemical drug	Activated	4.705	1.21e-20	AANAT,ABCC1,ABCE1,ABHD5,ACOT7,ACOX2,ADAMTS1,ADAMTS5,ADGRE1,ADGRL2,AHR,AKAP12,AKR1B1,AMOT,ANGPT1,ANP32A,ARAF,ARC,AREG,ATG2A,ATP5ME,ATP6V0D2,ATP7A,AVIL,B2M,BAD,BAIAP2,BBC3,BCL2L1,BDNF,BID,BIK,BMP2,BMP5,BRD2,BRMS1,CA12,CAP2,CASP3,CCL20,CCL26,CD34,CDC42BPG,CDH2,CDKN1A,CDKN1C,CDKN2D,CEBPA,CENPM,CHEK1,CIITA,CLDN1,CLU,COL1A2,COL6A3,CPD,CRABP2,CRMP1,CTBP2,CTSA,CXCL10,CXCL2,CXCL3,CXCL8,CYP1A1,DAG1,DDX6,DE…	328	19.9172
Acute Phase Response Signaling	4.15	0.246	-2.197	C1S,C3,C4BPB,C5,CFB,CP,CRABP2,ECSIT,ELK1,FOS,FTL,HMOX1,IL1A,IL1B,IL1R1,IL1RAP,IL6,IL6ST,IRAK1,ITIH4,JAK2,MAP2K3,MAP2K6,MAP3K14,NOLC1,PIK3CA,PIK3CG,PIK3R3,RALA,RALB,SAA1,SAA2,SAA4,SERPINA3,SERPING1,SHC1,SOCS2,SOCS3,SOCS6,SOD2,SOS2,TAB1,TCF3,TCF4,TNFRSF11B,TNFRSF1B,TRAF6	47		Glutaminergic Receptor Signaling Pathway (Enhanced)	7.9	0.328	2.857	ADCY6,ADCY7,ADCY9,AKT1,BAD,BDNF,CACNA1H,CACNA2D1,CACNA2D3,CACNA2D4,CACNB3,CACNB4,CACNG4,CACNG6,CACNG7,CACNG8,CALM1,CALM2,CALM3,CAMK2D,CATSPER1,CATSPER2,CATSPER3,CREB3L1,CREB3L3,CREB3L4,CREB5,DGKD,DGKE,DGKG,DGKQ,DGKZ,EIF4E,GABBR1,GABRA3,GABRE,GLS,GNAI3,GNAL,GNAO1,GOT1,GPAA1,GRIK2,GRINA,HMOX1,IKBKG,ITPR1,ITPR2,ITPR3,MAPK11,MAPK14,MAPK3,MKNK1,NAPB,NFKB1,NFKB2,PDIA3,PIK3C2A,PIK3CG,PLA2G12A,PLA2G4A,PL…	107		INTERFERON ALPHA (family)	group	Inhibited	-3.613	6.3e-18	A4GALT,AIM2,ALDH1B1,ANKRD6,APOBEC3F,APOBEC3G,AQP3,ASCC2,ATF3,B2M,BCHE,BCL2,BCR,BMP4,BST2,C3,CASP1,CAV1,CCL3L3,CCL5,CCNA1,CCND3,CD38,CD40,CD81,CD8A,CDH1,CEACAM1,CELSR1,CH25H,CIITA,CLTCL1,COL15A1,COL1A1,COL1A2,CPD,CSF2,CTH,CTSS,CXCL1,CXCL10,CXCL11,CXCL2,CXCL3,CXCL8,CYP1B1,DOCK2,DUSP6,EIF4EBP1,ENTPD1,EPSTI1,FOS,GBP2,GBP5,GNA15,GPX7,HERC5,HERC6,HLA-F,HMOX1,HSPA1B,IFI16,IFI27,IFI44,IFIH1,IFIT1,IFIT2,I…	164	17.2007		TP73	transcription regulator	Activated	3.641	4.83e-20	ABCC1,ACTA2,ADA,ADAM10,AFAP1,AHI1,AIF1L,AQP3,ARL2,ARVCF,ATF3,ATG4C,ATM,AXL,B2M,BBC3,BCAR1,BDKRB2,BID,BIRC2,BIRC5,BLZF1,BMAL1,C3,CASP1,CASP3,CCN5,CCNG2,CD55,CDC25B,CDC42EP2,CDKN1A,CDKN1C,CLDN1,CLMN,CNN3,COL18A1,COL1A1,COL5A2,CTH,CXCL2,DBP,DCLRE1A,DDIT4,DHRS3,DLG1,DLG5,E2F1,ECM1,EDA,EDN1,EGR1,EPHA2,FAS,FGFR2,FGFR3,FLOT2,FLT1,FN1,FOXO3,FST,FUCA1,G0S2,GJA1,GPNMB,GRAMD4,GRN,GSN,HAGH,HAPLN3,HAS3,HBE1,H…	189	19.3161
ILK Signaling	3.81	0.239	2.214	ACTG2,ARHGEF6,CDH1,CREB3L1,CREB3L3,CREBBP,DSP,FLNA,FLNC,FOS,HIF1A,ITGB1,ITGB4,ITGB5,ITGB8,KRT18,MAP2K6,MUC1,MYC,MYH14,MYL6B,MYO10,MYO18A,PGF,PIK3C2B,PIK3CA,PIK3CG,PIK3R3,PPM1L,PPP1R14B,PPP2R2C,PPP2R3A,PTGS2,PTK2,PXN,RAC3,RHOB,RHOD,RHOF,RHOJ,RHOT1,RHOV,RND1,RPS6KA4,SNAI1,TGFB1I1,VIM	47		Role of NFAT in Cardiac Hypertrophy	7.72	0.354	2.394	ADCY6,ADCY7,ADCY9,AKT1,CACNA1H,CACNA2D1,CACNA2D3,CACNA2D4,CACNB3,CACNB4,CACNG4,CACNG6,CACNG7,CACNG8,CALM1,CALM2,CALM3,CAMK1,CAMK1D,CAMK2D,CATSPER1,CATSPER2,CATSPER3,GNAI3,GNB3,GNG10,GNG11,GNG12,GNG7,HAND1,HDAC1,HDAC11,HDAC5,HDAC7,HDAC9,HRAS,IGF1R,IL6,ITPR1,ITPR2,ITPR3,MAP2K1,MAP2K3,MAP2K6,MAPK11,MAPK14,MAPK3,MEF2A,MEF2D,NFATC4,NKX2-5,NRAS,PDIA3,PIK3C2A,PIK3CG,PLCB1,PLCD1,PLCD3,PLCE1,PLCG2,PLCH1,P…	81		MAPK1	kinase	Activated	2.255	9.25e-18	ADAM12,ADAM17,AKAP12,ANGPTL4,ARC,ATF3,ATP2A1,BCL2,BDNF,BIRC5,BLZF1,BST2,C1S,CAV1,CCDC82,CCL5,CCN2,CCNF,CDH1,CDH2,CFB,CHST7,CRABP2,CRYL1,CSGALNACT2,CTSB,CTSW,CXCL11,CXCL8,DAB2,DDT,DEPTOR,DSE,DUSP2,EGLN3,EGR1,EMP1,ENDOD1,FLNC,FOS,FOSB,GRAMD1B,GRB7,HERC5,HMOX1,IFI16,IFI27,IFI44,IFIH1,IFIT1,IFIT2,IFIT3,IFITM1,IFITM3,IGF2BP3,IL1B,IL6,ITGAV,ITPR2,KRT13,KRT17,KRT34,KRT81,L3MBTL1,LAG3,LAMA4,LAMP3,LIF,LOX…	120	17.0339		decitabine	chemical drug	Activated	2.566	2.23e-18	ABCC1,ABCE1,ADAM12,ADAMTS1,ADGRL2,AGAP1,AGPAT3,AKAP12,AMOT,ANKFN1,ANP32A,ANXA2,ARAF,ATP7A,B2M,B3GALT5,BAIAP2,BDNF,BID,BIN1,BIRC3,BMP5,BRD2,CA12,CAP2,CASZ1,CAV1,CCL5,CCNG2,CD276,CD47,CDA,CDC42BPG,CDC73,CDH2,CDH4,CDKN1A,CDKN1C,CDKN2D,CEACAM1,CHFR,CLU,COL1A1,COL1A2,COL6A3,COMT,CRABP2,CRMP1,CT45A1 (includes others),CTBP2,CTNNBIP1,CXCL10,CXCL3,CYP11A1,CYP1A1,DDX6,DDX60,DEFB1,DEK,DHRS3,DMBT1,DNM3,DNMT3…	308	17.6517
Preeclampsia Signaling Pathway	3.72	0.248	-2.214	AKT1S1,ANGPTL4,BCAM,CCN2,ENG,FEZF1-AS1,FLT1,FOS,FZD1,FZD4,FZD8,HIF1A,HMOX1,ID1,IL1A,IL1B,IL6,IRF1,JAG1,JAK1,JAK2,LIF,MMP2,MYC,NOC2L,NPPA,NT5E,PGF,PIK3C2B,PIK3CA,PIK3CG,PIK3R3,PRKAA2,PTGS2,RPTOR,TGFB3,TIMP1,TRAF6,VDR,YAP1	40		Cardiac Hypertrophy Signaling	7.55	0.341	2.5	ADCY6,ADCY7,ADCY9,ADRA1B,ADRA2C,ADRB1,ADSS2,AKT1,CACNA2D1,CACNA2D3,CACNA2D4,CACNB3,CACNB4,CACNG4,CACNG6,CACNG7,CACNG8,CALM1,CALM2,CALM3,CDC42,EIF4E,ELK1,GNA11,GNA15,GNAI3,GNAL,GNAO1,GNAZ,GNB3,GNG10,GNG11,GNG12,GNG7,HAND1,HRAS,HSPB1,IGF1R,IL6,MAP2K1,MAP2K3,MAP2K6,MAP3K11,MAP3K12,MAP3K13,MAP3K14,MAP3K9,MAPK11,MAPK14,MAPK3,MAPKAPK3,MEF2A,MEF2D,MYL2,NFATC4,NKX2-5,NRAS,PDIA3,PIK3C2A,PIK3CG,PLCB1,PLCD1…	89		IL4	cytokine	Activated	2.201	1.74e-17	ABCA1,ABCA2,ABLIM1,ADAM17,ADRM1,AGPAT4,AHR,ALG3,ALOX5AP,ANXA6,APRT,ARC,ARID5A,ASS1,ATP1A3,ATP2A1,AUH,B4GALT7,BCAT2,BCL2,BDNF,BIN1,BIRC2,BIRC5,BNIP3L,BOP1,BST2,C15orf48,C3,CCDC86,CCL24,CCL26,CCL5,CCND3,CCNE1,CCRL2,CD22,CD24,CD33,CD38,CD40,CD74,CD8A,CDK6,CH25H,CHST7,CIITA,CKB,CLDN2,CLIP1,CLTC,CLUH,COL1A1,COL1A2,COL6A3,CRISPLD2,CSF1,CSF2,CSF3,CST7,CTSK,CXCL1,CXCL10,CXCL11,CXCL16,CXCL8,CXCR4,CYB5A,DD…	297	16.7595		CHROMR	other	Activated	2.653	8.13e-18	APOL1,APOL6,ARG2,ARHGAP17,BCL3,BST2,BTN3A3,CASP7,CDKN1A,CEBPD,CXCL10,CXCL11,DDIT4,DDX60,DHX58,DTX3L,DUSP5,EPSTI1,ETV7,GAK,GBP1,GBP2,GBP3,GBP4,GEM,HERC6,HPSE,IFI16,IFI27,IFI44,IFIH1,IFIT1,IFIT2,IFIT3,IFITM1,IFITM3,IRF1,ISG15,LIPA,LY6E,MAFF,MARCHF2,MX1,MX2,NOD2,OAS1,OAS2,OAS3,OASL,PFKFB3,PIM3,PPM1K,PXK,RAB27A,RASSF4,RSAD2,RTP4,SAMHD1,SCARB2,SECTM1,SIRPA,SLC25A28,SMAD3,SQLE,TBX3,TCF7L2,THBD,TIMP1,TN…	77	17.0899
D-myo-inositol-5-phosphate Metabolism	3.72	0.235	2.197	DOT1L,DUSP2,DUSP5,DUSP6,DUSP9,EPHX2,EYA4,G6PC3,MDP1,MTMR4,MTMR8,MTMR9,NUDT15,NUDT3,NUDT4,PDXP,PGAM4,PGAM5,PLCB1,PLCB4,PLCE1,PLCG2,PLCH1,PLPP6,PPFIA4,PPFIBP2,PPIP5K1,PPM1H,PPM1L,PPP1R12B,PPP1R14B,PPP1R14C,PPP2R2C,PPP2R3A,PPP4C,PTPN12,PTPN22,PTPN23,PTPN6,PTPRB,PTPRE,PTPRF,PTPRH,PTPRU,SIRPA,SOCS3,SSH1,SSH2	48		Molecular Mechanisms of Cancer	7.01	0.269	3.311	ACKR3,ADCY6,ADCY7,ADCY9,ADGRA2,ADGRB2,ADGRD1,ADGRE1,ADGRE5,ADGRF1,ADGRF5,ADGRG1,ADGRL1,ADGRV1,ADORA1,ADRA1B,ADRA2C,ADRB1,AKT1,ARHGEF11,ARHGEF12,ARHGEF16,ARHGEF19,ARHGEF4,ARHGEF6,ATM,AXIN1,BAD,BBC3,BCL2L1,BDKRB1,BDKRB2,BID,BIRC2,BIRC3,BMP2,BMP5,BMP8A,BMP8B,BMPR1B,CAMK2D,CASP3,CASP7,CBL,CCNE2,CDC25B,CDC42,CDKN1A,CDKN2D,CELSR1,CELSR2,CHEK1,CHEK2,CHRM3,CHRM4,CMKLR2,DVL1,E2F1,E2F2,E2F3,EDN1,EDN2,EGF,E…	232		MYC	transcription regulator	Activated	4.136	1e-16	ABCA1,ABCA2,ABCB9,ABCC1,ABCC3,ABCG1,ACACA,ACSS1,ADK,ADM,AHR,AKAP1,AKAP12,ALDOA,ALKBH5,ANGPT1,ANGPTL4,ANXA6,APOC1,ARAF,ARHGAP22,ARHGAP25,ASS1,ATAD3A,ATAD3B,ATP13A2,AXIN1,B4GALT7,BCAT2,BCL2,BCR,BDNF,BIN1,BIRC2,BIRC5,BMI1,BMPER,BOP1,BRD2,C8orf33,CALD1,CASP1,CAV1,CBX4,CCL5,CCNA1,CCND3,CCNE1,CCNG2,CDC34,CDH1,CDH2,CDK6,CDKN3,CEBPA,CENPC,CGB3 (includes others),CHEK1,CHRNB1,CLDN1,CLTC,CLU,CLUH,COL15A1,CO…	315	16		VEGF (family)	group	Activated	2.455	3.86e-17	ACKR3,ACTA2,ADAM10,ADAM15,ADAMTS1,ADGRF5,ADGRG1,ADGRL2,AHR,AKAP12,ALOX5AP,ANGPTL2,ANP32A,APLN,APOM,ARHGAP18,ATF3,BIRC5,BMAL1,BMP2,BUB1B,CA2,CALM1,CASP1,CASP3,CCDC15,CCL20,CCNE2,CD46,CDC25B,CDC42,CELSR1,CENPF,CH25H,CLDN1,CSGALNACT1,CXCL10,CXCL11,CXCL2,CXCL8,DIAPH2,DNAJB9,DOK4,DUSP5,DUSP6,EDA,EDN1,EGR1,EGR2,EHF,ELOVL3,EMP1,EMP2,ENTPD1,ERBB3,ETS1,ETV5,F3,FAS,FKBP5,FLNA,FLT1,FN1,FOS,FOSB,FOSL1,FRMD6,…	186	16.4134
3-phosphoinositide Biosynthesis	3.72	0.233	2.137	CDIPT,DOT1L,DUSP2,DUSP5,DUSP6,DUSP9,EPHX2,EYA4,G6PC3,MDP1,MTMR4,MTMR8,MTMR9,NUDT15,NUDT3,NUDT4,PDXP,PGAM4,PGAM5,PIK3C2B,PIK3CA,PIK3CG,PIK3R3,PIP4K2B,PIP5KL1,PLPP6,PPFIA4,PPFIBP2,PPIP5K1,PPM1H,PPM1L,PPP1R12B,PPP1R14B,PPP1R14C,PPP2R2C,PPP2R3A,PPP4C,PTPN12,PTPN22,PTPN23,PTPN6,PTPRB,PTPRE,PTPRF,PTPRH,PTPRU,SIRPA,SOCS3,SSH1,SSH2	50		Chronic Myeloid Leukemia Signaling	6.53	0.324	2.804	AKT1,AXIN1,BAD,BCL2L1,BIRC5,CALM1,CALM2,CALM3,CDKN1A,CEBPA,CTBP1,CTBP2,DVL1,DVL2,E2F1,E2F2,E2F3,FAS,FOS,FOXO3,FZD1,FZD2,FZD7,FZD8,GLI2,GLIS2,HDAC1,HDAC11,HDAC5,HDAC7,HDAC9,HRAS,HSP90AB1,IKBKG,KLF4,LEF1,MAP2K1,MAPK3,MSI2,NFATC1,NFATC2,NFATC4,NFKB1,NFKB2,NOTCH1,NOTCH3,NRAS,NUMB,PDIA3,PIK3C2A,PIK3CG,PLCB1,PLCD1,PLCD3,PLCE1,PLCG2,PLCH1,PLCH2,PLCL2,PLK1,PPP3CA,PRKAA1,PTPN6,RAC3,RALA,RAP1A,RASD2,RELB,R…	91		CSF1	cytokine	Inhibited	-2.025	5.35e-15	ABCA1,BCL2,BIRC5,BST2,CBL,CCL5,CCND3,CCNE1,CD74,CDK6,CEBPA,CFP,CPM,CSF1,CTSK,CXCL10,CXCL11,CYP11A1,CYP51A1,DDX60,DDX60L,DUSP5,DUSP9,EGR1,ETS2,FCGRT,FDFT1,FERMT3,FOS,GPR68,HERC5,HIF1A,HK2,HMGCR,HMGCS1,HSD17B7,HSP90B1,IDI1,IFI16,IFI44,IFIH1,IFIT1,IFIT2,IFIT3,IFITM1,IFNGR1,IL12A,IL1A,IL1B,IL2RB,IL6,IL6ST,IL7R,IRF1,ITGAV,ITGB1,ITGB5,JDP2,KLF2,LAG3,LGR4,LPL,LSS,LY6E,MERTK,MSMO1,MSR1,MX1,MX2,MYC,NCF2,N…	107	14.2716		tretinoin	chemical drug	Activated	3.075	4.07e-17	ABCE1,ABCG1,ABHD2,ABHD5,ABI3BP,ABLIM1,ACACB,ACTC1,ADA,ADAM10,ADAM11,ADAMTS5,ADD3,ADGRE1,ADM,AFDN,AHR,AIMP1,AKAP12,AKT1,ALAS1,ALDH1A1,ALDH1A3,ALDH3A2,ALOX12B,ANXA2,ANXA8L1,APBA2,APLN,AQP1,AREG,ARHGAP29,ASB2,ATF3,ATM,ATP1B3,ATP6V0A4,B3GALT5,BACE1,BAG3,BAMBI,BATF,BCL2L1,BCL3,BID,BIRC2,BIRC3,BIRC5,BLZF1,BMP2,BMP8A,BMPR1B,BRIX1,BTC,BZW2,C3,CA2,CALM1,CALM2,CAMKK1,CAPN2,CASP1,CASP3,CASP7,CASZ1,CAVIN3,CC…	513	16.3904
3-phosphoinositide Degradation	3.36	0.23	2.611	DOT1L,DUSP2,DUSP5,DUSP6,DUSP9,EPHX2,EYA4,G6PC3,INPP4B,INPP5J,MDP1,MTMR1,MTMR4,MTMR8,MTMR9,NUDT15,NUDT3,NUDT4,PDXP,PGAM4,PGAM5,PLPP6,PPFIA4,PPFIBP2,PPIP5K1,PPM1H,PPM1L,PPP1R12B,PPP1R14B,PPP1R14C,PPP2R2C,PPP2R3A,PPP4C,PTPN12,PTPN22,PTPN23,PTPN6,PTPRB,PTPRE,PTPRF,PTPRH,PTPRU,SIRPA,SOCS3,SSH1,SSH2	46		Synaptic Long Term Depression	6.06	0.343	2.023	CACNA1H,CACNA2D1,CACNA2D3,CACNA2D4,CACNB3,CACNB4,CACNG4,CACNG6,CACNG7,CACNG8,CATSPER1,CATSPER2,CATSPER3,CTH,GNA11,GNA15,GNAI3,GNAL,GNAO1,GNAZ,HRAS,IGF1R,ITPR1,ITPR2,ITPR3,MAP2K1,MAPK3,NRAS,NT5C,PDIA3,PLA2G12A,PLA2G4A,PLA2G4C,PLA2G4D,PLA2G6,PLAAT1,PLAAT2,PLAAT4,PLCB1,PLCD1,PLCD3,PLCE1,PLCG2,PLCH1,PLCH2,PLCL2,PNPLA2,PNPLA4,PNPLA8,PPM1L,PPP2R1B,PPP2R2C,PPP2R3A,PPP2R3B,PPP2R5E,PRDX6,PRKCE,PRKCG,PRKCH…	68		IRGM	enzyme	Activated	4.647	3.23e-14	APOBEC3F,APOBEC3G,B2M,BCL2,BST2,CXCL1,CXCL10,CXCL2,CXCL3,DDX60,DDX60L,GBP4,HERC5,HLA-F,IFI16,IFI44,IFIH1,IFIT1,IFIT2,IFIT3,IFITM1,IFITM3,IL1A,IL1B,IL7R,MX1,MX2,NINJ1,OAS1,OAS2,OASL,PSMB8,RSAD2,SAMD9,SAMD9L,SOCS3,STAT2,TNFAIP2,TNFAIP3,TNFAIP6,TNFSF10,TNFSF15,TRIM6,XAF1	44	13.4908		ETV6-RUNX1	fusion gene/product	Inhibited	-2.464	6.99e-16	ABCG1,ABLIM1,ABR,ACVR1B,ADCY7,ADM,AHI1,ALOX5AP,ANTXR2,APOLD1,ARHGAP18,ARHGAP24,ARHGEF11,ARL4D,ARRB2,BCL3,BID,BMP2,BSPRY,BST2,CCL5,CDC42,CDC42EP2,CDH2,CDKN2D,CHI3L2,CLIC1,CORO1A,CXXC5,CYFIP2,DDIT4,DLL1,EMP3,FABP5,FAM43A,FCGRT,FTH1,GATA3,GNA15,GPSM3,GREB1,HFE,ID2,IER3,IFI6,IFIH1,IFITM1,IL15RA,IRF1,IRF3,IRF5,IRF7,IRX3,ISG15,ISG20,ITM2C,JAK1,KIF5C,KLC4,LAT2,LGALS1,MAP2K1,MAP3K11,MAP4K2,MKNK2,MMP2,MRP…	123	15.1555
Superpathway of Cholesterol Biosynthesis	3.21	0.387	-3.162	ACAT2,CYP51A1,FDFT1,HMGCR,HMGCS1,HSD17B7,IDI1,IDI2,LSS,MSMO1,SC5D,SQLE	12		S100 Family Signaling Pathway	5.92	0.266	3.86	ABCC1,ACKR3,ADAM10,ADGRA2,ADGRB2,ADGRD1,ADGRE1,ADGRE5,ADGRF1,ADGRF5,ADGRG1,ADGRL1,ADGRV1,ADORA1,ADRA1B,ADRA2C,ADRB1,AGER,AKT1,ANXA2,ARAF,AREG,BCL3,BDKRB1,BDKRB2,BDNF,BTC,CACNA1H,CACNA2D1,CACNA2D3,CACNA2D4,CACNB3,CACNB4,CACNG4,CACNG6,CACNG7,CACNG8,CALM1,CALM2,CALM3,CAMK2D,CASP3,CASP7,CATSPER1,CATSPER2,CATSPER3,CCL20,CDKN1A,CELSR1,CELSR2,CHRM3,CHRM4,CMKLR2,CREB3L1,CREB3L3,CREB3L4,CREB5,CXCL8,EGF,ET…	208		SB203580	chemical drug	Activated	3.001	3.67e-13	ABCA1,ABCA3,ABCG1,ADAMTS9,AIM2,ALOX5AP,APOBEC3G,ARHGDIB,ATF3,ATM,ATR,BCL2,BDNF,BIRC5,BMI1,BMP4,BST2,C3,CCL5,CCN2,CCNE1,CCNG2,CCRL2,CD109,CD24,CD2AP,CD40,CDH1,CDH2,CEACAM1,CIITA,CLDN1,COBL,COL1A1,COL1A2,CSF2,CST7,CTSK,CXCL1,CXCL10,CXCL11,CXCL8,CYP1A1,CYP1B1,CYP26B1,CYP51A1,DNAJC3,EBI3,EFEMP1,EGF,EGR1,EHF,ETS2,FABP3,FDFT1,FLT1,FOS,FOSB,FOXQ1,GBP2,GBP4,GJA1,GK,GSTA4,HAS2,HIF1A,HK2,HMOX1,HSD11B2,HSD1…	133	12.4353		RNASEH2B	other	Inhibited	-2.342	4.07e-15	ACAT1,APOL6,ATAT1,B2M,BST2,CCL5,CD47,CDKN1A,CFB,CPTP,CSF1,CXCL8,DDX60,DHX58,EPSTI1,GSDMD,HELZ2,HERC6,IFI27,IFIH1,IFIT1,IFIT2,IFIT3,IFITM1,IGF1R,IL12A,IL17D,IL1B,IL6,IRF1,IRF7,ISG15,ISG20,LGALS3BP,MVP,MX1,MX2,NFKB2,NLRP3,OAS1,OAS2,OAS3,PARP14,PARP9,PHLDA3,PRKCH,PTGS2,PYCARD,RSAD2,RTP4,S100A6,SAMD9,TLR4,TLR6,TNFAIP3,TXN,TXNIP,USP18,VCAM1,XAF1,ZMAT3	61	14.3904
D-myo-inositol (1,4,5,6)-Tetrakisphosphate Biosynthesis	3.08	0.228	2.556	DOT1L,DUSP2,DUSP5,DUSP6,DUSP9,EPHX2,EYA4,G6PC3,MDP1,MTMR4,MTMR8,MTMR9,NUDT15,NUDT3,NUDT4,PDXP,PGAM4,PGAM5,PLPP6,PPFIA4,PPFIBP2,PPIP5K1,PPM1H,PPM1L,PPP1R12B,PPP1R14B,PPP1R14C,PPP2R2C,PPP2R3A,PPP4C,PTPN12,PTPN22,PTPN23,PTPN6,PTPRB,PTPRE,PTPRF,PTPRH,PTPRU,SIRPA,SOCS3,SSH1,SSH2	43		3-phosphoinositide Degradation	5.55	0.335	3.647	ACP1,ACP6,CDC25B,DOT1L,DUSP10,DUSP14,DUSP15,DUSP16,DUSP2,DUSP23,DUSP5,DUSP6,DUSP9,EPHX2,EYA4,INPP4B,INPP5E,INPP5F,INPP5J,INPP5K,MDP1,MTMR14,MTMR2,MTMR8,NT5C,NUDT14,PANK4,PDXP,PGAM5,PHOSPHO1,PIP4P1,PIP4P2,PLCD1,PPFIA3,PPFIBP2,PPM1H,PPM1K,PPM1L,PPP1R10,PPP1R11,PPP1R12C,PPP1R13B,PPP1R14C,PPP1R7,PPP2R1B,PPP2R2C,PPP2R3A,PPP2R3B,PPP2R5E,PPP3CA,PTPA,PTPN21,PTPN22,PTPN23,PTPN6,PTPRB,PTPRF,PTPRH,PTPRJ,PTP…	67		LDL (complex)	complex	Inhibited	-2.952	4.37e-13	ABCA1,ABCG1,AKAP1,APOBEC3B,ATF3,BCL2,BST2,C3,CASP1,CCL5,CCN2,CD40,CSF2,CTSK,CXCL1,CXCL10,CXCL11,CXCL2,CXCL8,CYP11A1,DUSP2,EGR1,ERBB2,FDFT1,FGFR3,FOS,FOSB,G0S2,GAS6,GNAI1,GPX4,GSR,HAS2,HIF1A,HK2,HMGCR,HMOX1,HSD17B7,HSF1,HSP90B1,HYOU1,ID1,IFI44,IFIT1,IFIT2,IFIT3,IFITM1,IGFBP3,IGFBP4,IL17RA,IL1A,IL1B,IL6,INSIG1,ITGAV,ITPR1,ITPR2,JAK2,LAMB3,LASP1,LIF,mir-146 (includes others),MMP1,MMP2,MMP3,MSR1,MSRA…	103	12.3595		filgrastim	biologic drug	Inhibited	-2.715	4.93e-15	ACSL4,ADAM15,ANGPT1,ARHGAP24,ARRB1,ATF3,ATP1A3,ATP2B4,AZU1,B2M,BATF,BCL2L1,BIRC3,BRF1,CARD6,CATSPER2,CAVIN2,CCL3L3,CCL5,CD177,CD46,CD55,CD74,CEACAM1,CEP57,CLU,CPD,CRTC3,CSF1R,CST3,CST5,CTSW,CXCL10,CXCL8,CYB561,CYP27A1,CYSTM1,DGKG,DPH5,DPYD,DPYSL3,E2F2,EDARADD,EGR2,ELK1,EMILIN2,EPSTI1,ETV7,FA2H,FABP5,FBP1,FKBP5,FLT3LG,G0S2,GABBR1,GATA6,GBP1,GBP3,GLIPR1,GNG11,GOLIM4,GPR162,GRINA,HERC5,HHIP,HIP1,HLA…	155	14.3072
D-myo-inositol (3,4,5,6)-tetrakisphosphate Biosynthesis	3.08	0.228	2.556	DOT1L,DUSP2,DUSP5,DUSP6,DUSP9,EPHX2,EYA4,G6PC3,MDP1,MTMR4,MTMR8,MTMR9,NUDT15,NUDT3,NUDT4,PDXP,PGAM4,PGAM5,PLPP6,PPFIA4,PPFIBP2,PPIP5K1,PPM1H,PPM1L,PPP1R12B,PPP1R14B,PPP1R14C,PPP2R2C,PPP2R3A,PPP4C,PTPN12,PTPN22,PTPN23,PTPN6,PTPRB,PTPRE,PTPRF,PTPRH,PTPRU,SIRPA,SOCS3,SSH1,SSH2	43		D-myo-inositol-5-phosphate Metabolism	5.54	0.333	3.857	ACP1,ACP6,CDC25B,DOT1L,DUSP10,DUSP14,DUSP15,DUSP16,DUSP2,DUSP23,DUSP5,DUSP6,DUSP9,EPHX2,EYA4,INPP5F,MDP1,MTMR2,MTMR8,NT5C,NUDT14,PANK4,PDXP,PGAM5,PHOSPHO1,PIP4P1,PIP4P2,PLCB1,PLCD1,PLCD3,PLCE1,PLCG2,PLCH1,PLCH2,PPFIA3,PPFIBP2,PPM1H,PPM1K,PPM1L,PPP1R10,PPP1R11,PPP1R12C,PPP1R13B,PPP1R14C,PPP1R7,PPP2R1B,PPP2R2C,PPP2R3A,PPP2R3B,PPP2R5E,PPP3CA,PTPA,PTPN21,PTPN22,PTPN23,PTPN6,PTPRB,PTPRF,PTPRH,PTPRJ,PT…	68		CHROMR	other	Inhibited	-4.498	1.32e-12	BST2,C4orf33,CXCL10,CXCL11,CYP1B1,DDX60,DUSP5,EPSTI1,FNDC3B,GBP2,GBP4,GBP5,GEM,HERC6,IFI16,IFI27,IFI44,IFIH1,IFIT1,IFIT2,IFIT3,IFITM1,IFITM3,IFNGR1,IRF1,JAK2,LY6E,MARCHF1,MX1,MX2,NOD2,OAS1,OAS2,OASL,PIM3,PMM2,RSAD2,SIRPA,SLC25A28,SMAD3,SQLE,STAT2,TBX3,TCF7L2,TDRD7,TENT5A,THBD,TIMP1,TNFAIP3,TNFAIP6,TNFSF10,TREX1,TRIM25,TYMP,XAF1,ZC3HAV1	56	11.8794		INTERFERON ALPHA (family)	group	Activated	2.475	7.42e-15	A4GALT,ADAMTS1,ANKRD10,ANXA2,APOBEC3A,APOL1,APOL3,AQP3,ATF3,AXL,B2M,BBC3,BCL2L1,BCL3,BCR,BST2,C3,CASP1,CASP3,CAV1,CBLB,CCL3L3,CCL5,CD274,CD38,CD81,CDKN1A,CDKN2D,CEACAM1,CELSR1,CH25H,CIITA,CLIC2,CMTR1,COL15A1,COL1A1,COL1A2,CPD,CRELD2,CTH,CTSS,CXCL10,CXCL11,CXCL2,CXCL3,CXCL8,CYB561,DAG1,DDIT4,DEFB1,DHX58,DUSP6,E2F1,EDEM1,ENTPD1,EPSTI1,F2R,F3,FAS,FBXO6,FILIP1L,FKBP11,FMO3,FOS,FPR1,GATA3,GBP1,GBP2,GI…	198	14.1296
Cholesterol Biosynthesis I	3.07	0.538	-2.646	CYP51A1,FDFT1,HSD17B7,LSS,MSMO1,SC5D,SQLE	7		Superpathway of Inositol Phosphate Compounds	5.39	0.32	3.939	ACP1,ACP6,CDC25B,CDIPT,DOT1L,DUSP10,DUSP14,DUSP15,DUSP16,DUSP2,DUSP23,DUSP5,DUSP6,DUSP9,EPHX2,EYA4,INPP5A,INPP5E,INPP5F,INPP5J,INPP5K,ITPKA,ITPKB,MDP1,MTMR2,MTMR8,NT5C,NUDT14,PANK4,PDXP,PGAM5,PHOSPHO1,PIK3C2A,PIK3CG,PIP4P1,PIP4P2,PLCB1,PLCD1,PLCD3,PLCE1,PLCG2,PLCH1,PLCH2,PPFIA3,PPFIBP2,PPM1H,PPM1K,PPM1L,PPP1R10,PPP1R11,PPP1R12C,PPP1R13B,PPP1R14C,PPP1R7,PPP2R1B,PPP2R2C,PPP2R3A,PPP2R3B,PPP2R5E,PPP3…	77		miR-3648 (miRNAs w/seed GCCGCGG)	mature microRNA	Inhibited	-4.594	2.39e-12	ADCK5,AKAP17A,BAIAP3,C1QL1,CASZ1,CEBPA,CELSR2,CHDH,CLUH,DEAF1,DOT1L,FBRSL1,FRAT1,FRAT2,HIF1A,HS6ST1,HSD11B1L,ITPKA,KHSRP,KIAA0930,KIF21B,LYPD3,MLXIP,MST1R,MYC,MYO18A,NRARP,NRTN,NXPH4,OTUD1,PHC2,PTPN6,RALGAPA2,REPIN1,RRP1B,SKI,SOX13,SSBP4,TCF4,TMEM158,TRNP1,XRCC3,ZBED3,ZCCHC24,ZNF768	45	11.6216		resiquimod	chemical drug	Inhibited	-2.274	2.79e-14	ACADS,ADA,ADAM8,ANKRD33B,APOBEC3A,APOBEC3B,APOL3,ARHGAP17,ARPC4,ARPC5,ATF3,ATM,BATF,BST2,BTN3A2,BTN3A3,C3,C4A,C4B,CASP4,CCL20,CCL24,CCL3L3,CCL5,CD55,CIITA,CMTM8,CREB5,CSF1R,CSF3,CXCL10,CXCL11,CXCL2,CXCL3,CXCL8,DDX60,DHX58,DLL1,DNAJB9,EBI3,EXO1,F2R,FAS,FBXO32,FEZ1,FOS,FOXO1,GATA3,GBP1,GDF15,GPNMB,GPX1,HAVCR2,HDAC5,HDAC9,HERC5,HERPUD1,HHEX,HSP90AB1,HSPA5,HSPB1,IER3,IFI16,IFIT1,IFIT2,IFIT3,IFITM1,IF…	155	13.5544
Cholesterol Biosynthesis II (via 24,25-dihydrolanosterol)	3.07	0.538	-2.646	CYP51A1,FDFT1,HSD17B7,LSS,MSMO1,SC5D,SQLE	7		ID1 Signaling Pathway	5.39	0.332	2.321	ACVR1B,AKT1,ARAF,ATAD5,ATF3,BCL2L1,BCL3,BIRC5,BMP2,BMPR1B,CAV1,CDKN1A,CDKN1C,CHRNA5,DVL2,E2F1,EGF,EGR1,ETS1,FGFR2,FGFR3,FGFR4,FGFRL1,FN1,FOXO3,GLI2,HRAS,ID1,IGF1R,IL6,KLF17,MAPK11,MAPK14,MAPK3,MCAM,MMP2,NFKB1,NFKB2,NRAS,PDGFC,PGF,PIK3C2A,PIK3CG,PLAC8,PLXNB2,POU5F1,RALA,RAP1A,RASD2,RNF125,RRAS,RRAS2,SEMA4C,SMAD3,SRC,STMN3,TFAP2A,TGFB1,TGFB2,TGFBR1,TGFBR3,TNFRSF11B,TNFRSF1B,TYMS,USP1,VEGFA,VEGFC	67		NPM1	transcription regulator	Inhibited	-2.723	1.35e-11	AKR1C2,AKR1C3,CCN2,CEACAM1,CEBPA,CSF1,CSF3,CXCL1,CXCL2,CXCL3,CXCL8,CYP27B1,EBI3,EGLN3,EGR1,ETS1,FTH1,FZD8,GEM,GJA1,HBEGF,HDAC9,HMOX1,HOXB5,IGFBP3,IL1A,IL1B,IL31RA,IL6,IL6ST,INHBA,ITGAV,JAG1,KLF10,LIF,LOX,MEF2C,mir-146 (includes others),MMP2,MYC,NR1D1,PDGFB,PGF,PLOD2,RELT,RPA3,RPS6KA2,SDC4,SEMA5A,SEMA6A,SERPINE2,SLC6A8,SOD2,STC1,TFAP2C,TNFAIP3,TRAF6,WNT5A,XBP1	59	10.8697		LH (complex)	complex	Inhibited	-2.522	5.22e-14	ACTA2,ACTN1,ADAMTS1,ADCY7,ADCY9,ADGRG1,AKAP12,AMH,AREG,ARPC4,ATP2B1,AXL,BAD,BDNF,BMAL1,BTC,CAP2,CAPZA1,CASP4,CD55,CDC42EP4,CDK14,CDKN1A,CDKN1C,COL15A1,COL18A1,CXCL8,CYFIP2,CYP11A1,DAB2,DHCR7,DHRS3,DUSP14,DUSP9,DYRK3,EEF1A1,EEF1E1,EGR1,FDX1,FGFR2,FGFR4,FKBP5,FOS,FST,GADD45G,GBP1,GEM,GJA1,GK,GPRC5B,HAS2,HK2,HMGCR,HSD17B1,IL6,INHBB,ITGB5,ITPR1,KLF4,MAP2K1,MAP2K3,MAPK14,MAPK6,MMP2,MSMO1,NPC2,NR4A1,OS…	130	13.2823
Cholesterol Biosynthesis III (via Desmosterol)	3.07	0.538	-2.646	CYP51A1,FDFT1,HSD17B7,LSS,MSMO1,SC5D,SQLE	7		WNT/Ca+ pathway	5.2	0.439	2.887	AXIN1,CREB3L1,CREB3L3,CREB3L4,CREB5,DVL1,DVL2,FZD1,FZD2,FZD7,FZD8,NFATC1,NFATC2,NFATC4,NFKB1,NFKB2,PDIA3,PLCB1,PLCD1,PLCD3,PLCE1,PLCG2,PLCH1,PLCH2,PLCL2,PPP3CA,RELB,ROR1,WNT5A	29		RELA	transcription regulator	Inhibited	-2.911	2.08e-11	ABCG2,ADAMTS5,AHR,AHRR,ALOX5AP,ALPK2,AP1B1,ARFGAP3,ARHGDIB,B2M,BCL2,BEX2,BIRC2,BIRC3,BIRC5,BLVRA,BNIP3L,C3,CAV1,CCL5,CCN2,CD40,CDH1,CEMIP2,CFB,CIITA,COL1A1,COL1A2,CSF2,CTSB,CXCL1,CXCL10,CXCL11,CXCL2,CXCL3,CXCL8,CXCR4,CYP1A1,DGCR6,DIO2,DMTF1,DNMT3B,DOCK8,EGR1,EHF,ELF3,EPAS1,ERBB2,FABP6,FCGRT,FOS,FOSB,GLI2,HAS2,HDAC9,HIF1A,HMOX1,HSD11B2,HSP90B1,ICA1,ID1,IKZF2,IL12A,IL15RA,IL1A,IL1B,IL32,IL6,IL7R,IN…	130	10.6819		3p-hpRNA	chemical reagent	Activated	3.683	1e-13	APOBEC3A,APOL6,CCL5,CLDN23,CXCL10,CXCL11,DDX60L,DTX3L,EPSTI1,FLOT1,GBP1,GBP4,HELZ2,HERC6,IFI44,IFIH1,IFITM1,ISG15,MX1,OAS1,PARP14,SAMD9,SKIC2,SLC15A3,TNFRSF10D,TNFSF10,TYMP,UBE2L6,USP18,VARS2,ZMAT3	31	13
RAB GEFs exchange GTP for GDP on RABs	2.92	0.267	-2.449	ALS2CL,ANKRD27,CCZ1B,DENND2A,DENND2C,DENND3,DENND4A,DENND5B,HPS1,MON1A,RAB13,RAB18,RAB27B,RAB31,RAB32,RAB38,RAB6B,RAB8B,RABGEF1,RIN1,RIN3,RINL,SBF2,TRAPPC9	24		G-Protein Coupled Receptor Signaling	5.16	0.264	2.654	ACKR3,ADCY6,ADCY7,ADCY9,ADGRA2,ADGRB2,ADGRD1,ADGRE1,ADGRE5,ADGRF1,ADGRF5,ADGRG1,ADGRL1,ADGRV1,ADORA1,ADRA1B,ADRA2C,ADRB1,AKT1,AMOT,ARRB1,ARRB2,BDKRB1,BDKRB2,CALM1,CALM2,CALM3,CAMK2D,CDC42,CELSR1,CELSR2,CHRM3,CHRM4,CMKLR2,CREB3L1,CREB3L3,CREB3L4,CREB5,DUSP6,DUSP9,F2R,FOS,FOXO1,FOXO3,FOXO4,FPR1,FZD1,FZD2,FZD7,FZD8,GABBR1,GDPD1,GNA11,GNA15,GNAI3,GNAL,GNAO1,GNAZ,GNB3,GNG10,GNG11,GNG12,GNG7,GPER1,GPR1…	188		5-O-mycolyl-beta-araf-(1->2)-5-O-mycolyl-alpha-araf-(1->1')-glycerol	chemical - endogenous non-mammalian	Inhibited	-2.386	2.33e-11	ADAMTS5,ATF3,CCL3L3,CD40,CHST7,CXCL1,CXCL10,CXCL11,CXCL2,CXCL3,CXCL8,EBI3,HBEGF,IFIT1,IFIT2,IFIT3,IL1A,IL1B,ITGB8,KYNU,MMP1,NAIP,NAMPT,NFKBIZ,NT5E,PDE4B,PTGS2,RGS16,SDC4,SERPINE2,SOCS3,SOD2,SPHK1,STAT4,TNFAIP3,TNIP3,TRAF1	37	10.6326		miR-3648 (miRNAs w/seed GCCGCGG)	mature microRNA	Inhibited	-6.929	1.25e-13	ADA,ADCK5,AGAP1,AKAP17A,ASB13,BAIAP3,BRD3,C1QL1,CASZ1,CEBPA,CELSR2,CHDH,CLEC16A,CLIP2,CLUH,DEAF1,DGKZ,DMTN,DOT1L,EVA1C,FAM193A,FAM222B,FBRSL1,FRAT1,HS6ST1,IL17RC,ITPKA,KIAA0930,KIF21B,KLHL25,KREMEN1,LYPD3,LZTS2,MLXIP,NRARP,NRTN,NXPH4,PELI2,PRX,PTPN6,RALGAPA2,REPIN1,RTN4R,SECTM1,SH3BP1,SKI,SOX13,SSBP4,TBC1D14,TLE2,VIPR1,XRCC3,ZBED3,ZCCHC24,ZNF219,ZNF768	56	12.9031
S100 Family Signaling Pathway	2.86	0.179	2.384	ABCC1,ACKR3,ADAM10,ADGRA2,ADGRB2,ADGRD1,ADGRF1,ADGRF5,ADGRL1,ADGRV1,ADRA1B,ADRA2C,ARAF,BCL2,BDNF,BTC,CACNA2D1,CACNA2D3,CACNA2D4,CACNB1,CACNG7,CACNG8,CATSPER1,CATSPER2,CCRL2,CDH1,CELSR1,CELSR2,CHRM3,CREB3L1,CREB3L3,CREBBP,CXCL8,DLC1,EGF,ERBB2,ESR2,ETV4,FGFR3,FGFR4,FGFRL1,FOS,FZD1,FZD4,FZD8,GABBR1,GIPR,GNA11,GPR132,GPR137,GPR153,GPR158,GPR161,GPR162,GPR17,GPR173,GPR176,GPR19,GPR3,GPR65,GPR68,GPR85,…	140		Bone Mineralization Signaling Pathway	5.14	0.354	2.1	ATP2B1,BMP2,COL1A1,COL1A2,DBP,FGF11,FGF13,FGFR2,FGFR3,FGFR4,FGFRL1,FZD1,FZD2,FZD7,FZD8,GNA11,GNA15,IGF1R,LEF1,NR4A2,PDIA3,PHOSPHO1,PLCB1,PLCD1,PLCD3,PLCE1,PLCG2,PLCH1,PLCH2,PLCL2,PTH1R,RUNX2,RXRA,RXRB,S100G,SCRIB,SLC20A1,SLC34A3,STAT5A,TCF3,TCF7,TCF7L1,TCF7L2,TNFRSF11B,VDR,WNT10A,WNT10B,WNT4,WNT5A,WNT7B,WNT9A	51		AGT	growth factor	Inhibited	-2.119	4.01e-11	ACACB,ACAT2,ADAM12,ADAM17,ADAMTS5,ADM,ANGPT1,ANGPTL2,ANGPTL4,ANK3,APLN,ATF3,ATN1,ATP2A1,ATP2B1,ATP6V0A4,ATP7A,ATP7B,BCL2,BDNF,C3,CACNA2D1,CACNB1,CASP1,CAV1,CCL5,CCN2,CCN5,CCND3,CCNE1,CCNF,CD109,CDH13,CDK8,CDKN3,CNN1,COL15A1,COL1A1,COL1A2,COL6A1,COL6A3,COLEC10,CP,CPZ,CRABP2,CRISPLD2,CSRP2,CTHRC1,CTNND1,CTSB,CTSK,CTSS,CXCL8,DAB2,DCLK1,DHFR,DIO2,DKK3,DLD,DMBT1,DOK1,DUSP9,E2F2,EEF1A1,EFEMP1,EFNB2,EGF…	239	10.3969		OGA	enzyme	Activated	2.163	1.98e-13	ABLIM1,ACO2,ACSL4,ACTN4,ADAMTS17,ADAMTS5,ADAP1,ADGRL2,ADRM1,AHNAK2,ALOX5AP,ARAF,ARHGAP29,ARHGEF25,ARPC4,ATP5ME,ATP5MG,AZGP1,BACH1,BCL2L1,BNIP2,CACNA2D3,CAMK1D,CAV1,CAVIN2,CCBE1,CCL20,CCNG2,CD151,CD47,CD55,CDCA4,CDKAL1,CDKN1A,CDKN1C,CEACAM1,CEBPA,CELSR1,CH25H,CLDN1,CMTM8,CNOT3,CNTNAP3,CREB5,CSF1R,CXCL16,CXCL8,CYFIP2,CYP4V2,DAB2,DHCR7,DST,EFNB1,EGR2,ELK1,ERBB3,FAS,FBP1,FDFT1,FGF13,FGFR4,FLNA,FN1,FS…	146	12.7033
Protein Citrullination	2.76	0.8	-2	PADI1,PADI2,PADI3,PADI4	4		Class I MHC mediated antigen processing and presentation	5.03	0.289	-2.395	ANAPC10,ASB13,ASB2,ASB6,B2M,BLMH,CBLB,CDC26,CDC34,CTSS,CTSV,CUL5,CUL7,DTX3L,ERAP2,FBXL13,FBXL14,FBXL15,FBXL19,FBXL7,FBXO17,FBXO21,FBXO31,FBXO32,FBXO4,FBXO41,FBXO6,FBXO9,FBXW5,FBXW7,GLMN,HECTD1,HERC1,HERC2,HERC3,HERC4,HERC5,HERC6,HLA-E,HSPA5,HUWE1,IKBKG,ITGAV,ITGB5,KCTD6,KLHL20,KLHL25,LNX1,LRR1,LTN1,LY96,MGRN1,MRC2,NEDD4,NEDD4L,PDIA3,PSMA2,PSMA3,PSMA5,PSMA6,PSMB10,PSMB2,PSMC2,PSMD11,PSMD2,PSMD9,RC…	110		oblimersen	biologic drug	Inhibited	-3.045	6.49e-11	ADM,ATF3,BCL2,BRD2,BST2,CXCL8,EFNB2,IFI16,IFI27,IFI44,IFIT1,IFIT3,IFITM1,IL24,KLF10,KRT34,MX1,MX2,OAS1,OAS2,OASL,PCF11,PRKCA,RSAD2,SCG5,SIX1,SNAPC1,SULT1A2	28	10.1878		CHUK	kinase	Activated	2.77	3.21e-13	ACKR3,ANXA8,APOL6,ATF3,BCL2L1,BIRC3,BMP2,C3,CCL5,CCN3,CD34,CDKN1A,CEBPD,CH25H,CHRM3,CHST4,CLDN1,CLDN23,CLU,COL18A1,CP,CSF1,CTSS,CXCL10,CXCL11,CXCL2,CXCL3,CXCL8,DUSP6,E2F1,EGF,EN2,ETV7,F3,FAS,FOS,GPR68,GRN,HELZ2,HES6,HK2,HMOX1,IFIH1,IFIT2,IGFBP6,IL1A,IL1B,IL6,IRAK2,IRF1,ISG15,ITGB3,KLF9,LCN2,MMP13,MMP2,MSX2,MT2A,N4BP3,NFKB2,NGF,NOTCH1,NR6A1,NUMB,OAS1,PARP14,PCDH7,PLA2G4A,PLAU,PLD3,PLK1,PTGS2,PTX3,…	108	12.4935
Polyamine Regulation in Colon Cancer	2.61	0.288	3.153	AKT1S1,ARAF,DOHH,EIF5A,FOS,MAP2K3,MAP2K6,MXD1,MYC,OAZ1,RPTOR,SAT1,SLC3A2,SRM,TCF4,TCF7L2,TRPC1	17		White Adipose Tissue Browning Pathway	4.91	0.353	2.846	ADCY6,ADCY7,ADCY9,BDNF,CACNA1H,CACNA2D1,CACNA2D3,CACNA2D4,CACNB3,CACNB4,CACNG4,CACNG6,CACNG7,CACNG8,CATSPER1,CATSPER2,CATSPER3,CREB3L1,CREB3L3,CREB3L4,CREB5,CTBP1,CTBP2,FGFR2,FGFR3,FGFR4,FGFRL1,FNDC5,ITPR1,ITPR2,ITPR3,KDR,LDHD,LIPE,MAPK11,MAPK14,NPPA,NPPB,PRDM16,PRKAA1,PRKACB,PRKAR2B,RARG,RXRA,RXRB,SLC16A1,THRB,VEGFA,VGF	49		miR-199a-5p (and other miRNAs w/seed CCAGUGU)	mature microRNA	Activated	2.112	6.73e-11	ACTG2,ALOX5AP,BCAM,BIRC5,C3,CALD1,CDH1,CELSR1,COL1A1,COL4A5,ETS1,HIF1A,ID3,IFI27,ITGA1,ITGB4,JAG1,KLF2,KRT17,LCN2,MMP1,MX2,NECTIN1,NEDD9,PADI4,PDCD4,PTGS2,RND1,RSAD2,SAMD9L,TGFB1I1,TGFBR1,TGFBR3,TMPRSS2,VIM	35	10.172		vidutolimod	chemical drug	Activated	3.558	3.32e-13	APOBEC3A,ATF3,BST2,CCL5,CD274,CD38,CXCL10,CXCL11,DDX60L,DEFB1,DHX58,DUSP5,EPSTI1,GBP1,GBP4,GLIPR2,HELZ2,HERC5,HLA-E,IDO1,IFI27,IFI44,IFI6,IFIH1,IFIT1,IFIT2,IFIT3,IFITM2,IFITM3,IL1R1,IL6,IRF7,ISG15,ISG20,LY6E,MX1,MX2,NEURL3,NT5C3A,OAS1,OAS2,OAS3,OASL,PARP14,PFKFB3,PIM3,RSAD2,SAMD9,SERPING1,SLAMF7,TNFAIP6,TNFSF10,UBE2L6,USP18,XAF1	55	12.4789
Transcriptional regulation by RUNX3	2.51	0.25	2.138	BRD2,CCN2,CREBBP,HDAC4,JAG1,KAT2A,MAML2,MYC,NOTCH1,PSMA2,PSMB3,PSMB8,PSMD3,RUNX3,SEM1,SMAD3,SMAD4,SRC,TCF7,TCF7L1,TCF7L2,TEAD4,WWTR1,YAP1	24		Factors Promoting Cardiogenesis in Vertebrates	4.84	0.344	2.941	ACVR1B,AXIN1,BMP2,BMP5,BMP8A,BMP8B,BMPR1B,CAMK2D,CREB3L1,CREB3L3,CREB3L4,CREB5,DVL1,FZD1,FZD2,FZD7,FZD8,LEF1,MAPK14,MYL2,NKX2-5,NOG,NPPA,NPPB,PDIA3,PLCB1,PLCD1,PLCD3,PLCE1,PLCG2,PLCH1,PLCH2,PLCL2,PRKCE,PRKCG,PRKCH,PRKCZ,SCN5A,TCF3,TCF7,TCF7L1,TCF7L2,TGFB1,TGFB2,TGFBR1,TGFBR3,WNT10A,WNT10B,WNT4,WNT5A,WNT7B,WNT9A	52		HMGA1	transcription regulator	Activated	3.561	1.03e-10	ATM,B2M,B3GALT5,CAV1,CAV2,CDH1,CLCN6,COL1A1,COL1A2,CSK,DAB2,EGR1,ELK1,FOS,FSTL1,GATA2,GNA15,HMGCR,HS3ST1,ID3,IDI1,IGFBP1,IGFBP3,IGFBP4,IL6,INSIG1,KLF2,KRT10,LIPE,LY6E,MAPK8IP1,MGAT1,MYC,MYEOV,NECTIN1,NFIX,NFYC,PHLDA2,PSG4,PTGS2,PTPRU,PYCR2,RARA,RHOB,S100G,SDC4,SEC24D,SFXN1,SHC3,SLC17A5,SLC26A2,SLC27A2,SNAI1,SOX4,SPARC,SYPL1,TFAP2C,TFEB,TRIM28,VIM,ZYX	61	9.98716		VEGFA	growth factor	Activated	2.161	3.77e-13	ABCC1,ABHD5,ACTA2,ADAM15,ADAMTS1,AKT1,ALAS1,ANGPT1,ANP32A,ARG2,ATP5MC2,BATF,BCAT2,BIRC5,BMP2,CASP3,CAV1,CD34,CD55,CDKN1A,CEACAM1,CEBPA,CLIC4,COL1A1,COX5B,CSF3,CST2,CTSS,CXCL10,CXCL8,DLL1,DUSP5,E2F1,E2F2,E2F3,EDN1,EGR1,EPHB4,ETS1,ETV4,ETV5,F3,FLT1,FN1,FOS,FOSB,GBP1,GJA1,HAVCR2,HBE1,HMOX1,HSD17B1,HSPA5,ID1,ID3,IGFBP4,IL1B,IL6,ITGAV,ITGB3,ITPR1,ITPR2,KDR,LDB1,LEF1,LIPE,LMNA,MDH2,MMP1,MRPL23,MRPS12,M…	118	12.4237
Oxidative Stress Induced Senescence	2.35	0.25	3.71	AGO4,BMI1,CBX2,CBX4,CBX6,CBX8,CDK6,CDKN2C,E2F2,EED,FOS,H2BC12,H2BC15,H2BC17,H2BC21,KDM6B,MAP2K3,MAP2K6,MAPKAPK3,PHC2,SUZ12,TFDP1	22		Adrenergic Receptor Signaling Pathway (Enhanced)	4.77	0.323	3	ADCY6,ADCY7,ADCY9,ADRA1B,ADRA2C,ADRB1,ATP6AP1,ATP6V0A4,ATP6V0C,ATP6V0D2,ATP6V0E2,ATP6V1D,BDNF,CACNA1H,CACNA2D1,CACNA2D3,CACNA2D4,CACNB3,CACNB4,CACNG4,CACNG6,CACNG7,CACNG8,CATSPER1,CATSPER2,CATSPER3,COMT,CXCL8,EDA,GNAI3,GNAL,GNAO1,IL12A,IL17D,IL18,IL1A,IL1B,IL6,ITPR1,ITPR2,ITPR3,MAOA,PDIA3,PLCB1,PLCD1,PLCD3,PLCE1,PLCG2,PLCH1,PLCH2,PLCL2,PRKACB,PRKAR2B,PRKCE,PRKCG,PRKCH,PRKCZ,SLC18A2,SMOX,TCIRG1,TG…	64		pyridostatin	chemical reagent	Inhibited	-2.657	1.08e-10	B2M,BST2,CCL5,CCRL2,CXCL10,CXCL11,DDX60,GBP4,HERC6,IFI27,IFI44,IFIH1,IFIT1,IFIT2,IFIT3,IFITM1,IFITM2,IFITM3,IRF1,LAMP3,LY6E,MX1,OASL,OGFR,PSMB8,RSAD2,SAMD9,SAMD9L,SLC25A28,STAT2,TDRD7,TRIM25	32	9.96658		NKX2-3	transcription regulator	Inhibited	-2.494	1.66e-12	ACO1,ACTA2,ADAP1,ADM,AIF1L,ANLN,ARB2A,BCYRN1,BMP2,C1orf74,CASP1,CAVIN2,CD34,CD38,CDKN1A,CERK,CXCL16,CXCL8,DDX60,DDX60L,DHX58,DYNLT2B,EDN1,FBXO6,FLRT2,GASK1B,GBP1,GBP2,GDF15,GJD3,GNG12,H2AC20,HELZ2,HFE,IDO1,KLF2,KLF4,KRT81,LY6E,LYPD1,MAP2,MCTP1,MFNG,NR2F1,NT5C3A,PAPSS2,PARP10,PARP14,PARP9,PIM3,PKIA,PLCB1,PLD1,PLEKHA4,PMAIP1,PRSS12,PTGS2,REEP1,RPL23,RPS23,RPS29,RTP4,SAMD9,SEMA3A,SHMT2,SLC25A28,SLC4…	88	11.7799
TCF dependent signaling in response to WNT	2.18	0.207	2.03	AXIN1,CAV1,CCDC88C,CREBBP,CSNK1G2,CTBP1,CTNNBIP1,DVL1,FRAT1,FRAT2,FZD1,FZD4,FZD8,H2BC12,H2BC15,H2BC17,H2BC21,HECW1,KMT2D,KREMEN2,LGR4,LGR5,LRP6,MYC,PSMA2,PSMB3,PSMB8,PSMD3,RNF43,RUNX3,SEM1,SFRP1,SOX13,SOX4,TCF4,TCF7,TCF7L1,TCF7L2,TNKS,WNT5A,ZNRF3	41		P2Y Purinergic Receptor Signaling Pathway	4.67	0.351	2.03	ADCY6,ADCY7,ADCY9,AKT1,CREB3L1,CREB3L3,CREB3L4,CREB5,FOS,GNAI3,GNB3,GNG10,GNG11,GNG12,GNG7,HRAS,ITGB3,MAP2K1,MAPK3,NFKB1,NFKB2,NRAS,P2RY11,P2RY2,PDIA3,PIK3C2A,PIK3CG,PLCB1,PLCD1,PLCD3,PLCE1,PLCG2,PLCH1,PLCH2,PLCL2,PRKACB,PRKAR2B,PRKCE,PRKCG,PRKCH,PRKCZ,RALA,RAP1A,RASD2,RELB,RRAS,RRAS2	47		APP	other	Inhibited	-2.391	1.58e-10	ABCA1,ABCG1,ABCG2,ADAM10,AK1,ALDOA,ANXA6,APBA2,APH1B,APLP2,APPBP2,ARC,ARRDC3,ATM,ATP1A3,ATP2B1,AXIN1,BCL2,BDNF,BIK,BIN1,BMF,BMP4,BMP8B,BRD2,BRPF1,C3,CA12,CASP1,CCL5,CCN2,CCNA1,CCNE1,CCNG2,CD40,CD74,CDC37,CDH1,CDH2,CDH3,CDK6,CH25H,CKB,CLDN1,CLTC,CLU,COL13A1,CP,CPLX1,CRABP2,CREBBP,CRYL1,CSF1,CSF2,CSF3,CTSB,CXCL1,CXCL2,CXCL3,CXCL8,CXCR4,CXXC1,CYP26B1,DBN1,DLG4,DOT1L,DPY19L3,DSTN,DYNLL2,ECE2,EGR1,ENG…	221	9.80134		BANF1	other	Inhibited	-2.82	1.96e-12	BAG3,BST2,CASP1,CAV1,CCL5,DDX60,GBP1,HERC5,HLA-E,IFI16,IFI27,IFI44,IFI6,IFIH1,IFIT1,IFIT2,IFIT3,IFITM1,IFITM2,IFITM3,IL15RA,IL6,IRF1,IRF3,IRF5,IRF7,ISG15,ISG20,JAK1,MX2,OAS1,OAS2,OASL,PRKCZ,PTX3,RSAD2,SHB,TIMP1,TNFSF10,TRAF3,VEGFA	41	11.7077
Assembly of RNA Polymerase III Complex	2.08	0.429	2.236	BRF1,BRF2,GTF3C1,GTF3C5,SF3A1,SF3A2	6		Endocannabinoid Neuronal Synapse Pathway	4.59	0.34	2.16	ABHD6,ADCY6,ADCY7,ADCY9,CACNA1H,CACNA2D1,CACNA2D3,CACNA2D4,CACNB3,CACNB4,CACNG4,CACNG6,CACNG7,CACNG8,CATSPER1,CATSPER2,CATSPER3,DAGLA,GNA11,GNA15,GNAI3,GNAL,GNAO1,GNB3,GNG10,GNG11,GNG12,GNG7,GRINA,ITPR1,ITPR2,ITPR3,MAPK11,MAPK14,MAPK3,MAPK6,MAPK7,PDIA3,PLCB1,PLCD1,PLCD3,PLCE1,PLCG2,PLCH1,PLCH2,PLCL2,PPP3CA,PRKACB,PRKAR2B,PTGS2,RIMS1	51		RIPK2	kinase	Inhibited	-3.294	2.02e-10	ABCA1,ACACA,CARD6,CCL5,CD40,CST5,CXCL1,CXCL10,CXCL2,CXCL3,DDX60L,DGAT1,GBP4,HMGCR,IFI44,IFIH1,IFIT1,IFIT2,IFIT3,IFITM1,IL1A,IL1B,IL6,IL7R,LMO4,MARCKSL1,MX1,MX2,MYC,NINJ1,OAS1,OAS2,OASL,PDE4B,PNPLA2,PPARD,RASGRP1,RSAD2,SAMD9,SAMD9L,SOD2,STAT2,TNFAIP2,TNFAIP3,TNFAIP6,TNFSF10,TNFSF15,TRAF1,XAF1	49	9.69465		SP2509	chemical reagent	Activated	2.612	2.26e-12	ABCE1,ADAMTS1,AMOT,ANP32A,ARAF,ATP7A,BAIAP2,BCL2L1,BDNF,BID,BMP5,BRD2,BUB1B,CAP2,CCL5,CD274,CDH2,CENPF,CRABP2,CRMP1,CTBP2,CXCL10,DDX6,DEK,DHRS3,DNM3,DNMT3A,DOK4,DYRK1A,E2F3,EFNA3,EFNA4,EFNB1,EHD1,EIF4E,ELOVL6,FEZ1,FN1,FOXA1,GATA6,GDPD5,GLI2,HERC1,HMGN5,HSPA5,ID1,IGF2BP3,IL1RAP,INPP5F,KIF5C,KIF7,KLF4,LEF1,LGALS1,LOX,MAP2,MCM2,METRN,MOB2,MRTFA,MSN,MTA1,MYO1B,NFATC1,NOTCH1,NR4A2,NUCKS1,OGT,PAFAH1B2,…	113	11.6459
Autophagy	2.06	0.201	-2.287	AKT1S1,ATG14,ATM,ATR,BCL2,CREB3L1,CREB3L3,CREBBP,DAPK2,DRAM1,EGF,ERN1,FOS,HIF1A,MAP1LC3A,MAP1LC3B2,MYC,NOD2,OPTN,PDGFB,PIK3C2B,PIK3CA,PIK3CG,PIK3R3,PPM1L,PPP2R2C,PPP2R3A,PRKAA2,PRKACB,PRKAR2B,RALA,RALB,RPTOR,SLC3A2,SLC7A5,TFEB,TGFA,TNFRSF11B,TNFRSF1B,TRAF3,TRAF6,TSC2,VPS41,WIPI1	44		CREB Signaling in Neurons	4.48	0.263	3.138	ACKR3,ADCY6,ADCY7,ADCY9,ADGRA2,ADGRB2,ADGRD1,ADGRE1,ADGRE5,ADGRF1,ADGRF5,ADGRG1,ADGRL1,ADGRV1,ADORA1,ADRA1B,ADRA2C,ADRB1,AKT1,BDKRB1,BDKRB2,BMPR1B,CACNA1H,CACNA2D1,CACNA2D3,CACNA2D4,CACNB3,CACNB4,CACNG4,CACNG6,CACNG7,CACNG8,CALM1,CALM2,CALM3,CAMK2D,CATSPER1,CATSPER2,CATSPER3,CELSR1,CELSR2,CHRM3,CHRM4,CMKLR2,CREB3L1,CREB3L3,CREB3L4,CREB5,EGF,ELK1,F2R,FGFR2,FGFR3,FGFR4,FLT1,FPR1,FZD1,FZD2,FZD7,FZD8…	162		BANF1	other	Activated	2.976	2.66e-10	BST2,CASP1,CAV1,CCL5,DDX60,HERC5,IFI16,IFI27,IFI44,IFIH1,IFIT1,IFIT2,IFIT3,IFITM1,IFITM2,IFITM3,IL15RA,IL6,IL7R,IRF1,JAK1,JAK2,MX2,OAS1,OAS2,OASL,RSAD2,SHB,STAT2,TIMP1,TNFSF10,TRAF3	32	9.57512		PRL	cytokine	Activated	2.821	6.58e-12	ANXA2,AREG,B2M,BCL2L1,BST2,CAMK1,CAPN2,CAV1,CCL20,CDKN1A,CEBPD,CLDN3,CLU,CNN3,COL1A1,COL1A2,CPD,CTSA,CTSH,CTSS,CXCL10,CXCL11,CYP11A1,DDX39B,DDX60L,DHX58,DTX3L,DVL1,ECM1,EGF,EGR1,EPSTI1,ERBB3,FAM228B,FILIP1L,FN1,FOS,FZD2,GPNMB,GPSM1,HELZ2,HERC5,HERC6,HERPUD1,HNRNPH2,HSD11B2,ID1,ID2,ID3,IER3,IFI44,IFI6,IFIH1,IFIT1,IFIT3,IFITM1,IGFBP3,IL1B,IL6,IRF1,IRF7,ISG15,LY6E,MAGED1,MARCKS,MFGE8,MGST1,MMP14,MSN…	119	11.1818
RNA Polymerase III Transcription	2.05	0.293	2.887	BRF1,BRF2,GTF3C1,GTF3C5,NFIA,NFIC,NFIX,POLR2F,POLR3E,POLR3H,POLR3K,SNAPC1	12		Orexin Signaling Pathway	4.48	0.306	2.255	ADCY6,ADCY7,ADCY9,AKT1,ATP6AP1,ATP6V0A4,ATP6V0C,ATP6V0D2,ATP6V0E2,ATP6V1D,CACNA1H,CACNA2D1,CACNA2D3,CACNA2D4,CACNB3,CACNB4,CACNG4,CACNG6,CACNG7,CACNG8,CALM1,CALM2,CALM3,CASP3,CATSPER1,CATSPER2,CATSPER3,DAGLA,FOXO1,GNB3,GNG10,GNG11,GNG12,GNG7,IL1B,IL6,ITPR1,ITPR2,ITPR3,KCNK1,MAPK11,MAPK14,MAPK3,NFKB1,NFKB2,PDIA3,PIK3C2A,PIK3CG,PLA2G12A,PLA2G4A,PLA2G4C,PLA2G4D,PLA2G6,PLCB1,PLCD1,PLCD3,PLCE1,PLCG2,P…	74		tributyrin	chemical drug	Inhibited	-3.302	3.06e-10	ADM,AKAP12,ATF3,AZGP1,BIRC3,C1orf116,CCN2,CD46,CLDN1,CSGALNACT2,CXCL3,CXCL8,CXCR4,ETS1,HBEGF,HDAC4,ID3,IL1B,IL24,IL6,INHBA,KRT17,MMP13,OLR1,PTGS2,RGS4,SNAPC1,SOD2,STYK1,TNFAIP3	30	9.51428		tazemetostat	chemical drug	Activated	2.505	8.63e-12	ABCE1,ADAMTS1,AMOT,ANP32A,ARAF,ATP7A,BAIAP2,BDNF,BID,BIRC5,BMP5,BRD2,CAP2,CDH2,CDKN1C,CRABP2,CRMP1,CTBP2,DDX6,DEK,DHRS3,DNM3,DNMT3A,DOK4,DYRK1A,E2F3,EFNA3,EFNA4,EFNB1,EHD1,EIF4E,ELOVL6,EZH1,FEZ1,FN1,FOXA1,GATA6,GDPD5,GLI2,HERC1,HMGN5,HSPA5,ID1,IGF2BP3,IL1RAP,INPP5F,KIF5C,KIF7,KLF4,LEF1,LGALS1,LGR5,LOX,LRIG1,MAP2,MCM2,METRN,MOB2,MRTFA,MSN,MTA1,MYO1B,NFATC1,NOTCH1,NR4A2,NUCKS1,OGT,PAFAH1B2,PBX2,PCL…	120	11.064
Phospholipases	1.94	0.25	-2.496	GPLD1,HMOX1,LPL,NAPEPLD,PLA2G4D,PLA2R1,PLAAT1,PLAAT4,PLCB1,PLCB4,PLCE1,PLCG2,PLCH1,PLD1,PLD6,PNPLA2,PNPLA8	17		Acetylcholine Receptor Signaling Pathway	4.48	0.318	3.151	ADAM10,ADCY6,ADCY7,ADCY9,AKT1,CACNA1H,CACNA2D1,CACNA2D3,CACNA2D4,CACNB3,CACNB4,CACNG4,CACNG6,CACNG7,CACNG8,CALM1,CALM2,CALM3,CAMK2D,CASP1,CASP3,CASP4,CASP7,CATSPER1,CATSPER2,CATSPER3,CHRM3,CHRM4,CHRNA5,CREB3L1,CREB3L3,CREB3L4,CREB5,GNA11,GNA15,GNAI3,GNAL,GNAO1,HMOX1,IL6,ITPR1,ITPR2,ITPR3,MAPK3,NFKB1,NFKB2,PDIA3,PIK3C2A,PIK3CG,PLCB1,PLCD1,PLCD3,PLCE1,PLCG2,PLCH1,PLCH2,PLCL2,PRKACB,PRKAR2B,PRKCE,PR…	63		IL1A	cytokine	Inhibited	-3.568	3.9e-10	ADAMTS5,ADGRF1,ASIC1,ASIC3,ASS1,ATF3,B2M,BCL2,BIRC2,BIRC3,C3,CAP2,CCL28,CCL5,CD40,CDH1,CSF1,CSF2,CSF3,CTSK,CXCL1,CXCL10,CXCL2,CXCL3,CXCL8,CYP11A1,CYP1A1,DPP4,FOS,FOSB,FOSL1,FTH1,HMOX1,HSD11B2,HSP90B1,IFIT1,IFNGR1,IL13RA2,IL1A,IL1B,IL32,IL6,INHBA,IRAK1,IRF1,ITGAV,ITGB1,LAMA4,LCN2,LIF,LOX,MCAM,MED1,MMP1,MMP13,MMP2,MMP3,MUC1,MX2,MYC,NFKBIZ,NGF,NOD2,NR2F2,PDCD1LG2,PDGFB,PDZK1IP1,PLAU,POGLUT3,PTGS2,RB…	87	9.40894		TERT	enzyme	Activated	2.182	9.57e-12	AFAP1L1,ALDH1A3,ASAP1,ATF3,B2M,BIRC5,BMI1,BST2,CALD1,CALU,CAV1,CCL24,CCL5,CDH2,CDKN1A,CHEK1,COL5A2,CSF1,CTSC,CXCL10,CXCL8,DUSP6,ELK3,ETS1,F2R,FAM167A,FRMD6,GATA6,GSN,HDHD5,HOXB6,HTRA1,IFI16,IFI27,IFI44,IFIH1,IFIT1,IFIT2,IGFBP4,IL1B,IL6,IQGAP2,IRF7,ISG15,ISG20,ITGAV,JUP,KLF4,LGR5,LIPG,LRR1,MFGE8,MMP1,MMP14,MMP2,MMP3,MX1,NUCKS1,OASL,PARP1,PCDHGC3,PDGFC,PLEKHA7,PLOD2,PLTP,POU5F1,PRSS23,PSCA,PTGS2,PX…	82	11.0191
PI3K/AKT Signaling	1.89	0.2	-2.558	BCL2,CDC37,EIF4EBP1,HSP90B1,IL13RA2,IL15RA,IL17RA,IL17RB,IL17RE,IL1R1,IL1RL2,IL2RB,IL31RA,IL6ST,IL7R,INPP5J,ITGA1,ITGA7,ITGAV,ITGB1,ITGB4,ITGB5,ITGB8,JAK1,JAK2,MAP3K8,MAPK8IP1,PIK3CA,PIK3CG,PIK3R3,PPM1L,PPP2R2C,PPP2R3A,PTGS2,RALA,RALB,RPS6KB1,SHC1,SOS2,TSC2	40		Protein Ubiquitination Pathway	4.45	0.297	-2.194	ANAPC10,B2M,BIRC2,BIRC3,CBL,CDC34,DNAJB13,DNAJB14,DNAJB4,DNAJB6,DNAJB9,DNAJC1,DNAJC12,DNAJC13,DNAJC18,DNAJC22,DNAJC28,DNAJC30,DNAJC5,DNAJC6,DNAJC8,FBXW7,HLA-E,HSCB,HSP90AB1,HSPA12A,HSPA1A,HSPA1B,HSPA2,HSPA5,HSPA6,HSPA8,HSPB1,IFT25,MR1,NEDD4,NEDD4L,PAN2,PSMA2,PSMA3,PSMA5,PSMA6,PSMB10,PSMB2,PSMC2,PSMD11,PSMD2,PSMD9,RPS27A,SACS,SMURF2,TRAP1,UBA52,UBC,UBE2D3,UBE2D4,UBE2J2,UBE2L6,UBE2M,UBE2S,UBE3A,UBE…	83		AHR	ligand-dependent nuclear receptor	Inhibited	-2.146	3.95e-10	A4GALT,ABCG2,ACACA,ACKR3,ADAM17,ADAMTS5,ADM,AHRR,AKR1C2,ALDH1B1,ALDOA,ANGPT1,ANK3,APAF1,APH1B,ARHGAP6,ARNT2,ATF3,ATP2B1,BDNF,CAMK2N2,CCL5,CCN5,CCND3,CCNE1,CCNF,CCNG2,CD38,CD8A,CDH1,CDH2,CDKN2C,CDON,CEBPA,CLEC2B,COL13A1,COL1A1,COL1A2,COL6A1,COL6A3,CRABP2,CTRL,CXCL10,CXCL11,CYP1A1,CYP1B1,CYP24A1,DHFR,DPP4,DUSP6,EFEMP1,EGLN3,ELF3,ELOVL6,EMILIN2,ENHO,ENTPD1,EPB41L5,EPHX2,FBLN1,FOS,FOSL1,FOXA2,GAS6,GP…	142	9.4034		PML	transcription regulator	Activated	3.039	1.2e-11	ACACA,ACACB,ACADS,ACSL4,BIRC5,BST2,CDH2,CDKN1A,CIITA,CXCL11,DDX60,DNAJB4,DNAJB6,DNAJB9,ELOVL6,EPSTI1,FANCD2,FAS,FTL,GCLM,GPAM,HBE1,HERC6,HLA-DMB,HLA-DRA,HMGCR,HMGCS1,HMOX1,HSPB1,ID2,IDI1,IFI27,IFI44,IFIH1,IFIT1,IFIT3,IFITM1,IL1A,IL1B,IRF7,ISG15,ISG20,JUP,LIPE,LPL,MAF,MAFF,MAP2K1,MAPK11,ME1,MX1,OAS1,OAS2,OAS3,PDK4,PIK3C2A,PRDX1,PRKCH,RRAS2,RXRA,SLC35A2,SNAI2,SQSTM1,SREBF1,STMN1,TNFAIP3,TRIO,TXN,UB…	71	10.9208
Neuroinflammation Signaling Pathway	1.83	0.185	-2.064	APH1B,B2M,BCL2,BDNF,BIRC2,BIRC3,BIRC5,CALB2,CASP1,CCL5,CD40,CREB3L1,CREB3L3,CREBBP,CXCL10,CXCL8,FOS,FZD1,GABBR1,GABRE,GRINA,HLA-DMB,HLA-DOB,HLA-DPA1,HLA-DPB1,HLA-DRA,HLA-DRB1,HLA-DRB5,HLA-F,HMOX1,IFNGR1,IL12A,IL1B,IL1R1,IL6,IRAK1,JAK1,JAK2,MMP3,NAIP,NCF2,NGF,PIK3C2B,PIK3CA,PIK3CG,PIK3R3,PLA2G4D,PLCG2,PRKCG,PSENEN,PTGS2,RAC3,S100G,SOD2,TGFB3,TGFBR1,TGFBR3,TLR1,TLR2,TRAF3,TRAF6	61		Cholesterol biosynthesis	4.41	0.556	-2.324	ACAT2,ARV1,DHCR24,DHCR7,FDFT1,GGPS1,HMGCR,HMGCS1,IDI1,IDI2,MSMO1,PMVK,SC5D,SQLE,SREBF1	15		RNY3	other	Inhibited	-2.828	4.34e-10	CXCL10,DDX60,EPSTI1,HERC5,IFI44,IFIT1,IFIT3,IFITM3,LAMP3,LY6E,MX1,OAS1,OAS2,OASL,RSAD2,SERPING1,TRIM6,XAF1	18	9.36251		TREX1	enzyme	Inhibited	-2.838	1.2e-11	ACAT1,APOL6,B2M,BST2,CASP1,CCL5,CD274,CD47,CDKN1A,CFB,CPTP,CSF1,CXCL10,CXCL8,DDX60,DHX58,DTX3L,EPSTI1,GPX1,GSDMD,GSN,HELZ2,HERC6,HLA-DRB1,IFI27,IFI27L2,IFIH1,IFIT1,IFIT2,IFIT3,IFITM1,IL12A,IL1B,IL6,IRF1,IRF7,ISG15,ISG20,LY6E,MVP,MX1,MX2,NAMPT,NEURL3,NFKB2,NLRP3,OAS1,OAS2,OAS3,OASL,PANX1,PARP14,PARP9,PLA2G4A,PLPP3,PRKCH,RASSF4,RSAD2,RTP4,S100A6,SAMD9,SAMHD1,SPN,TLR4,TLR6,TNFAIP3,TNFSF10,TRAF3,TRAF…	76	10.9208
NGF-stimulated transcription	1.8	0.282	3.317	ARC,EGR1,ELK1,FOS,FOSB,FOSL1,ID1,ID3,MEF2D,RRAD,SRF	11		Extracellular matrix organization	4.41	0.364	2.082	ADAM12,ADAM15,BCAN,CEACAM1,COL18A1,COL1A1,COL1A2,COL4A5,COL5A2,COL6A1,COL6A2,COL6A3,DAG1,DMD,FMOD,FN1,HAPLN1,ITGA7,ITGA9,ITGAV,ITGB3,ITGB4,ITGB5,LAMA3,LAMA4,LAMA5,LAMB3,LAMC2,LRP4,MATN1,NID2,NTN4,PDGFB,PTPRS,SPARC,TGFB1,TGFB2,TNC,VCAN	39		ETV3	transcription regulator	Activated	2.672	8.67e-10	BST2,DDX60,DDX60L,HERC5,IFI16,IFI44,IFIH1,IFIT1,IFIT2,IFIT3,LY6E,MMP1,MX1,MX2,MYC,OAS1,OAS2,OASL,OGFR,PARP10,RSAD2,SAMD9,SAMD9L,SHISA5,STAT2,TRIM25,TYMP,XAF1	28	9.06198		STING1	ion channel	Activated	2.93	1.28e-11	B2M,BBC3,BST2,C15orf48,CASP1,CCL20,CCL26,CCL5,CD47,CXCL10,CXCL11,CXCL2,CXCL3,CXCL8,CYP1A1,DDX60,DHX58,EPSTI1,FEZ1,GAS7,GMFG,HSPA5,IDO1,IFI27,IFI27L2,IFI44,IFIT1,IFIT2,IFIT3,IFITM1,IFNL1,IL11RA,IL12A,IL15RA,IL18,IL1A,IL1B,IL4R,IL6,INHBA,IRF3,IRF5,IRF7,ISG15,ISG20,KDM6B,LCN2,MAPK11,MMP1,MMP13,MMP2,MMP3,MX1,MX2,NFKB2,NLRP3,NOD2,OAS1,OAS2,OAS3,OASL,OGFR,PARP10,PARP9,PLAUR,PLEKHA4,RGS16,RSAD2,SAMHD1,S…	84	10.8928
Superoxide Radicals Degradation	1.77	0.5	-2	CYGB,GPX7,NQO1,SOD2	4		D-myo-inositol (1,4,5,6)-Tetrakisphosphate Biosynthesis	4.26	0.317	3.162	ACP1,ACP6,CDC25B,DOT1L,DUSP10,DUSP14,DUSP15,DUSP16,DUSP2,DUSP23,DUSP5,DUSP6,DUSP9,EPHX2,EYA4,INPP5F,MDP1,MTMR2,MTMR8,NT5C,NUDT14,PANK4,PDXP,PGAM5,PHOSPHO1,PLCD1,PPFIA3,PPFIBP2,PPM1H,PPM1K,PPM1L,PPP1R10,PPP1R11,PPP1R12C,PPP1R13B,PPP1R14C,PPP1R7,PPP2R1B,PPP2R2C,PPP2R3A,PPP2R3B,PPP2R5E,PPP3CA,PTPA,PTPN21,PTPN22,PTPN23,PTPN6,PTPRB,PTPRF,PTPRH,PTPRJ,PTPRU,PXYLP1,SIRPA,SOCS3,SSH1,SSH2,THTPA,TPTE	60		CHUK	kinase	Inhibited	-2.068	1.43e-09	ACKR3,ATF3,BIRC3,C3,CCL5,CD34,CDH13,CH25H,CHRM3,CHST4,CLDN1,CLDN23,CLU,CP,CSF1,CSF2,CTSB,CTSS,CXCL1,CXCL10,CXCL11,CXCL2,CXCL3,CXCL8,DRAM1,DUSP6,EGF,EN2,FOS,GM2A,GPR68,HK2,HMOX1,IFIH1,IFIT2,IL1A,IL1B,IL32,IL6,IRF1,KLF10,LCN2,LIF,MMP13,MMP2,MXD1,MYC,NGF,NOTCH1,OAS1,PCDH7,PLAU,PLK1,PTGS2,RGS16,RRAD,SAMD9L,SEMA3C,SERPINE2,SFRP1,SLC16A2,SNX10,SOCS3,SOD2,SRC,SSTR2,TGFA,TIMP3,TNFAIP2,TNFAIP3,TNFRSF11B,T…	78	8.84466		IRGM	enzyme	Inhibited	-3.229	1.59e-11	B2M,BST2,CXCL10,CXCL2,CXCL3,DDX60,DDX60L,DHX58,GBP1,GBP4,HELZ2,HERC5,IFI16,IFI44,IFIH1,IFIT1,IFIT2,IFIT3,IFITM1,IFITM3,IL1A,IL1B,IRF7,ISG15,ISG20,MAPK11,MX1,MX2,NINJ1,OAS1,OAS2,OAS3,OASL,RSAD2,SAMD9,SAMHD1,SOCS3,SQSTM1,TNFAIP2,TNFAIP3,TNFAIP6,TNFSF10,TNFSF15,TRIM6,UBE2L6,ULK1,USP18,XAF1	48	10.7986
JAK/STAT Signaling	1.7	0.229	-2.524	FOS,IL6,JAK1,JAK2,PIAS2,PIK3C2B,PIK3CA,PIK3CG,PIK3R3,PTPN6,RALA,RALB,SHC1,SOCS2,SOCS3,SOCS6,SOS2,STAT2,STAT4	19		D-myo-inositol (3,4,5,6)-tetrakisphosphate Biosynthesis	4.26	0.317	3.162	ACP1,ACP6,CDC25B,DOT1L,DUSP10,DUSP14,DUSP15,DUSP16,DUSP2,DUSP23,DUSP5,DUSP6,DUSP9,EPHX2,EYA4,INPP5F,MDP1,MTMR2,MTMR8,NT5C,NUDT14,PANK4,PDXP,PGAM5,PHOSPHO1,PLCD1,PPFIA3,PPFIBP2,PPM1H,PPM1K,PPM1L,PPP1R10,PPP1R11,PPP1R12C,PPP1R13B,PPP1R14C,PPP1R7,PPP2R1B,PPP2R2C,PPP2R3A,PPP2R3B,PPP2R5E,PPP3CA,PTPA,PTPN21,PTPN22,PTPN23,PTPN6,PTPRB,PTPRF,PTPRH,PTPRJ,PTPRU,PXYLP1,SIRPA,SOCS3,SSH1,SSH2,THTPA,TPTE	60		PPARGC1A	transcription regulator	Activated	2.076	1.44e-09	ABAT,ABCA1,ACACA,ACACB,ADAMTS5,AK1,APAF1,APEX2,ATP1A3,BCAT2,BDH1,BMP4,BMPER,C3,C5,CCN2,CD40,CDC42EP1,CEBPA,COL1A2,COL6A3,CPLX1,CXCL14,CYP11A1,CYP1A1,DGAT1,DIO2,EMILIN2,ENDOG,EPAS1,ERBB2,ESRRA,FABP3,FBLN1,FNDC5,FOS,GAS6,GFRA1,GJC2,GK,GPAM,GPR162,HCN2,HIF1A,HK2,HMOX1,IGFBP3,IL1A,IL1B,IL1RAP,IL6,INHBA,INHBB,INPP5J,INSIG1,IRAK1,ISM1,ITGB1,ITGB4,JAK2,LAMA4,LIF,LPL,MAP1B,MAP2K6,MCM5,ME1,MITF,MMP19,MMP2…	120	8.84164		IL27	cytokine	Activated	2.801	2.28e-11	ADGRE1,AHR,AKT1,ANG,ANGPT1,APOL1,B2M,BATF,BST2,CCL20,CCL5,CD38,CD74,CEBPD,CIITA,CXCL10,CXCL11,CXCL8,DEPP1,DTX3L,EDN1,EGR1,EGR2,ENTPD1,EPHB4,FAS,FLT1,FOS,GADD45G,GATA3,GBP1,GBP2,GBP3,HLA-DMB,HLA-DOB,HLA-DRA,HLA-E,ID2,IDO1,IFI16,IFI27,IFI6,IFIT1,IFIT2,IFIT3,IFITM1,IFITM2,IFITM3,IFNL1,IL12A,IL15RA,IL18,IL1A,IL1B,IL27RA,IL6,IRF1,ISG15,ISG20,ITGAV,JAG1,MAF,MDK,MMP14,MMP2,MX1,MX2,NFATC1,NRP2,OAS1,OAS2,…	91	10.6421
Histone Modification Signaling Pathway	1.64	0.183	2.263	ATM,ATR,BAZ2B,BRD2,BRPF1,BRWD1,CBX4,CBX6,CREBBP,DNMT3B,DOT1L,DPF3,EED,EHMT2,EZH1,FEZF1-AS1,H1-0,H2BC12,H2BC15,HDAC4,HP1BP3,ING4,IRF1,KAT2A,KAT8,KDM2B,KDM4D,KDM6B,KDM8,KMT2A,KMT2C,KMT2D,KMT2E,KMT5C,L3MBTL1,mir-30 (includes others),MMP2,MPHOSPH8,MYC,NEAT1,PGF,PPARD,PRDM16,PRMT5,PRMT6,RNF40,RPS6KA4,SETD1A,SETD1B,SETMAR,SGF29,SIRT3,SMYD2,SMYD3,ZIC2	55		Ephrin B Signaling	4.2	0.397	3.273	ACP1,AXIN1,CAP1,CBL,CDC42,CFL2,EFNB1,EPHB4,GNA11,GNA15,GNAI3,GNAL,GNAO1,GNAZ,GNB3,GNG10,GNG11,GNG12,GNG7,HRAS,LIMK1,MAPK3,NCK2,PTK2,PXN,RAC3,RGS3,VAV1,VAV2	29		vidutolimod	chemical drug	Inhibited	-4.003	1.85e-09	ATF3,BST2,CCL5,CD38,CD40,CXCL10,CXCL11,DDX60L,DUSP5,EPSTI1,GBP4,HERC5,IFI27,IFI44,IFIH1,IFIT1,IFIT2,IFIT3,IFITM2,IFITM3,IL1R1,IL6,LY6E,MARCKSL1,MX1,MX2,OAS1,OAS2,OASL,OPTN,PIM3,RNF213,RSAD2,SAMD9,SAMD9L,SERPING1,SOD2,TNFAIP6,TNFSF10,XAF1	40	8.73283		ETV3	transcription regulator	Inhibited	-3.335	3.16e-11	BST2,DDX60,DDX60L,DHX58,DTX3L,GBP1,GTPBP2,HELZ2,HERC5,IFI16,IFI44,IFI6,IFIH1,IFIT1,IFIT2,IFIT3,IRF7,LY6E,MMP1,MX1,MX2,OAS1,OAS2,OAS3,OASL,OGFR,PARP10,PARP9,PRIM2,RSAD2,SAMD9,SHISA5,TYMP,USP18,XAF1	35	10.5003
Role of Pattern Recognition Receptors in Recognition of Bacteria and Viruses	1.62	0.201	-2.183	C3,C5,CASP1,CCL5,CLCF1,CSF2,CXCL8,EDA,IFIH1,IL12A,IL1A,IL1B,IL6,LIF,NOD2,OAS1,OAS2,PIK3C2B,PIK3CA,PIK3CG,PIK3R3,PLCG2,PRKCA,PRKCG,TGFB3,TLR1,TLR2,TNFSF10,TNFSF13,TNFSF15,TRAF6	31		Interferon gamma signaling	4.2	0.367	2	B2M,CAMK2D,CIITA,GBP1,GBP2,GBP3,GBP4,HLA-DPB1,HLA-DRA,HLA-DRB1,HLA-DRB5,HLA-E,IRF1,IRF3,IRF5,IRF6,IRF7,JAK1,MAPK3,MT2A,OAS1,OAS2,OAS3,OASL,PTPN6,SMAD7,SOCS3,TRIM2,TRIM3,TRIM35,TRIM45,TRIM6,TRIM62,TRIM8,VCAM1,YBX1	36		IFNL1	cytokine	Inhibited	-4.294	2.24e-09	ATF3,BST2,CD40,CXCL10,CXCL11,CXCL8,DDX60,DDX60L,GBP5,HERC5,HERC6,IFI27,IFI44,IFIH1,IFIT1,IFIT2,IFIT3,IFITM1,IFITM2,IFITM3,IL6,LAMP3,MX1,OAS1,OAS2,OASL,PLAAT4,RSAD2,SAMD9,SHFL,STAT2,TDRD7,TLR2,XAF1,ZC3HAV1	35	8.64975		rosiglitazone	chemical drug	Activated	2.688	4.71e-11	ABCG1,ACADS,ACO2,ACSL4,ACSL5,ADA,ADAM8,ADAMTS1,ADGRE1,APLN,APOC1,APOL3,APOL6,AQP3,ATL1,ATP5MC2,BDNF,C3,C4A,CASP3,CAV1,CAV2,CCL5,CCN5,CCNE2,CDKN1A,CDKN1C,CEBPA,CFD,CGB3 (includes others),CIITA,COL1A1,COL1A2,COL6A1,COX5B,CSF1,CTSS,CXCL10,CXCL11,CXCL8,CYP1A1,DGAT1,DGAT2,DHRS3,DOK1,EBI3,ECH1,EDN1,ELOVL3,ELOVL6,EPHX2,ETFDH,ETS1,F3,FABP5,FAM3A,FDX1,FGF13,FN1,FOS,FOSL1,FOXA2,GATA3,GBP1,GBP2,GDF15,GK,GOT…	162	10.327
Intra-Golgi and retrograde Golgi-to-ER traffic	1.56	0.191	-2.271	ALPP,ARCN1,ARFGAP2,ARFGAP3,CAPZA2,COG5,COG6,COPB1,DYNC1LI2,DYNLL2,GCC2,GOLGA5,KDELR2,KIF16B,KIF18B,KIF21B,KIF25,KIF5C,KIFAP3,KIFC2,KLC2,KLC3,KLC4,MAN2A1,NAA38,NAPB,RAB18,RAB6B,RHOBTB3,SEC22B,TMED7,TMF1,TUBA3D,TUBA8,TUBB3,TUBB6,VPS51,VPS53,ZW10	39		GPCR-Mediated Nutrient Sensing in Enteroendocrine Cells	3.96	0.345	2.92	ADCY6,ADCY7,ADCY9,CACNA1H,CACNA2D1,CACNA2D3,CACNA2D4,CACNB3,CACNB4,CACNG4,CACNG6,CACNG7,CACNG8,CATSPER1,CATSPER2,CATSPER3,GNA11,GNA15,GNAI3,GNG10,GNG11,GNG12,GNG7,ITPR1,ITPR2,ITPR3,PDIA3,PLCB1,PLCD1,PLCD3,PLCE1,PLCG2,PLCH1,PLCH2,PLCL2,PRKACB,PRKAR2B,PRKCE,PRKCG,PRKCH,PRKCZ	41		RC3H1	enzyme	Activated	2.101	2.98e-09	APOBEC3B,BST2,CCL24,CCL5,CLDN1,FOSL1,HLA-F,IFI16,IFI27,IFI44,IFIT1,IFIT2,IFIT3,IFITM1,IFITM3,IL1A,IL1B,IL6ST,IRF1,MX1,OAS1,OAS2,RSAD2,SHFL,SHMT2,STAT2,STING1,TNFAIP3,TNFRSF1B,TRIM25,WNT5A	31	8.52578		RIGI	enzyme	Activated	3.163	5.46e-11	APOBEC3A,CASP1,CCL20,CCL26,CCL5,CFB,CTSS,CXCL10,CXCL11,CXCL8,DLL1,FEZ1,GEM,HERC5,IDO1,IFI27,IFIH1,IFIT1,IFIT2,IFIT3,IFITM1,IFNL1,IL11RA,IL12A,IL15RA,IL18,IL1A,IL1B,IL4R,IL6,IRAK2,IRF1,IRF3,IRF7,ISG15,ISG20,KLF4,LTBP3,MAGEA12,MAPK11,MX1,NFATC4,NFKB1,NFKB2,NOD2,OAS1,OAS3,PLAUR,PMAIP1,PTGS2,RELB,RSAD2,SERPING1,SOCS3,SPANXD (includes others),THBS1,TLR6,TNFAIP3,TNFRSF11B,TNFSF10,TOR1AIP2,USP18,WNT4,ZC…	64	10.2628
Mitochondrial translation	1.56	0.216	3.273	AURKAIP1,GADD45GIP1,MRPL10,MRPL12,MRPL13,MRPL2,MRPL23,MRPL28,MRPL38,MRPL4,MRPL46,MRPL57,MRPS11,MRPS18A,MRPS2,MRPS23,MRPS26,MRPS33,MRPS34,MTIF3,TUFM	21		Regulation of the Epithelial Mesenchymal Transition in Development Pathway	3.92	0.372	2.2	AXIN1,BCL9,DVL1,DVL2,FZD1,FZD2,FZD7,FZD8,GLI2,GLIS2,JAG1,JAG2,LEF1,LOX,NFKB1,NFKB2,NOTCH1,PYGO1,RELB,S100A4,SNAI2,SUFU,TCF3,TCF7,TCF7L1,TCF7L2,WNT10A,WNT10B,WNT4,WNT5A,WNT7B,WNT9A	32		OGA	enzyme	Activated	2.025	4.92e-09	ABLIM1,ACSS1,ADAMTS17,ADAMTS5,ADGRL2,ADRM1,AKT1S1,ALOX5AP,APOBEC3G,ARAF,ASS1,ATP5MG,AZGP1,BCL2,C6orf15,CACNA2D3,CAV1,CAVIN2,CCNG2,CD24,CD40,CDCA4,CDH1,CDK6,CDKN2C,CEACAM1,CEBPA,CELSR1,CH25H,CLDN1,CLDN12,CMTM8,CNN1,CXCL16,CXCL8,CYP4V2,DAB2,DCLK1,EFNB1,EFNB2,ELK1,EPHA4,FABP3,FBLN1,FDFT1,FGFR4,FLNA,G6PD,GAA,GALNT6,GAS6,GBGT1,GLI3,HMGCR,HMGCS1,HRNR,HSD3B7,HSF1,IGF2BP3,IGFBP3,IGFBP4,IL1B,IL6,IL6ST,ITG…	103	8.30803		AKT (family)	group	Inhibited	-2.423	8.72e-11	ACTA2,ADD1,ADM,ALG9,AMOT,ANGPT1,ANKRD2,APLP2,AQP3,ATG12,B3GALNT2,BAD,BBC3,BCAM,BCL2L1,BID,BIRC2,BIRC5,BMI1,BMP2,CD274,CD33,CDH2,CDKN1A,CDKN1C,CELSR2,CLPTM1,CP,CPD,CXCL10,CXCL8,DHCR24,E2F2,EGR2,ELK1,EPAS1,EPRS1,ERBB3,F3,FAS,FBXO32,FKBP5,FN1,FOS,FOSL1,FOXO1,FOXO3,GALNT11,GALNT18,GCNT2,GLI2,GSR,HK2,HMOX1,IDO1,IER3,IGF1R,IL1B,IL1R1,IL2RB,IL6,ITGB5,JAG1,KIRREL1,KISS1,LAMA3,LAMB3,LAMC2,LCN2,LEF1,LMNA,L…	139	10.0595
Major pathway of rRNA processing in the nucleolus and cytosol	1.56	0.194	3	BOP1,BYSL,DDX49,DDX52,DHX37,ERI1,EXOSC4,FAU,IMP3,IMP4,ISG20L2,NOB1,NOC4L,NOL12,NOL9,PELP1,PES1,RPL17,RPL19,RPL23,RPL23A,RPL26L1,RPL8,RPLP1,RPLP2,RPP25,RPP40,RPS15,RPS2,RPS25,RRP1,RRP7A,RRP9,UTP6,WDR18,XRN2	36		Effects of PIP2 hydrolysis	3.72	0.519	2.138	ABHD6,DAGLA,DGKD,DGKE,DGKG,DGKQ,DGKZ,ITPR1,ITPR2,ITPR3,PRKCE,PRKCH,RASGRP1,RASGRP2	14		bromodeoxyuridine	chemical drug	Inhibited	-2.876	5.23e-09	CSF1,CXCL10,CXCL8,IFI16,IFI27,IFI44,IFIH1,IFIT1,IFIT2,IFIT3,IFITM1,IGFBP3,IGFBP4,IL1A,IL1B,IL24,IL6,IL7R,INHBA,IRF1,MX1,NEU3,OAS1,TGFA,TNFSF10	25	8.2815		tributyrin	chemical drug	Inhibited	-2.97	1.28e-10	ADM,AKAP12,ATF3,AZGP1,BIRC3,C1orf116,CASP3,CCL20,CD274,CD46,CD55,CDKN1A,CLDN1,CXCL3,CXCL8,DUSP14,EDN1,ETS1,GBP1,HSPA5,ID2,ID3,IL1B,IL24,IL6,INHBA,KRT17,MMP13,NFKB2,PTGS2,RGS4,SERPINB2,SNAPC1,STYK1,TNFAIP3,USP53	36	9.89279
Cargo recognition for clathrin-mediated endocytosis	1.47	0.21	-2.132	AP2B1,ARRB1,BTC,CBL,CLTC,CLTCL1,DAB2,EGF,EPGN,FCHO1,FCHO2,FZD4,GRK2,HBEGF,IL7R,KIAA0319,LDLRAP1,PICALM,STON1,SYT11,TGFA,WNT5A	22		Basal Cell Carcinoma Signaling	3.58	0.38	2.4	AXIN1,BMP2,BMP5,BMP8A,BMP8B,DVL1,DVL2,FZD1,FZD2,FZD7,FZD8,GLI2,GLIS2,HHIP,KIF7,LEF1,SUFU,TCF3,TCF7,TCF7L1,TCF7L2,WNT10A,WNT10B,WNT4,WNT5A,WNT7B,WNT9A	27		IL17A	cytokine	Inhibited	-2.525	5.96e-09	ADGRF1,B2M,BCL2,BIRC5,BTC,C15orf48,C3,CAP2,CCL26,CCL28,CCL5,CCN2,CD40,CDH1,CDH2,CFB,COL1A1,COTL1,CP,CSF2,CSF3,CTSK,CXCL1,CXCL10,CXCL11,CXCL16,CXCL2,CXCL3,CXCL8,CXCR4,ELF3,ENTPD1,FAAH,FOS,FOSL1,GBP5,HBEGF,HIF1A,HIVEP3,HMOX1,HRNR,IL12A,IL17RA,IL1A,IL1B,IL24,IL32,IL6,IRF1,ITPR1,ITPR2,JAG1,JAK1,KLF2,KRT10,KRT13,KRT16,KRT17,LAG3,LAMA4,LCN2,LIF,LOX,LPL,LTBP2,MAP2K3,MERTK,MLXIPL,MMP1,MMP13,MMP2,MMP3,MRP…	113	8.22475		let-7a-5p (and other miRNAs w/seed GAGGUAG)	mature microRNA	Activated	2.365	1.42e-10	ACP1,ACTA2,ADGRG1,ATAD3B,BCL2L1,BDNF,BIRC5,BZW2,CALM1,CAPG,CASP1,CASP3,CDH2,CDIPT,CDKAL1,CEBPA,CEMIP2,COL1A1,COL1A2,COL24A1,COL4A5,COL5A2,COL8A1,CSDE1,DICER1,DSP,DST,DUSP23,EDN1,EIF3J,FANCD2,FN1,GAK,HMGA1,HMOX1,HYOU1,IFRD1,IGF1R,IGF2BP3,IL1B,IL6,ITGB3,LOXL4,MTRR,NEDD4,NF2,NID2,NPPA,NPPB,NRAS,NXN,OTULINL,PDGFB,PLEC,PLOD2,POM121C,PPP1R7,PRDM1,PTGS2,PXDN,RABGAP1L,RASSF2,RHOB,RHOG,S100A4,SEPTIN3,SLC2…	81	9.84771
Choline Biosynthesis III	1.44	0.357	-2	GPLD1,HMOX1,NAPEPLD,PLD1,PLD6	5		Role of Osteoblasts in Rheumatoid Arthritis Signaling Pathway	3.58	0.292	-2.109	AKT1,AXIN1,BMP2,BMPR1B,COL1A1,CSNK1G1,CTSA,CTSC,CTSH,CTSK,CTSO,CTSS,CTSV,CTSW,CXCL8,DVL1,EDA,FRZB,FZD1,FZD2,FZD7,FZD8,IGF1R,IL12A,IL17D,IL18,IL1A,IL1B,IL6,JAK1,LEF1,MAPK3,MMP1,MMP11,MMP13,MMP14,MMP17,MMP2,MMP24,MMP3,PDGFC,PGF,PIK3C2A,PIK3CG,PTGS2,RUNX2,SFRP1,SMAD6,SMURF2,SOST,SRC,STAT4,STAT5A,TCF3,TCF7,TCF7L1,TCF7L2,TGFB1,TGFB2,TNFRSF11B,TNFSF10,TNFSF15,VEGFA,VEGFC,WNT10A,WNT10B,WNT4,WNT5A,WNT7B,…	70		IFNA2	cytokine	Inhibited	-3.22	6.9e-09	ADAM17,ATF5,B2M,BCL2,BIRC5,BST2,C1S,CAV1,CCL5,CEACAM1,CIITA,CORO2A,CXCL10,CXCL11,CYB5A,DDX60,DPP4,EGLN3,GBP2,GBP4,GEM,HBEGF,HERC5,HERC6,HIF1A,HLA-DRB1,HMGCS1,HSH2D,IFI16,IFI27,IFI44,IFIH1,IFIT1,IFIT2,IFIT3,IFITM1,IFITM2,IFITM3,IL1B,IL2RB,IL6,IRF1,LAMP3,LY6E,MT1B,MT1F,MX1,MX2,MYC,NT5E,OAS1,OAS2,OASL,OGFR,PLAAT4,PPP2R2C,RBL2,RPL23,RSAD2,SAMD9,SAMSN1,SHFL,SLFN12,SLFN12L,SLFN5,SOCS2,SOCS3,STAT4,TDRD7…	75	8.16115		SALL4	transcription regulator	Activated	3.097	1.52e-10	ABCA3,ADAM10,AKAP12,ALOX5AP,ANXA2,ATP1B1,AVIL,BIRC5,BMI1,CAV2,CCN5,CCNB3,CD74,CDC42,CDH2,CEBPA,CFL2,CGN,CHEK2,CIITA,DNM3,E2F2,EPB41L2,EPHA2,EPHA6,ETS1,FLT1,FN1,FZD1,GLI2,ID2,ID3,IFI6,IL12A,IL1B,INCENP,IRF7,ISG20,ITGAV,ITGB8,LEF1,LIG1,LOXL2,MAD2L2,MAPK3,MAPK6,MICB,MMP1,MMP13,NFATC1,NOTCH1,PDGFC,PLA2G4C,POU5F1,PRKAR2B,PTGES,RND3,SDC2,SEMA3C,SEMA3D,SEMA6A,SFRP1,SYNE1,TGFA,TNS1,TPM1,TUBG1,VEGFA,VEGFC…	71	9.81816
Cilium Assembly	1.38	0.186	-2.137	AKAP9,ARL3,ASAP1,BBS12,BBS2,BBS5,BBS9,CC2D2A,CENPJ,CEP57,CEP89,CETN2,DYNC2LI1,DYNLL2,DYNLT2,DYNLT2B,IFT22,IFT43,IFT46,IFT70A,IFT70B,IFT88,KIFAP3,LZTFL1,MARK4,MKS1,NPHP3,PLK1,PRKAR2B,RAB11FIP3,RP2,RPGRIP1L,TUBA3D,TUBA8,TUBB3,TUBB6,TUBG1,WDR19	38		Wound Healing Signaling Pathway	3.54	0.289	-2.492	ACTA2,ACVR1B,CCL5,COL12A1,COL15A1,COL17A1,COL18A1,COL1A1,COL1A2,COL24A1,COL4A5,COL5A2,COL6A1,COL6A2,COL6A3,COL8A1,CXCL8,EDA,EGF,FGFR2,FN1,FOS,HRAS,IL12A,IL17D,IL18,IL1A,IL1B,IL1R1,IL1RAP,IL1RL2,IL6,ITGB4,JAK1,KRT17,LAMA3,LAMA5,LAMB3,LAMC2,MAP2K1,MAP2K3,MAP2K6,MAP3K14,MAPK3,MMP1,NFKB1,NFKB2,NFKBIB,NRAS,PDGFB,PDGFC,PDGFD,PGF,RALA,RAP1A,RASD2,RRAS,RRAS2,SNAI2,SOS2,TGFA,TGFB1,TGFB2,TGFBR1,TGFBR3,TNFR…	72		rosiglitazone	chemical drug	Inhibited	-2.538	8.36e-09	ABCA1,ABCG1,ADAM17,ANGPTL4,APLN,APOC1,AQP3,ASAH1,ATL1,BCL2,BDNF,C3,CAV1,CAV2,CCL5,CCN2,CCN5,CCRL2,CD164,CDH1,CEBPA,CFD,CGB3 (includes others),CIITA,COL1A1,COL1A2,COL6A1,CSF1,CTSS,CXCL10,CXCL11,CXCL8,CYP1A1,CYP24A1,DDHD1,DGAT1,DHRS3,DIO2,DLD,DOK1,EBI3,EGLN3,ELOVL6,EPHX2,ETS1,FABP3,FABP5,FOS,FOSL1,FOXA2,GBP2,GIPR,GK,GPAM,GPR65,HAS2,HCAR1,HLA-DRA,HMOX1,HSD11B2,IDH1,IFIT2,IGFBP1,IL1A,IL1B,IL6,IL7R,IN…	119	8.07779		IGF1	growth factor	Activated	2.455	2.3e-10	ACACA,ACTA2,ADA,ADM,AKR1B1,AKR1C1,AKT1,ATM,AXL,BAD,BATF,BBC3,BCL2L1,BDNF,BIRC3,BIRC5,BMP2,CAP2,CASP3,CATSPER2,CAVIN2,CCDC80,CCL5,CCN5,CCNG2,CD74,CDC42,CDKN1A,CEBPD,CGNL1,CLEC11A,CLU,COBL,COL1A1,COL1A2,COL5A2,COL8A1,CP,CSF1,CXCL8,CYFIP2,CYP11A1,DDIT4,DMD,DUSP6,E2F1,EDN1,EDN2,EGF,EGR1,EGR2,EIF4E,EPAS1,ERRFI1,ETV6,F3,FBXO32,FMNL1,FN1,FOS,FOSB,FOXA1,FOXO1,GADD45G,GAS6,GJA1,GPER1,HAPLN1,HAVCR2,HMGA1,H…	184	9.63827
PKR-mediated signaling	1.38	0.218	3.153	CENPX,DNAJC3,FAAP20,FANCE,HERC5,HSPA1A,HSPA1B,HSPA1L,HSPA2,MAP2K6,SPHK1,TARBP2,TRIM25,TUBA3D,TUBA8,TUBB3,TUBB6	17		L1CAM interactions	3.52	0.331	2.03	ALCAM,ANK1,ANK3,AP2A1,CNTNAP1,CSNK2B,DLG1,DLG3,DLG4,DNM1,DNM3,DPYSL2,HSPA8,ITGA9,ITGAV,ITGB3,LAMA5,MAP2K1,MAPK3,MSN,NRCAM,NRP2,NUMB,RANBP9,RDX,RPS6KA2,RPS6KA3,RPS6KA4,SCN1B,SCN2A,SCN5A,SCN9A,SPTBN2,SRC,TUBA3D,TUBA8,TUBB3,TUBB4A,TUBB4B,TUBB6,VAV2	41		DUSP1	phosphatase	Activated	2.815	8.58e-09	ATF3,ATP2A1,BCL2,CCN5,CD40,CFB,CH25H,CSF2,CTSK,CXCL1,CXCL10,CXCL2,CXCL3,CXCL8,DUSP6,EGR1,FOS,FOSB,FOSL1,GJB2,IFIH1,IFIT1,IFIT2,IFIT3,IL1A,IL1B,IL6,IRF1,ISG20L2,MERTK,MMP1,MX1,MXD1,NAMPT,OLR1,PDGFB,PNRC1,PRDM1,PRR7,PTGS2,PTPRK,RSAD2,SH2D2A,SOCS3,SOD2,STAT2,STING1,THBD,TLR2,TREX1,VNN1,YAP1,ZFP36	53	8.06651		mir-8 (includes others)	microRNA	Activated	2.725	2.7e-10	ABL2,ACSL4,ACTA2,ACTN1,ADAM12,ADAMTS1,AKT1,ARHGAP5,ATF3,BBC3,BMI1,BMP2,BST1,CBL,CCNE2,CCNG2,CD47,CDC25B,CDC42,CDH2,CDKN1A,CFL2,CLDN1,CLDN23,CLDN3,DDIT4L,E2F3,ERRFI1,ETS1,FGFR2,FLI1,FN1,FTH1,GRB7,GSE1,HMOX1,IL1B,IL6,ITGAV,KCNK1,KDR,KLF4,LATS2,LEPR,LOX,LSR,MMP1,MOK,MPRIP,MSN,NECTIN2,NIN,NOTCH1,PAK6,PDE7B,PHLDA3,PKD1,PMAIP1,PPM1F,PPP2R1B,PTK2,PTPN14,RHPN2,SEC23A,SNAI2,SNHG15,SOCS3,SPRY2,SQSTM1,STAT4…	82	9.56864
							Glycogen metabolism	3.51	0.52	-2.496	AGL,CALM1,GAA,GBE1,GYG2,NHLRC1,PGM1,PHKB,PHKG1,PYGL,RPS27A,UBA52,UBC	13		FAS	transmembrane receptor	Inhibited	-2.331	1.02e-08	AKAP9,APPBP2,ARAP2,BCL2,BIRC2,BIRC3,BIRC5,CCL5,CCN2,CCRL2,CD22,CD300C,CDIPT,COL15A1,COL1A1,COL1A2,COL6A1,COL6A3,CSF1,CSNK1G2,CTNND1,CXCL1,CXCL10,CXCL11,CXCL2,CXCL3,CXCL8,EGR1,FLT1,FOS,FOSB,GBP2,GDE1,GNG7,GPLD1,HLA-F,IFIT1,IL15RA,IL17RA,IL1A,IL1B,IL1RAP,IL6,IMPA2,IRF1,ITGA7,ITGAV,ITGB8,ITPR1,JAG1,LAMP3,MARK2,MBOAT7,MEF2C,MERTK,MMP1,MMP13,MTMR1,MYO18A,NECTIN1,OPTN,PDLIM7,PHLDA2,PIK3C2B,PIK3CA,PIK3C…	94	7.9914		sirolimus	chemical drug	Activated	2.378	2.86e-10	ABHD11,ACACA,ACACB,ACTA2,ADA,ADAM12,ADAMTS16,ADAMTS9,ADM,ADSS2,AKR1C3,AKT1,AQP3,ATP2B4,ATP5MG,ATP6V0C,ATP6V0D2,ATP6V1D,B2M,BBC3,BCKDHA,BCL2L1,BCL3,BEX2,BID,BIRC5,BMP2,C3,CALD1,CASK,CASP3,CBLB,CCL20,CD151,CD274,CDA,CDC42,CDH2,CDK8,CDKN1A,CEBPA,CFB,CFD,CHEK1,CLIC1,COL12A1,COL17A1,COL18A1,COL1A1,COL1A2,COL4A5,COL6A3,CRAT,CSF1,CSF3,CTSK,DDIT4,DGAT1,DLG4,DOT1L,DPYSL2,E2F1,EBI3,EDN1,EEF1A1,EGR1,EGR2,EI…	223	9.54363
							G alpha (12/13) signalling events	3.39	0.362	2.785	ABR,ADRA1B,ARHGEF10L,ARHGEF11,ARHGEF12,ARHGEF16,ARHGEF19,ARHGEF26,ARHGEF4,ARHGEF40,ARHGEF6,FGD3,FGD4,GNB3,GNG10,GNG11,GNG12,GNG7,MCF2L,NGEF,OBSCN,PREX1,RHOB,SOS2,TIAM1,TIAM2,TRIO,VAV1,VAV2	29		NONO	transcription regulator	Inhibited	-3.478	1.04e-08	ACACA,CCL5,CD38,CXCL10,CXCL11,DDX60,DDX60L,EPHB2,EPSTI1,GATA2,GBP4,GBP5,HERC5,HERC6,HK2,HSH2D,IFI27,IFI44,IFIH1,IFIT1,IFIT2,IFIT3,IFITM1,IFITM2,LY6E,MX1,MX2,OAS1,OAS2,OASL,PDE1C,PDE2A,PDE3B,PDE4B,PDE4D,RNF213,RSAD2,SAMD9,SAMD9L,SERPING1,SLFN5,STAT2,TNFSF10,TNFSF15,TRANK1,TRIM25,XAF1	47	7.98297		RYR1	ion channel	Inhibited	-3.536	3.78e-10	AAMDC,ABCD3,ABCF1,ABLIM1,ABLIM2,ACACB,ACAD11,ACAD8,ACAT1,ACTN1,ACTR10,ADHFE1,AGL,AIMP1,AK3,ALYREF,ANK1,APEH,ARCN1,ARHGDIA,BCAP29,BCAT2,BLMH,BPNT1,C3,CALU,CAMK2D,CAND2,CAPZA1,CFB,CHORDC1,CLIC5,CLUH,COBL,COL15A1,COMT,COPS2,CP,CRELD1,CSDE1,CYB5R3,DAG1,DDX39B,DDX6,DLAT,DLG1,DMD,DNPEP,DST,DTNA,DYSF,EEF1A1,EEF1A2,EEF1D,EHD1,EIF2S1,EIF3I,EIF4A2,EIF4G3,EMC3,EPRS1,EPS15,ETFDH,ETHE1,FAM114A2,FARSB,FKBP3,FK…	209	9.42251
							3-phosphoinositide Biosynthesis	3.35	0.293	2.897	ACP1,ACP6,CDC25B,CDIPT,DOT1L,DUSP10,DUSP14,DUSP15,DUSP16,DUSP2,DUSP23,DUSP5,DUSP6,DUSP9,EPHX2,EYA4,INPP5F,MDP1,MTMR2,MTMR8,NT5C,NUDT14,PANK4,PDXP,PGAM5,PHOSPHO1,PIK3C2A,PIK3CG,PLCD1,PPFIA3,PPFIBP2,PPM1H,PPM1K,PPM1L,PPP1R10,PPP1R11,PPP1R12C,PPP1R13B,PPP1R14C,PPP1R7,PPP2R1B,PPP2R2C,PPP2R3A,PPP2R3B,PPP2R5E,PPP3CA,PTPA,PTPN21,PTPN22,PTPN23,PTPN6,PTPRB,PTPRF,PTPRH,PTPRJ,PTPRU,PXYLP1,SIRPA,SOCS3,SSH1,S…	63		BHLHE40	transcription regulator	Inhibited	-2.342	1.1e-08	AFF3,AHR,AK4,ATF3,B2M,BDNF,BIRC5,C15orf48,CAV1,CCRL2,CD24,CD38,CD74,CES2,CFB,CP,CRABP2,CSF2,CSF3,CSK,CTSS,CYP11A1,DMBT1,EBI3,EGLN3,EPSTI1,ERO1A,HAVCR2,HBEGF,HCLS1,HDAC9,HIF1A,HK2,ID1,IFIH1,IL12A,IL17RA,IL2RB,IL6,IL6ST,INHBA,JAK2,KRT18,KRT8,LIF,LOX,LPAR1,MAFA,MEF2C,MERTK,MITF,MSR1,MXD1,NAMPT,NUB1,OLR1,PCDH7,PDE4B,PER1,PHLDA1,PIK3CA,PNRC1,PPP2R3A,PROCR,PSMA2,PTGS2,PTPN6,RASGRP1,RBCK1,RGS16,SCARF1,S…	86	7.95861		NONO	transcription regulator	Activated	3.446	4.24e-10	ACACA,CCL5,CD38,CXCL10,CXCL11,DDX60,DDX60L,EPSTI1,FOXO1,GBP1,GBP4,HERC5,HERC6,HK2,IDO1,IFI27,IFI44,IFI6,IFIH1,IFIT1,IFIT2,IFIT3,IFITM1,IFITM2,IFNL1,ISG15,ISG20,LGALS3BP,LY6E,MX1,MX2,NT5C3A,OAS1,OAS2,OAS3,OASL,PARP14,PARP9,PDE1C,PDE2A,PDE3B,PDE4B,PDE4D,PDE7B,PMAIP1,PTK2B,RSAD2,RTP4,SAMD9,SAMHD1,SECTM1,SERPING1,SLAMF7,SLFN5,SP140,TNFSF10,TNFSF15,TRANK1,UBE2L6,USP18,XAF1	61	9.37263
							Peroxisomal lipid metabolism	3.31	0.483	2.138	ABCD1,ACBD4,ACOT4,ACOX2,ACOX3,ALDH3A2,CRAT,DECR2,ECI2,MLYCD,NUDT7,PECR,SCP2,SLC27A2	14		PRKCA	kinase	Inhibited	-2.825	1.2e-08	ACACA,APOBEC3G,ARHGDIB,BNIP3L,CAV1,CCN2,CCNE1,CIITA,COL1A1,CSF2,CSF3,CST1,CST2,CST4,CTSB,CXCL10,EGR1,ERBB2,ETS1,FOS,HSPA1A,ID1,ID3,IFIT1,IFIT3,IGF2BP3,IGFBP3,INSIG1,LPL,MLXIPL,MMP1,MMP3,MYC,NPPA,NQO1,OASL,PHLDA2,PLD1,PTGS2,RHOBTB3,RSAD2,SCAMP1,TGFBR1,TRPC1	44	7.92082		pyridostatin	chemical reagent	Activated	4.791	4.29e-10	B2M,BST2,CCL5,CMTR1,CXCL10,CXCL11,DDX60,DHX58,GBP4,HELZ2,HERC6,IFI27,IFI44,IFIH1,IFIT1,IFIT2,IFIT3,IFITM1,IFITM2,IFITM3,IRF1,IRF7,ISG15,ISG20,LGALS3BP,LY6E,MX1,OASL,OGFR,PARP14,PARP9,RSAD2,RTP4,SAMD9,SLC25A28,UBE2L6,USP18	37	9.36754
							Ephrin A Signaling	3.2	0.314	2.287	ACP1,ADAM10,AKT1,ARAF,ARF6,ARHGEF16,CBL,CDC42,CFL2,CHN2,CLDN4,EFNA3,EFNA4,EGF,EPAS1,EPHA10,EPHA2,EPHA6,HRAS,LIMK1,MAP2K1,MAPK3,MMP14,MYL2,NCK2,NFATC1,NGEF,PDGFB,PIK3C2A,PIK3CG,PLCG2,PRKACB,PRKAR2B,PTK2,RAP1A,RHOG,SRC,TGFA,TGFB1,TGFB2,TSC2,VAV1,VAV2,VEGFA	44		PDLIM2	other	Activated	2.452	1.21e-08	B3GNTL1,BCL2,C4orf19,CDH1,CEMIP,CRISPLD2,CSF2,CXCL8,DPF3,FHDC1,FSTL1,GHDC,GSTM1,GSTM2,HBEGF,HLA-DOB,IFI44,IFIT3,IGFBP3,KCTD12,KYNU,MDM1,MECOM,MYEOV,NR2F1,PDLIM2,PHLDA1,RTN2,SCARA3,SLC22A3,SPOCD1,STAT4,STC2,TNS1,ZNF300	35	7.91721		ETV6	transcription regulator	Inhibited	-3.877	4.49e-10	ACTA2,APOL6,CASP3,CMTR1,CSF1R,CXCL10,DDX60,DDX60L,DHX58,DTX3L,FLI1,ID1,IFI16,IFI44,IFIT1,IFIT3,IFITM1,IRX3,ISG15,LGALS3BP,MMP3,MX1,MX2,OAS1,OAS2,OAS3,OASL,PARP10,PARP14,PARP9,RSAD2,SAMD9,SPRY4,TRANK1,TYMP,UBE2L6,VEGFA,XAF1	38	9.34775
							RAR Activation	3.19	0.261	3.272	ACVR1B,ADAM10,ADCY6,ADCY7,ADCY9,AKR1C3,AKT1,ALDH1A1,ALDH1A3,CAMK2D,CDC42,CDKN1A,COL1A1,COL1A2,CRABP2,CREB3L1,CREB3L3,CREB3L4,CREB5,CSNK2B,CXCL8,DHRS3,DPF1,EDA,EGF,FABP5,FOS,GATA6,GDPD1,GNA11,GNA15,HOXB3,HOXB4,HOXB5,HOXD4,IGFBP3,IL12A,IL17D,IL18,IL1A,IL1B,IL6,KLF2,LIPE,MAP2K1,MAPK11,MAPK14,MAPK3,MEIS1,MEIS2,MMP1,MMP11,MMP13,MMP2,MMP3,MPPE1,NFATC1,NFKB1,NFKB2,NR2F1,PARP1,PDE1C,PDE2A,PDE3B,PDE4B,PDE…	113		KLF3	transcription regulator	Activated	4.46	1.24e-08	ABHD14B,ANK1,ANXA6,APRT,ARFGAP2,ARID5A,BCL2,C11orf24,CCL24,CCL28,CEP170B,CFP,CHCHD10,CSF2,CXCL2,CXCL3,DOK3,DUS3L,E2F2,EEF1AKMT1,EIF4E3,EIF5A,ELOF1,FCGRT,FOS,FRY,GPR137,GRB7,GRK6,HBP1,HPS1,HS3ST1,HYCC1,IDH1,IGF2BP3,IL12A,IL17RA,IL32,JAK2,KBTBD2,KCNK6,KLF12,KLF8,LMO2,MAGED1,MCAT,MICU2,NDFIP1,NUDT8,OGFRL1,PARP3,PATJ,PDLIM1,PDLIM2,PIK3IP1,PLPP2,RAD51C,RAP1GAP2,RAVER1,RNF166,SEC16B,SEC24D,SEPTIN6,SLC3…	90	7.90658		TGM2	enzyme	Activated	3.726	5.44e-10	ATP1B3,ATXN1,BIRC3,C3,CA2,CCL24,CD101,CD300C,CD74,CEACAM1,CFP,CSF3,CXCL10,CXCL8,DDX60,DDX60L,DLEU1,DNAAF2,EHD1,FARSB,FN1,GIMAP2,GJA1,HIP1,ID1,IFI6,IFIT1,IFIT2,IFIT3,IGF1R,IL1B,IL6,ITGB3,ITGB4,KCNQ5,KIAA0513,LY6E,MERTK,MMP2,MSX2,MT2A,MUC1,NPC2,OAS1,OAS2,OAS3,OASL,PADI4,PALS2,PARP14,PARP9,PDGFRB,PHLDA1,PIM1,PLAAT4,POR,PTGES,RPF2,RUNX2,SACS,SAMHD1,SEMA6B,SEMA7A,SERPINB2,SIRPA,SLAMF7,SLC16A1,SLC16A13…	87	9.2644
							Synaptogenesis Signaling Pathway	3.16	0.272	2.165	ADCY6,ADCY7,ADCY9,AFDN,AKT1,AP2A1,ARPC4,ARPC5,BAD,BDNF,CACNA2D1,CACNB3,CACNB4,CALM1,CALM2,CALM3,CAMK2D,CDC42,CDH12,CDH2,CDH4,CNTNAP1,CPLX1,CREB3L1,CREB3L3,CREB3L4,CREB5,DLG4,DNAJC5,EFNA3,EFNA4,EFNB1,EPHA10,EPHA2,EPHA6,EPHB4,FARP1,GPAA1,GRINA,HRAS,HSPA8,ITPR1,LIMK1,LRP8,MAPK14,MAPK3,MAPT,MARCKS,NAPB,NLGN1,NRAS,NRXN3,PIK3C2A,PIK3CG,PLCG2,PRKACB,PRKAR2B,PRKCE,RAB3A,RALA,RAP1A,RAPGEF1,RASD2,RASGRP1,R…	86		mycophenolic acid	chemical drug	Inhibited	-3.013	1.31e-08	ADM,AKAP12,ATF3,AZGP1,BIRC3,C1orf116,CCN2,CCND3,CD46,CDK6,CLDN1,CLU,CSGALNACT2,CXCL3,CXCL8,CXCR4,ETS1,HBEGF,ID3,IL1B,IL6,INHBA,KRT17,KRT19,MGAM,MMP13,OLR1,PTGS2,RGS4,SNAPC1,SOD2,STYK1,TNFAIP3	33	7.88273		FOXC1	transcription regulator	Activated	3.45	5.71e-10	B2M,BST2,CLU,COL1A1,DLL1,E2F2,ECM1,EGR1,FGFR3,FOS,FOSB,FOXA1,FOXO1,GBP1,GBP3,GBP4,GPNMB,IFI27,IFI6,IFIT1,IFIT2,IFIT3,IFITM1,IFITM3,IGFBP3,IRF1,IRF6,IRX3,ISG15,ISG20,ITGB3,ITGBL1,JDP2,KLF2,LFNG,MAFF,MEIS1,MESP1,MMP13,MSX2,MUC1,MX1,NFATC4,NOTCH1,OAS1,OAS2,OAS3,OASL,OSR2,OTX1,PIN1,PITX2,RNASEL,RUNX2,SAMHD1,SATB2,SNAI2,SOCS3,SSTR2,TBX1,TRIM6,TRIM8,TSC22D1,USP18,WNT5A,XAF1,ZNF506,ZSCAN18	68	9.24336
							Superpathway of Cholesterol Biosynthesis	2.94	0.452	-2.887	ACAT1,ACAT2,DHCR24,DHCR7,FDFT1,GGPS1,HMGCR,HMGCS1,IDI1,IDI2,MSMO1,PMVK,SC5D,SQLE	14		SLC15A4	transporter	Inhibited	-2.085	1.99e-08	ANKRD6,CCL5,COL1A1,CXCL8,DOCK2,ENTPD1,EPSTI1,FOS,GBP4,GBP5,HMOX1,IFIT1,IFIT2,IFIT3,IFNGR1,IL1B,IL1R1,IL6,KRT17,KRT19,LOXL1,MARCKSL1,MCM5,MMP2,MSR1,MX1,OASL,PLP2,PON3,PPP1R14B,PTGS2,PTPN6,RGS10,SAT1,SHTN1,STC2,TACC3,TAP2,TLCD3A,TNFAIP6,TSC22D1,TUBB6,VIM,XBP1	44	7.70115		F3	transmembrane receptor	Inhibited	-3.176	6.42e-10	ANGPT1,AREG,BST2,CASP7,CCL20,CCL5,CD47,CDC42,CSF1,CXCL14,CXCL8,DDX60,DHX58,DOCK4,DUSP2,DUSP6,DUSP9,EGR1,EPSTI1,F3,FGF13,FOS,FUT8,GBP2,GJA1,HELZ2,HERC6,IFI44,IFIH1,IFIT1,IFIT2,IFIT3,IFITM2,IFITM3,IL1A,IL1B,IL6,IRF7,ISG15,LCP1,LEF1,LGALS1,LGALS3BP,LY6E,MAPKAPK3,MDK,MMP2,MX1,OAS1,OAS3,OGFR,PAPOLA,PARP14,PARP9,PLPP3,PODXL2,RSAD2,RTP4,S100A6,SAMD9,SEMA3A,SLC25A28,SPRY1,SPRY4,TLR4,TNFAIP2,TNFRSF11A,UBA…	73	9.19246
							Melatonin Signaling	2.87	0.351	2.132	ARAF,CALM1,CALM2,CALM3,CAMK2D,GNAI3,GNAO1,MAP2K1,MAP2K3,MAP2K6,MAPK3,PDIA3,PLCB1,PLCD1,PLCD3,PLCE1,PLCG2,PLCH1,PLCH2,PLCL2,PRKACB,PRKAR2B,PRKCE,PRKCG,PRKCH,PRKCZ	26		lenalidomide	chemical drug	Inhibited	-2.824	2.07e-08	ADAT3,AFAP1-AS1,ANOS1,ATXN1,C2orf68,CALHM5,CASP1,CAV1,CAV2,CD38,CDKN2C,CEBPA,CEMIP2,COX11,DHTKD1,DLD,DVL1,ELF3,ERN1,FAM76B,FCHO2,FLNA,FZD4,GALNT18,GAS6-DT,GINS4,GPR68,HLA-DPB1,HLA-DRB1,IFI27,IFIH1,IFIT3,IGF2BP3,ITPR1,KIF16B,LPL,LRP6,MAML2,MYC,NFKBIZ,OTUD1,PLOD2,PROS1,RCAN3,RFC3,RGS16,RNF213,RRP1B,RSKR,S100A16,SEL1L,SEMA5A,SETMAR,SIPA1L2,SLC7A2,SMAD3,STAMBPL1,TCF3,TCF4,TCF7L1,TCF7L2,TET1,TNFRSF21,…	69	7.68403		tunicamycin	chemical - endogenous non-mammalian	Inhibited	-2.536	6.74e-10	ACACA,ACTA2,ADAM10,AKT1,ATF3,AVIL,AXL,BACE1,BBC3,BIK,BIRC2,BIRC3,CCL20,CDKN1A,CEBPD,COG8,COL6A1,COX5B,DDIT4,DERL1,DERL3,DGAT1,DGAT2,DHCR24,DNAJB9,DUSP6,E2F1,EDEM1,EGR1,EIF2S1,ELOVL5,ERBB3,ERO1A,ETS1,FKBP11,FN1,GOLGA3,GOLGA4,GOLGA5,GPT2,GRN,HAPLN1,HCN2,HDLBP,HERPUD1,HMOX1,HPSE,HSPA5,ICA1,IFRD1,IL1A,IL1B,IL6,IRX3,ITPR1,ITPR3,KDELR2,KLF4,LAMC2,LGR5,LMAN2,MFSD2A,MLXIPL,NAPB,NEDD4L,NFATC1,NRG1,PADI4,P…	108	9.17134
							Dopamine-DARPP32 Feedback in cAMP Signaling	2.84	0.292	2.333	ADCY6,ADCY7,ADCY9,CACNA2D1,CACNA2D3,CACNA2D4,CACNB3,CACNB4,CACNG4,CACNG6,CACNG7,CACNG8,CALM1,CALM2,CALM3,CAMKK1,CREB3L1,CREB3L3,CREB3L4,CREB5,CSNK1G1,GNAI3,GRINA,ITPR1,ITPR2,ITPR3,KCNJ11,KCNJ12,PDIA3,PLCB1,PLCD1,PLCD3,PLCE1,PLCG2,PLCH1,PLCH2,PLCL2,PPM1L,PPP1R10,PPP2R1B,PPP2R2C,PPP2R3A,PPP2R3B,PPP2R5E,PPP3CA,PRKACB,PRKAR2B,PRKCE,PRKCG,PRKCH,PRKCZ,PTPA	52		UBAP1	other	Activated	2.523	2.28e-08	BST2,DEPTOR,IFIT1,IFIT2,IFIT3,IFITM1,MX1,MX2,OAS1,OAS2,OASL,PSMB8,RSAD2,SHFL,STAT2,XAF1	16	7.64207		RNY3	other	Activated	3.578	1.19e-09	CXCL10,DDX60,EPSTI1,HERC5,IFI44,IFIT1,IFIT3,IFITM3,ISG15,LY6E,MX1,OAS1,OAS2,OAS3,OASL,RSAD2,RTP4,SERPING1,TRIM6,XAF1	20	8.92445
							PTEN Regulation	2.79	0.3	-2.333	AGO2,AGO3,AKT1,ATN1,BMI1,CBX2,CBX4,CBX6,CBX8,CHD3,CSNK2B,EED,EGR1,HDAC1,HDAC5,HDAC7,LAMTOR3,MAF1,MAPK3,mir-25 (includes others),MTA1,NEDD4,PHC1,PSMA2,PSMA3,PSMA5,PSMA6,PSMB10,PSMB2,PSMC2,PSMD11,PSMD2,PSMD9,PTENP1,RING1,RPS27A,RPTOR,RRAGB,RRAGC,SEM1,SNAI2,TRIM27,UBA52,UBC,WWP2	45		TNIK	kinase	Inhibited	-2.94	2.39e-08	APOBEC3B,CXCL10,CXCL11,IFIH1,IFIT1,IFIT2,IFIT3,IFITM3,LY6E,MX1,MX2,OAS1,OAS2,OASL,RSAD2,SERPING1,STAT2,TCF7,TDRD7,TNFSF10,XAF1	21	7.6216		LMNA	other	Inhibited	-2.937	1.19e-09	ACTA2,ACTC1,ADORA1,ADRB1,AGPAT3,AHCTF1,AHDC1,ATAT1,ATG2A,BAMBI,BCLAF3,CAMK1D,CAMK2D,CASP3,CCNG2,CD38,CEBPA,CEBPD,CERS6,COL12A1,COL1A1,COL1A2,COL8A1,DST,E2F1,EDC4,EDN1,ELK1,ELK4,ENTPD1,EPAS1,FBXW7,FLT1,FN1,FOXA2,GATA6,GHDC,GJA1,GULP1,HAS3,HEATR5A,HIVEP1,HMGA1,HTRA3,ID3,IFIH1,IL1B,IL6,IRF1,ISG20,KANK3,KAT6B,KDR,LIPE,LMNA,LPL,LRP4,MAFF,MAP4K2,MCAM,MIB1,MMP14,MMP3,MSN,MXD4,MYBBP1A,MYL2,NAMPT,NDUFB8,N…	115	8.92445
							Sleep REM Signaling Pathway	2.77	0.321	2.058	ARC,BDNF,CFL2,CHRM3,CHRM4,CREB3L1,CREB3L3,CREB3L4,CREB5,CXCL8,EDA,EGR1,EIF4E,FOS,IL12A,IL17D,IL18,IL1A,IL1B,IL6,LIMK1,MAPK3,MKNK1,NR4A2,PRKACB,PRKAR2B,RPS6KA2,RPS6KA3,RPS6KA4,RPS6KC1,TGFB1,TGFB2,TNFSF10,TNFSF15	34		IGF1	growth factor	Activated	2.55	2.42e-08	ABCA1,ACACA,ADM,AKR1C1,APLF,ATM,ATP2A1,BCL2,BDNF,BIRC3,BIRC5,BMP4,CAP2,CATSPER2,CAVIN2,CCL5,CCN2,CCN5,CCND3,CCNE1,CCNG1,CCNG2,CD74,CDH1,CGNL1,CLU,CNN1,COBL,COL1A1,COL1A2,CP,CSF1,CXCL8,CYP11A1,CYP1B1,CYP27B1,DCLK1,DMD,DUSP6,EFNB2,EGF,EGR1,EPAS1,ESR2,FBLN1,FOS,FOSB,GAS6,GATA2,GJA1,GNRH1,HAVCR2,HIF1A,HMGA1,HMGCR,HMOX1,HSD11B2,HSPA1A,HTRA1,ID1,IFI27,IGFBP1,IGFBP3,IGFBP4,IL1A,IL1B,IL1R1,IL6,ITGAV,ITGB…	135	7.61618		KLF2	transcription regulator	Activated	2.37	1.37e-09	ACKR3,ADAM15,ADAMTS5,ADM,APLN,BCL3,CAV1,CCL5,CD55,CDH2,CDKN1A,CEBPA,CRABP2,CXCL3,CXCL8,DLL1,ECM1,EDN1,EPAS1,F3,FLT1,HBE1,HPSE,HYAL2,ID1,ID3,IL1B,IL6,ITGB3,ITGB4,ITGB5,KCNN4,KDR,LEPR,MMP14,MT2A,MVP,PDPN,PGF,PLOD2,PLPP3,PROS1,PTGS2,PTPRJ,RALA,RGS3,RUNX2,SCAP,SELPLG,SEMA3F,SLCO2A1,SMURF2,SOAT1,SREBF1,TFPI,TFRC,TGFB1,TGFB2,TGFBR1,THBD,THBS1,TIMP1,TNFSF10,VAV1,VCAM1,VWF	66	8.86328
							NGF-stimulated transcription	2.74	0.41	2.5	ARC,EGR1,EGR2,ELK1,F3,FOS,FOSB,FOSL1,ID1,ID2,ID3,MEF2D,RRAD,SGK1,TCF12,VGF	16		stallimycin	biologic drug	Inhibited	-3.227	3.15e-08	CSF1,CXCL10,CXCL8,IFI16,IFI27,IFI44,IFIH1,IFIT1,IFIT2,IFIT3,IFITM1,IL1A,IL1B,IL24,IL6,IL7R,INHBA,IRF1,MX1,OAS1,TGFA,TNFSF10	22	7.50169		IRF1	transcription regulator	Activated	2.882	1.45e-09	ACSL4,ACTA2,ADAM8,APOL3,APOL6,B2M,BST2,CASP1,CASP3,CASP7,CCL20,CCL5,CD274,CD74,CDH2,CDKN1A,CEACAM1,CFB,CIITA,CTSS,CXCL10,CXCL11,CXCL16,CXCL8,DST,E2F1,E2F3,F3,FAS,FN1,GATA6,GBP2,GBP4,GSDMD,HELZ2,IDO1,IFI27,IFI44,IFI6,IFIH1,IFIT1,IFIT2,IFIT3,IFITM1,IFITM3,IFNL1,IL12A,IL17RA,IL18,IL1B,IL6,IRF1,IRF5,IRF7,ISG15,LIG4,MX1,NFE2,NLRP12,OAS1,OAS2,OAS3,OASL,PCDH7,PDCD1LG2,PLAAT1,PLAAT4,POLH,POU5F1,PSMB10,PT…	81	8.83863
							Cell junction organization	2.63	0.326	2.556	ACTN1,AFDN,ANG,ARHGEF6,CD151,CDH12,CDH2,CDH4,CLDN1,CLDN23,CLDN3,CLDN4,COL17A1,DST,FLNA,ITGB4,JUP,LAMA3,LAMB3,LAMC2,LIMS2,NECTIN2,NECTIN4,PALS1,PARD6A,PARD6B,PATJ,PLEC,PXN,SDK1	30		MAP4K1	kinase	Activated	2.041	3.27e-08	ACKR3,BCL2,BMP4,CCL5,COLEC10,CSF2,CXCL11,CXCL3,CXCL8,CXCR4,EDA,IL1B,IL1RAP,IL24,IL32,IL6,IL7R,INHBA,INHBA-AS1,INHBB,NGF,TGFBR1,TNFRSF12A,TNFSF10,TNFSF15	25	7.48545		lysophosphatidylcholine	chemical - other	Inhibited	-2.097	1.46e-09	ABCC1,ACOT13,ACSL4,ACSL5,AKR1C3,AXL,BDNF,CCL5,CCN3,CD274,CD74,CXCL8,DHCR7,ECI2,EGR1,F3,FABP5,FADS1,FDFT1,GGT1,GJA1,GPR132,GPX1,HLA-DRB1,HMGCR,HMGCS1,HSD17B8,HSPA5,IL1B,IL6,INSIG1,IRF5,LPL,MCAT,MLYCD,MMP1,MSMO1,NLRP3,NOD2,PLAU,PLAUR,PRXL2B,PTGES2,PTGR1,PTGS2,RDH11,RXRA,SCARB1,SCD,SLC27A2,SQLE,SQSTM1,SREBF1,TGFB1,THEM4,THEM5,TLR4,TNFAIP3,TNFSF15	59	8.83565
							Cargo concentration in the ER	2.48	0.412	-2.138	AREG,CNIH3,CTSC,F8,LMAN2,LMAN2L,MIA2,MIA3,SEC22B,SEC23A,SEC24A,SEC24D,TGFA,TMED10	14		ZNF750	transcription regulator	Activated	3.921	3.85e-08	AIM2,APOBEC3B,APOBEC3F,APOBEC3G,BST2,CCL5,CXCL10,CXCL8,GBP2,HLA-F,IFI16,IFIH1,IFIT1,IFIT2,IFIT3,IL6,IRF1,IRF6,LAMB3,MX1,MX2,OAS1,OAS2,OASL,PSMB8,RSAD2,SHFL,STAT2,TLR2,XAF1,ZDHHC11	31	7.41454		CD24	other	Inhibited	-3.193	1.48e-09	ADD3,APOBEC3B,ASPM,ATF3,BIK,CAV1,CDKN1A,CXCL8,DEPDC1,DIAPH2,DLG1,DNAJC13,DUSP5,ECM1,EDEM3,EMP3,FOS,GDF15,IL6,IRAK1BP1,ISG20,LAT2,LDB1,MCAM,MMP2,N4BP3,NIPBL,OASL,OGG1,PDGFB,PLAU,PLCB1,PLPPR2,PTP4A1,RELB,RSBN1,SPG11,TFPI,THBS1,TIMP4,TMEM135,TPR,TRAFD1,TRIM2,TRIM8,TTC3,ULBP2,USO1,VDR,ZNF302	50	8.82974
							Notch Signaling	2.41	0.395	2.53	DLL1,DTX2,DTX3,DTX4,FURIN,HES7,JAG1,JAG2,LFNG,MAML2,MFNG,NOTCH1,NOTCH3,NUMB,NUMBL	15		3p-hpRNA	chemical reagent	Inhibited	-2.806	4.07e-08	CCL5,CLDN23,CXCL10,CXCL11,DDX60L,EPSTI1,FLOT1,GBP4,HERC6,IFI44,IFIH1,IFITM1,MX1,OAS1,SAMD9,SAMD9L,STAT2,TNFSF10,TYMP,VARS1,VARS2	21	7.39041		STAG2	other	Inhibited	-3.81	1.81e-09	CD274,CXCL10,CXCL11,DDX60,DHX58,GBP2,HELZ2,HERC6,IFI27,IFI44,IFIH1,IFIT2,IFIT3,IFITM1,IRF7,ISG15,ISG20,LGALS3BP,OAS1,OASL,PARP14,PARP9,RSAD2,SAMD9,UBE2L6,USP18	26	8.74232
							Degradation of beta-catenin by the destruction complex	2.4	0.319	-2.449	AXIN1,CTBP1,CTBP2,FRAT1,HDAC1,LEF1,PPP2R1B,PPP2R5E,PSMA2,PSMA3,PSMA5,PSMA6,PSMB10,PSMB2,PSMC2,PSMD11,PSMD2,PSMD9,RPS27A,SEM1,TCF3,TCF7,TCF7L1,TCF7L2,TLE2,TLE3,TLE6,UBA52,UBC	29		ibrutinib	chemical drug	Inhibited	-2.65	5.31e-08	ALDOA,BCL2,BMP4,BYSL,CCDC71L,CCNA1,CCNJL,CD40,CDK6,DCTPP1,DHRS3,DUSP2,EPAS1,FARSA,FRY,H1-0,HK2,IFITM3,IL6,IMP4,IPO4,ITGB1,LZTFL1,MCM5,MYBBP1A,MYC,NECTIN1,NOLC1,NOP16,NOP2,PES1,PGAM1,PLAAT4,PLCG2,PLK1,POU2F2,PTGS2,RCBTB2,RRP12,RRP9,SDHD,SORD,SRM,TGFBR3,TTC28,UNG,WDR74	47	7.27491		HNRNPA2B1	other	Inhibited	-2.433	1.81e-09	ACSL5,ATG12,BCL2L1,CA12,CEMIP,CLDN1,CP,CPVL,DSE,ELOVL7,ENTPD1,ERBB3,EYA4,FHL1,FN1,FSCN1,FZD8,GDF15,GJA1,GJC1,GPRC5B,GSN,H19,IDS,IL6,INHBB,JUP,KCTD12,LEPR,LETM2,LPAR1,MEIS2,MFHAS1,mir-146 (includes others),MMD,NR2F1,NR3C2,NRCAM,OAS1,PBX1,PCSK9,PDGFC,PEG10,PGM2L1,PITPNC1,PLOD2,PRSS3,RASSF8,ROR1,S1PR3,SCN9A,SNAI2,SRPX,STOM,SVEP1,TGFB2,TM4SF18,UBASH3B,VCAN,WNT4,WWOX,ZC3HAV1	62	8.74232
							Processing of Capped Intron-Containing Pre-mRNA	2.3	0.26	-2.656	ALYREF,AQR,BCAS2,BUD13,CDC5L,CPSF1,CPSF2,CSTF3,CWC15,CWF19L2,DDX39B,DNAJC8,EIF4E,HNRNPH2,HSPA8,LENG1,LSM2,LSM6,LUC7L3,MAGOH,METTL14,MFAP1,NSRP1,NUP153,NUP155,NUP210,NUP42,NUP62,NXF2/NXF2B,PAPOLA,PCF11,PNN,POLR2A,POLR2F,POLR2I,POLR2L,POM121,POM121C,PPIG,PPIL1,PPIL3,PPIL4,PRCC,PRP4K,PRPF31,PRPF38A,PUF60,RBM10,RBM25,RBM42,RBM7,RNPC3,RNPS1,SAP18,SEC13,SF3B4,SNRNP25,SNRNP40,SNRNP48,SNRNP70,SNRPB,SNRPE…	75		STAT1	transcription regulator	Inhibited	-2.935	5.74e-08	ABCA1,ABCB9,APOBEC3G,B2M,BCL2,BIRC5,BST2,C1S,C3,CASP1,CCL5,CCN2,CCND3,CCNE1,CCRL2,CD40,CFB,CH25H,CIITA,CLIC5,COL1A1,CSF2,CTSS,CXCL10,CXCL11,CXCL8,CXCR4,DDX60,DPP4,EBI3,EGLN3,EGR1,EPSTI1,FOS,GBP2,GBP4,GBP5,GREB1,HAVCR2,HBEGF,HERC6,HIF1A,HTRA1,IFI27,IFI44,IFIH1,IFIT1,IFIT2,IFIT3,IFITM1,IFITM2,IFITM3,IL12A,IL15RA,IL1A,IL1B,IL1R1,IL31RA,IL6,IRF1,JAK2,KCTD12,KRT17,LCN2,LIF,LPIN2,LPL,LY6E,MAFA,MUC1,MX1…	104	7.24109		TGFB2	growth factor	Inhibited	-2.465	1.85e-09	ACTA2,AHR,ALDH1A1,ALDH3B1,BIRC5,CA2,CD38,CD46,CDH2,CEBPA,CIITA,COL1A1,COL1A2,COL6A2,CXCL16,DDIT4,DEPTOR,DOCK4,DUSP5,EDN1,EGR1,EGR2,FAS,FMOD,FN1,FOS,FURIN,GOT1,HAS2,HK2,HMOX1,ID3,INHBA,ITGB5,JAG1,KDR,KIF22,LCN2,LIPG,MAP2K3,MLLT3,MLXIPL,MMP2,NFATC2,NGF,NOTCH1,NOTCH3,PDGFRB,PDK4,PGM1,PLCH1,PLK1,PLOD2,PTK2B,PTPRJ,RAMP1,RGS3,S100A4,SCD,SEMA6B,SMAD3,SNAI2,TAGLN,TGFB1,TGFB2,TGFBR1,TGFBR3,THBS1,TIMP1,TIM…	78	8.73283
							Synthesis of DNA	2.22	0.295	-2.667	ANAPC10,ANAPC15,CCNE2,CDC26,CDT1,GINS2,GINS4,GMNN,LIG1,MCM2,MCM3,MCM5,POLA1,POLA2,POLD1,POLD3,POLE,POLE2,PRIM2,PSMA2,PSMA3,PSMA5,PSMA6,PSMB10,PSMB2,PSMC2,PSMD11,PSMD2,PSMD9,RFC4,RPA3,RPS27A,SEM1,UBA52,UBC,UBE2S	36		IKBKB	kinase	Inhibited	-2.115	6.97e-08	ABCA1,ATF3,BCL2,BIRC2,BIRC3,C3,CALD1,CCL5,CCN2,CDC6,CDH1,CDH13,CH25H,CLDN1,CLU,COL1A1,CP,CSF1,CSF2,CTSB,CTSK,CXCL1,CXCL16,CXCL2,CXCL3,CXCL8,CXCR4,CYP1B1,DGKA,DLG4,DUSP6,EGR1,ETS1,FOS,GM2A,GNRH1,HIF1A,HK2,HMOX1,IL1A,IL1B,IL6,IRF1,ITGB5,KRT18,KRT8,LCN2,LIPE,MMP1,MMP13,MMP2,MMP3,MX1,MYC,MYO1D,NGF,NPPA,NPPB,PCDH7,PLAU,PLK1,PTGS2,RGS16,S100A4,SEMA3C,SERPINE2,SFRP1,SLC16A2,SNAI1,SOCS2,SOCS3,SOD2,TGFBR1…	80	7.15677		adavosertib	chemical drug	Activated	3.146	2.61e-09	CASP1,CCL20,CCL26,CCL5,CFB,CTSS,CXCL10,CXCL11,CXCL8,DHX58,FEZ1,HSPA5,IDO1,IFI27,IFIH1,IFIT1,IFIT2,IFITM1,IL11RA,IL12A,IL15RA,IL18,IL1A,IL4R,IL6,IRAK2,IRF1,IRF5,IRF7,ISG15,ISG20,MAGEA12,MAPK11,MERTK,MX1,NFKB2,NOD2,OAS1,OAS3,OASL,PLAUR,RELB,SERPING1,SPANXD (includes others),THBS1,TLR6,TNFAIP3,TNFRSF11B	48	8.58336
							PKR-mediated signaling	2.18	0.321	2.2	CENPS,EIF2S1,EIF2S3,FAAP100,FAAP20,FANCB,FANCM,HERC5,HSPA1A,HSPA1B,HSPA2,HSPA8,IKBKG,ISG15,MAP2K6,MAPT,PPP2R1B,TARBP2,TUBA3D,TUBA8,TUBB3,TUBB4A,TUBB4B,TUBB6,UBE2L6	25		JUNB	transcription regulator	Inhibited	-2.698	7.39e-08	ATF3,BDNF,C3,C5,CAV1,CCNE1,CFD,CLU,COL1A1,COL1A2,CSF2,CSF3,CXCL16,CXCL3,CXCL8,CYP1B1,DMTF1,EPAS1,FOSL1,FTH1,HK2,HMOX1,IFI16,IKZF2,IL1B,IL6,INHBA,ITGAV,ITGB4,LAMB3,LCN2,LIPE,LPAR1,MMP1,MMP13,MMP2,MMP3,NAMPT,NCF2,PLAU,PNPLA2,RAB31,RASGRF1,SNAI1,SWAP70,TBX3,TIMP1,TIMP3,XBP1	49	7.13136		IFNL1	cytokine	Activated	3.851	2.78e-09	APOL6,ATF3,BST2,CXCL10,CXCL11,CXCL8,DDX60,DDX60L,F2R,GBP1,HERC5,HERC6,IFI27,IFI44,IFI6,IFIH1,IFIT1,IFIT2,IFIT3,IFITM1,IFITM2,IFITM3,IFNL1,IL6,ISG15,ISG20,LGALS3BP,MX1,OAS1,OAS2,OAS3,OASL,PLAAT4,RSAD2,RTP4,SAMD9,SLC15A3,TLR2,UBE2L6,USP18,XAF1,ZC3HAV1	42	8.55596
							Response of EIF2AK4 (GCN2) to amino acid deficiency	2.12	0.301	-3.413	ATF3,EIF2AK4,EIF2S1,EIF2S3,IMPACT,RPL10A,RPL17,RPL18,RPL21,RPL22,RPL23,RPL28,RPL34,RPL35A,RPL36AL,RPL39,RPL4,RPL5,RPL8,RPLP2,RPS10,RPS18,RPS23,RPS25,RPS27A,RPS27L,RPS29,RPS3,RPS3A,RPS5,UBA52	31		COPS5	transcription regulator	Inhibited	-4.71	9.96e-08	ADRM1,AEN,AK1,ANGPTL2,APAF1,APRT,ATF3,BCAM,BIRC5,BRF2,CCND3,CCNE1,CCNF,CCNG1,CD81,CDKN2C,CEBPA,CETN2,COL1A1,COQ8A,DBF4,DCTPP1,DCXR,DEF6,DSCC1,EPHA2,ERCC2,GPX4,GTF3C5,H2BC12,HIF1A,HMGA1,HMOX1,HSPA4L,IL1A,IL6,INHBB,IRAK1,ITPA,MARCKS,MCM2,MCM5,MKNK2,MYC,NINJ1,PDE4B,PLK3,POLR2A,POLR2F,RFC3,S100A4,SAC3D1,SAT1,SLC12A2,SLC3A2,SLC7A5,SNRPB,SPHK1,SQLE,SUPT4H1,TARBP2,TOP2A,VPS28,ZNF365,ZNF707	65	7.00174		PRDM1	transcription regulator	Inhibited	-2.106	3.23e-09	ACOX2,ADA,ADAM8,ADGRG1,AFF3,APOBEC3C,APOM,AQP3,ARG2,BMP5,CASZ1,CCL20,CD74,CIITA,CLDN1,CLEC2B,CPA4,CRISPLD2,CSF3,CYP4V2,CYTH4,DBNDD1,DDIT4,DUSP16,ECM1,EEIG1,EGR2,EVA1A,FAM167A,FNDC5,FOS,FOSL1,FTH1,FZD2,GBE1,HHEX,HLA-DMB,HLA-DRA,HOXB4,ID2,ID3,IDO1,IFIT1,IFIT2,IFIT3,IFNL1,IGF1R,IL1A,IL1B,IL24,IL6,IRF7,ITPR1,JAG1,JAK1,KLRC1,KRT81,LGALS1,MAF,MALL,MAPK11,ME1,MICA,MT2A,NFATC1,NLRP12,NLRP3,OAS1,OAS2,OAS3…	100	8.4908
							Insulin Receptor Signaling	2.05	0.287	-2.333	AKT1,ASIC3,BAD,CBL,EIF4E,FOXO1,FOXO3,FOXO4,HRAS,INPP5F,INPP5J,INPP5K,JAK1,LIPE,MAP2K1,MAPK3,NRAS,PDE3B,PIK3C2A,PIK3CG,PPP1R10,PRKACB,PRKAR2B,PRKCZ,PTPRF,RALA,RAP1A,RAPGEF1,RASD2,RPTOR,RRAS,RRAS2,SGK1,SOCS3,SOS2,TSC2,VAMP2	37		PTGS2	enzyme	Inhibited	-2.739	1.02e-07	ANGPT1,B2M,BATF3,BCL2,BIRC3,CCL5,CCNE1,CD74,CDH1,CDKN2C,CIITA,CLU,CSF3,CTSK,CXCL10,CXCL14,CXCL8,CXCR4,CYP1B1,EGR1,ERBB2,ESRRA,FCGRT,FLT1,FOS,HBEGF,HIF1A,HLA-DMB,IGFBP3,IL12A,IL1B,IL6,ITGAV,ITGB4,KRT10,LPL,LTBP1,MMP1,MMP2,MSR1,MYC,NOP2,NTN1,PCDH7,PDCD1LG2,PDE4D,PIK3CG,PSMB8,PTGER4,PTGES2,PTGS1,PTGS2,SCARB1,SEMA7A,SNAI1,SOCS2,SSBP4,STC1,TET1,TNFAIP6,TNFRSF12A,TNFSF10,TRAF1,VNN1	64	6.9914		IFNB1	cytokine	Activated	3.664	3.37e-09	AGL,AMH,APOL1,APOL3,APOL6,AXL,BCL2L1,BST2,BTN3A3,BUB1B,CAPN2,CARD6,CASP1,CASP3,CCL5,CD274,CD38,CDH2,CDKN1A,CH25H,COL12A1,CTSK,CXCL10,CXCL11,CXCL8,CYP1A1,DEFB1,DHX58,DICER1,DKK3,DLL1,E2F1,EBI3,F2R,FBN1,FOS,GBP1,GLIS2,GMPR2,HADH,HERC5,HMGCR,HMGCS1,IDI1,IDO1,IFI27,IFI27L2,IFI6,IFIH1,IFIT1,IFIT2,IFIT3,IFITM1,IL12A,IL18,IL1A,IL1B,IL1R1,IL24,IL6,IRF1,IRF3,IRF7,ISG15,ISG20,ITGAV,ITGB3,KDM6B,mir-221 (inc…	110	8.47237
							Mitochondrial Dysfunction	2.02	0.249	-2.038	ACO2,ARG2,ATP1A3,ATP1B1,ATP1B3,ATP5MC2,ATP5ME,ATP5MG,ATP5PB,ATPAF2,BACE1,BAD,BBC3,BID,CACNA1H,CACNA2D1,CACNA2D3,CACNA2D4,CACNB3,CACNB4,CACNG4,CACNG6,CACNG7,CACNG8,CALM1,CALM2,CALM3,CAMK2D,CAPN2,CASP3,CATSPER1,CATSPER2,CATSPER3,CLIC2,COX17,COX5B,COX6B2,COX7B2,CP,CREB3L1,CREB3L3,CREB3L4,CREB5,CYB5R3,CYC1,DLAT,DMAC2L,FBXW7,GPX1,GPX3,GSR,GSTM2,GSTZ1,HSF1,ITPR1,ITPR2,ITPR3,MAOA,MAPK7,MAPT,MGST1,NDUFA1…	86		IL13	cytokine	Activated	2.119	1.39e-07	ABCA1,ACKR3,ADAM15,ALOX5AP,AMPD2,ATF3,AVPI1,BDNF,BIRC2,BLVRA,C3,CASP1,CCDC186,CCL24,CCL26,CCL3L3,CCL5,CCN2,CD101,CD40,CEBPA,CH25H,CLDN2,COL1A1,COL1A2,CP,CTSB,CTSK,CTSS,CXCL1,CXCL8,CXCR4,DCLK1,DMBT1,DYNLT3,EGR1,EPAS1,EVL,F13A1,FABP5,FADS1,FEZ1,FGFR3,FKBP1A,FLG,FLOT1,FOXA2,FZR1,G0S2,G6PD,GAS6,GATA6,GPX4,HBEGF,HLA-DRB5,HMOX1,HS3ST1,HTRA1,IFIH1,IFNGR1,IL12A,IL13RA2,IL17RB,IL1B,IL1R1,IL31RA,IL32,IL6,I…	114	6.85699		UBAP1	other	Inhibited	-3.448	4.57e-09	BST2,DEPTOR,IFIT1,IFIT2,IFIT3,IFITM1,IRF7,ISG15,ISG20,MX1,MX2,OAS1,OAS2,OAS3,OASL,RSAD2,SAMHD1,USP18,XAF1	19	8.34008
							Integrin signaling	2.01	0.407	2.111	AKT1,BCAR1,FN1,ITGB3,PTK2,RAP1A,RAPGEF3,RASGRP1,RASGRP2,SRC,VWF	11		torkinib	chemical drug	Inhibited	-2.809	1.49e-07	ACACB,ADGRL2,AHR,AKAP9,ARHGEF4,ATF3,ATP6V0E2,BIRC5,CCN2,CCNA1,CCNF,CDC6,CDH1,COQ8A,CUL5,CXCL8,CYP1B1,DEPTOR,E2F2,EGR1,FOSL1,GJA1,GREM2,HAS2,HBEGF,HBP1,HEXIM1,HMGCR,ID1,ID3,IL24,INHBA,KIF18B,KLC4,LIF,MAP2K3,MCM5,NABP1,NOTCH1,PDLIM2,PTGS2,RFC3,S100G,SDC4,SOD2,TCP11L2,TFDP1,TOP2A,TUBG1,TYMS,UNG,YAP1	52	6.82681		ZNF750	transcription regulator	Inhibited	-2.889	4.95e-09	APOBEC3A,APOBEC3B,APOBEC3C,BST2,CCL5,CXCL10,CXCL8,GBP2,IFI16,IFI6,IFIH1,IFIT1,IFIT2,IFIT3,IFNL1,IL6,IRF1,IRF5,IRF6,IRF7,ISG15,ISG20,LAMB3,LAMC2,MX1,MX2,OAS1,OAS2,OAS3,OASL,PMAIP1,RNASE1,RNASEL,RSAD2,RTP4,SAMHD1,SLFN13,TLR2,XAF1	39	8.30539
							tRNA Charging	1.98	0.368	-3.207	AARS2,DARS2,EPRS1,FARS2,FARSB,GARS1,IARS1,IARS2,NARS2,SARS1,TARS1,TARS2,VARS2,WARS2	14		miR-182-5p (and other miRNAs w/seed UUGGCAA)	mature microRNA	Activated	2.888	1.68e-07	BCL2,CDH1,CDH4,CDK6,DDX60,DDX60L,GJA3,HERC6,IFIT1,IFITM1,IGFBP1,ITGB1,LRP6,MALAT1,MITF,OAS2,PGF,PIK3CA,RARG,RPS6KB1,RSAD2,SAMD9,SERPINE2,SLFN5,TRANK1,XAF1	26	6.77469		IFNA2	cytokine	Activated	4.022	6.18e-09	ADGRE1,APOL6,B2M,BAG3,BIRC5,BST2,BUB1B,C1R,CAV1,CCL5,CD274,CDKN1A,CEACAM1,CIITA,CXCL10,CXCL11,DDX60,DPP4,FAS,GBP1,GBP2,GBP4,GEM,GOT1,HERC5,HERC6,HLA-DRB1,HLA-E,HMGCS1,HSPA6,IDO1,IFI16,IFI27,IFI27L2,IFI44,IFI6,IFIH1,IFIT1,IFIT2,IFIT3,IFITM1,IFITM2,IFITM3,IL1B,IL2RB,IL6,IRF1,IRF5,IRF7,ISG15,ISG20,LGALS3BP,LY6E,MAP2K1,MT1F,MT1JP,MT2A,MX1,MX2,MYRF,NPDC1,OAS1,OAS2,OAS3,OASL,OGFR,PARP9,PLAAT4,PMAIP1,PP…	95	8.20901
							Gαs Signaling	1.93	0.283	2.502	ADCY6,ADCY7,ADCY9,ADD1,ADD2,ADD3,ADRB1,CHRM3,CREB3L1,CREB3L3,CREB3L4,CREB5,ELK1,GNA11,GNA15,GNAI3,GNAL,GNAO1,GNAZ,GNB3,GNG10,GNG11,GNG12,GNG7,GPER1,HTR7,MAP2K1,MAPK3,PRKACB,PRKAR2B,PTH1R,RAP1A,RAPGEF3,RYR2,SRC,VIPR1	36		PPARA	ligand-dependent nuclear receptor	Activated	2.813	1.87e-07	AADAC,ABCA1,ACACA,ADAM10,AKAP1,ANGPTL4,ANKHD1,APAF1,AQP3,ASS1,BCKDK,BCL2,BDNF,BET1,C3,C5,CA9,CCNE1,CD24,CDKN2C,CEACAM1,CEBPA,CES3,CKB,CPS1,CREB3L3,CROT,CTH,CYP1A1,CYP27A1,CYP4V2,CYP51A1,DECR2,DHRS3,DIO2,DLG4,DNAJB9,DVL1,ECI1,EGLN3,ELOVL6,ENDOG,ENTPD1,ETFB,FABP3,FABP5,FADS1,FAM210B,FBXO21,FDFT1,FLG,FOS,G0S2,G6PD,GADD45GIP1,GK,GNMT,GPAM,GPR158,HDAC9,HIF1A,HMGCR,HMGCS1,HMOX1,IDI1,IGFBP1,IGFBP3,IL1B,…	129	6.72816		CLDN7	other	Inhibited	-2.326	6.87e-09	ABLIM1,APLP2,ASAP1,C3,CA12,CBX2,CCL20,CXCL8,DNAJB6,F3,FLG,FOSL1,FOXQ1,FZD2,GLS,GRINA,H2AC20,HELZ2,IFI44,IFI6,IGFBP7,ITPR3,LGR4,MAGED1,MMP2,MT1A,MT2A,MUC1,MX1,NMU,NNMT,NRG1,PKMYT1,PLGRKT,PRKCZ,PRSS23,PSG9,PSMG2,RPL34,RPP40,RRAS2,SERPINB7,SLC25A22,SLCO2A1,SYTL2,TEAD2,TIMP2,TINAGL1,TJP1,TSPAN12,UBE2L6,WIPI1	52	8.16304
							Calcium Signaling	1.92	0.261	2.535	ACTA2,ACTC1,ATP2B1,ATP2B4,CACNA1H,CACNA2D1,CACNA2D3,CACNA2D4,CACNB3,CACNB4,CACNG4,CACNG6,CACNG7,CACNG8,CALM1,CALM2,CALM3,CAMK1,CAMK1D,CAMK2D,CAMKK1,CATSPER1,CATSPER2,CATSPER3,CHRNA5,CREB3L1,CREB3L3,CREB3L4,CREB5,GRINA,HDAC1,HDAC11,HDAC5,HDAC7,HDAC9,ITPR1,ITPR2,ITPR3,LETM1,MAPK3,MEF2A,MEF2D,MYH14,MYL2,NFATC1,NFATC2,NFATC4,PPP3CA,PRKACB,PRKAR2B,RAP1A,RCAN1,RYR2,TNNT1,TPM1,TPM4,TRPC4	57		STING1	ion channel	Inhibited	-3.924	2.18e-07	B2M,BCL2,BST2,C15orf48,CALB2,CASP1,CCL26,CCL5,CSF2,CXCL1,CXCL10,CXCL11,CXCL2,CXCL3,CXCL8,CYP1A1,DDX60,EPSTI1,EVI2A,FEZ1,IFI27,IFI44,IFIT1,IFIT2,IFIT3,IFITM1,IL12A,IL15RA,IL1A,IL1B,IL6,INHBA,KDM6B,LCN2,LIF,MMP1,MMP13,MMP2,MMP3,MST1R,MX1,MX2,NOD2,OAS1,OAS2,OASL,OGFR,PARP10,PSMB8,RGS16,RSAD2,SERPING1,SHFL,SOCS3,STAT2,TNFRSF11B,XAF1,ZC3HAV1	58	6.66154		1,1-diarylethylene-diammonium derivative	chemical reagent	Activated	2.694	7.77e-09	BIRC5,BST2,CCNE2,CDKN1A,CENPF,CENPM,DDX60,FAS,HELZ2,HERC6,IFI27,IFI44,IFIH1,IFIT1,IFIT2,IFIT3,IRF7,ISG15,ISG20,OAS1,OAS2,OAS3,OASL,PARP14,PARP9,PDE4B,PLK1,SAMD9,TMT1B,TNFAIP3,UBE2L6	31	8.10958
							Synaptic adhesion-like molecules	1.89	0.429	2.333	DLG1,DLG3,DLG4,FLOT1,FLOT2,LRFN1,LRFN4,PTPRF,PTPRS	9		F3	transmembrane receptor	Activated	2.839	2.2e-07	ANGPT1,BST2,CCL5,CCN2,CCNA1,CSF1,CXCL14,CXCL8,DDX60,DUSP2,DUSP6,DUSP9,EFEMP1,EGR1,EPSTI1,FOS,GBP2,GJA1,HERC6,IFI44,IFIH1,IFIT1,IFIT2,IFIT3,IFITM2,IFITM3,IL1A,IL1B,IL6,LY6E,MAPKAPK3,MDK,MMP19,MMP2,MX1,NUB1,OAS1,OGFR,PLPP3,PODXL2,PROCR,PSMB8,RNF213,RSAD2,SAMD9,SAMD9L,SLC25A28,SPRY1,STAT2,TDRD7,TNFAIP2,TRIM25,XAF1	53	6.65758		IFNAR1	transmembrane receptor	Activated	4.817	8.73e-09	ATF3,AXL,B2M,BST2,CCL20,CCL24,CCL5,CD274,CD47,CH25H,CIITA,CLIC5,CSF1,CXCL10,CXCL11,DDX60,DHX58,DLL1,DUSP6,EPSTI1,FN1,GBP2,GBP4,HELZ2,HERC6,HMGCR,HMGCS1,IDI1,IDO1,IFI44,IFI6,IFIH1,IFIT1,IFIT2,IFIT3,IFITM1,IFITM2,IFITM3,IL12A,IL18,IL1A,IL1B,IL6,IRF1,IRF7,ISG15,ITGAV,LGALS3BP,LY6E,MX1,MX2,OAS1,OAS2,OAS3,OGFR,PARP14,PARP9,PTGS2,RSAD2,RTP4,SAMD9,SLC25A28,SMAD7,SOCS3,SQLE,TAPBPL,THBS1,TLR2,TNFAIP2,TNFA…	76	8.05899
							B Cell Activating Factor Signaling	1.85	0.349	2.111	ELK1,FOS,IKBKG,MAP3K14,MAPK11,MAPK14,NFATC1,NFATC2,NFATC4,NFKB1,NFKB2,NFKBIB,RELB,TRAF1,TRAF3	15		TAB1	enzyme	Activated	2.971	2.41e-07	BIRC3,CCL5,CFB,CH25H,CXCL10,CXCL8,GBP2,IFIH1,IFIT1,IL1B,IL6,MMP13,MMP2,PTGS2,RGS2,SAA1,TNFSF10,XAF1	18	6.61798		TNIK	kinase	Activated	3.845	1.17e-08	APOBEC3B,CXCL10,CXCL11,IFI6,IFIH1,IFIT1,IFIT2,IFIT3,IFITM3,IRF7,ISG15,ISG20,LGALS3BP,LY6E,MX1,MX2,OAS1,OAS2,OASL,RSAD2,RTP4,SERPING1,TCF7,TNFSF10,XAF1	25	7.93181
							trans-Golgi Network Vesicle Budding	1.81	0.307	-2.294	ACBD3,AP1B1,AP1G2,AP1M2,AP3S1,AP4B1,AP4S1,ARRB1,BLOC1S4,BLOC1S6,CPD,DNAJC6,FTH1,FTL,GAK,HSPA8,NECAP1,PICALM,PIK3C2A,SNAP23,SORT1,TFRC,VAMP2	23		IL33	cytokine	Inhibited	-3.094	2.51e-07	ABCA1,ABCG1,ALDOA,AP2B1,ARFGAP3,ARHGAP30,ARRB1,ATXN1,BATF3,CASP1,CCL5,CD40,CDK8,CDKN3,CSF2,CXCL1,CXCL10,CXCL11,CXCL16,CXCL2,CXCL8,DGAT1,DOCK2,DUSP2,EBI3,EGLN3,EMC9,ENTPD1,EPAS1,EPHX2,ETS1,FLT1,FTL,G0S2,GPR65,GRK2,HAVCR2,HIF1A,HMOX1,IFNGR1,IL17RB,IL1A,IL1B,IL2RB,IL32,IL6,IL7R,ITGB4,JAG1,JAK2,KLHL28,LAMA5,LEPR,LMO4,MARCKS,MDK,MIEN1,MILR1,MSR1,MYC,NABP1,NFKBIZ,NHP2,NT5E,PDGFB,PDLIM1,PILRA,POU2F2,PRD…	101	6.60033		COPS5	transcription regulator	Inhibited	-5.332	1.18e-08	ADA,ADCY6,ADRM1,AIMP1,AK1,ANGPTL2,APRT,ATF3,BCAM,BIRC5,CD81,CDKN1A,CEBPA,CENPF,CHMP1A,COL1A1,COQ8A,DCTPP1,DCXR,DDIT4,DEF6,DEPDC1,DSCC1,DUT,E2F1,EPHA2,F2R,FGF13,GPS1,GSDME,GTF3C5,H1-2,H2AJ,H2BC12,HMGA1,HMOX1,IL1A,IL6,INHBB,KIF22,KIF23,MARCKS,MCM2,MCM5,MKNK2,MPG,MT2A,MYBL2,NINJ1,NT5C,NUP153,PDE4B,PHLDA3,PLXNB2,POLD1,POLR2A,POLR2F,POLR2I,POP7,RAB40C,RAD21,RANBP9,RPL18,RXRA,S100A10,S100A4,SAC3D1,SAT1…	85	7.92812
							DNA Double Strand Break Response	1.81	0.322	-2.065	APBB1,ATM,BRCC3,CHEK2,EYA1,EYA3,EYA4,H2BC12,H2BC15,H2BC5,HERC2,MRE11,RNF8,RPS27A,SMARCA5,TP53BP1,UBA52,UBC,UBXN1	19		FIRRE	other	Activated	4.243	3.12e-07	ADCK5,ARHGAP45,CCDC88B,CCND3,COTL1,CSF1,CSF3,CSK,CTBP1,DENND5B,EEF1D,EHMT2,FAM222A,FBXL15,FOXP4,HIRIP3,HMGA1,IL1A,IL1B,IL6,KLHDC4,LYPLA2,MRPL4,PRR12,PRR5,RBM10,RPS15,SRC,TCF3,TENT5C,TFEB,THEM6	32	6.50585		mibolerone	chemical drug	Inhibited	-2.192	1.91e-08	ACACA,AHR,ALCAM,CALU,CCDC80,CD74,CEACAM1,CHPT1,CLEC11A,CLU,COL1A1,COL1A2,COL6A3,CYP4V2,DHRS3,EIF2S1,F3,FHL1,FKBP11,FKBP5,GADD45G,GMNN,GPNMB,HDLBP,HMGCS1,HSPA5,HYOU1,IGFBP3,INCENP,IRF7,LPL,LRG1,MAN2A1,MMP1,NME2,PPIA,PPIB,PRKCH,RRBP1,SCAP,SHANK1,SPOCK1,SQLE,STMN1,TAX1BP1,TGFBI,TIMP3,TK1,TMED3,TMPRSS2,UCHL5,UCP2,UCP3,UFM1,USO1,USP18	56	7.71897
							DNA Replication Pre-Initiation	1.8	0.288	-2.191	ANAPC10,ANAPC15,CDC26,CDT1,GMNN,H2AC14,H2AC20,H2AC6,H2AJ,H2BC12,H2BC15,H2BC5,MCM2,MCM3,MCM5,PSMA2,PSMA3,PSMA5,PSMA6,PSMB10,PSMB2,PSMC2,PSMD11,PSMD2,PSMD9,RPS27A,SEM1,UBA52,UBC,UBE2S	30		tunicamycin	chemical - endogenous non-mammalian	Inhibited	-3.033	4.83e-07	ABCG2,ACACA,ADAM10,ARFGAP3,ATF3,ATF5,AVIL,BCL2,BIK,BIRC2,BIRC3,CCND3,CDH1,CDH13,COL6A1,DERL1,DERL3,DGAT1,DNAJB9,DNAJC3,DUSP6,EGR1,EIF4EBP1,ERLEC1,ERN1,ERO1A,ERO1B,ETS1,GOLGA5,GOLT1B,HCN2,HERPUD1,HMOX1,HSP90B1,ICA1,IL1A,IL1B,IL6,IRX3,ITPR1,KDELR2,LGR5,LONP1,LRP6,MFSD2A,MLXIPL,MTHFR,MYC,NAPB,NARS1,NEDD4L,NRG1,PADI4,PCK2,PHLDA1,PHLPP1,PIGA,PRNP,PTGS2,S100A4,SEC22B,SEC24D,SEC61G,SEL1L,SESN2,SLC25A28,…	77	6.31605		SMAD4	transcription regulator	Inhibited	-2.14	2.13e-08	ACKR3,ANGPT1,APLN,AREG,BBC3,BDNF,BMI1,BMP2,BMP5,BUB1B,CASP3,CASP7,CCL20,CCL24,CCL5,CCNG2,CD274,CDH2,CDKN1A,CELF2,CENPE,COL1A1,COL1A2,CSF1,CSF3,CTH,CXCL14,CXCL2,CXCL3,CYB561,DLL1,DLX3,DOCK4,EDN1,EFNA4,EFNB1,ETV6,FGFR2,FGFR3,FLT1,FN1,FOS,FOSL1,FSCN1,FST,FSTL3,FURIN,GCNT1,GJA1,HAS2,HHEX,HMOX1,ID1,ID2,ID3,IER3,IGFBP3,IL18,IL1A,IL1B,IL22RA1,IL24,IL6,INHBA,IPO5,ITGB3,ITGB5,JAG1,JAG2,JAK1,KDR,LAMA5,LEF1…	133	7.67162
							RHO GTPases Activate Rhotekin and Rhophilins	1.74	0.556	2.236	LIN7B,RHOB,RHPN1,RHPN2,RTKN	5		SYVN1	transporter	Inhibited	-2.266	5.12e-07	ABCC3,ACSL3,AHR,APLP2,CD46,CDA,CREB3L3,CYP1B1,DAB2,DERL1,DIO2,EPHA2,ERCC6,ERN1,FOLR1,HERC5,HERPUD1,IFI44,IFITM2,IL1B,IL7R,ITGAV,ITGB1,ITGB4,LMBRD2,MCAM,MGRN1,MIEN1,OLR1,PLPP3,PNPLA2,PODXL,PTBP1,RNF31,SCARA3,SEL1L,SLC3A2,SLC7A2,SLC7A5,STOM,TARS1,TLE5,TMEM106B,TNS4,VIM,ZC3HAV1	46	6.29073		XBP1	transcription regulator	Inhibited	-2.338	2.41e-08	ACACA,ACACB,ADAM10,ADD1,ALG12,ARCN1,BET1,BLZF1,CCL5,CD274,COG6,COPB1,CREB3L1,CUL7,CXCL8,CXXC1,DERL1,DNAJB9,DNAJC1,DOLPP1,DUSP6,E2F1,EDEM1,ETS1,ETV5,EXTL2,FAS,FKBP10,FKBP11,FKBP14,FN1,GOLGA3,GOLGA4,GOLPH3,GOPC,HERPUD1,HLA-DRA,HMOX1,HSPA5,HYOU1,IL24,IL6,KDELR2,KLF4,LMAN2,LMNA,MAFA,MAN1A1,MGAT2,MICA,NRAS,OSTC,PDIA3,PGM3,PHLDA2,PPIB,PRDM1,RAB3A,RCN3,RRBP1,S100A6,SDF2L1,SEC22B,SEC23A,SEC24D,SEC61G,SEC…	94	7.61798
							Cellular Effects of Sildenafil (Viagra)	1.72	0.229	-2.095	ACKR3,ACTA2,ACTC1,ACVR1B,ADCY6,ADCY7,ADCY9,ADGRA2,ADGRB2,ADGRD1,ADGRE1,ADGRE5,ADGRF1,ADGRF5,ADGRG1,ADGRL1,ADGRV1,ADORA1,ADRA1B,ADRA2C,ADRB1,AKT1,BACE1,BDKRB1,BDKRB2,CACNA2D1,CACNA2D3,CACNA2D4,CACNB3,CACNB4,CACNG4,CACNG6,CACNG7,CACNG8,CALM1,CALM2,CALM3,CAPN2,CASP3,CELSR1,CELSR2,CHRM3,CHRM4,CMKLR2,CREB3L1,CREB3L3,CREB3L4,CREB5,F2R,FAS,FPR1,FZD1,FZD2,FZD7,FZD8,GABBR1,GNAI3,GNB3,GNG10,GNG11,GNG12,GNG…	157		EGR3	transcription regulator	Activated	2.244	5.24e-07	ADM,AHR,ARHGAP24,ATF3,ATXN1,BDNF,CDK14,CHST7,CPD,CYB5R2,EFNB1,FRAT2,ID3,IL6ST,INHBB,IRAK1,ITGB1,KCTD12,LTBP3,MAP7,MXRA8,MYC,MYO1D,NECTIN1,NF1,NOTCH1,NRP2,PLEKHA8,PLXND1,PTMS,RAB20,RAB37,RARA,RARG,RCCD1,RCN3,S100A4,SBF2,SLC39A4,SMCO4,SOCS3,TENT5C,TGFB3,TMEM154,TRAF1,TSC22D1,ZEB2	47	6.28067		GABA	chemical - endogenous mammalian	Activated	2.811	2.55e-08	ACVR1B,ADCY6,ADK,ADPRM,AGPAT3,ALAS1,ALYREF,ANAPC10,AP4B1,ATP1B1,ATP2B4,ATP5ME,ATP6AP1,B4GALT7,BDNF,CALM2,CDC34,CDIPT,CEPT1,CGB3 (includes others),CHPT1,CHRM3,CNOT3,COASY,COL6A3,COX17,CPSF1,CTBP1,CYP2U1,DAAM1,DDX39B,DECR2,DHCR24,DLAT,DOLK,EEF1A1,EEF1A2,EGF,EIF2AK4,EIF2S3,EIF4A2,ENO2,EXOSC8,FN1,FOS,FOXA2,FUT1,FUT8,FZD1,FZD7,GAA,GALC,GANC,GCLM,GMPR2,GNL2,GRK6,HADH,HDAC1,HERC1,HERC2,HERC3,HERPUD1,HNF…	131	7.59346
							Neurexins and neuroligins	1.65	0.316	2.357	APBA2,CASK,DLG3,DLG4,EPB41,EPB41L1,EPB41L2,HOMER2,LIN7B,NLGN1,NRXN3,SHANK1,SHANK2,SHANK3,SHARPIN,STX1A,STXBP1,SYT7	18		STK11	kinase	Activated	2.645	5.67e-07	ALDOA,ASPHD2,ASS1,ATF3,AVIL,CCN2,CDH1,CEBPA,CLDN1,CPS1,CSF3,CXCL1,CXCL2,CXCL3,CXCL8,CYC1,CYP4V2,DCTPP1,ETV4,FOSL1,HDAC4,HHIP,HIF1A,HIRA,ID1,IFIT2,IGFBP1,IL1A,IL1B,IL1RAP,IL2RB,IL32,IL6,KLF12,LIF,LYPD3,MCAM,MED26,MMP17,MMP2,MYC,NAMPT,NAP1L5,NCAM2,NDUFS8,NEDD9,NET1,NR1D1,NRCAM,NT5E,PCK2,PDE2A,PDGFRL,PHC2,POLR2F,PSAT1,PSG9,PTGS2,PYCR1,PYCR2,RASGRP1,SCG2,SDHD,SHMT2,SIRT3,SNAI1,SOD2,SRM,STARD10,TARS1,…	81	6.24642		diphtheria toxin	chemical - endogenous non-mammalian	Inhibited	-2.496	2.56e-08	ACADSB,ACYP1,AK3,ALOX5AP,BCAP29,BCL3,CBL,CD274,CD74,CFP,COL12A1,COL1A2,COL4A5,COL6A3,COL8A1,CTSW,DDX52,DUSP6,EGF,ERBB3,FOS,GAS6,HHEX,HTRA1,IL18,IL1A,IL1B,IL1RL2,JKAMP,LGALS1,MERTK,MOSPD3,NFATC1,NLRP3,NPPB,NUSAP1,OPHN1,PDGFC,PFKFB3,PLAC8,PLAU,PON3,RASSF5,RELB,S100A10,SEPTIN1,SLC25A28,SOCS3,SOS2,SPRED1,TGFBR3,TLR2,TMEM132A,TNFAIP3,TNFRSF11A,TRPM2	56	7.59176
							Selenoamino acid metabolism	1.62	0.267	-4.003	AIMP1,CTH,EEF1E1,EPRS1,GNMT,GSR,IARS1,NNMT,PAPSS1,PAPSS2,RPL10A,RPL17,RPL18,RPL21,RPL22,RPL23,RPL28,RPL34,RPL35A,RPL36AL,RPL39,RPL4,RPL5,RPL7L1,RPL8,RPLP2,RPS10,RPS18,RPS23,RPS25,RPS27A,RPS27L,RPS29,RPS3,RPS3A,RPS5,SARS1,SEPSECS,UBA52	39		IFN BETA (family)	group	Inhibited	-2.13	7.19e-07	AADAT,APAF1,ATF3,BCL2,BST2,CAV1,CCL24,CCL5,CD22,CD40,CD74,CH25H,CXCL1,CXCL10,CXCL11,CXCL14,CXCL8,DPP4,EEF1A1,GAS6,HERC5,HERC6,IFI16,IFI27,IFI44,IFIH1,IFIT1,IFIT2,IFIT3,IFITM1,IFNGR1,IL12A,IL15RA,IL1A,IL1B,IL24,IL6,INSIG1,IRF1,KRT34,KYNU,MARCHF1,MMP1,MX1,MX2,MYC,NAMPT,NLRP2,OAS1,OAS2,OASL,OLR1,PPP1R3B,PRKCA,QPRT,RPL23A,RSAD2,SLC16A6,SNAPC1,SPHK1,SPRY1,STAT2,STAT4,STING1,TDO2,TGFBR1,TNFSF10,TNKS,TR…	72	6.14327		MAVS	other	Activated	3.486	2.56e-08	APOBEC3A,CASP1,CCL20,CCL26,CCL5,CFB,COX5B,CXCL10,CXCL11,CXCL8,DHX58,HERPUD1,IDO1,IFI27,IFIH1,IFIT1,IFIT2,IFIT3,IFITM1,IFNL1,IL11RA,IL12A,IL15RA,IL18,IL1A,IL1B,IL6,IRAK2,IRF7,ISG15,ISG20,MAGEA12,MAPK11,MERTK,MSX2,MX1,NFKB1,NFKB2,NOD2,NT5C3A,OAS1,OAS3,PLAUR,POU5F1,RELB,RSAD2,SERPING1,SOCS3,SPANXD (includes others),THBS1,TLR6,TNFRSF11B,UBE2L6,USP18,USP8,ZC3HAV1	56	7.59176
							Circadian Clock	1.57	0.31	2.324	BMAL1,CHD9,CRTC2,CRTC3,CRY2,HELZ2,MEF2D,NPAS2,NR1D1,PER1,RAI1,RPS27A,RXRA,SMARCD3,TBL1XR1,UBA52,UBC,USP46	18		resiquimod	chemical drug	Inhibited	-2.132	7.23e-07	AIM2,ANKRD33B,APOBEC3B,APOBEC3G,ATF3,ATM,BCL2,BST2,C3,CCL24,CCL3L3,CCL5,CCRL2,CD22,CD40,CIITA,CMTM8,CSF2,CSF3,CSK,CXCL1,CXCL10,CXCL11,CXCL2,CXCL3,CXCL8,DDX60,DLD,DNAJB9,DNAJC3,EBI3,ELF3,ETS2,FEZ1,FOS,GM2A,HAVCR2,HDAC9,HERC5,HERPUD1,HEXIM1,HHEX,IFI16,IFIT1,IFIT2,IFIT3,IFITM1,IFITM3,IGFBP4,IL12A,IL1A,IL1B,IL6,INHBA,IRAK1,ITGB1,LIF,MDK,MX1,MX2,NAMPT,NFKBIZ,NOD2,OAS1,OAS2,OASL,PDE4B,PDE4D,PIK3CG,PLAU…	100	6.14086		ASPSCR1-TFE3	fusion gene/product	Activated	2.592	3.94e-08	ABHD2,ADGRG1,ANGPTL2,ATP6V0C,ATP6V1D,AVPI1,BIN1,CELF2,CIB1,CTSA,DST,EPAS1,G0S2,GDF15,GPNMB,GPRC5B,GRN,HLA-E,HMOX1,HSD17B14,MAFF,MREG,NPC2,OLFML2A,PEPD,PGAP6,PXN,RAB32,RALGDS,RHBDF1,SCARB1,SFXN3,STOM,STX3,TACC1,TACC2,TCN2,THEM6,UAP1L1,UPP1,VAT1,WBP2,WIPI1	43	7.4045
							Cholesterol Biosynthesis I	1.55	0.462	-2.449	DHCR24,DHCR7,FDFT1,MSMO1,SC5D,SQLE	6		IL1 (family)	group	Inhibited	-3.322	9.3e-07	ABCG2,ACACA,ADAM17,ADAMTS5,AHR,AKR1C1,BCL2,BDNF,C3,CASP1,CCL5,CD34,CD40,CEACAM1,CFB,COL1A1,CP,CSF1,CSF2,CSF3,CTSB,CXCL1,CXCL10,CXCL11,CXCL2,CXCL3,CXCL8,CYP1A1,CYP27A1,EGR1,ELF3,FOS,FST,FTH1,GGT1,GJA1,HIF1A,HMGCR,HMOX1,IGFBP1,IL1B,IL1R1,IL2RB,IL6,INHBA,IRF1,KYNU,LIF,LOX,MAP2K3,MAP2K6,MMP1,MMP13,MMP2,MMP3,MYC,NGF,NRG1,NRP2,PLD1,PTGS1,PTGS2,S100A3,SAA1,SAA2,SAA4,SDC4,SOCS3,SOD2,SPARC,SPHK1,TGFB3,TGF…	83	6.03152		mycophenolic acid	chemical drug	Inhibited	-2.738	4e-08	ACTA2,ADM,AKAP12,ATF3,AZGP1,BIRC3,C1orf116,CCL20,CD274,CD46,CD55,CDKN1A,CLDN1,CLU,CXCL3,CXCL8,DUSP14,EDN1,ETS1,FN1,GBP1,HSPA5,ID2,ID3,IL1B,IL6,INHBA,KRT17,MGAM,MMP13,NFKB2,PTGS2,RGS4,RUNX2,SERPINB2,SNAPC1,STYK1,TNFAIP3,USP53	39	7.39794
							Cholesterol Biosynthesis II (via 24,25-dihydrolanosterol)	1.55	0.462	-2.449	DHCR24,DHCR7,FDFT1,MSMO1,SC5D,SQLE	6		MAPK7	kinase	Inhibited	-2.836	1.05e-06	ACACA,BDNF,CCN2,CDH2,CXCL8,CYP51A1,DLC1,ELOVL6,HMGCS1,HMOX1,HSD17B7,ID1,IDI1,IL12A,IL1A,IL1B,IL6,INSIG1,KLF2,LSS,MEF2C,MEF2D,MMP13,MSMO1,MYC,NQO1,PTGS2,SQLE,STARD4,THBD,VIM	31	5.97881		CSF2	cytokine	Inhibited	-2.183	4.04e-08	ABCG1,ACTA2,ADA,ADAM8,ADGRE5,ALOX5AP,ANLN,ARRB1,ATM,ATP6V0D2,ATXN1,BAD,BATF3,BBC3,BCL2L1,BCL3,BID,BIRC3,BIRC5,BUB1B,C3,CARD16,CARD6,CASP1,CASP3,CD101,CD274,CD276,CD33,CD38,CD74,CDKN1A,CEACAM1,CENPE,CIITA,COL8A1,CSF1,CSF1R,CSF2RA,CSF3,CTSC,CXCL2,CXCL8,DICER1,DNAJC5,DSCC1,DUSP2,DUSP6,EDN1,EFEMP2,EGR1,EGR2,EXO1,F2R,F3,FAS,FBXO31,FIGNL1,FLT1,FOS,FOSL1,GCLM,GDF15,GK,HAS2,HK2,HLA-DMB,HMGCR,HMOX1,HOXB4,…	157	7.39362
							Cholesterol Biosynthesis III (via Desmosterol)	1.55	0.462	-2.449	DHCR24,DHCR7,FDFT1,MSMO1,SC5D,SQLE	6		SCAP	other	Inhibited	-2.741	1.35e-06	ABCA1,ACACA,ACACB,ATF3,ATF5,C5,CDH1,CDH2,CXCL8,CYB5A,CYP51A1,ELOVL6,FABP5,FADS1,FDFT1,GPAM,HMGCR,HMGCS1,ID1,IDI1,IL6,INSIG1,LSS,mir-7 (includes others),MSMO1,OLR1,PCSK9,PTGER4,PTGS2,SC5D,SQLE,STARD4,VIM	33	5.86967		PRDM2	transcription regulator	Activated	3.064	4.34e-08	ABCG1,ABHD14A,ADCK5,AIDA,AKAP12,AKR1C2,AKR1C3,ANLN,ARSA,ASPM,ATAD5,B3GALT5,BIRC3,BMI1,CA2,CACNB4,CAV1,CHORDC1,CWF19L2,CXCL8,DNAJB4,DOK7,DUSP5,EDA,EEF1AKMT2,EGFL7,FAM111B,FBN1,FIZ1,GALNT3,GPRC5C,H1-10,H2BC6,HMGCS1,HSPA1B,IKZF2,INHBB,ITGB8,KIAA0513,LDHD,LDLRAD4,MAP2,MAP2K6,N4BP3,NAV3,OGDHL,OSBPL6,PADI1,PDZK1IP1,PELI2,PLAAT4,POLR3G,PPP1R14C,PSAPL1,RINL,SACS,SLC20A1,SLC36A4,SMARCD3,STOM,TACSTD2,TCN2,…	72	7.36251
							Glucose and Glucose-1-phosphate Degradation	1.51	0.5	-2	HK2,HKDC1,PGM1,PGM3,RGN	5		SMAD2/3/SMAD4 (complex)	complex	Activated	2.742	1.38e-06	BCL2,CCN2,CCNA1,CDH1,CDH2,COL1A1,COL1A2,CXCR4,GLI2,ID3,IGFBP3,ITGB5,JAG1,MMP13,MMP2,MXD1,MYC,PAX6,SNAI1,VIM	20	5.86012		RC3H1	enzyme	Inhibited	-3.176	5.3e-08	APOBEC3B,APOBEC3C,BST2,CCL20,CCL24,CCL5,CLDN1,EDN1,FOSL1,HSPB1,IFI16,IFI27,IFI44,IFI6,IFIT1,IFIT2,IFIT3,IFITM1,IFITM3,IL1A,IL1B,IRF1,ISG15,MT2A,MX1,OAS1,OAS2,OAS3,PARP9,RSAD2,SHMT2,STING1,TNFAIP3,TNFRSF1B,WNT5A	35	7.27572
							Glycogen Degradation II	1.51	0.5	-2	AGL,PGM1,PGM3,PYGL,TYMP	5		ZC3H12A	enzyme	Activated	3.274	1.47e-06	AGO2,APBB1IP,ARAP2,ARHGAP31,BCL2,BMF,C15orf39,C15orf48,CBX4,CD38,CEBPA,CLCF1,CSF2,CSRP2,CTSS,CXCL1,CXCL2,DUSP5,ENG,EPGN,FOS,FOXP4,FPGS,FRAT1,FRAT2,FTH1,GJA1,GPR132,IL1B,IL6,KRT13,KSR1,LCN2,LFNG,LIF,LPL,MLLT6,NFKBIZ,PIK3CG,POU2F2,PPFIBP2,RARA,RGS2,RHOF,RRAD,SNRNP25,TES,TMEM123,TNFAIP2,TNFRSF1B,TNIP1,VPS37B,ZFP36,ZNRF3	54	5.83268		cantharidin	chemical drug	Activated	2.327	5.47e-08	ACACA,ACADSB,ACAT1,ACSL4,AFF3,AKR1C1,AKR1C2,AKR1C3,ALDH3A2,ARID4B,ARNT2,ATF3,ATG101,ATP6V0D2,BAG3,BAIAP3,BATF,BATF3,BCL2L1,BIRC3,BNC2,CASP1,CENPF,COL4A5,CREB3L1,CREB5,CSF1R,CXCL8,DAGLA,DHCR24,DLX3,DMBX1,DOT1L,DRGX,DUSP5,ECI2,EGR1,EGR2,ELK3,ELOVL5,ELOVL6,ETS1,EYA1,FARP2,FEZ1,FOS,FOSB,FOSL1,GADD45G,GLI2,GPRC5A,H3C13,H3C3,HAND1,HDX,HES7,HIVEP1,ID2,IGFBP3,IL2RB,IL6,IRF6,KLF11,KLF17,KLF2,KLF4,LIPA,LMO…	138	7.26201
							Gustation Pathway	1.51	0.251	2.143	ABHD11,ABHD2,ADCY6,ADCY7,ADCY9,ASIC3,CACNA1H,CACNA2D1,CACNA2D3,CACNA2D4,CACNB3,CACNB4,CACNG4,CACNG6,CACNG7,CACNG8,CALHM3,CATSPER1,CATSPER2,CATSPER3,CHRM3,GABRA3,GABRE,GNB3,GPR37,ITPR1,ITPR2,ITPR3,KCNJ11,KCNJ12,KCNN4,LIPA,LIPE,LIPG,LIPH,LPL,LRRC8A,LRRC8D,ORAI1,ORAI2,P2RX4,P2RX7,P2RY11,P2RY2,PANX1,PDE3B,PRKACB,PRKAR2B,SCN1B,SCN2A,SCN5A,SCN9A,TRPM4	53		WWTR1	transcription regulator	Activated	3.579	1.5e-06	AK5,ANGPTL4,BMP4,CCL26,CCN2,CD109,CNN1,COL1A1,CSF2,CSF3,CTHRC1,CXCL1,CXCL2,CXCL3,CXCL8,CYP11A1,EFNA3,EHD3,EMP1,F13A1,F8A3,FMOD,GJA1,HMGCR,HMOX1,IFIH1,IL1A,IL1B,IL24,IL6,IL7R,INHBA,IRX3,ITGB8,KRT17,KRT8,LAMA3,LAMA5,LATS2,MX1,NEGR1,NOTCH1,NPPA,NPPB,NXPH4,OAS1,PPIL6,PPP1R12B,STING1,TNFRSF10A,TYMS,YAP1,ZNF790	53	5.82391		PEAR1	other	Activated	3.024	5.72e-08	ACTA2,ADAM12,BDNF,CALD1,COL12A1,COL1A1,COL1A2,COL5A2,COL6A3,CTHRC1,FBN1,FMOD,FN1,FSTL1,INHBA,LGALS1,LOX,LRRC15,MMP14,SFRP1,SPARC,TAGLN,THBS2,TIMP1,TNC,TPM1,TPM4,VCAN	28	7.2426
							Vasopressin regulates renal water homeostasis via Aquaporins	1.5	0.326	2.138	ADCY6,ADCY7,ADCY9,AQP1,AQP3,GNB3,GNG10,GNG11,GNG12,GNG7,MYO5B,PRKACB,PRKAR2B,RAB11FIP2	14		BCR (complex)	complex	Activated	2.706	1.52e-06	ALDOA,APBB1IP,ARAP2,ATF3,ATP6V0C,ATP6V1C2,BCL2,BIK,BYSL,C15orf48,CBX4,CCND3,CCNG2,CD22,CD40,CDC37,CDK6,CLCF1,CTSS,CXCR4,CYC1,DCTPP1,DUSP2,EGR1,FARSA,FOS,FOSB,FTH1,GBP2,GPR132,GRWD1,HK2,HSH2D,HSP90B1,IGSF1,IL24,IL2RB,IL6,IMP4,IPO4,ITGB1,JAK1,JAK2,KSR1,LAIR1,LAPTM5,LFNG,MLLT6,MYBBP1A,MYC,NAMPT,NDUFA7,NDUFAB1,NOC4L,NOLC1,NOP16,NOP2,PES1,PGAM1,POU2F2,PPFIBP2,PPRC1,PRDM1,PTGS2,PTPN22,RHOF,RRP12,RRP9,S…	75	5.81816		RAF (family)	group	Inhibited	-2.275	5.8e-08	AREG,CDKN1A,DUSP6,E2F1,EDN1,EGF,EGR1,ETV1,ETV5,FOS,FOSL1,GDF15,HAS2,ID2,IER3,IFI16,IGF1R,MAFF,PHLDA2,PLPP3,PMAIP1,RND3,SEMA3C,SEMA4C,SEMA6A,SLC20A1,SPRY1,SPRY2,SPRY4,STON1,TAGLN,TFAP2C,TNFAIP3	33	7.23657
							Phagosome Formation	1.49	0.225	2.474	ACKR3,ADGRA2,ADGRB2,ADGRD1,ADGRE1,ADGRE5,ADGRF1,ADGRF5,ADGRG1,ADGRL1,ADGRV1,ADORA1,ADRA1B,ADRA2C,ADRB1,AKT1,AP1B1,AP1G2,AP1M2,ARF6,ARPC4,ARPC5,BCAR1,BCL10,BDKRB1,BDKRB2,C3,CDC42,CELSR1,CELSR2,CFL2,CHRM3,CHRM4,CMKLR2,F2R,FN1,FPR1,FZD1,FZD2,FZD7,FZD8,GABBR1,GPER1,GPR132,GPR135,GPR137,GPR137C,GPR153,GPR156,GPR161,GPR162,GPR19,GPR3,GPR35,GPR37,GPR39,GPR63,GPR65,GPR68,GPR85,GPRC5A,GPRC5B,GPRC5C,HCAR1,…	159		CBX5	transcription regulator	Activated	2.466	1.67e-06	AKR1C3,BIRC5,C15orf48,CD24,CDC6,CEACAM1,CEMIP,CYP1B1,FKBP14,FOXQ1,GALC,GASK1B,HENMT1,HOXB6,ICAM2,IFIT2,ITGA7,KRT80,LAMB3,LCN2,MAP1LC3A,OAS1,OLR1,PLAAT4,PODXL2,PPFIBP2,PRSS23,PSMB8,QPCT,QPRT,RNF39,SCG5,SELENBP1,SERPINA3,SNTB1,TACSTD2,TCEAL3,TIMP4,TSPAN13	39	5.77728		hydrogen peroxide	chemical - endogenous mammalian	Inhibited	-2.505	6.04e-08	ACAT2,ACSL4,ACTA2,AKR1C1,AKR1C3,ANXA2,ATF3,BAD,BBC3,BCL2L1,BCL9,BIRC3,BIRC5,BMI1,BUB1B,CASP1,CASP3,CAV1,CCL5,CD55,CD81,CDC34,CDKN1A,CFD,CHEK1,CLU,COL1A1,COL1A2,CSF1,CSF3,CST3,CTSS,CXCL8,CYP1A1,DDIT4,DDX52,DEPP1,DHCR7,DNMT3A,DPAGT1,DUSP10,DUSP16,DUSP2,DUT,EDN1,EEF1A1,EGR1,ENC1,EPAS1,EPHA2,ETS1,FAS,FBXO32,FDFT1,FLOT2,FLT1,FN1,FOS,FOSL1,FOXO3,FOXO4,FTH1,FZD2,GAS5,GCLM,GDF15,GFPT2,GPX1,GRK2,GSTM3,HLA…	181	7.21896
							BER (Base Excision Repair) Pathway	1.41	0.318	2.138	E2F1,HUWE1,LIG1,MAP2K1,MAP2K3,MAP2K6,MAPK3,MPG,NEIL1,NEIL2,OGG1,PARP1,POLE,RFC4	14		TREX1	enzyme	Activated	3.287	1.87e-06	ATR,B2M,BST2,CASP1,CCL5,CD40,CFB,CSF1,CXCL10,CXCL8,DDX60,EPSTI1,GBP5,GSDMD,HERC6,HLA-DRB1,IFI27,IFIH1,IFIT1,IFIT2,IFIT3,IFITM1,IL12A,IL1B,IL6,IRF1,LY6E,MX1,MX2,NAMPT,NUDT4,OAS1,OAS2,OASL,PLPP3,PROCR,PSMB8,RSAD2,SAMD9,SAMD9L,SPN,STAT2,TENT5A,TNFAIP3,TNFSF10,TRAF3,TRAFD1,TRIM25,XAF1,ZC3HAV1	50	5.72816		BRD4	kinase	Inhibited	-3.081	7.93e-08	ABLIM1,ACSL5,ACTA2,BBC3,BCL2L1,BCL3,BTN3A2,CBX3,CD274,CDKN1A,CEBPA,CFB,COL1A1,COL1A2,COL4A5,COL5A2,COL6A3,COL8A1,CXCL2,CXCL3,CXCL8,DCPS,DCTPP1,DERL3,ELK3,ELL2,ETV6,FADS1,FBN1,FKBP11,FN1,FOS,GALNT14,GFPT2,HAS2,HK2,HMOX1,HS1BP3,ID2,IL1A,IL1B,IL6,IRF1,ITGB5,JAM3,JARID2,KCNQ5,KDR,KIF23,KLF4,LOX,LOXL2,MAGOH,MCM3,MKNK2,MLF2,MMP1,MMP13,MTMR2,NAMPT,NAV1,NFE2,NPPA,NPPB,NUP210,PDGFB,PDGFC,PDGFRB,PIM1,PLAU,…	101	7.10073
							Regulation of Apoptosis	1.35	0.302	-3	ARHGAP10,OMA1,PSMA2,PSMA3,PSMA5,PSMA6,PSMB10,PSMB2,PSMC2,PSMD11,PSMD2,PSMD9,RPS27A,SEM1,UBA52,UBC	16		adavosertib	chemical drug	Inhibited	-2.028	1.9e-06	BCL2,C1S,CASP1,CCL26,CCL5,CFB,CTSS,CXCL10,CXCL11,CXCL8,ERN1,FEZ1,IFI27,IFIH1,IFIT1,IFIT2,IFITM1,IL12A,IL15RA,IL1A,IL6,IRF1,MAGEA12,MERTK,MST1R,MX1,NOD2,OAS1,OASL,SAA1,SERPING1,TNFAIP3,TNFRSF11B,XBP1	34	5.72125		ADGRE2	other	Activated	2.132	9.14e-08	ALDH1A3,AXL,CD274,CD34,CDKN1A,COL6A1,COL6A3,CSF2RA,CXXC5,FLT1,FOS,FSTL1,GPNMB,HMOX1,ITGB3,ITGB8,RFC4,TGFB1,TGFB2,THBS2,TLR4,WNT5A	22	7.03905
														MAP2K5	kinase	Inhibited	-2.074	2.12e-06	ACACA,CXCL8,CYP24A1,CYP51A1,ELOVL6,FDFT1,FOS,HMGCR,HMGCS1,HSD17B7,ID1,IDI1,INSIG1,KLF2,LSS,MSMO1,NPPA,NPPB,PTGS2,SQLE,STARD4	21	5.67366		KLF3	transcription regulator	Activated	2.28	9.19e-08	ABCF1,ACOT11,ALDH3B1,ANK1,AP1M2,APRT,ARID5A,ARPC4,BCAP29,BCL3,BOLA1,CACNA1H,CAMK2D,CAPG,CCL24,CD55,CDKN2D,CEP170B,CFP,CHCHD10,CTSC,CXCL2,CXCL3,CYB5R3,DOK3,DYRK3,E2F2,E2F3,EEF1AKMT1,EIF4E3,EPRS1,FCGRT,FOS,FRY,GCNT1,GLIPR2,GPR137,GPSM1,GRB7,GRK6,HDAC11,HPS1,HYCC1,IDH1,IFNL1,IGF2BP3,IL12A,IL17RA,IL18,INTS4,JKAMP,KATNBL1,KCNK6,KLF8,LMAN2L,LMO2,LY96,MAGED1,MAN2A2,MCAT,MICU2,MRPL14,MSN,MYADM,NELFB,NEUR…	112	7.03668
														TICAM1	other	Inhibited	-2.315	2.27e-06	AK3,CCL5,CCRL2,CD38,CD40,CFB,CH25H,CXCL10,CXCL11,CXCL8,EGR1,ETS2,GLI3,IFIT1,IFIT2,IL12A,IL15RA,IL1A,IL1B,IL6,IRF1,ITPR2,JAG1,LPAR1,LZTFL1,MCM2,MX1,NES,NFKBIZ,PDE4B,PHLDA1,PILRA,PSTPIP2,PTGS2,RHOB,RSAD2,SLC7A2,SOCS3,TLR2,TNFAIP3,TNFSF10,TSC22D1,ZC3HAV1	43	5.64397		TNKS1BP1	other	Inhibited	-4.642	9.86e-08	ARNT2,CCL24,CCL26,CLEC11A,COL1A1,CRIP2,CRLF2,CSF1,ERBB3,FAM83H,FANCM,GLI2,GRB7,HAPLN3,MDK,MEIS3,PDGFRB,PREX1,PTK2B,SEMA3G,SEMA4G,SEMA6B,SHANK2,TBX1,TRPM4,TSC22D1,USP1,VSIR,XRCC2	29	7.00612
														PPARGC1B	transcription regulator	Inhibited	-2.046	2.34e-06	ABCA1,ACACA,ACACB,C3,CDK12,CKB,DGAT1,DIO2,EGLN3,ERBB2,ERO1A,ESRRA,FDFT1,GPAM,GRB7,HK2,HMGCR,LSS,MICOS10,MITF,NPPA,NPPB,PCK2,PDK4,PGAP3,SQLE	26	5.63078		RIPK2	kinase	Activated	2.625	1.08e-07	ACACA,CARD6,CCL5,CST5,CXCL10,CXCL2,CXCL3,DDX60L,DGAT1,DGAT2,DHX58,GBP1,GBP4,HELZ2,HMGCR,IFI44,IFIH1,IFIT1,IFIT2,IFIT3,IFITM1,IL1A,IL1B,IL6,IRF7,ISG15,MAPK11,MX1,MX2,NFKB2,NINJ1,OAS1,OAS2,OAS3,OASL,PDE4B,PNPLA2,PTGES,RALGDS,RASGRP1,RSAD2,SAMD9,SAMHD1,SCAP,SREBF1,TNFAIP2,TNFAIP3,TNFAIP6,TNFSF10,TNFSF15,TRAF1,USP18,VCAM1,XAF1	54	6.96658
														TGFB2-AS1	other	Activated	2.117	2.84e-06	ADAM15,ANGPTL2,ATP2B4,BCL2,BIRC5,CDH1,CP,CTSB,FOS,HFE,INHBA,LOX,MARCHF1,MMP1,NMRAL2P,PLPP3,PSG5,RAMP1,RHBDL2,RUNX3,SEMA7A,SMAD9,SPOCD1,TCF7L1,TGFBR1,TMEM117,TRIM36	27	5.54668		NFYB	transcription regulator	Activated	2.2	1.21e-07	ACTA2,AKAP17A,AP4B1,APOBEC3B,ARID4B,ATOSB,BCL2L1,BET1,BRD2,BRF1,CACNA2D3,CAV1,CCNO,CCSAP,CCT6B,CDH2,CENPF,CEP57L1,CHEK2,CHPT1,COL1A1,COL1A2,CSDE1,CYRIB,CYTIP,DNAJB6,DPP4,EPAS1,F8,FAS,FGFR2,FIZ1,FLRT2,FLT3LG,GAS2L1,GGPS1,GLIDR,GOLGA6L4,GPAM,H2AJ,HES7,ITM2C,KCTD1,KIAA0930,KMT2E,L2HGDH,LINC01419,LYAR,MMP13,MSX2,NKX6-1,NOSIP,OGG1,PAQR5,PCLAF,PDGFRB,PGM3,PIH1D1,PITPNM3,PLK1,PPP1R7,PTPN6,PXMP4,RHOB,RNP…	89	6.91721
														SMPD1	enzyme	Inhibited	-2.495	2.88e-06	C5,CCL26,CCL28,CCL5,CCRL2,CLCF1,COL1A1,CSF3,CTSB,CXCL1,CXCL11,CXCL2,CXCL8,CXCR4,GPX4,IL12A,IL1B,IL6,JAK2,MMP1,TLR2,TNFSF10,TYMP	23	5.54061		TEAD4	transcription regulator	Inhibited	-2.73	1.72e-07	ACTA2,ADM,AK5,ARID5B,CALD1,CAV2,CCNE2,CD34,CDH2,CDKN1A,CEBPA,CGB3 (includes others),CGB7,COL5A2,DGAT2,EDN1,FGFR2,FILIP1L,FKBP5,FLT1,GATA3,GLI2,GPR37,IGF2BP3,IL13RA2,IRF6,KLF8,LATS2,MMP2,MNX1-AS1,MPP4,MTMR10,NOTCH3,PCDH18,PDGFRL,RCAN1,SAMD5,SDC2,SLFN5,TAF1C,TAGLN,TEAD4,TFAP2C,TFAP4,THBS1,TIAM1,TPM1,VEGFA,YAP1	49	6.76447
														RIGI	enzyme	Inhibited	-2.803	3.95e-06	BCL2,C1S,CASP1,CCL26,CCL5,CFB,CSF2,CTSS,CXCL10,CXCL11,CXCL8,FEZ1,GEM,HERC5,IFI27,IFIH1,IFIT1,IFIT2,IFIT3,IFITM1,IL12A,IL15RA,IL1A,IL1B,IL6,IRF1,LTBP3,MAGEA12,MST1R,MX1,NOD2,OAS1,PTGS2,RSAD2,SERPING1,SOCS3,STAT2,TNFAIP3,TNFRSF11B,TNFSF10,TRIM25,ZC3HAV1	42	5.4034		BDNF	growth factor	Activated	3.261	1.81e-07	ACOT7,ANXA2,ARC,ARVCF,ATAT1,ATP1A3,ATP5MC2,BAG3,BCL2L1,BDNF,BID,BMP2,CASP3,CAV2,CDKN1A,CDKN1C,CP,CRMP1,CSPG4,CYGB,DPYSL3,DUSP6,EEF1D,EGR1,EGR2,ELOVL6,EPB41L2,FLNA,FOS,FOSB,FRMD6,FSCN1,FTL,GNAO1,GPS1,HIVEP1,HMGCR,HSPA2,HSPA5,IFRD1,IL1B,IL6,INHBB,ITGB5,ITPR1,KIF1B,KIF21B,KLF4,LCN2,LGALS1,LIMK1,LOC728392,LYPD1,MALAT1,MAN2A1,MAPK8IP3,MAPT,mir-7 (includes others),MMP1,NAPB,NELL2,NMB,NR4A1,PFKFB3,PLTP,…	107	6.74232
														TARDBP	transcription regulator	Inhibited	-2.573	5.49e-06	AMOT,ATP13A1,BCL7A,BST2,C3,CCPG1,CHCHD10,CNN2,CUL5,CYP51A1,FAM83D,FDFT1,HCFC1,HIF1A,HMGCR,HMGCS1,IDI1,IL1B,IL6,INCENP,INSIG1,KANK2,LAMB3,LCN2,LFNG,LRG1,LSS,MARK4,MEF2D,MFAP2,MFN1,MX1,PCSK9,PPP1R9B,PSD3,PSMB8,RINL,RPS6KB1,SC5D,SERPING1,SFRP1,SORT1,SQLE,TENM1,VPS9D1-AS1,WNT5A	46	5.26043		CDKN1A	kinase	Activated	2.614	1.83e-07	ACP1,ACTA2,ADAM10,ADAM15,ADAP1,AIMP1,ANLN,AP1M2,ASPM,BBC3,BCL2L1,BIRC2,BIRC5,BUB1B,CAP1,CASP3,CD274,CDC25B,CDKN1A,CENPF,CHEK1,CLIC4,CSF3,CTSK,CXCL8,DSE,E2F1,E2F2,EIF2S1,EPS8L1,EXO1,FAS,FHL1,FLG,FN1,FST,GDF15,GRN,HKDC1,HSPA1B,HSPA5,ID2,IL18,IL1B,IL1R1,IL6,INHBA,IRF6,ITGAV,ITGB3,ITGB4,ITGB5,JAG1,LGALS3BP,LUC7L3,MAF,MCM2,MCM3,MCM5,MMP1,MMP13,MMP3,MSN,MYBL2,NCAPD3,NRP2,NUSAP1,OLFML2B,OSMR,PCGF3,PCLAF…	105	6.73755
														INSIG1	other	Activated	3.212	5.83e-06	ABCA1,ABCG1,ACACA,ACACB,ALOX5AP,APOC1,ATF3,CCL5,CXCR4,CYP51A1,ELOVL6,ERN1,FABP5,FADS1,FDFT1,G6PD,GPAM,HMGCR,HMGCS1,IDI1,IL6,LCN2,LPL,LSS,MLXIPL,NFKBIZ,OLR1,PLD1,PTGS1,SCARB1,SQLE,STARD4,STAT4,VNN1	34	5.23433		EHMT1	enzyme	Activated	3.175	2.26e-07	A4GALT,ADGRL1,BCL9L,BCR,C3,CD38,CDKN1A,CDKN1C,CEBPD,CP,EYA4,FABP6,FRAT1,GFOD1,GRAMD4,GRINA,GTF2IRD1,HSD11B2,IL17RC,IL6,ITPRIP,LAMB3,LCN2,MAN1C1,MAPT,MGST1,MSRB1,MUC1,NIBAN2,NPPA,NPPB,PCSK6,PKP2,POR,POU5F1,PSD4,RAB11FIP3,RGCC,RRAD,RXRA,SAT1,SCAMP4,SDSL,SELENBP1,SH3TC1,SLC4A11,SMPDL3B,SYBU,TJP3,TLE2,VSTM2L	51	6.64589
														MI-2-2	chemical reagent	Inhibited	-2.475	6.12e-06	ABCA1,ABCG1,ADM,AGPAT4,ALS2CL,ATP8B2,CARF,CCDC85B,CCDC9B,CLIC5,CP,CTU1,CYBRD1,DNMT3B,KSR1,LTBP1,PRR7,RNASE4,SYCP2,TUBB3,ZNF253	21	5.21325		TAFAZZIN	enzyme	Inhibited	-2.69	2.95e-07	ACACB,ACTA2,ACTC1,ADAMTS1,ADAMTS5,ADRA1B,ADRM1,AHNAK2,AKAP6,ALDH1A1,ANXA2,AOX1,ARHGAP29,ARNT2,ATP1B1,AXL,B2M,BDNF,CASP3,CAV1,CAV2,CCL5,CD2AP,CD74,CDC42,CDC5L,CDH2,COL1A1,COL5A2,COL6A2,CRLF3,CYTIP,DICER1,DMD,EDN1,EGR2,ELOVL6,FLG,FLT1,FN1,GBE1,GJA1,GPX1,HECTD1,HMGCR,HMGN2,HMOX1,HSP90AB1,HSPA8,HSPB1,HUS1,IDH1,IFI16,IFIT1,IFIT2,IGFBP4,IL1B,IL6,INSIG1,IRAK2,JARID2,KRT34,LCP1,LGR5,LOX,LY6E,MKX,MLXIPL,M…	117	6.53018
														phytohemagglutinin	chemical drug	Inhibited	-2.018	6.66e-06	AMT,ANOS1,BCHE,BCR,C5,CALU,CAP2,CCL5,CCND3,CD46,CDK8,COL1A2,COL4A5,CPM,CPS1,CSF1,CXCL10,CXCL8,CXCR4,EGR1,EIF5A,ENG,FGFR3,FOS,GATA2,GGT1,GNAI1,GNRH1,GPLD1,GRIK2,HAVCR2,HCFC1,IL15RA,IL1B,IL24,IL6,IL7R,ITIH4,JAK2,KLF2,KLRC2,KRT13,MAP1A,MAP1B,MMP11,NT5E,PEMT,PGF,PLD1,PLK1,PRKCA,PRLR,PTPN12,PTPN22,SERPINA5,SHC1,SKI,SLC16A2,SLC6A8,SOX4,SPHK1,STAT4,TIMP1,TIMP3,TNFSF10,TRAF1,TRAF6,TYMS,VPS41,XBP1,ZNF33A	71	5.17653		EIF2AK2	kinase	Activated	2.23	3.41e-07	ATF3,BCL2L1,BDNF,BIRC2,BIRC5,CDKN1A,CEBPD,CXCL8,EGR1,ERAP2,FAS,FOS,GABBR1,H2BC5,IFI27,IFI6,IFIT1,IFIT2,IFITM1,IFITM2,IL1A,IL1B,IL6,IRF1,ISG15,ISG20,LGALS3BP,MX1,NEDD9,NFKB2,NNMT,OAS1,OAS3,PARP9,PSMB10,SAMHD1,SOCS3,SP140,TNFAIP3,UBE2L6,USP18,ZC3HAV1	42	6.46725
														Y-320	chemical reagent	Inhibited	-2.646	6.73e-06	COL17A1,CXCL10,CXCL11,CXCL2,CXCL3,CXCL8,DMD	7	5.17198		LACTB	peptidase	Activated	2.09	3.57e-07	ALDH1A1,BDNF,CDH2,CXCL8,DPYSL3,FBN1,FN1,GLIPR1,IL6,INHBA,LAMC2,LOXL2,OXTR,SNAI2,TGFBI,THBS1,TNFRSF11B,VCAN,WNT5A	19	6.44733
														IL1RN	cytokine	Activated	3.663	6.76e-06	ATF3,C3,CIITA,CTSS,CXCL1,CXCL11,CXCL8,CYLD,GJA1,GSDMD,HDAC9,HERC6,IFI27,IFI44,IFIH1,IFIT3,IGFBP4,IL1A,IL1B,IL32,IL6,IRF1,KCTD7,LAMP3,LIF,MMP1,MX1,MX2,NGF,OAS1,OAS2,OASL,PTGS2,RSAD2,SAMD9,STAT2,TCF7L2,TIMP1,TNFSF10	39	5.17005		1-methyl-4-phenyl-1,2,3,6-tetrahydropyridine	chemical toxicant	Inhibited	-2.001	4.15e-07	ADGRE1,ANK1,ANLN,ANXA2,BACH1,BDKRB1,BDNF,CASP3,CCL5,CLDN1,CLK1,CSF1,CSF1R,EGR1,EPHX2,FKBP5,FOS,FOSB,FSTL1,HMOX1,HSF1,HSPB1,IL18,IL1A,IL1B,IL6,IRF7,ISCU,MAGED1,MAP2,NGF,NLRP3,NR4A1,NR4A2,NRARP,PDK4,PIN1,PTGS2,PYCARD,RMRP,RSRP1,SERPING1,SGK1,SLC40A1,SQSTM1,TLR4,TNFRSF1B	47	6.38195
														harpagoside	chemical - endogenous non-mammalian	Activated	2.387	7.93e-06	CSF3,CTSK,CXCL1,CXCL14,CXCL2,CXCL3,CXCL8,CXCR4,FOS,IL1B,IL6,MMP13,OSCAR,STAT4,TLR2,TYMP	16	5.10073		PAF1	other	Activated	4.379	4.27e-07	BAMBI,BIRC3,CCL3L3,CCL5,GDF15,H2AC6,H2BC5,HELZ2,HERC5,IDO1,IFI44,IFIT3,IFITM3,IFNL1,ISG15,ISG20,KLF4,MEIS1,OAS2,OAS3,OASL,PLAUR,RAET1L,SDC4,SNPH,ULBP2,ZC3HAV1	27	6.36957
														taurocholic acid	chemical - endogenous mammalian	Inhibited	-2.294	8.07e-06	ATF3,BMP4,CCL5,CD74,CST1,CST2,CXCL3,CXCL8,CYP27A1,DIO2,EGR1,FABP6,HLA-DRA,HTR7,IL1B,IL6,IL7R,LPIN2,LTBP1,MMP1,MMP11,MUTYH,NT5E,PAPPA,PRSS12,PRSS3,PTGS2,PTPRS,SEMA6A,SERPINE2,STC1,YAP1	32	5.09313		HMGA1	transcription regulator	Activated	3.226	5.68e-07	ACTA2,APOL6,ATM,B2M,B3GALT5,CAV1,CAV2,CNDP2,COL1A1,COL1A2,CTSC,CTSH,DAB2,DHCR7,EGR1,ELK1,FOS,FSTL1,GNA15,GRAMD2B,GSN,H19,HAND1,HMGCR,ID3,IDI1,IER3,IGFBP1,IGFBP3,IGFBP4,IGFBP7,IL6,INSIG1,KCNJ11,KLF2,LIPE,LY6E,MAPK8IP1,MAPT,MGAT1,MYEOV,NF2,NKX2-5,PHLDA2,PSG4,PTGS2,PTH1R,PTPRU,RHOB,S100G,SDC4,SEC24D,SEPTIN2,SLC27A2,SOD3,SOX4,SPARC,SRGN,SRPX,STS,SYPL1,TAGLN,TFAP2C,TFEB,TRIM28,ZYX	66	6.24565
														ETV6	transcription regulator	Activated	3.148	8.12e-06	CXCL10,DDX60,DDX60L,FLI1,ID1,IFI16,IFI44,IFIT1,IFIT3,IFITM1,IRX3,MMP3,MX1,MX2,OAS1,OAS2,OASL,PARP10,RSAD2,SAMD9,SAMD9L,STAT2,TRANK1,TYMP,XAF1	25	5.09044		IFNL4	cytokine	Activated	3.276	7.68e-07	CXCL10,CXCL11,DHX58,IFI6,IFIH1,IFIT1,ISG15,MX1,OAS1,OAS2,OASL	11	6.11464
														EFNA5	kinase	Inhibited	-2.065	8.91e-06	APOBEC3G,BDNF,BTC,CCN2,CRABP2,DUSP6,FABP5,FOSL1,FOXA2,IRF1,ITGB4,KRT10,KRT13,KRT16,KRT18,KRT7,LPXN,NT5E,PTGS2,TNFAIP6	20	5.05012		TICAM1	other	Activated	2.67	9.36e-07	AK3,BCL3,CCL5,CD38,CEBPD,CFB,CH25H,CXCL10,CXCL11,CXCL8,EGR1,FAS,FPR1,GDF15,IFIT1,IFIT2,IFNL1,IL12A,IL15RA,IL18,IL1A,IL1B,IL6,IRF1,IRF3,IRF7,ISG15,ISG20,ITPR2,JAG1,LPAR1,MAFF,MCM2,MX1,NES,NFKB1,NFKB2,PDE4B,PHLDA1,PILRA,PSTPIP2,PTGS2,RELB,RHOB,RSAD2,SAMHD1,SLC7A2,SOCS3,TLR2,TNFAIP3,TNFSF10,TOR1AIP2,TSC22D1,VCAM1,ZC3HAV1	55	6.02872
														NEUROG1	transcription regulator	Activated	2.711	9.99e-06	ASS1,C1orf115,C1S,C3,CAVIN2,CEMIP,CXCL1,DSP,EPAS1,FABP3,GASK1B,HAS2,IL6,INHBA,LGR5,LRIG1,MEST,NOG,PAPPA,S100A4,SCG2,SQOR,TMTC2	23	5.00043		KMT2A	enzyme	Activated	2.972	9.59e-07	ABTB2,ACTA2,ADRA1B,BAG3,BAHCC1,CBX4,CBX8,CD274,CDKN1A,CLDN1,DEPTOR,DUSP10,EGR1,ELF2,EPHB4,ETS1,EYA1,FN1,GPR68,HOXB3,HOXB4,HOXB5,HOXB6,HOXD4,IDO1,IGFBP4,KNL1,MEIS1,MEIS2,MKX,MSX2,MYCT1,NEK1,NES,PBX1,PDGFD,PITX2,PRDM16,PRDM8,RDX,RGS4,SATB2,SCARB1,TET1,TFF1,TGFB1,TUBB3	47	6.01818
														CDK6	kinase	Inhibited	-2.231	1.09e-05	ACACA,ATP2A1,AUH,BIRC3,BNIP3L,CA9,CDK6,CDKN2C,CXCL1,DGKD,DHFR,DSP,FMOD,FOS,INHBA,INPP5J,ITPR1,MAP2K6,MTHFR,NFKBIZ,PIK3CA,PIK3R3,PPP1R3B,PRKACB,PTGS2,RASSF5,RBL2,SOCS3,STING1,TGFA,TGFBR1,THSD4,TSC2,YAP1	34	4.96257		FIRRE	other	Activated	3.507	1.11e-06	ACADS,ADCK5,ARHGAP45,CCDC88B,COTL1,CSF1,CSF3,CTBP1,EEF1D,FAM222A,FBXL15,FKBP4,HIRIP3,HMGA1,IL1A,IL1B,IL6,KLHDC4,LUZP1,LZTS2,MAGEE1,MAOA,PEX6,POLD1,PPP1R37,PRR12,PRR5,RBM10,RXRB,SRC,TAGLN2,TCF3,TENT5C,TFEB,THEM6,TSC22D4,TSEN34,VCAM1	38	5.95468
														MIR31HG	other	Inhibited	-3.073	1.16e-05	CTSB,CXCL1,CXCL2,CXCL8,HIF1A,IL1A,IL1B,IL6,MMP1,MMP3,NRG1,TIMP1,TNFRSF11B	13	4.93554		IRF9	transcription regulator	Activated	2.395	1.44e-06	CD274,CIITA,CXCL10,CXCL8,GBP1,HELZ2,HERC6,IFI27,IFIT1,IFIT2,IFIT3,IFITM1,IFITM3,IL12A,IL18,IL1A,IL6,IRF1,IRF5,IRF7,ISG15,ISG20,LGALS3BP,MX1,NPPA,OAS2,OAS3,PARP10,PARP14,RSAD2,RTP4,SOCS3,TNFSF10,USP18,XAF1,ZC3HAV1	36	5.84164
														PTPRR	phosphatase	Inhibited	-3.006	1.18e-05	BTBD2,CALCOCO1,CDC37,COL6A1,DHRS3,DNMT3B,DPH7,ETS1,FBXW4,FLNA,FOS,FOSL1,GTPBP1,IFITM2,ITGB4,KLC4,KRT18,KRT8,LMOD1,LONP1,MED7,MYO5B,PACS2,PELI3,PROCR,PUF60,RUVBL2,SART1,SLC44A2,THOP1,TNIP1	31	4.92812		IFN BETA (family)	group	Activated	3.405	1.62e-06	ACAT1,AREG,ATF3,BCL2L1,BST2,CAV1,CCL24,CCL5,CD274,CD74,CDKN1A,CEBPD,CH25H,CLK2,CSF1R,CXCL10,CXCL11,CXCL14,CXCL8,DAG1,DHX58,DPP4,E2F1,EEF1A1,EIF2S1,ERAP2,FKBP5,FN1,GAS5,GAS6,HAAO,HERC5,HERC6,IDO1,IFI16,IFI27,IFI44,IFI6,IFIH1,IFIT1,IFIT2,IFIT3,IFITM1,IL12A,IL15RA,IL1A,IL1B,IL24,IL6,INSIG1,IRF1,IRF7,ISG15,ISG20,KRT34,KYNU,LIPG,MARCHF2,MMP1,MT2A,MX1,MX2,NAMPT,NELL2,NLRP2,OAS1,OAS2,OAS3,OASL,PELI2,RAB…	91	5.79048
														THZ531	chemical drug	Activated	2.837	1.41e-05	ACSL3,AK4,ANKRA2,ARHGEF37,BBS12,BTBD8,C1orf116,CCDC149,CCNB3,CDIN1,DAPK2,DEPTOR,DSE,ELL2,FOS,GNMT,IFT70A,LGR5,LMX1B,MBNL3,MTHFR,NNMT,NT5M,PPP2R2C,PTGER4,PTP4A3,RIMS1,SEMA3C,SFR1,SLFN5,TMPRSS2,TNS4,TTC39B,TUBD1,TYSND1,WIPI1,ZDHHC14,ZNF610	38	4.85078		N-(3-(aminomethyl)benzyl)acetamidine	chemical reagent	Activated	2.449	1.73e-06	ATM,BCL2L1,BIRC5,CASP1,CASP3,CASP4,CHEK1,CXCL8,FAS,HMOX1,HUS1,IL1B,IL6,MYH14,NLRP3,RIPK1,RPA3,TNFRSF10D,TNFRSF1B,TRAF1,TRAIP	21	5.76195
														1,1-diarylethylene-diammonium derivative	chemical reagent	Inhibited	-4.146	1.6e-05	BIRC5,BST2,CENPL,DDX60,HERC6,IFI27,IFI44,IFIH1,IFIT1,IFIT2,IFIT3,OAS1,OAS2,OASL,PDE4B,PLK1,SAMD9,ST3GAL5,TENT5A,TMT1B,TNFAIP3	21	4.79588		tipiracil	chemical drug	Inhibited	-2.236	1.74e-06	APOL6,CCL5,CLDN23,CXCL11,DTX3L,EPSTI1,FLOT1,HERC6,IFI44,IFIH1,PARP14,UBE2L6,VARS2	13	5.75945
														THEM6	other	Inhibited	-2.84	1.7e-05	ATF3,CYB5R2,CYP51A1,ERO1A,FDFT1,HERPUD1,HMGCS1,HSD17B7,HSP90B1,MSMO1,PRKAA2,SQLE,TSPYL2,WIPI1,XBP1	15	4.76955		SREBF2	transcription regulator	Inhibited	-3.348	2.64e-06	ACACA,AREG,BIRC5,CAMK1D,CDKN1A,CXCL8,DHCR24,DHCR7,E2F1,ELOVL6,FABP5,FABP6,FDFT1,GLI2,HES6,HHIP,HMGCR,HMGCS1,HSD17B1,IDH1,IDI1,IFIT1,IFIT3,IL6,INSIG1,IRF1,IRF7,LIPA,MSMO1,MX1,NLRP3,OAS1,OAS3,PCSK9,PMVK,RARRES2,RDH11,SC5D,SQLE,SREBF1,STARD4,TIFA,VCAM1,YAP1	44	5.5784
														VE-821	chemical reagent	Inhibited	-2.84	1.7e-05	CCL5,CSF2,CSF3,CXCL2,CXCL3,CXCL8,HERC5,IL1A,IL6,MMP13,MMP3,OASL,PRDM1,TNFAIP3,TRAF1	15	4.76955		SCAP	other	Inhibited	-2.456	2.82e-06	ACACA,ACACB,ACSL4,ACSL5,ATF3,C5,CDH2,CSF1R,CXCL8,DHCR7,EIF2S1,ELOVL5,ELOVL6,FABP5,FADS1,FDFT1,GPAM,HES6,HMGCR,HMGCS1,HSD17B1,ID1,IDI1,IL6,INSIG1,mir-7 (includes others),MSMO1,MT2A,PCSK9,PLA2G4C,PMVK,PTGS2,RDH11,SC5D,SCAP,SCD,SQLE,SQSTM1,SREBF1,STARD4	40	5.54975
														SREBF1	transcription regulator	Inhibited	-2.717	1.84e-05	ABCA1,ACACA,ACACB,ACSS1,AK4,ALDH1B1,ALDOA,APOBEC3F,BCL2,C7orf25,CAP2,CEBPA,CFD,COL6A1,CTH,CYB5A,CYP27B1,CYP51A1,DPY19L3,ELOVL6,ENTREP3,FABP3,FABP5,FABP6,FADS1,FDFT1,G6PD,GPAM,GSR,HFE,HK2,HMGCR,HMGCS1,HMOX1,HSPA1B,IDH1,IDI1,IL12A,IL1A,IL1B,IL6,INSIG1,LPL,LSS,MDK,MEF2C,MSMO1,NAPRT,NCF2,NKX6-1,PCK2,PCSK9,PGD,PICK1,PIK3R3,PTGS2,RETREG1,SC5D,SCARB1,SERPINA3,SEZ6L2,SLC7A5,SORBS3,SQLE,STARD4,STX1A,TNFRS…	68	4.73518		isotretinoin	biologic drug	Activated	3.764	2.93e-06	ABCG1,ALDH1A3,BCL2L1,CD38,CDKN1A,CRABP2,CXCL8,DEFB1,GATA3,IFIT3,IGFBP3,IL27RA,IL6,IRF1,LCN2,MAPT,MMP13,NFKB2,OAS1,PLA2G15,PLAAT4,PSMB10,PTGS2,RARG,RUNX3,S100A2,SERPINA3,SPN,TFRC,TLR2,TNFAIP2,TNFSF10,VCAM1	33	5.53313
														mir-96	microRNA	Inhibited	-2.264	1.88e-05	AKT1S1,CDH1,DDX60,DDX60L,HERC6,IFIT1,IFITM1,IGFBP1,JUP,OAS2,RSAD2,SAMD9,SLC39A3,SLFN5,TCF3,TRANK1,VIM,XAF1	18	4.72584		GATA1	transcription regulator	Activated	3.173	3.06e-06	ABCA2,ACTN1,AFF3,AIP,ALOX5AP,ANK1,AQP1,BATF3,BCL2L1,BIRC5,BZW2,CA2,CCL5,CDKN1A,CDKN2D,CEBPA,CHCHD6,CIITA,CNN3,CPD,DICER1,DMTN,DUT,E2F3,EGR1,ETS1,FAM118A,FHL1,FLI1,FOSB,GATA3,HBE1,HDAC11,HHEX,HPSE,INHBB,IPO5,ITGB3,JDP2,KDR,LEPR,LMO2,MAGED1,MCM3,MCM5,MEIS1,mir-146 (includes others),MRTFA,MSX2,MTHFD1,NFE2,NFKB1,NHP2,NPPA,NR4A2,NRARP,PBXIP1,PHC1,PIM1,PLXNA1,PLXNA2,POLA2,POLD1,PRDM8,PSTPIP2,PTPN6,RAD5…	90	5.51428
														laminaran	chemical drug	Inhibited	-2.385	1.88e-05	CLDN1,CXCL1,CXCL10,CXCL8,G0S2,IL1A,IL1B,IL7R,INHBA,ITGB8,OLR1,PTGS2,RSAD2,SGPP2,TNFAIP6,TNFRSF9,TNIP3,TRAF1	18	4.72584		miR-16-5p (and other miRNAs w/seed AGCAGCA)	mature microRNA	Activated	2.464	3.27e-06	ADSS2,ALDH1A3,ANLN,ARHGDIA,ARL2,ATG9A,BDNF,BMI1,CA12,CACNA2D1,CFL2,CHEK1,CHORDC1,DIPK1A,DNAJB4,E2F3,EIF4E,GOLGA5,GPAM,GRN,GSTM4,HERC6,HMGA1,HMOX1,HSPA1A,HSPA1B,IFRD1,IGF1R,IL6,JUP,KCNN4,KIF23,LAMTOR3,LUZP1,LYSET,MAP2K1,MAPK3,MGAT4A,MLLT11,NAA15,NIPAL2,NPPA,NPPB,OGT,OMA1,PAFAH1B2,PANX1,PHKB,PLK1,PMS1,PNN,POU5F1,PRIMPOL,PTGS2,RAB30,RAD51C,RNASEL,RNF144B,SEC24A,SLC16A3,SLC25A22,SLC35B3,SMAD7,SPTBN2,…	76	5.48545
														STAG2	other	Activated	3.638	1.89e-05	CCRL2,CXCL10,CXCL11,DDX60,GBP2,HERC6,IFI27,IFI44,IFIH1,IFIT2,IFIT3,IFITM1,OAS1,OASL,RSAD2,SAMD9,SAMD9L	17	4.72354		TAF4	transcription regulator	Activated	2.003	3.8e-06	ABL2,AREG,BCL2L1,BDNF,CARMIL1,CLDN1,COL6A3,E2F2,EHF,EPGN,ETS1,FLG,FMOD,FOXA2,GAS5,GAS6,GTF2A1,ID2,KLF4,KRT34,LRRC15,MAFF,MAFK,MMP13,MMP2,MSX2,OLFML3,PDGFC,PTN,SOCS5,TAF12,TAF13,TFF1,TGFB1,THBS1,THBS2,VEGFC,WNT9A	38	5.42022
														etoposide	chemical drug	Inhibited	-2.968	2.07e-05	ABCG1,ADAM10,ADAM17,APAF1,APOBEC3B,ATF3,BCL2,BDNF,BIN1,BIRC2,BIRC3,BIRC5,CASP1,CCL5,CCNA1,CCRL2,CD40,CEBPA,CHCHD6,COL1A2,CSF2,CXCL1,CXCL10,CXCL11,CXCL2,CXCL3,CXCL8,DDX53,EEF1A1,EPSTI1,FTH1,GBP2,GPR132,HIF1A,HK2,ID1,IFI27,IFIT2,IFITM1,IL1A,IL1B,IL2RB,IL6,IRF1,JAK2,MCM2,MERTK,mir-221 (includes others),MMP1,MYC,OAS2,PDE4B,PIERCE1,PIK3R3,PSMB8,PTGS2,RNF144B,SERPING1,SMAD9,SOD2,SPHK1,STAT4,TNFAIP3,TNF…	68	4.68403		PLAG1	transcription regulator	Activated	2.977	3.83e-06	AQP1,BTN3A2,CD300C,CDC42EP4,CDKN1C,CGB3 (includes others),CREB3L1,CRIP2,EFNB1,EGR1,ETV4,MAP2,MAPK11,MLXIP,MYRF,NFATC1,NPTXR,PLEC,PTP4A3,RNASEH1,S100A2,SMARCD3,SRPK3,STX1A,TRAF1,TSPAN4,VEGFA	27	5.4168
														Go 6976	chemical drug	Activated	2.334	2.32e-05	ABCA1,APOBEC3G,CCL5,CSF3,CXCL8,ERBB2,ETS1,FLT1,FOS,HMOX1,IL6,ITGB1,MMP2,NPPA,NPPB,PIK3IP1,PLD1,PRKCA,PTGS2,SOD2,STC1,TNFRSF9,TRAF1	23	4.63451		DNMT3A	enzyme	Inhibited	-2.474	3.89e-06	ABCD1,ACTC1,ADAMTS9,ADCY7,ADORA1,AKAP12,AKAP6,APLN,ATF3,ATP2B4,CD34,CD38,CD55,CSF1R,CXCL2,CXCL3,E2F1,E2F2,ERO1A,ETV5,EXO1,FABP5,FKBP11,FOXA1,FOXO1,FURIN,GATA6,GINS2,GMDS,GNAO1,GPER1,GRINA,HOXB3,IL6,IRF1,IRF5,ITGAV,ITPR3,KDM6B,MEIS1,MLH3,MYL2,NAMPT,NFATC2,NR4A1,P2RX7,PAK6,PCBP4,PDE1C,PDE2A,PIK3CG,PLK1,POU5F1,PPP1R14C,PRKAR2B,PTGS2,RECQL4,RGMA,RGS16,RRAS2,RUNX2,RYR2,S100A1,SDC4,SMURF2,SOCS3,SPARC,S…	78	5.41005
														IFNAR (family)	group	Inhibited	-2.371	2.75e-05	AIM2,B2M,BST2,C3,CCL5,CD40,CD74,CD8A,CXCL10,IFIH1,IFIT2,IFNGR1,IL1B,IL6,IRF1,KDM6B,MX1,NOD2,PDCD1LG2,PSMB8,RBCK1,RNF213,RNF31,RSAD2,STAT2,TAP2,TGFBR1,TLR2,TNFSF10,UNC93B1,XAF1	31	4.56067		IRF3	transcription regulator	Activated	3.387	4.49e-06	ANOS1,ARG2,B2M,BIRC2,BIRC3,BST2,CCL5,CD274,CDH2,CDKN1A,CLIC4,CXCL10,CXCL8,DHX58,FAS,FN1,FST,FUT2,GBP1,HELZ2,IFI27,IFI27L2,IFI44,IFI6,IFIH1,IFIT1,IFIT2,IFIT3,IFNL1,IL12A,IL1A,IL1B,IL6,IRF1,IRF3,IRF5,IRF7,ISG15,ISG20,LCN2,MFAP2,MMP3,MX1,NECTIN2,NT5C3A,OAS1,OAS3,PARP14,PLAC8,PLCG2,PMAIP1,PPP2R3A,PTMS,RPTOR,RSAD2,SNAI2,SORL1,TFAP2C,TIMP3,TLR4,TNFAIP3,TNFSF10,TNFSF15,TREX1,TYRP1,UBE2L6,USP18,USP8,VCAM…	70	5.34775
														CITED2	transcription regulator	Activated	3.419	3.11e-05	ABTB2,ADAP2,ADM,ANGPTL4,B2M,BCL2,BMI1,C15orf48,C3,CLIC5,CXCL1,CXCL8,EGLN3,ENDOD1,ENTPD1,FLT1,FMNL2,GATA6,GNG11,HIF1A,IFIH1,IFIT2,IL17RA,IL1A,IL1B,IL6,IRF1,KIF5C,KYNU,LPL,MAML2,MARCHF1,MID1,MMP1,MMP13,MXD1,NAMPT,NUB1,OTUD1,PCGF2,PCMTD1,PHLPP1,PLAU,RBBP8,RSAD2,SAT1,SEMA3C,ST6GALNAC4,TMCC3,TNFAIP3,TNFSF15,TTC39B,XAF1,ZNF800	54	4.50724		chloroquine	chemical drug	Inhibited	-2.531	4.75e-06	ADAMTS5,AHR,ALDH1A1,BCL2L1,BMI1,CASP3,CCL5,CDH2,COL1A1,COL1A2,CXCL10,CXCL8,FN1,FOXO1,FOXO3,GJA1,GPX1,GRN,IFIH1,IFNL1,IL1B,IL6,LEPR,LINC00942,MAPT,MMP1,MMP13,NNMT,PKD2,RCAN1,RUNX2,SLC2A8,SOCS3,SQSTM1,STAT4,TFRC,TNFSF10,TOMM20,TXN,ULBP2,VEGFA,YAP1	42	5.32331
														MYCN	transcription regulator	Activated	3.177	3.23e-05	ABCA1,ABCA2,ABCA3,ABCB9,ABCC1,ABCC3,ABCG2,ADAM12,ADAMTS5,ALDOA,ANK3,APH1B,B2M,BIRC5,BMI1,CAV1,CCN2,CCNG2,CIITA,CLU,COL1A1,DKK3,DUSP2,E2F2,EED,EEF1A1,EEF1D,EIF5A,EMP1,EZH1,FAU,FOXA2,FRMD6,GATA2,GATA6,HK2,HMGA1,IGF2BP3,INHBA,ITGB1,JARID2,LIF,LPAR1,MIR17HG,MITF,MMP2,MRE11,PDLIM1,PSENEN,PTK2,PTPRK,RAB3D,RFC3,RPL17,RPL19,RPL23,RPL23A,RPL8,RPLP1,RPLP2,RPS15,RPS2,RPS25,SDC2,SLC25A19,SMARCE1,SORD,SPARC,S…	78	4.4908		CITED2	transcription regulator	Activated	3.144	5.43e-06	ABTB2,ADAP2,ADM,AIG1,B2M,BCL9,BMI1,C15orf48,C3,CD274,CLIC5,CXCL8,DTX3L,ELK4,ENDOD1,ENTPD1,F3,FLT1,FUT8,GATA6,GNG11,IFIH1,IFIT2,IFRD1,IL17RA,IL1A,IL1B,IL6,IRF1,ISG15,KIF5C,KYNU,LPL,MAML2,MAPK6,MMP1,MMP13,MTMR14,NAMPT,NRAS,OAS3,PARP14,PARP9,PDE7B,PDGFC,PFKFB3,PIM1,PITX2,PLAC8,PLAU,POU5F1,PRPF38A,RSAD2,RTP4,SAT1,SEMA3C,SERPINB2,SLAMF7,SLC1A3,SLC38A2,ST6GALNAC4,STX3,TMCC3,TMEM171,TNFAIP3,TNFSF15,TOR1…	72	5.2652
														IRF1	transcription regulator	Inhibited	-2.782	3.3e-05	B2M,BCL2,BST2,CASP1,CCL5,CD40,CD74,CDH2,CEACAM1,CFB,CIITA,CTSS,CXCL10,CXCL11,CXCL16,CXCL8,GATA6,GBP2,GBP4,GSDMD,IFI27,IFI44,IFIH1,IFIT1,IFIT2,IFIT3,IFITM1,IFITM3,IL12A,IL17RA,IL1B,IL6,IRF1,JAK2,MX1,MYC,NCF2,NLRP12,OAS1,OAS2,OASL,PCDH7,PDCD1LG2,PLAAT1,PLAAT4,PSMB8,PTGS2,RSAD2,STAT2,TAP2,TBX3,TNFSF10,XAF1	53	4.48149		miR-30c-5p (and other miRNAs w/seed GUAAACA)	mature microRNA	Activated	3.228	6.34e-06	AP2A1,BDNF,COL1A1,COL1A2,COL4A5,COL5A2,COL8A1,DOCK7,DST,ELMOD2,FOXO3,IDH1,IFRD1,IL6,KRT7,LOXL4,LTN1,MAFA,MLLT11,NID2,NOTCH1,NPPA,NPPB,NT5C3A,NUCB1,PAFAH1B2,PDGFB,PGM1,PLEC,PLEKHA7,PLOD2,POGLUT3,PPP3CA,PTGFRN,PTPA,PTPRK,RPS6KA2,RUNX2,SEC23A,SLC38A2,SLC4A7,SLC7A11,SPARC,SRSF10,STX1A,SYPL1,TCF7,TGFBR1,THEM4,TMED10,TMED3,TNFAIP2,TNFRSF10B,TPM1,UAP1,VCAN,VEGFA,WNT5A	58	5.19791
														CHD1	enzyme	Inhibited	-2.53	3.78e-05	CSF2,CXCL1,CXCL2,CXCL3,IL1A,IL1B,IL6,LIF,PTGS2,SOD2	10	4.42251		BMP4	growth factor	Activated	2.017	7.72e-06	ABCF1,ACTA2,ADGRG1,ARC,BAMBI,BMI1,BMP2,CALD1,CDKN1A,CEBPA,COL1A1,CSF3,CXXC5,CYP11A1,DEK,DEPP1,DKK3,DLL1,DLX3,DLX4,EGR1,EIF4A2,ELK3,FGFR2,FZD1,GATA3,GJA1,GPER1,HAND1,HBE1,HK2,HTRA1,ID1,ID2,ID3,IL1A,IL1B,IL6,INHBA,INHBB,KDR,KLF4,KLF9,KRT7,LCP1,LEF1,LHB,LRP4,MAFA,MAFK,MMP13,MMP14,MMP3,MSX2,MUC15,NES,NKD1,NKX2-5,NKX6-1,NOG,PFKFB3,PGF,PITX2,POU5F1,PRDM1,PRKCH,PRR5,PSG4,RABGAP1L,RAPGEF3,RHOB,RIN1,RUNX2…	96	5.11238
														IGF2BP1	translation regulator	Inhibited	-2.439	3.99e-05	ABCA1,ACADSB,ACSL3,AK4,AKAP12,ALDH6A1,ALYREF,ASAP1,ATF3,BDNF,BIRC2,CAV1,CBL,CCNF,CD24,CDC34,COL1A1,COL1A2,COL6A3,CSF1,DHX33,ERN1,ERO1A,FADS1,G6PD,GSR,HMGCS1,IDH1,IMP4,INHBA,INSIG1,IRAK1,JAG1,KDM6B,KLF10,KLF2,MXD1,MYC,NAT10,NUP62,PER1,PES1,PLK1,POP1,PPIA,PRMT5,PRPF19,PSAT1,PSMA2,PTBP1,PTGER4,PTPN22,RHOB,RRP7A,RRP9,S1PR3,SH2B3,SHANK3,SHMT2,SNRPB,SP2,SQLE,STARD4,TIMP3,UNG	65	4.39903		FBXO44	other	Inhibited	-2.502	8.31e-06	CCL5,CD274,COX6B2,CXCL10,IFIH1,IL13RA2,LY6K,MAGEA11,MAGEA12,MAGEA3,MAGEA6,MAGEC1,MAGEC2,MIA2,MICA,MICB,MX1,NR6A1,PAGE5,SPA17,SPANXD (includes others),STING1,TPTE,TSSK6,ULBP2,ULBP3,ZNF165	27	5.0804
														TIFA	other	Inhibited	-2.414	4.12e-05	BCL2,CASP1,CCL5,CSF2,CXCL10,CXCL3,CXCL8,IL6,TNFAIP3	9	4.3851		FBN1	other	Activated	2.344	9.18e-06	ABCG1,ADAMTS1,BST2,C3,COL1A2,COL6A3,DDX60,ELK1,FBN1,FLT1,FRMD5,HELZ2,IFI44,INHBA,LTBP3,MMP1,MMP2,MMP3,MX1,OAS2,OAS3,PARP9,RUNX2,RXRB,TGFB1,TIMP3	26	5.03716
														ERN1	kinase	Inhibited	-2.242	4.2e-05	ACACA,ATF3,CCNA1,CDH1,COL6A1,CYP1B1,DGAT1,DNAJB9,DNAJC3,ERLEC1,ERO1A,ERO1B,ETS1,GSDMD,HSP90B1,IFITM1,IL1B,IL6,LGR5,MLXIPL,NARS1,NPPA,OAS2,PADI4,PIGA,PROS1,SEC22B,SEC24D,SEL1L,SLC25A28,SMARCB1,SPARC,SRPRA,SYT11,TCN1,TENM1,TINAGL1,TMPRSS2,USO1,WFS1,XBP1,XRCC1	42	4.37675		KLF5	transcription regulator	Activated	2	1.29e-05	ACTA2,BCL2L1,BIRC5,BMI1,CD34,CDH2,CDKN1A,CDT1,CEBPD,CHDH,COL1A1,DHCR24,E2F3,EGR2,EPAS1,EPHA2,FAM110A,FOXA1,GPSM1,HHEX,ID3,IL1B,IL6,LGR5,MAFF,NEGR1,NIBAN2,NOTCH1,NR2F1,PDGFB,PGRMC2,PTGES,SMAD7,SNAI2,SOX4,SP140,TAGLN,TBC1D14,TGFB1,TIMP1,UCP2,UCP3,WFS1,WNT10A,ZFP36L1	45	4.88941
														RNASEH2B	other	Activated	2.592	4.2e-05	B2M,BST2,CCL5,CFB,CSF1,CXCL8,DDX60,EPSTI1,GSDMD,HERC6,IFI27,IFIH1,IFIT1,IFIT2,IFIT3,IFITM1,IL12A,IL1B,IL6,IRF1,MX1,MX2,OAS1,OAS2,PROCR,PSMB8,PTGS2,RSAD2,SAMD9,SAMD9L,TNFAIP3,TRIM25,XAF1	33	4.37675		miR-17-5p (and other miRNAs w/seed AAAGUGC)	mature microRNA	Activated	2.156	1.37e-05	ACTA2,ADAMTS5,ALDH1A3,ARID4B,BAMBI,BIRC5,BMP2,BNIP2,CCL20,CCNE2,CD274,CDH2,CDKN1A,CXCL8,E2F1,E2F2,E2F3,EGR2,FN1,IL1B,IL6,IRAK2,ITGB8,JAK1,KRT17,KRT81,MAP3K12,MEF2D,MICA,MMP13,MMP3,MT2A,NLRP3,PFKFB3,PKD2,RGS5,RNH1,RUNX2,SLC1A3,TCIM,TIMP2,TLR4,TP73,TXNIP,VEGFA,YAP1	46	4.86328
														MLN120B	chemical drug	Activated	2.323	4.27e-05	BIRC3,CSF2,CTSB,CTSK,CXCL1,CXCL8,IL1B,IL6,MMP1,MMP13,PTGS2,TNFRSF1B	12	4.36957		ESRRA	transcription regulator	Activated	2.489	1.49e-05	ACACA,ACAT1,ACKR3,ACO1,ACSL5,ACTC1,ADAM8,AGL,ALAS1,ANGPT1,APLN,APOLD1,ARHGAP24,ATP1A3,ATP5PB,ATP6V0D2,CCL20,CDH2,CEBPA,CH25H,CKB,COL1A1,COL8A1,COMMD1,COX5B,CRAT,CREB3L1,CSF3,CSRP2,CTSH,CYC1,DEK,DLAT,DOK7,DYSF,ECH1,EEIG1,EGF,EGFL7,EMP2,ENDOG,ENO2,EPAS1,EPHA2,ESRRA,ETFDH,ETS1,FBP1,GALM,GJC1,GK,GOT1,GPR37,GRB7,GSDMB,HDAC7,HK2,HMGCR,HMGCS1,HMOX1,IDI1,IGFBP4,IL1A,IL6,JAM3,KCNJ11,KRT13,KRT33B,KRT34,KRT…	114	4.82681
														CCDC50	other	Activated	2.35	4.28e-05	CXCL2,CXCL3,CXCL8,IL1A,IL1B,IL6	6	4.36856		F2RL1	G-protein coupled receptor	Inhibited	-2.036	1.69e-05	ACTA2,ANGPTL2,AREG,ATF3,BCL3,BDNF,BIRC5,CASP7,CAV1,CXCL8,DUSP6,F3,FAS,FOS,FOXA1,FST,IL1A,IL1B,IL4R,IL6,ITGA7,ITGB4,LOXL4,MMP2,NPY1R,OSMR,PTGS2,RAB27A,RARG,SERPINB2,STING1,TGFA,TGFBR1,TIFA,TXNIP,VEGFA,VEGFC,VGF,WWOX	39	4.77211
														ZNF598	enzyme	Activated	2.236	5.02e-05	DDX60,HERC5,IFI44,IFIT2,RSAD2	5	4.2993		MIR31HG	other	Inhibited	-2.722	1.77e-05	AREG,CDKN1A,CXCL2,CXCL8,IGFBP6,IGFBP7,IL1A,IL1B,IL6,MMP1,MMP3,NRG1,TIMP1,TIMP2,TNFRSF11B	15	4.75203
														CXADR	transmembrane receptor	Activated	2.236	5.02e-05	CCL5,CXCL1,CXCL10,CXCL3,CXCL8	5	4.2993		2'3'-cyclic guanosine monophosphate-adenosine monophosphate	chemical - endogenous mammalian	Activated	2.318	1.91e-05	CCL20,CCL5,CIITA,CXCL10,CYP1A1,IFIT1,IFIT2,IFNL1,IL18,IL1B,IL6,IRF7,ISG15,MX1,NLRP3,OAS1,OAS2,RSAD2,SOCS3,STING1,TGFB2,VCAM1	22	4.71897
														H3B-8800	chemical drug	Inhibited	-2.236	5.02e-05	CCL5,CXCL10,CXCL11,MX1,OAS1	5	4.2993		geldanamycin	chemical drug	Inhibited	-2.277	1.96e-05	ACACA,ACTA2,AGO2,AIP,AKR1B1,ANXA2,ARAF,ARRB2,BCL2L1,BIN1,BIRC5,CCDC149,CDC42,CDC5L,CDKN2AIP,CEBPD,CELF2,CHEK1,CHORDC1,CIITA,CLU,COL6A2,CUL5,CXCL8,CYP1A1,DBNDD2,DNAJC1,EEF1A1,EIF2S1,FKBP4,FKBP5,GBP1,GJA1,GNAO1,GRK2,HDAC11,HLA-DRA,HMGA1,HRAS,HSF1,HSP90AB1,HSPA1A,HSPA5,IFI16,IFIT2,IKBKG,IRF1,IRF5,KNL1,LBH,MAP3K11,MAPT,MCM3,MED23,MOK,NASP,NEDD4,NFKB1,NLRP3,NPPA,NTN1,PARP1,PCDH1,PELP1,PLK1,PTGS2,RAB35…	85	4.70774
														ETV5	transcription regulator	Activated	2.151	5.03e-05	BCL2,BST2,CAV1,CAVIN2,CCL5,CDH1,CDH2,CLDN1,CLDN4,CLIC5,CSF3,CXCR4,GALNT3,ICAM2,IL6,ITGB1,KRT13,KRT16,KRT19,KRT7,KRT80,LAMP3,LCN2,MMP2,NCAM2,NRCAM,PKP2,PKP3,SCARB1,TIMP3,TINAGL1,TJP3,TNFRSF1B,WWTR1	34	4.29843		miR-335-3p (miRNAs w/seed UUUUCAU)	mature microRNA	Activated	2.047	2e-05	CD274,COL1A1,COL1A2,COL4A5,COL5A2,COL8A1,DST,LOXL4,NID2,PDGFB,PLEC,PLOD2,SPARC,TGFBR1,TPM1,VCAN	16	4.69897
														SPRING1	other	Inhibited	-3.077	5.06e-05	ACACA,ACACB,ACSL3,FABP5,FDFT1,HMGCR,HMGCS1,IDI1,INSIG1,LSS,ME1,PCSK9,SQLE	13	4.29585		triptolide	chemical drug	Activated	3.314	2.12e-05	ADM,AFAP1L1,AHR,AKAP12,APLN,BAD,BBC3,BCL2L1,BID,BIRC2,BIRC5,BMAL1,CASP3,CAV1,CD38,CDKN1A,CXCL8,DPP4,EMP1,FAS,FBN1,FLT1,GCLM,HK2,IER3,IGFBP3,IL1A,IL6,ITPKB,KDR,LAMA3,LEF1,MCAM,MMP1,MMP11,NFKB1,PDGFRB,PMAIP1,POLR2A,PTGS2,SLC7A11,SMURF2,SOCS3,SOX4,TJP1,TLR2,TLR4,TNFRSF10B,TNFSF10,UACA,UBE3A	51	4.67366
														CGAS	enzyme	Inhibited	-3.601	5.13e-05	B2M,BST2,CCL5,CD74,CSF2,CTSS,CXCL8,DDX60,HERC5,IFI27,IFI44,IFIH1,IFIT1,IFIT2,IFIT3,IL1A,IL1B,IL6,LY6E,MX1,OAS1,RSAD2,STAT2,STING1,TAP2,XAF1	26	4.28988		TCF3	transcription regulator	Activated	2.987	2.24e-05	ACACB,ADA,AFDN,ALCAM,ANLN,AP4B1,ARAF,AREG,ARSA,ASB2,ATF3,AZGP1,BID,BIK,BIRC5,C15orf39,CA2,CASP3,CCNE2,CD55,CDC25B,CDK20,CDKN1A,CDKN1C,CERK,CHRNA5,COL1A1,CRELD2,CSF1R,CYP11A1,DAB2IP,DGKE,DUT,EAF2,EDEM1,ENTPD1,EPRS1,ETS1,FGFR2,FGFR3,FKBP11,FLT3LG,FOXO1,GATA3,GNE,GPAM,HAND1,HMGN2,HSD17B14,HYOU1,ID1,ID2,ID3,IKZF2,IL1B,IL2RB,IL6,INTS13,IRF1,JDP2,KCNN4,KLF2,KLF4,KLHDC2,LDLRAD4,LEF1,LMO2,LRBA,MAF,MFSD13…	119	4.64975
														EFNA2	kinase	Inhibited	-2.357	5.69e-05	APOBEC3G,BDNF,CCN2,CRABP2,CSF2,DUSP6,FABP5,FOSL1,FOXQ1,ITGB4,KRT10,KRT13,KRT16,KRT18,KRT7,NEDD4L,NT5E,PXN,TCF3,UBE2S	20	4.24489		NFIC	transcription regulator	Activated	3.055	2.25e-05	ADAM12,B2M,CD74,CDC42,CDKN1A,COL6A1,COL6A2,CSF1,CYP11A1,CYP2S1,DUSP2,EFHD1,G0S2,GPX1,HOXB3,HSPA5,HTRA1,ISOC2,KAZALD1,LEF1,LGALS3BP,LMNA,LPXN,MMP2,MRC2,NADK2,NEAT1,NEGR1,NFATC4,PCBD1,PLAC8,PNMA2,PPIA,RGS16,RNASE1,SAT1,SLC7A2,SMPDL3B,STAT5A,TGFB1,TGFBR3,THBD,TIMP1,TYMP,WNK4,WNT5A,ZIC2	47	4.64782
														MYD88	other	Inhibited	-2.625	6.02e-05	AK3,AOX1,ATM,ATR,C3,CCL5,CCNE1,CCRL2,CD38,CD40,CH25H,CREB3L3,CSF2,CSF3,CTSK,CXCL1,CXCL10,CXCL8,DNAJC2,EBI3,EGR1,ETS2,FBXO30,FOS,GLI3,HIF1A,HMOX1,IFIT2,IL12A,IL1A,IL1B,IL1RAP,IL32,IL6,IL7R,INHBA,IRF1,ITPR2,JAG1,JAK1,KDM6B,LGR5,LPAR1,LZTFL1,MAZ,MCM2,MMP2,MSR1,MYC,NES,NFKBIZ,NOD2,NPPA,NPPB,OLR1,PDE4B,PHLDA1,PILRA,PSTPIP2,PTGS2,RSAD2,SCARB1,SCRIB,SLC16A3,SLC7A2,SOCS3,TCF7,TIMP1,TLR2,TNFAIP3,TNFRSF12A…	75	4.2204		PTGS2	enzyme	Inhibited	-2.828	2.78e-05	ANG,ANGPT1,ANXA2,AQP1,AREG,ARG2,B2M,BATF3,BBC3,BCL2L1,BIRC3,CCL5,CD274,CD74,CDKN1A,CIITA,CLU,CSF3,CTSK,CXCL10,CXCL14,CXCL8,EGR1,ERBB3,ESRRA,FAS,FCGRT,FLT1,FN1,FOS,HLA-DMB,IDO1,IGFBP3,IL12A,IL1B,IL6,ITGAV,ITGB4,KDR,LPL,MMP1,MMP14,MMP2,MSR1,NKD1,NR4A2,NTN1,PCDH7,PDCD1LG2,PDE4D,PIK3CG,PLA2G4A,PRKCZ,PTGES2,PTGS2,RPS3A,RUNX2,SCARB1,SEMA7A,SOST,SSBP4,STC1,TET1,TFRC,TGFB1,TNFAIP6,TNFRSF10B,TNFRSF12A,TNF…	73	4.55596
														PKM	kinase	Activated	2.28	6.03e-05	ABCA1,ABCG1,ALDOA,BMI1,CD40,CDH1,CDH2,CLU,COL1A2,CTSB,EGR1,ERBB2,FTH1,GGT1,GSR,HIF1A,HK2,IL1B,IL6,ITGB1,LSS,MMP2,MYC,PCK2,PDK4,PGAM2,PTBP1,PTK2,SDC2,TCF7L2,TGFBR1	31	4.21968		miR-338-3p (miRNAs w/seed CCAGCAU)	mature microRNA	Activated	2.53	2.89e-05	COL1A1,COL1A2,COL4A5,COL5A2,COL8A1,DST,DUSP16,FMOD,IL1B,IL6,LOXL4,NID2,NR2F1-AS1,PDGFB,PLEC,PLOD2,SOX4,SPARC,TAGLN,TGFBR1,TPM1,VCAN	22	4.5391
														lovastatin	chemical drug	Inhibited	-2.429	6.12e-05	ABCA1,ACAT2,ADAM10,ATF3,BCL2,BCYRN1,BDNF,BIRC5,CCL5,CCN2,CCND3,CIITA,COTL1,CXCL10,ENTREP3,ERN1,FDFT1,HMGCR,HMGCS1,HMOX1,IL1A,IL1B,IL6,IRF1,KLF2,LIF,MPZ,MYC,NRG1,PALS2,PCSK9,PIK3R3,PPARD,PTGS2,RARRES2,RHOB,SDC4,SMAD3,TNFRSF11B,XBP1	40	4.21325		ISG15	other	Inhibited	-2.938	2.89e-05	CLIC2,COL12A1,COL15A1,COL1A1,COL1A2,COL5A2,CTSS,FMO3,GSTM3,HERC5,IFI6,IFIT1,IFIT2,IFITM3,LGALS3BP,MMP1,MX1,NLRP3,OAS1,TIMP1,USP18,VCAN	22	4.5391
														IRF9	transcription regulator	Inhibited	-2.383	6.4e-05	CDH1,CIITA,CXCL10,CXCL8,HERC6,IFI27,IFIT1,IFIT2,IFIT3,IFITM1,IFITM3,IL12A,IL1A,IL6,IRF1,MX1,NPPA,OAS2,PARP10,RSAD2,SOCS3,STAT2,TNFSF10,TRIM25,XAF1,ZC3HAV1	26	4.19382		cinnamaldehyde	chemical toxicant	Activated	2.037	2.91e-05	ACACA,ACSL4,BCL2L1,CLK2,CXCL8,DDIT4,DGAT1,DUSP6,EGR1,FGFR2,FOS,FTH1,GCLM,GK,GPX1,HMOX1,HSPA1B,IL1B,INSIG1,LIPE,MARK4,NFKB1,PDK4,PNPLA2,PPP1R10,PRDM16,PTGS2,SLC2A8,SLC7A11,SQSTM1,TGFB1I1,TLR4,TLR6,TXNIP	34	4.53611
														IL1R (family)	group	Inhibited	-2.795	6.62e-05	CSF2,CSF3,CXCL1,CXCL11,CXCL2,CXCL3,CXCL8,IGFBP3,IGFBP4,IL1A,IL1B,IL6,IL6ST,MMP1,MMP13,MMP3,PLAU,SMAD6,TIMP1,TNFRSF11B,TNFRSF1B	21	4.17914		miR-182-5p (and other miRNAs w/seed UUGGCAA)	mature microRNA	Inhibited	-2.393	3.38e-05	ADCY6,CDH4,DDX60,DDX60L,FN1,FOXO1,FOXO3,GADD45G,GJA3,HERC6,IFI6,IFIT1,IFITM1,IGF1R,IGFBP1,ISG15,MALAT1,OAS2,PGF,RARG,RSAD2,RTP4,SAMD9,SLFN5,TRANK1,VWF,XAF1	27	4.47108
														USP18	peptidase	Activated	2.623	6.62e-05	AIM2,CASP1,CCL3L3,CCL5,CTSK,CXCL1,CXCL10,IFIH1,IFIT1,IFITM3,IL1B,IL1R1,IL6,IRF1,MX1,OAS1,OASL,ROBO1,SOCS3,TNFAIP2,TNFSF10	21	4.17914		IRF7	transcription regulator	Activated	3.405	3.53e-05	BCL2L1,C5,CARD16,CASP4,CCL5,CXCL10,DHX58,FZD1,GBP1,GBP3,GBP4,HELZ2,HERC5,IDO1,IFI16,IFI44,IFI6,IFIH1,IFIT1,IFIT2,IFIT3,IFITM1,IFITM2,IFITM3,IFNL1,IL12A,IL15RA,IL1A,IL1B,IL6,IRF1,IRF5,IRF7,ISG15,ISG20,MICB,MX1,MX2,NAMPT,NT5C3A,OAS1,OAS2,OAS3,OASL,PARP14,PLAC8,PMAIP1,PSMB10,RPTOR,RSAD2,RTP4,TLR4,TNFSF10,TRAF1,TREX1,UBE2L6,USP18,USP8,XAF1,ZC3HAV1	60	4.45223
														ciglitazone	chemical drug	Inhibited	-2.566	6.72e-05	ABCA1,ABCG1,AQP3,BCL2,CAV1,CAV2,CCL5,CD34,CIITA,CRABP2,CXCL1,CXCL8,DGKA,DNMT3B,FLT1,GAL,GATA6,GRB7,HLA-DRA,IL6,LCN2,MITF,MMP2,MUC1,MXD1,NES,NOG,NPPA,OLR1,PAX6,PODXL,PTGER4,PTGS2,SLC9A1,TNFSF10,TUBB3,WT1	37	4.17263		ISGF3 (complex)	complex	Activated	2.735	3.6e-05	HERC5,IFIH1,IFIT2,IL6,IRF1,IRF5,IRF7,ISG15,MX1,RSAD2,TNFSF10,UBE2L6	12	4.4437
														REL	transcription regulator	Inhibited	-2.235	6.92e-05	ADK,AHR,ANLN,APLF,ARFGAP3,ATXN1,B2M,BCL2,BIRC3,BIRC5,CCNY,CD40,CDC6,CDH1,CIITA,COTL1,CSF2,CTU2,CXCL10,CXCL3,CXCL8,DHFR,DMTF1,DNAH1,ENDOG,EPHB2,FOS,FOSL1,HBEGF,IFT70B,IL12A,IL1B,IL32,IL6,IRF6,JUP,KCNK6,LINC00665,MAP3K8,MYC,NRARP,PELP1,PIBF1,PIK3CA,PPP1R14B,RSAD2,SH2B3,SLC22A15,SLC25A27,SNAI1,SOD2,TNFAIP3,TNFRSF10A,TNFSF10,TTLL1,TWNK,VIM	57	4.15989		SOX9	transcription regulator	Activated	2.055	4.46e-05	ADAMTS1,ALDH1A1,AMH,BMI1,CD274,CDH2,CDKN1A,CELSR2,COL1A1,DHCR24,DLX3,DMBT1,DUSP6,ECM1,FN1,FOS,FZD2,FZD7,GAS7,H19,HAPLN1,IL6,INHBB,ITGB8,KLF4,MAPK3,MYLK,NFATC1,NFATC4,NKX3-2,OSR2,POU5F1,RUNX2,S100A3,S100A4,SNAI2,SOX4,SRSF5,TBX1,TCF7L2,TEAD4,TGFB1,THBS2,TIMP2,TSPAN8,UCP3,VEGFA,VNN1,WWP2	49	4.35067
														IRF7	transcription regulator	Inhibited	-3.525	7.22e-05	APOBEC3G,C5,CCL5,CCNA1,CCRL2,CD40,CXCL10,FZD1,GBP4,GBP5,HERC5,IFI16,IFI44,IFIH1,IFIT1,IFIT2,IFIT3,IFITM1,IFITM2,IFITM3,IL12A,IL15RA,IL1A,IL1B,IL6,IRF1,JAK2,MAP3K8,MX1,MX2,NAMPT,OAS1,OAS2,OASL,PSMB8,RPTOR,RSAD2,SAMD9L,STAT2,TAP2,TDRD7,TNFSF10,TRAF1,TREX1,XAF1,ZC3HAV1	46	4.14146		tert-butyl-hydroquinone	chemical reagent	Inhibited	-2.272	4.51e-05	ABCC1,AGL,AKR1C1,ATF3,AXIN1,BACH1,CDH2,CYP1A1,DDAH1,FLRT2,FOS,FOSL1,FTH1,FTL,GBE1,GCLM,GSR,GSTM3,HERPUD1,HMOX1,HSPA5,HSPA8,IDO1,MAF,MAP1A,ME1,MTA1,NUP153,OSGIN1,PALLD,PSMA5,RASSF2,S100A4,SLC7A11,SNAI2,SNX19,WNT5A,ZFP36L2,ZNF184	39	4.34582
														PLAG1	transcription regulator	Activated	2.623	7.5e-05	ATF5,BCL2,CD300C,CGB3 (includes others),CREB3L1,EFNB1,EGR1,ETV4,FLNC,IL32,KCNJ4,KRT19,MLXIP,NPTXR,PLEC,PTP4A3,ROM1,SRPK3,STX1A,TRAF1	20	4.12494		glutamine	chemical - endogenous mammalian	Activated	2.802	5.02e-05	ACTA2,ACTC1,ADA,ADSS2,AKR1C1,AREG,BMP2,CD274,CDKN1A,CLDN1,COL1A1,CXCL2,CXCL3,CXCL8,DDIT4,DLAT,DYRK1A,FABP5,FN1,FOS,HSF1,HSPA5,IDH1,IFIT2,IL6,KLF4,LDHD,NAMPT,NES,NFKB2,NR4A1,PARP1,PDGFB,PICK1,POU5F1,PTGS2,SLC16A1,SNAI2,TGFA,THBS2,THEM5,TIMM17A,TNFAIP3,TUBB4A,VEGFA,ZMYND8	46	4.2993
														GJA1	transporter	Inhibited	-2.515	7.95e-05	BMP4,CD40,CDH1,CDH2,FGFR3,GJA1,GJB2,GJC2,IL1B,IL6,LCN2,PAEP,PTGES2,PTGS2,TNFRSF11B,VIM	16	4.09963		mir-17 (includes others)	microRNA	Activated	2.473	5.34e-05	AKT1,ARID4B,ATM,BIRC2,BIRC3,BNIP2,CASP7,CDH2,CDKN1A,CXCL8,CYLD,DAB2,DUSP2,E2F1,E2F3,F3,FAS,FBXW7,FN1,IL6,JAK1,LEF1,MAP2K3,MICA,MMP1,MMP13,PKD1,PKD2,POLH,POU5F1,TAX1BP1,TGFBR1,THBS1,TIMP2,TNFAIP3,TXNIP,USP2,ZNF512B	38	4.27246
														ST14	peptidase	Inhibited	-2.181	8.27e-05	CD24,CLDN2,CSF2,CXCL8,IL1B,IL6,MMP1,MMP13,MMP3	9	4.08249		lovastatin	chemical drug	Inhibited	-2.106	5.63e-05	ACAT2,ADAM10,ADAMTS1,ATF3,BCAR1,BCL2L1,BCYRN1,BDNF,BIRC5,CCL5,CDKN1A,CIITA,COTL1,CXCL10,DHCR7,DPYSL2,ENC1,ENO2,ENTREP3,FDFT1,GATA3,GNPAT,GPX3,HMGCR,HMGCS1,HMOX1,IL1A,IL1B,IL6,IMPACT,IRF1,KLF2,KLF4,LMNA,MPZ,NFKBIB,NRG1,PALS2,PCSK9,PMVK,PTGS2,RARRES2,RHOB,SDC4,SMAD3,SREBF1,TAGLN2,TFPI,TGFB1,TNFRSF11B,VWF	51	4.24949
														IL11	cytokine	Activated	2.804	8.63e-05	ACACA,AXIN1,BCL2,CCL5,CCN2,CD40,CDH13,COL1A1,CXCL8,DUSP6,FOS,IL1B,IL6,IL6ST,IRF1,LCN2,MMP1,MMP13,MMP2,MMP3,MUC1,SCG2,SERPINA3,SMAD6,SNAI1,SOCS3,SPHK1,TIMP1,WNT5A	29	4.06399		bexarotene	chemical drug	Activated	2.878	5.85e-05	ADD3,AKR1C1,AKR1C3,ALCAM,AXL,BEX2,BNIP2,CFD,COX5B,CPLX1,CRBN,CTH,CTSH,DCTN3,DDIT4,DEPP1,DHRS3,DUSP5,EPHA2,GARS1,HERPUD1,ID1,IGFBP6,IL1B,IL2RB,ITPR1,KRT17,LOXL2,LPL,LRP4,MAF,MAFF,MALAT1,MEIS1,MERTK,MLLT11,MMP1,NDUFB8,NES,NICOL1,NR4A2,NRP2,PCSK9,PIN1,PLAUR,PLOD2,PTGS2,PTOV1,RTN4R,SCD,SELENOM,SLC17A7,SLC18A2,SPARC,TGFA,TGFB1,TGFB2,TUBB3,UAP1,UQCC3,VCAM1	61	4.23284
														IFNL4	cytokine	Inhibited	-2.801	8.85e-05	CXCL10,CXCL11,IFIH1,IFIT1,MX1,OAS1,OAS2,OASL	8	4.05306		USP22	peptidase	Inhibited	-2.714	7.5e-05	ACACA,BST2,CCL5,CD274,CD33,CDKN1A,CFD,CMTM3,DBN1,DDX60,EEF1A2,FAXDC2,FN1,HIP1,HSPB1,IFIT1,IFNL1,IL2RB,MERTK,MSR1,MVP,NSUN7,OAS3,PARP14,PEPD,PHC1,PLAAT4,PLEKHG1,PTPN6,SEMA4F,SLFN5,TACSTD2,TGFB1,USP18,VANGL2,VAV1	36	4.12494
														glycocholic acid	chemical - endogenous mammalian	Inhibited	-2.344	8.86e-05	BMP4,CCL5,CD74,CST1,CST2,CXCL3,CXCL8,HLA-DRA,HTR7,IL6,IL7R,LTBP1,MMP1,MMP11,MUTYH,NT5E,PAPPA,PRSS12,PRSS3,PTPRS,SEMA6A,SERPINE2,STC1,YAP1	24	4.05257		ASAH1	enzyme	Inhibited	-2.124	8.32e-05	CCL5,CERS6,COL1A2,CYP11A1,ELOVL7,ETS1,ITGB5,LIPE,NR4A1,NR4A2,RELB,RUNX2,SCARB1,SPHK2,SPTLC2,TAGLN,TGFB1,TRAF3,TSPO	19	4.07988
														Pam3-Cys-Ser-Lys4	chemical reagent	Inhibited	-2.011	9.02e-05	ADAMTS5,AOX1,BDH1,BIRC3,CCL5,CCN2,CD40,CHI3L2,CLDN1,CSF2,CSF3,CXCL1,CXCL2,CXCL8,CYLD,DDIT4L,EBI3,HAVCR2,HIVEP3,HK2,IFITM1,IL12A,IL1A,IL1B,IL32,IL6,IL7R,IRF1,KDM6B,KLHL21,LTBP1,MMP1,MMP2,MMP3,NAMPT,NFKBIZ,NLRP12,NOD2,NPPB,PRDM1,PTGS2,RGS2,SLC16A3,SLC3A2,SOX4,TGFB3,TLR1,TLR2,TNFAIP3,TNFSF15,TRAF1,TRAF3,XBP1	53	4.04479		KMT2D	transcription regulator	Activated	2.252	8.41e-05	ADGRG1,AGO2,B2M,BEND3,CD274,CD55,CD74,CD81,CDYL2,CHURC1,CRIP2,CRLF2,CSPG4,DUSP2,E2F1,EBI3,ECI2,EDA,FAM117A,FBXL7,FHL1,FOXQ1,GALK1,GPRC5C,GRHL1,GSDMD,HDX,IFIH1,IKZF2,INHBA,IRF1,IRF6,IRF7,ISG15,JAG2,KLF4,KRT17,LAMB3,LRRN4,MARVELD1,METRNL,MFSD9,MR1,MRE11,MX1,NEIL2,NUDT14,PAOX,PCDH7,POGLUT3,POLE,PPP1R26,PRIMPOL,PRSS16,PSMB10,PTGR1,PTGR2,REEP6,RELL1,RSAD2,SCARB1,SH3BGRL2,SIX4,SLC38A6,SMAD6,STBD1,STING…	76	4.0752
														mir-8 (includes others)	microRNA	Activated	2.548	9.07e-05	ABCG2,ADAM12,ATF3,BCL2,BMI1,CBL,CCNG2,CDH1,CDH2,CDK6,CLDN1,CLDN12,CLDN23,DDIT4L,DNAJC3,ETS1,FHOD1,FLI1,FTH1,GRB7,GSE1,HDAC4,HIF1A,HMOX1,IL1B,IL6,ITGAV,ITGB1,JAZF1,KRT19,LATS2,LEPR,LOX,MMP1,MYC,NOTCH1,PAK6,PTK2,RPS6KB1,SERPINE2,SNAI1,SOCS3,STAT4,SUZ12,TGFBR1,VIM,XBP1,YAP1,YPEL2,ZEB2,ZFP36	51	4.04239		tauroursodeoxycholic acid	chemical - endogenous mammalian	Activated	2.584	9.79e-05	AGER,BAD,BCL2L1,CASP3,CXCL8,DLG4,EPHX2,HSPA5,IL18,IL1B,IL6,NFKB1,NLRP3,SIRT3,TLR4	15	4.00922
														HMOX1	enzyme	Activated	2.463	0.000135	ABCA1,ABCG1,ANGPT1,APAF1,BCL2,BDNF,CCNE1,CDK6,COL1A1,CXCL1,CXCL10,CXCL3,CXCL8,CYP1A1,ENG,FLT1,FOS,G6PD,HIF1A,HMOX1,ID1,ID3,IL1B,IL6,mir-7 (includes others),MSR1,NPPA,NPPB,NQO1,PROCR,PTGS2,SPARC,THBD,TYMP,ZFP36	35	3.86967		IFNAR2	transmembrane receptor	Activated	2.764	0.000101	CXCL10,CXCL11,GBP4,HERC5,IDO1,IFI44,IFI6,IFIH1,IFITM1,IL18,IL6,ISG15,MX1,MX2,OAS1,OAS2,PSMB10,TNFSF10,UBE2L6,USP18,XAF1	21	3.99568
														RPSA	translation regulator	Activated	2.259	0.000138	CCL5,CSF2,CSF3,DUSP2,IFIT1,IFIT2,IFIT3,IL1A,IL1B,IL1R1,IL6,MMP2,OAS1,OASL,PSMB8,PTGS2,TRAF1	17	3.86012		elaidic acid	chemical - endogenous mammalian	Inhibited	-3.085	0.000106	ACACA,ACAT2,ACOT1,ACSL4,ALDH1A1,AOX1,CEBPA,DGAT1,DGAT2,DHCR24,DHCR7,DHRS3,DLAT,ECI1,ELOVL6,FABP5,FADS1,FDFT1,GNE,HMGCR,HMGCS1,IDI1,IL6,LCN2,LIPA,LIPH,mir-146 (includes others),NPC2,PCSK9,SC5D,SCD,SOAT1,SQLE,STX12,SUCLG2,TFPI,VCAM1,ZNF202	38	3.97469
														1-methyl-4-phenyl-1,2,3,6-tetrahydropyridine	chemical toxicant	Inhibited	-2.551	0.000146	ANK1,ANLN,BCL2,BDNF,CCL5,CLDN1,CLK1,CSF1,DDX41,DRAM1,EGR1,EPHX2,FOS,FOSB,FSTL1,HMOX1,HSF1,IL1A,IL1B,IL6,KLF16,LIF,MAGED1,NCF2,NGF,NRARP,PDK4,PTGS2,RSRP1,SERPING1,SOD2,TNFRSF1B	32	3.83565		GPR39	G-protein coupled receptor	Activated	2.229	0.000142	ANGPT1,CLU,CXCL8,DPP4,EDN1,EGF,F3,INHBA,LIPE,PGF,PNPLA2,RGS16	12	3.84771
														C4BP (complex)	complex	Inhibited	-2.449	0.000151	CYP51A1,FDFT1,HMGCR,HMGCS1,IDI1,MSMO1	6	3.82102		IFNA1/IFNA13	cytokine	Activated	3.589	0.000183	CD274,CXCL10,CXCL11,CYP1A1,DHX58,GEM,IFI27,IFI6,IFIH1,IFIT1,IFIT2,IFITM1,IL1B,IRF1,IRF7,ISG15,MX1,OAS1,OAS2,PLAAT4,PTGS2,RSAD2,STAT4,UBE2L6	24	3.73755
														PEAR1	other	Activated	2.828	0.000165	ADAM12,BDNF,CALD1,COL1A1,COL1A2,COL6A3,CTHRC1,FMOD,FSTL1,INHBA,ITGB1,LOX,MATN3,NT5E,SERPINE2,SFRP1,SPARC,TIMP1	18	3.78252		miR-139-5p (miRNAs w/seed CUACAGU)	mature microRNA	Inhibited	-2.309	0.000203	ALYREF,AMOT,CRAMP1,FOXO1,GPRC5A,HK2,HTR1D,IGF1R,KRT80,MCM2,MMP11,PCLAF,PRAG1,SH3TC2,SIPA1L3,SLC16A13,SLC39A11,SRPX2	18	3.6925
														RACK1	enzyme	Activated	2.903	0.000173	BMI1,CCL5,COL1A2,DDX60,FOS,HERC5,HIF1A,IFI44,IFIT2,IFIT3,MYC,NR3C2,RSAD2	13	3.76195		FOSB	transcription regulator	Inhibited	-2.035	0.000222	BDNF,CEBPA,F3,FLG,FOS,FOSB,FOSL1,FTH1,INHBA,MMP1,MMP13,MMP2,MT2A,RUNX2,SERPINB2,SMAD3,TIMP1	17	3.65365
														IL36G	cytokine	Inhibited	-2.194	0.000179	ATP13A2,ATP7A,BAIAP3,BBS9,BCL2,C3,CD38,CD46,CD74,CSF2,CSF3,CXCL1,CXCL10,CXCL11,CXCL2,CXCL8,CXCR4,CYP27A1,FBXO25,GALNT6,HAVCR2,HMOX1,IL12A,IL13RA2,IL1A,IL1B,IL1RL2,IL32,IL6,LDLRAP1,LOXL3,MARVELD2,MMP2,NFKBIZ,PIK3CG,PNPO,RSAD2,SESN3,STAT4,TFDP1,TNFSF15,TTC39C,WNT5A,XAF1	44	3.74715		POGLUT3	enzyme	Inhibited	-2.703	0.000232	ATG4B,CASP1,EDEM1,FBN1,FLT1,HSPA5,IL1B,NLRP3,SQSTM1,VEGFA,ZEB2	11	3.63451
														H-151	chemical reagent	Activated	2.789	0.000181	CCL5,CXCL10,DDX60,IFI44,IFIT1,IL1B,IL6,MX1	8	3.74232		Bay 11-7082	chemical - kinase inhibitor	Activated	2.237	0.00026	BCL2L1,CASP1,CAVIN3,CCL5,CD274,CDH2,CREB3L3,CXCL8,F3,FLT1,GJA1,GLRB,HMOX1,HSPA5,ID1,IFI27,IL15RA,IL18,IL1B,IL2RB,IL6,LINC00665,MMP13,MMP2,MSX2,MUC1,NEDD4,NFKB1,NLRP3,PARP10,PI3,PIM1,PTGS2,PYCARD,RUNX2,S100A4,SIX4,TLR2,TNFSF10,VCAM1	40	3.58503
														PF-573228	chemical drug	Inhibited	-2.2	0.000181	CDH1,CDH2,ID1,LOXL1,SMAD3,SMAD4,SNAI1,VIM	8	3.74232		IFNGR1	transmembrane receptor	Activated	2.398	0.000264	C10orf90,CCL20,CCL5,CD38,CENPQ,COL1A1,CTSS,DLX1,ECH1,ECI2,EGF,EGR1,FAS,FLG,FN1,FSCN1,FTH1,HMGA1,IDO1,IFI6,IL1A,IL1B,IL6,IRF1,IRF7,KLF17,LEO1,MMP2,MX1,NAT14,NDUFA3,NFKB2,NLRP3,NNMT,NPPA,NPPB,PDGFRB,PLTP,PRDM5,PRDX3,PRIM2,PRKCG,RUVBL2,SMYD2,STMN3,TBL1XR1,TRAF1,TRAF3IP3,TRPM4,TTC5,UBAC1,UBC,UCP2,VCAM1	54	3.5784
														ZIC5	transcription regulator	Activated	2.025	0.000189	CDH1,CDH2,MMP2,MYC,PDGFD,SNAI1,TMPRSS2	7	3.72354		ZNF598	enzyme	Inhibited	-2.236	0.000275	DDX60,HERC5,IFI44,IFIT2,RSAD2	5	3.56067
														IKZF3	transcription regulator	Activated	2.829	0.000192	ANOS1,BCL2,CALHM5,CAV1,CAV2,CCND3,CD38,CEMIP2,GAS6-DT,IFI27,IFIT3,KIF16B,MYC,NFKBIZ,OTUD1,PROS1,RNF213,S100A16,SEMA5A,SIPA1L2,SMAD3,YPEL2	22	3.7167		H3B-8800	chemical drug	Activated	2.236	0.000275	CCL5,CXCL10,CXCL11,MX1,OAS1	5	3.56067
														glycodeoxycholic acid	chemical - endogenous mammalian	Inhibited	-2.734	0.000202	BMP4,CCL5,CD74,CST1,CST2,CXCL3,CXCL8,HLA-DRA,HTR7,IL6,IL7R,LTBP1,MMP1,MMP11,NT5E,PAPPA,PRSS12,PRSS3,PTPRS,SEMA6A,SERPINE2,STC1,YAP1	23	3.69465		IL11	cytokine	Activated	2.282	0.000276	ACACA,ACTA2,ANXA2,AXIN1,BCL2L1,CCL20,CCL5,CDKN1A,CEBPD,COL1A1,CXCL8,DEFB1,DUSP6,F8,FOS,IL18,IL1B,IL6,IRF1,LCN2,MMP1,MMP13,MMP2,MMP3,MUC1,PDPN,SERPINA3,SMAD6,SOCS3,SOST,SREBF1,TIMP1,VCAM1,VWF,WNT5A	35	3.55909
														metronidazole	chemical drug	Activated	2.043	0.000203	ABCC3,ABI1,AK1,BMP4,CFP,CRYL1,CSF1,CSF2,CTSB,DNAJB4,FOS,FTH1,GAS6,HAVCR2,IL1B,IL1R1,IL6,ITGB5,KHDRBS3,LAG3,MMP2,NRG1,PPP1R9A,RBBP9,RPTOR,SBF2,SDC3,SEC22B,SMAD3,SOCS2,SOX4,TCIM	32	3.6925		spironolactone	chemical drug	Activated	2.066	0.000286	ACACA,ACTA2,CASP3,CDKN1A,COL1A1,COL1A2,EDN1,FKBP5,FN1,HCN4,HHIP,HSD11B2,IL1B,IL6,LOX,MICA,MICB,MLXIPL,NPPA,NPPB,NR3C2,PDGFB,PER1,PGF,PRDM16,PTGS2,RUNX2,SLCO2A1,TGFB1,TIMP2,TIMP3,ULBP1,ULBP2,ULBP3,USP2,VEGFA	36	3.54363
														PAF1	other	Inhibited	-3.3	0.000215	BIRC3,CCL3L3,CCL5,HERC5,IFI44,IFIT3,IFITM3,MXD1,NFKBIZ,OAS2,OASL,RAET1L,SDC4,SNPH,SOD2,TENT5A,ZC3HAV1,ZFP36	18	3.66756		ANKIB1	transcription regulator	Inhibited	-2.425	0.000311	CCL5,CXCL10,IFIH1,IFIT3,IRF1,ISG15	6	3.50724
														TRIM38	enzyme	Activated	2.053	0.000216	ACACA,ACSL3,AGPAT4,CCL5,CD22,CD40,COL1A1,COL1A2,COL4A5,COL6A1,COL6A3,CXCL8,CXCR4,IFIT2,IL1B,IL6,IL7R,LAMA4,LPL,PLPP2,PLPP3,SDC3,STING1,TLR1,TLR2,TNFAIP3,TNFRSF21,TRAF1,TRAF6	29	3.66555		COLQ	other	Inhibited	-2.635	0.000313	ADAMTS5,BDNF,COL5A2,COL6A3,COL8A1,DAG1,DMD,DOK7,DTNA,ECM1,FN1,ITGA7,LAMA4,LARGE1,LRP4,LTBP3,LTBP4,MFAP2,MMP2,NID2,SDC4,SNTA1,TGFB1,TIMP1,VCAN,WNT4	26	3.50446
														NCOA1	transcription regulator	Inhibited	-2.83	0.000217	ABCA1,AHR,ALDOA,C3,CBX4,CD24,CEBPA,CYP11A1,CYP1A1,EGR1,ELK1,ESRRA,FOS,FRAT2,GJB2,GK,HAS2,HIC1,HIF1A,HIRA,IL1B,IL6,LIAS,MAF1,MUC1,MYC,NADK,NCAPH2,NCOA2,NFIX,NFKBIZ,OLR1,PHB2,PMM2,PPARD,PRLR,PTGES2,STRN	38	3.66354		miR-291a-3p (and other miRNAs w/seed AAGUGCU)	mature microRNA	Activated	2.704	0.000329	BAZ1A,C3,CASP1,CASP3,CD46,CDKN1A,CENPF,CFL2,E2F1,EPHA2,GBP3,GPSM2,HERPUD1,IL6,KDM1B,KIF23,KLF13,KLHL12,LATS2,LUC7L2,MICA,NIN,NIPSNAP2,NR4A2,PACRGL,PRKACB,SEPTIN2,TFAP4,TTC8,TXNIP,UBXN1,VEGFA,ZHX1,ZNF226	34	3.4828
														TASL	enzyme	Inhibited	-3.317	0.000236	CCL5,CXCL8,EPSTI1,GBP4,GBP5,IFIT1,IFIT2,IFIT3,IL6,OASL,TNFAIP6	11	3.62709		nitrofen	chemical toxicant	Inhibited	-2.214	0.00033	AGTRAP,AQP1,CLCN7,CLIC4,EGR1,EPAS1,FGFR2,FGFR3,FOXQ1,HYOU1,KCNC3,PLD3,TGFB1I1,TGFBR3,TIMP2,TIMP3,VEGFA	17	3.48149
														ZNF395	transcription regulator	Inhibited	-2.216	0.000267	IFI16,IFI44,IFIT1,IFIT2,MEF2C	5	3.57349		DMD	other	Activated	2.015	0.000336	AIG1,ALKBH8,APLP2,ARHGAP20,CACNA2D1,CDKN1A,CENPM,CFL2,COL1A2,CTSS,CYFIP2,DAG1,DGKZ,DMD,DNAJB6,DNAJC5,EEF1A1,EGF,EPB41L4B,EYA3,FBXO32,FTH1,GRHL1,GSDME,H19,HERC1,HSPA8,IL12A,IMPA2,LGALS8,MALL,MAP3K9,MAP7,MARCKS,MLLT3,MSI2,MYOM2,NDRG2,NISCH,NOG,NQO2,OBSCN,P2RY2,PADI2,PDK4,PHKG1,PLPP3,PPP1R14C,PSTPIP2,PTGFRN,RAP1GAP2,RCSD1,S100A10,SCN1B,SGCB,SLC46A3,SNTA1,SORT1,STARD10,SYNM,TP53BP1,TTLL7,TUBA8,XK	64	3.47366
														TPR	other	Inhibited	-2.224	0.000267	CXCL8,IL1A,IL1B,IL6,NOTCH1	5	3.57349		ELK1	transcription regulator	Activated	2.134	0.000337	ARRB2,BCL2L1,BMP2,BRF1,CCL20,CD274,CDKN1A,EGR1,EGR2,ELK1,ETV1,FOS,FOSB,FOSL1,GRK2,ITGAV,KATNB1,MMP13,MYLK,NR4A1,PLXDC2,PSMB10,PTGS2,RUNX2,SLC7A11,SOCS3,TAGLN,THBS1,TIPARP,TNFRSF10B	30	3.47237
														JQ1	chemical reagent	Activated	2.474	0.000275	ATF3,BCL2,BIRC3,BMF,BMI1,CD33,CDC6,CDCA5,CDK6,CXCL3,CXCL8,CXCR4,ERN1,FDFT1,FOS,HAVCR2,HERPUD1,HEXIM1,HLA-DMB,IFIT1,IGF2BP3,IL24,IL6,IRAK1,KIF21B,LAMB3,MACC1,MAP2K6,MMP13,MX1,MYC,NMNAT1,NOTCH1,PDCD1LG2,PRDM1,PTGS1,PTGS2,PTK2,RUNX3,SHC1,SOCS3,TLR2,TNFAIP3,TNFSF10,TOP2A,TRAF1,YAP1	47	3.56067		6-hydroxydopamine	chemical toxicant	Inhibited	-2.421	0.000352	ACO1,BAD,BBC3,BCL2L1,BDNF,C3,CASP1,CASP3,CCL5,CEACAM1,DDIT4,FOS,FOSB,GADD45G,GNAL,GPX1,HERPUD1,HSP90AB1,HSPA5,HSPA8,HSPBP1,IL18,IL1B,IL6,MEF2D,NLRP3,NR4A2,PDIA3,PPIB,PSMB2,PTGS2,PYCARD,TIMP2,UBC,UBE2D3,ZMAT3	36	3.45346
														IRF3	transcription regulator	Inhibited	-2.256	0.000302	ANOS1,B2M,BIRC2,BIRC3,BST2,CCL5,CCRL2,CD40,CDH2,CXCL1,CXCL10,CXCL8,FST,GLI3,HLA-F,IFI27,IFI44,IFIH1,IFIT1,IFIT2,IFIT3,IL12A,IL1A,IL1B,IL6,IRF1,LAG3,LCN2,MFAP2,MMP3,MX1,OAS1,PLCG2,PPP2R3A,PRNP,PTMS,RPTOR,RSAD2,SAMD9L,STAT2,TDRD7,TFAP2C,TIMP3,TNFAIP3,TNFSF10,TNFSF15,TREX1,VIM,ZC3HAV1	49	3.51999		LMK-235	chemical reagent	Inhibited	-3.207	0.000364	ADORA1,CLDN3,CNTNAP1,FAM20C,GPER1,HLA-DMB,IFIT1,IFIT3,IL27RA,MATN1,OAS1,PDGFB,RTEL1,SELPLG,STAT5A,VSIR	16	3.4389
														elaidic acid	chemical - endogenous mammalian	Inhibited	-2.906	0.000304	ACACA,ACAT2,ACSL3,AKR1C4,AOX1,CEBPA,CYP51A1,DGAT1,DHRS3,ECI1,ELOVL6,FABP5,FADS1,FDFT1,GPX4,HMGCR,HMGCS1,HSD17B7,IDI1,IL6,LCN2,LSS,mir-146 (includes others),PCSK9,PRPF19,SAA4,SC5D,SQLE,ZNF202	29	3.51713		SPRING1	other	Inhibited	-2.194	0.000423	ACACA,ACACB,DHCR24,DHCR7,FABP5,FDFT1,HMGCR,HMGCS1,IDI1,INSIG1,ME1,PCSK9,SQLE,SREBF1	14	3.37366
														CCN1	other	Inhibited	-2.677	0.000316	C3,COL1A1,COL1A2,CXCL8,DVL1,FZD8,HIF1A,IL1A,IL1B,IL6,IL6ST,ITGAV,ITGB1,MMP1,MMP2,MMP3,MYC,PLAU,PTGS2,RBL2,SFRP1,TCF7L1,TIMP1,TNFSF10,WNT5A	25	3.50031		DUSP5	phosphatase	Inhibited	-2.111	0.000426	ALDH1A3,CA2,CH25H,DUSP2,EGR1,ID2,NPPA,PRDM1,SERPINB2,SLPI,SSTR2	11	3.37059
														CYP46A1	enzyme	Activated	2.828	0.000342	C3,DLG4,FDFT1,HMGCR,HMGCS1,LSS,SOD2,TLR2	8	3.46597		CDK6	kinase	Inhibited	-2.265	0.000447	ACACA,ACVR1B,ADCY7,ATP5ME,BIRC3,BMP5,CACNB4,CREB5,DGKD,DSP,FGF11,FMOD,FN1,FOS,FOXO3,GPER1,HRAS,INHBA,INPP5J,IRF3,ISG15,ITGB3,ITPR1,MAP2K6,NOTCH3,PRKACB,PTGS2,RASSF5,SLC27A3,SOCS3,STING1,TBK1,TGFA,TGFBR1,THSD4,TNFRSF10B,TSC2,YAP1	38	3.34969
														(-)-norephedrine	chemical drug	Inhibited	-2.828	0.000342	CYP51A1,FDFT1,HMGCR,HMGCS1,IDI1,LSS,MSMO1,SQLE	8	3.46597		BBP-398	chemical drug	Inhibited	-2.828	0.000466	DUSP6,EGR1,EPHA2,ETV5,FOSL1,PHLDA1,SPRY2,SPRY4	8	3.33161
														spermine	chemical - endogenous mammalian	Activated	3.111	0.000352	CCRL2,CH25H,CSF2,CXCL1,CXCL10,CXCL11,CXCL2,CXCL3,GBP4,IFIT2,IL1B,IL1R1,IL6,MX1,OAS1,OAZ1,RSAD2,SAMD9,SAT1,TLR2,TNFSF10	21	3.45346		CSNK1G3	kinase	Inhibited	-2.178	0.000466	CCL5,CXCL10,IFIH1,IFIT3,IRF1,IRF3,ISG15,STAT5A	8	3.33161
														YTHDC2	enzyme	Inhibited	-2.72	0.000358	CCL5,CD22,CYLD,IFI44,IFIT2,IFIT3,MX2,OAS1,OAS2,RSAD2,XAF1	11	3.44612		LINC02574	other	Activated	2.828	0.000466	IFI6,IFIH1,IFITM1,IFITM3,IFNL1,ISG15,MX1,OAS1	8	3.33161
														2'3'-cyclic guanosine monophosphate-adenosine monophosphate	chemical - endogenous mammalian	Inhibited	-2.732	0.000363	AIM2,CCL5,CIITA,CSF2,CXCL10,CYP1A1,IFIT1,IFIT2,IL1B,IL6,MX1,OAS1,OAS2,RSAD2,SOCS3,STING1	16	3.44009		ISLR	other	Inhibited	-2.693	0.00048	CIART,DLG3,FOS,FSTL1,FZD1,FZD2,HDX,HSPA6,INHBA,NF2,NRG1,PRSS23,SLC7A11,SNAI2,SPARC,TEAD2,YAP1	17	3.31876
														BGP 15	chemical drug	Activated	2	0.000364	CXCL1,CXCL8,IL1B,IL6	4	3.4389		mir-23 (includes others)	microRNA	Inhibited	-2.279	0.000509	AK3,BCAM,BIRC5,CDH2,CDKN1A,CELF2,CEP192,CEP57,DLG1,DSCC1,DUT,E2F1,EIF3J,FBXO32,GINS2,GINS4,GLO1,HK2,HMGA1,HOXB4,IL1B,IL6,LIG1,LYAR,MCM2,MCM5,MMP2,NUSAP1,PKD2,POLA2,POLD1,POLD3,POLR2F,PRDX3,PRIM2,PTK2B,RAPGEF5,RASA2,RUNX2,SEMA6A,SERBP1,SORBS2,SPRY2,TAB1,TAF12,TARDBP,TIPIN,TK1,UBE2D3,ZNF707,ZW10	51	3.29328
														WRN	enzyme	Activated	2.371	0.000399	CXCL1,CXCL2,CXCL8,HIF1A,IL1A,IL1B,IL6	7	3.39903		JAK1/2 (family)	group	Activated	3.138	0.000526	BAIAP2,BST2,CA12,CCN3,CD74,CIITA,CTXN1,DDN,DGKG,FAM81A,GBP2,HLA-DRA,IL6,IRF1,IRF7,ISG15,ITPKA,MYO5B,NPTXR,PDE2A,PLAC8,PRKCG,PTK2B,RGS14,RSAD2,SLC17A7	26	3.27901
														SAFB	other	Activated	2.214	0.000415	B2M,CCL5,CD74,CDH1,CXCL10,CXCL11,CXCL8,FOS,HLA-DPA1,HLA-DPB1,HLA-DRA,HMOX1,MAP3K8,NEDD9,TCIM,TNFRSF11B,TNFSF10	17	3.38195		TEAD3	transcription regulator	Inhibited	-2.857	0.000529	ACTA2,ADM,AK5,ARID5B,CALD1,COL5A2,EDN1,FILIP1L,GPR37,LATS2,MPP4,MTMR10,PCDH18,PDGFRL,SAMD5,SDC2,SLFN5,TAGLN,THBS1,TPM1,YAP1	21	3.27654
														XBP1	transcription regulator	Inhibited	-3.468	0.000415	ACACA,ACACB,ADAM10,ARCN1,ARFGAP3,BCL2,BET1,BLZF1,CCL5,COG6,COPB1,CREB3L1,CXCL8,CXXC1,DERL1,DNAJB9,DNAJC3,DUSP6,ERLEC1,ERO1B,ETS1,FKBP10,FKBP14,GOLGB1,HERPUD1,HLA-DRA,HMOX1,HSP90B1,HYOU1,IL24,IL6,IL7R,KDELR2,MAFA,MYC,ORMDL3,PGM3,PHLDA2,PIGA,PRDM1,PRNP,RCN3,SEC11C,SEC22B,SEC24D,SEC61G,SELENOM,SHC1,SPARC,SRPRA,SSR1,STT3A,TFDP1,TSPYL2,UFM1,USO1,WFS1,WIPI1,XBP1,YIPF5	60	3.38195		SMARCAL1	enzyme	Inhibited	-2.412	0.000549	AADAC,ACACA,ACADS,ACAT1,ACOT4,ACP6,APOC1,APOM,CD320,CRYL1,DHCR24,DHCR7,EPN1,ERG28,FADS1,FDFT1,GPAM,GPCPD1,HADH,HMGCR,HMGCS1,IDI1,INSIG1,KDSR,LIPA,LPGAT1,LRP4,MIA2,MSMO1,NDUFA3,OGT,PDK4,PRKAR2B,RGN,SCD,SLC37A4,SNX6,SORT1,SPTLC2,SPTSSA,SREBF1,STARD4,STARD5,TIAM1	44	3.26043
														birabresib	chemical drug	Activated	2.337	0.000416	ACKR3,CCNG2,DHRS2,EFNB2,H2BC12,H2BC21,HEXIM1,HOXB3,IFI44,LDB2,MAMDC2,MFNG,MYC,NANOS1,NOG,PABPC4L,PDE9A,PDLIM2,PTPRF,YAP1	20	3.38091		PTPRR	phosphatase	Inhibited	-4.083	0.000612	ASB6,CALML4,CLCN7,COL6A1,DHRS3,DNMT3A,ETS1,FLNA,FOS,FOSL1,GTPBP1,HDAC5,HRAS,IFITM2,ITGB4,KLC4,LENG1,LMOD1,MAD1L1,MYO5B,NUCB1,PACS2,PACSIN3,PBXIP1,PHETA1,PLXNB2,PUF60,RALGDS,ROR1,RUVBL2,SLC44A2,TBX1,TELO2,TMEM132A	34	3.21325
														caffeic acid phenethyl ester	chemical drug	Activated	2.162	0.000423	ATM,BCL2,BIRC5,CCNE1,CCNG1,CSF2,CTSB,CXCL10,CXCL8,EGR1,ELK1,FCGRT,FTH1,FTL,GSR,HMOX1,IL1B,IL6,MMP2,NGF,NQO1,OLR1,PLD1,PTGFR,PTGS2,RARA,RHOB,TLR2,VIM	29	3.37366		TTC39A-AS1	other	Inhibited	-2.615	0.000623	CCL5,DHX58,DTX3L,HTRA1,IFIH1,IFIT2,IL1B,IL6,IRF1,IRF7,ISG15,LGALS3BP,LY6E,MSR1,MX1,OAS3,PARP14,PARP9,RSAD2,RTP4,SLC15A3,TNFSF10,UBE2L6,USP18,XAF1	25	3.20551
														TNFRSF1A	transmembrane receptor	Inhibited	-2.224	0.000433	ABCC1,ABCC3,BDNF,BIRC3,CCL5,CCN2,CD38,CDC6,CDH2,CLMP,CSF2,CSF3,CXCL1,CXCL8,DIO2,FLT1,IL12A,IL1A,IL1B,IL24,IL6,ITGB5,LATS2,LCN2,LMO2,MMP1,MMP13,MMP2,NQO1,PLAU,PODXL,PPARD,SOCS3,SOD2,SRC,TGFA,THBD,TMCC2,TNFAIP3,TRAF1	40	3.36351		Wy 40905	chemical reagent	Activated	3.034	0.000672	AGPAT1,ATF3,BBS9,CDKN1A,CGB3 (includes others),EGR1,EGR2,FER,FOS,FOSB,FOSL1,FST,GCNT2,HADH,KLF4,LHB,NR4A1,PER1,PRSS23,RFX2,RRAD,SCN1B,SNN,STS,TARBP2,TRPM7	26	3.17263
														homocysteine	chemical - endogenous mammalian	Inhibited	-2.026	0.000443	AKR1C3,ATF3,BCL2,CCL5,CLU,CXCL8,EEF1A1,EEF1D,ELOVL6,FADS1,GGT1,HERPUD1,HMGCR,HMOX1,ID1,IDI1,IL1B,IL6,LPL,MMP13,MMP2,MSMO1,MTHFR,OLR1,PGF,PHLDA1,PTGS1,PTGS2,SAA1,SOCS3,TIMP1,XBP1	32	3.3536		PELI2	enzyme	Inhibited	-2.613	0.00071	CXCL10,CXCL8,IFIT2,IFIT3,IL1B,IL6,OAS1	7	3.14874
														taurochenodeoxycholate	chemical - endogenous mammalian	Inhibited	-2.558	0.000448	BMP4,CCL5,CD74,CST1,CST2,CXCL3,CXCL8,HLA-DRA,HTR7,IL6,IL7R,LTBP1,MMP1,MMP11,NT5E,PAPPA,PRSS12,PRSS3,PTPRS,SEMA6A,SERPINE2,STC1	22	3.34872		HOXA11-AS	other	Inhibited	-2.443	0.000731	CASP3,CD274,CDH2,CDKN1A,FSTL1,IL18,IL1B,IL6,NLRP3,PYCARD,SNAI2,ZEB2	12	3.13608
														estradiol benzoate	chemical drug	Inhibited	-2.364	0.000455	ACACA,ACACB,AHR,BDNF,C3,CCN5,CDH1,CYP11A1,DLG4,ESR2,FOS,GJA1,GNRH1,LEPR,NPY1R,NQO1,PLAU,PPARD,PPP1R9B,PTGER4,PTGS2,RARA,SLC27A5	23	3.34199		UHRF2	enzyme	Activated	2.309	0.000731	AKT1,CBX7,CKB,CRIP2,FHDC1,FOXO1,FOXO3,JAG2,NFKBIB,PPP1R13B,SIVA1,TRAF3	12	3.13608
														infliximab	biologic drug	Activated	2.11	0.000458	BCL2,CDC6,CDH2,CXCL1,CXCL8,CYP27B1,DBF4,EED,G0S2,IL1B,IL6,INHBA,LAG3,LCN2,MAP1LC3A,NAMPT,PTGS2,SLC27A2,SLC7A5,SPHK1,TNFRSF9,TNFSF15,TRAF1,VIM	24	3.33913		CD 437	chemical drug	Activated	3.299	0.00075	AKR1B1,AMH,ARL2,ARSA,ATP5MG,ATP6V0C,CCL5,CDKN1A,CLIC1,E2F1,EIF3I,EIF4A2,ERH,F3,FAS,FKBP5,FLT3LG,FOS,FSCN1,FTH1,FTL,GDF15,HMGN2,HSPA8,IMP3,LGALS1,MGST1,NDUFS5,NKX2-5,NOP10,NR4A1,PCLAF,PDIA3,PIN1,PITX1,PURB,ROBO4,RPL36AL,RPL39,RPL8,RPLP2,RPS10,SAP18,SEM1,SEPTIN7,SLC25A6,SNRPB,SOX4,SP140,SRGN,TBL1XR1,TIMM8B,TMEM14C,TNFRSF10B,TOMM7,TXN,UBA52,UBE2M,YBX1	59	3.12494
														CD36	transmembrane receptor	Inhibited	-2.094	0.000513	ACACA,BTC,CCL5,COL1A1,CSF2,CSF3,CXCL1,CXCL3,CXCL8,DGAT1,ERN1,HSP90B1,IGFBP4,IL1A,IL1B,IL6,LIF,LPL,MMP1,MMP13,MMP3,PDGFB,PLAU,STING1,TGFA,TNFRSF10A,TNFRSF11B,XBP1	28	3.28988		HMOX1	enzyme	Activated	2.684	0.000774	ABCG1,ACTA2,ANGPT1,AQP1,BCL2L1,BDNF,CASP3,CD274,CDKN1A,COL1A1,CXCL10,CXCL3,CXCL8,CYP1A1,FLT1,FOS,GPX3,HMOX1,ID1,ID3,IL1B,IL6,ITGB3,KDR,MAPK14,MAPT,mir-7 (includes others),MSR1,NPPA,NPPB,NR4A2,PTGS2,RELN,SPARC,TGFB1,TGFB2,THBD,THBS1,THBS2,TYMP,VCAM1,VEGFA	42	3.11126
														benzo(a)pyrene	chemical toxicant	Inhibited	-2.097	0.00053	ABCC1,ADAM12,ADAMTS16,AHR,ARHGEF6,ATG14,BCL2,BIRC5,CDK14,CYB5A,CYP1A1,CYP1B1,ELF3,FGFR3,FOS,FST,FZD1,G6PD,GNA11,GNAI1,HAS2,HK2,HMOX1,HSPA1A,HSPA4L,IL1B,IL1RAP,INHBA,INHBB,ITPR1,KLF2,LDB2,MAP2K3,MAP2K6,ME1,METTL21A,MMP1,MX1,NAPB,NQO1,PDLIM1,PGD,PLCB1,PRKCA,PRKCG,PSENEN,PTGS2,RSRP1,SEMA5A,TNFAIP2,TSPAN31,UBL7,WT1	53	3.27572		SS18	transcription regulator	Activated	3.5	0.000778	C11orf96,CBX4,DLL1,DUSP9,FAM43A,FGFR2,JAG2,METRNL,NFATC1,PDGFB,RRAD,SLC16A3,SOCS3,SYNE1,TENT5C,TLE3	16	3.10902
														AS1842856	chemical reagent	Activated	2.402	0.000541	CCL5,CCND3,CXCL1,CXCL10,CXCL8,EDA,IFIT2,IL6,IL7R,MMP1,MMP3,PLAU,PTGS2,SOD2,TNFSF10	15	3.2668		IFN (family)	group	Activated	3.26	0.00078	ADAMTS1,APOBEC3A,B2M,CH25H,CXCL10,CXCL11,DHX58,EDN1,FAS,FOS,IDO1,IFI16,IFIH1,IFIT1,IFITM1,IFITM3,IL15RA,IL1R1,IRF1,IRF3,IRF7,ISG15,ISG20,LCN2,MICA,MX1,OAS2,OAS3,OASL,PLAAT4,PTPRJ,RNASEL,RSAD2,SECTM1,TFRC,TLR1,TLR2,TYMP,XDH	39	3.10791
														CpG ODN 2006	chemical reagent	Inhibited	-3.655	0.000577	ANKRD33B,ATM,BIRC3,BST2,CCL5,CD22,CD40,CSK,CXCL10,CXCL11,CXCL8,EPSTI1,FEZ1,FOS,GBP4,GBP5,HDAC9,HEXIM1,HHEX,IFI27,IFI44,IFIH1,IFIT1,IFIT2,IFIT3,IL15RA,IL1B,IL2RB,IL6,ITGB1,mir-221 (includes others),MX1,MX2,NFKBIZ,NOD2,OAS1,OASL,PDE4B,PDE4D,PLEKHA1,PSMA2,PSMB3,PSMD3,PTPN6,PVRIG,RFTN1,RSAD2,SLC25A19,SRC,TNFAIP3,TNFAIP6,TNFSF10,TNFSF15,TNIP1,TRAF1,VAV1,XBP1	57	3.23882		SPI1	transcription regulator	Activated	2.284	0.000806	ACTA2,ADGRE1,ARID3A,CCNE2,CDKN1A,CDKN1C,CEBPA,CIITA,CSF1,CSF1R,CSF2RA,CTSK,CTSS,CXCL10,CXCL14,DAB2,DUSP6,E2F1,E2F2,EGR2,EPB41L2,EVI5,FCGRT,FLI1,FOS,FOXO1,FTH1,GPX1,HDAC7,HELZ2,HK2,HMBS,HSPA8,ID2,ID3,IFI27,IFI44,IFI6,IFIT1,IFIT2,IFIT3,IFITM1,IFITM3,IL12A,IL18,IL1B,IL24,IMP4,IRF7,ISG15,ISG20,JDP2,KLF13,KLF4,LEF1,LMO2,LY6E,MCM3AP,mir-25 (includes others),MMP1,MMP2,MT1A,MT1E,MT1F,MT2A,MX1,NDUFA2,NEIL…	89	3.09366
														HAPLN1	other	Inhibited	-2.138	0.000601	ABCA1,ABCG1,IL6,LCN2,LIF,MX1,PLOD2,TNFRSF1B	8	3.22113		TEAD2	transcription regulator	Inhibited	-2.065	0.000831	ADM,AK5,ARID5B,CALD1,COL5A2,EDN1,FGFR4,FILIP1L,GPR37,MPP4,MTMR10,PCDH18,PDGFRL,POLA1,SAMD5,SDC2,SLFN5,TAGLN,THBS1,TPM1	20	3.0804
														PLK1	kinase	Activated	2.861	0.000639	ACKR3,BMI1,CDH1,CDH2,EPHA2,HMGA1,MAGI2,MCM2,MRE11,MYC,NOTCH1,PLA2R1,PLK1,SMAD4,SNAI1,TGFB1I1,TGFB3,TGFBR1,TNFAIP6,VIM	20	3.1945		ezetimibe	chemical drug	Inhibited	-2.025	0.000831	ACOX2,CEBPA,CH25H,COL1A1,DHCR7,FAS,FDFT1,HMGCR,HMGCS1,HMOX1,IDI1,IL18,IL1B,NLRP3,PCSK9,PMVK,SREBF1,TXNIP	18	3.0804
														laduviglusib	chemical drug	Activated	3.111	0.000664	ACTG2,CDH2,CEBPA,CNN1,CYP51A1,DHRS3,DNMT3B,EMILIN2,FDFT1,HMGCR,HMGCS1,HSD17B7,IDI1,IL6,KLF2,LSS,MNX1-AS1,MSMO1,MYC,SNAI1,SQLE,TBX3,VIM	23	3.17783		FOXC2	transcription regulator	Activated	2.109	0.000871	ACTA2,ADD1,ADRB1,CASP3,CDH2,CEBPA,CFD,COL1A1,DLL1,FGFR3,FN1,GPNMB,ITGB3,ITGB5,ITGBL1,KDR,LEF1,LFNG,LIPE,LPL,MESP1,MMP13,MMP2,NOTCH1,PDGFRB,PRDM16,PTGS2,RUNX2,SATB2,SSTR2,TBX1,WNT5A	32	3.05998
														COLLAGEN TYPE II (complex)	complex	Inhibited	-2.138	0.000708	BMP4,CCL24,CXCL1,CXCL2,CXCL3,IL1A,IL1B,IL1R1,IL6,JAK2,MAP3K8,MMP19,NLRP12,NOG,TNFSF10	15	3.14997		THEM6	other	Inhibited	-2.35	0.000877	ATF3,CYB5R2,DHCR7,EDEM1,ERG28,ERO1A,FDFT1,HERPUD1,HMGCS1,HSPA5,MSMO1,NPC2,SQLE,TSPYL2,WIPI1	15	3.057
														miR-155-5p (miRNAs w/seed UAAUGCU)	mature microRNA	Activated	2.872	0.000745	BET1,CASP1,CDH2,CLDN1,CXCL1,CXCL2,CXCL3,CXCL8,CYP51A1,ETS1,FADS1,FGD4,FMNL2,IL1A,IL1B,IL6,JARID2,LDOC1,LPL,MMP3,MOSPD2,MSI2,MTARC1,MYO10,NARS1,NT5E,PHC2,PICALM,PLXND1,PODXL,PTGS2,RAB27B,SATB1,SCAMP1,SYPL1,TACSTD2,TCF4,TM6SF1,TNFRSF10A,TP53INP1,VIM	41	3.12784		ATF4	transcription regulator	Inhibited	-2.377	0.000888	ADAM10,AREG,ARHGAP24,ATF3,ATXN1,BBC3,CD55,CDC42EP1,CDKN1A,CEMIP,CTH,CXCL2,CXCL8,CYP27A1,DDIT4,DENND1B,EEIG1,ERO1A,FN1,GABARAPL2,GARS1,GDF15,HAVCR2,HERPUD1,HSPA5,HYOU1,IARS1,IGFBP1,IGFBP7,IL6,IRAK1BP1,JAG1,KLF4,KLF9,MGST1,MT2A,NAPB,NID2,OSMR,PMAIP1,PTGS2,PTX3,SARS1,SEL1L,SH3BP2,SH3RF3,SHMT2,SLC38A2,SLC44A3-AS1,SLC6A9,SLC7A11,SNAI2,SREBF1,SSBP2,TGFB2,TNFRSF10B,TNFRSF11A,TNFRSF11B,TNFRSF12A,VEGFA,WF…	62	3.05159
														IL17F	cytokine	Inhibited	-2.807	0.000789	CCL28,CSF2,CSF3,CXCL1,CXCL10,CXCL11,CXCL16,CXCL2,CXCL3,CXCL8,CXCR4,GBP5,GSTM1,IL1A,IL1B,IL32,IL6,IRF1,LAG3,LIF,LPL,MMP1,MMP13,MMP3,PTGS2,TBC1D3 (includes others),TNFRSF1B,TNFSF10,TRAF6	29	3.10292		USP37	peptidase	Inhibited	-2.36	0.000927	AKNA,AMOT,ANK3,BDNF,CEBPA,CGN,CXCL2,DHRS2,DUSP6,ECM1,FAM124A,FUT1,GDPD1,HAPLN3,HHAT,HTRA3,IL6,KIF21B,KREMEN1,LINC00239,LIPG,LRG1,LRRC3,MMP11,NES,PDZK1IP1,PSAPL1,S1PR3,SEMA3G,SLC29A4,SLC7A11,SNHG1,SRGAP3,TMEM45B,TUBB4A,ULBP1,UNC5B	37	3.03292
														CADPS	other	Activated	2.178	0.000827	BDNF,CDH1,CDH2,SCG2,SNAI1	5	3.08249		HDL/CHOLESTEROL (complex)	complex	Activated	2.183	0.00096	CYP4V2,DEPTOR,DHCR7,DUSP15,EGR1,FDFT1,GPC6,GPT2,HMGCS1,IDI1,MBD5,MSMO1,NUDT7,RASGRP1,RPTOR,SQLE,TRIM66	17	3.01773
														RNF152	enzyme	Inhibited	-2.162	0.000827	CXCL1,CXCL10,CXCL8,IL1B,IL6	5	3.08249		Silc1	other	Activated	2.374	0.00096	ACTA2,BAD,CASP3,COL1A1,DPYSL3,MARCKS,MEX3A,MTHFS,NOTCH3,NREP,SPTSSA,SUGCT,TGFB1,TIMP1,VASH2,ZNF184,ZNF449	17	3.01773
														TCIM	other	Inhibited	-2.2	0.000827	CXCL1,CXCL8,IL1A,IL6,PTGS2	5	3.08249		lysophosphatidylinositol	chemical - endogenous mammalian	Inhibited	-2.524	0.000973	C3,CASP1,CD274,CD74,CFB,CSF3,CXCL3,CXCL8,F3,FPR1,GLS,HLA-DRB1,IL1A,IL1B,INSIG1,PLCE1,SGPP2,STC1,TNFSF15	19	3.01189
														HIVEP1	transcription regulator	Activated	2.254	0.000857	CD40,IL1A,IL1B,IL1R1,IL6,LTBR,MAP2K3,MAP3K8,RALB,TGFA,TGFBR1,TGFBR3,TLR1,TNFAIP3,TNFRSF1B,TNIP1,TRAF1	17	3.06702		KDM3A	transcription regulator	Inhibited	-2.333	0.000973	ACTA2,ADM,ALCAM,CUL7,EDN1,ETS1,FSTL3,GDF15,HMOX1,LEF1,LOXL2,MCAM,PLOD2,TAGLN,TCF7,TCF7L1,TCF7L2,TNC,YAP1	19	3.01189
														SPRY4-IT1	other	Activated	2.017	0.000882	CDH1,CDH2,ESRRA,SNAI1,VIM,ZNF703	6	3.05453		KAT2A	enzyme	Activated	2.387	0.00109	ACTN4,ADAM12,ADAMTS1,ADAMTS5,AKAP12,AKT1,ANK3,APBB1,B2M,BCL2L1,CASP3,CCNE2,CDC25B,CHEK1,CSRP2,DIRAS1,DMD,DNAJB9,E2F1,E2F2,EDEM1,EMP1,FABP5,FBXO32,HDAC11,HMGA1,HSPA5,IMPA2,LGR5,OTX1,PFKFB3,PTPRK,RELN,SLC16A1,TAF1D,TFF1,TNFRSF10B,UBE2S,ULBP1,YBX1	40	2.96257
														nickel chloride	chemical toxicant	Inhibited	-2.463	0.000905	ABCC1,ADM,DNMT3B,EGLN3,EPAS1,ERO1A,HAO1,HIF1A,HMOX1,HSF1,IL1B,IL6,KMT2A,MAP2K6,PHLPP1,PLK3,PPFIA4,PTGS2	18	3.04335		TEAD (family)	group	Inhibited	-2.622	0.0011	CALD1,CAV2,CD47,CIITA,FN1,FUCA1,HLA-DMB,HLA-DRA,HLA-DRB1,HLA-DRB5,HRAS,ISG15,ISG20,LAMC2,PSMB10,SPEG	16	2.95861
														methylmercury	chemical toxicant	Inhibited	-2.524	0.000938	ATF5,BET1,CCNG1,CDK6,COL1A1,CYP1A1,EGR1,HMOX1,IGFBP3,IL6,LTBR,PLD1,PRLR,PTMS,PTPRF,RHOB,SOS2,SPARC,STOM	19	3.0278		QKI	transcription regulator	Inhibited	-3.005	0.0011	ATP6V0D2,AXIN1,CAV1,CD274,CDKN1A,CSF1R,CTSS,CXCL10,DDX60,DHCR24,DHCR7,FDFT1,FN1,FSCN1,GBP1,HERC5,HIP1,HMGCR,HMGCS1,ID1,IDI1,IFIH1,IFIT3,ITGB8,MSMO1,MYL2,NOTCH1,PMVK,RSAD2,SAMD9,SC5D,TAGLN,TNC,TNFSF10,VCAM1,ZC3HAV1	36	2.95861
														AHCY	enzyme	Activated	2.335	0.000965	CD34,CSF2,CXCR4,DAB2,DKK3,FOXA2,GATA6,GJA1,HHEX,KLF2,KRT18,MAP2K6,MESP1,MMP17,MMP19,MYC,NES,PAX6,PLAU,PLXNA2,TCF7L2	21	3.01547		NOX1	enzyme	Inhibited	-2.383	0.00116	CXCL8,EPAS1,F3,FLT1,HMOX1,KDR,MMP2,NFKB1,SMAD7,TGFA,TLR2,VEGFA	12	2.93554
														isoquercitrin	chemical drug	Inhibited	-2.813	0.000997	ACAT2,CYP51A1,FDFT1,HMGCR,INSIG1,MSMO1,SC5D,SQLE	8	3.0013		tamibarotene	chemical drug	Activated	2.01	0.00122	APLN,CEACAM1,EFNB1,F3,HMOX1,LEPR,MMP1,RARG,SLC16A2,TFAP2C,THBD	11	2.91364
														mirdametinib	chemical drug	Inhibited	-2.251	0.00101	ABCA1,ATM,ATR,CCNB3,CCNE1,CHEK1,CKB,COL15A1,CXCL8,CYP27B1,DEPTOR,EFEMP1,ETV1,ETV4,HENMT1,IRX3,IRX5,KLF2,LAMA5,MEIOC,MERTK,MYC,NXF2/NXF2B,PHLDA1,PTGS2,SPOCD1,SYCP2,TBX3,TNFRSF10A,TSC2	30	2.99568		ribavirin	chemical drug	Activated	2.413	0.00132	CD38,CXCL8,HERC5,IFI27,IFI6,IFIT2,IFIT3,IFITM1,IL6,IRF1,IRF7,ISG15,MX1,OASL,RNF125,RSAD2,USP18	17	2.87943
														IFNA4	cytokine	Inhibited	-3.454	0.00101	ATP2B4,BST2,CCRL2,CXCL10,CXCL11,IFIH1,IFIT1,IFIT2,IL6,MAP3K8,MX1,MYC,PIK3AP1,PLAAT4,RSAD2,STAT4	16	2.99568		CLEC12A	other	Activated	2.219	0.00138	IFIT2,IRF7,ISG15,RSAD2,USP18	5	2.86012
														imiquimod	chemical drug	Inhibited	-2.877	0.00104	APAF1,C10orf90,CA9,CCL5,CD40,CSF3,CTSS,CXCL8,CYP24A1,CYP27B1,FHL3,FLG,FLI1,FOS,FOSL1,FTH1,HHIP,HMGA1,HMOX1,ICAM3,IFITM1,IL12A,IL1A,IL1B,IL6,KLF17,KRT16,LCN2,LRG1,MID1,MITF,MX1,MYC,NEK3,NNMT,OAS1,OASL,PIK3CA,PPP1R3B,PTGS2,RNF213,RPA3,RSAD2,RUVBL2,SERPINB7,SMYD2,SOCS3,SOD2,TBL1XR1,TNFSF10,TNKS,XBP1	52	2.98297		mir-431	microRNA	Activated	2	0.00142	CD34,EHF,FN1,VCAN	4	2.84771
														NPC1	transporter	Activated	2.744	0.0011	ABCA1,ABCG1,ATP6V0C,B2M,BIN1,CAV1,CAV2,CD22,CD74,CD8A,CTSB,CTSK,CYP27A1,CYP27B1,CYP51A1,EGR1,FABP5,FTH1,FTL,HMGCR,HMGCS1,IDI1,IL1A,ITPR1,LPL,LSS,MCM2,MERTK,OSBPL3,PCSK9,PTGS2,RPTOR,STAT2,STAT4,TGFBR1,VPS41,XBP1	37	2.95861		reactive oxygen species	chemical toxicant	Inhibited	-2.077	0.00151	ABCC1,ACTA2,ADAM10,BCL2L1,CASP1,CASP3,CCL5,CDKN1A,CSF1R,CSF3,CXCL8,DHCR24,DICER1,DUSP2,EDN1,ERBB3,ETS1,F3,FAS,FOXO3,HMOX1,HPSE,HSPA5,IL1B,IL6,ITGB3,MAFA,MMP1,MMP3,NFKB1,PMAIP1,PTGS2,RRAD,TGFB1,TLR2,TNFAIP3,TP73,UCP2,VCAM1,VEGFA	40	2.82102
														LYMPHOTOXIN (complex)	complex	Inhibited	-2.36	0.00111	CCL5,CSF2,CXCL10,CXCL8,IL1A,IL1B,IL6,MMP1,MMP3	9	2.95468		acyline	biologic drug	Inhibited	-2	0.00157	CYP11A1,EEF1A1,EEF1E1,EGR1,FGFR2,FGFR4,FOS,GADD45G,HMGCR,NR4A1,OSBPL6,PIM3,RPL10A,RPL17,RPL21,RPL23,RPL28,RPL35A,RPL39,RPL5,RPL8,RPLP2,RPS10,RPS18,RPS23,RPS25,RPS3A,RPS5,SCARB1,SLC16A3,SLC7A11,STARD5,TBX3,THRB	34	2.8041
														GPER1	G-protein coupled receptor	Activated	2.785	0.00115	ASAH1,ATF3,BTC,CCL5,CCN2,DUSP5,EGR1,ESRRA,FOS,FOSB,IL1B,IL6,KRT18,MT1A,MT1F,MYC,NOTCH1,PTGER4,RGS16,RND1,TNFAIP3,ZFP36	22	2.9393		INHA	growth factor	Inhibited	-2.234	0.00157	ACTA2,ADAMTS1,AREG,BCAN,BOC,COL1A2,COL4A5,COL6A1,CYP11A1,E2F1,EMILIN2,EPHX1,FGFR4,FST,GJC1,HAS2,IGFBP4,IL1R1,INHBA,INHBB,ITGA9,LMNA,MMP2,PCDH7,PIK3IP1,PRLR,PRSS23,PTGS2,PTX3,SGK1,SMAD7,SMARCA1,TBCEL,TJP1	34	2.8041
														JAK1/2 (family)	group	Activated	2.236	0.00116	BAIAP2,BST2,CA12,CD74,CIITA,CTXN1,DDN,DGKG,GBP2,HLA-DRA,IL6,IRF1,ITPKA,MYO5B,NPTXR,PDE2A,PRKCG,RGS14,RSAD2,SLC17A7	20	2.93554		GPX4	enzyme	Activated	2.058	0.00178	ACSL4,IL6,MMP1,PDIA3,PRDX1,PRDX3,PTGS2,SLC7A11,TFRC,TMX1,TXN,TXNL1	12	2.74958
														trichloroethylene	chemical toxicant	Inhibited	-2.668	0.00134	ATF5,BET1,CCNG1,CDK6,COL1A1,EGR1,GSTO1,IGFBP3,LTBR,PLD1,PRLR,PTMS,PTPRF,RHOB,SOS2,SPARC,STOM	17	2.8729		FADD	other	Activated	2.627	0.00181	ARID5A,ASB13,CASP3,CASP7,CD34,CDKN1A,CXCL8,DHX58,DLX1,EGR1,ELMOD2,FAS,FOS,IFIH1,IFIT2,IL6,IRF5,IRF7,LY6E,MX1,NFKB1,PIM1,PLA2G4C,RIPK1,RNPC3,TIAM2,TIPARP,TNFAIP3,TRAFD1	29	2.74232
														IFNA14	cytokine	Inhibited	-2.592	0.00134	CXCL10,CXCL11,IFIH1,IFIT1,MX1,PLAAT4,STAT4	7	2.8729		PNPT1	enzyme	Inhibited	-2.052	0.0019	APOBEC3A,BCL2L1,BST2,CCL5,CDKN1A,CXCL8,DTX3,IFIH1,IL6,IRF7,ISG15,LGALS3BP,mir-221 (includes others),MMP3,PARP14,PARP9,RTP4,UBE2L6,USP18,XAF1	20	2.72125
														IFNA10	cytokine	Inhibited	-2.592	0.00134	CXCL10,CXCL11,IFIH1,IFIT1,MX1,PLAAT4,STAT4	7	2.8729		IFNA14	cytokine	Activated	2.219	0.00195	CXCL10,CXCL11,IFIH1,IFIT1,ISG15,MX1,PLAAT4,STAT4	8	2.70997
														IFNA21	cytokine	Inhibited	-2.586	0.00134	CXCL10,CXCL11,IFIH1,IFIT1,MX1,PLAAT4,STAT4	7	2.8729		IFNA10	cytokine	Activated	2.219	0.00195	CXCL10,CXCL11,IFIH1,IFIT1,ISG15,MX1,PLAAT4,STAT4	8	2.70997
														IFNA5	cytokine	Inhibited	-2.592	0.00134	CXCL10,CXCL11,IFIH1,IFIT1,MX1,PLAAT4,STAT4	7	2.8729		IFNA21	cytokine	Activated	2.22	0.00195	CXCL10,CXCL11,IFIH1,IFIT1,ISG15,MX1,PLAAT4,STAT4	8	2.70997
														IFNA7	cytokine	Inhibited	-2.592	0.00134	CXCL10,CXCL11,IFIH1,IFIT1,MX1,PLAAT4,STAT4	7	2.8729		IFNA5	cytokine	Activated	2.219	0.00195	CXCL10,CXCL11,IFIH1,IFIT1,ISG15,MX1,PLAAT4,STAT4	8	2.70997
														IFNA6	cytokine	Inhibited	-2.592	0.00134	CXCL10,CXCL11,IFIH1,IFIT1,MX1,PLAAT4,STAT4	7	2.8729		IFNA7	cytokine	Activated	2.219	0.00195	CXCL10,CXCL11,IFIH1,IFIT1,ISG15,MX1,PLAAT4,STAT4	8	2.70997
														SIRT2	transcription regulator	Inhibited	-2.714	0.00135	CCN2,COL1A1,COL1A2,FDFT1,HMGCR,IDI1,IFIT2,KRT15,LSS,NPPB,SC5D,SQLE	12	2.86967		IFNA6	cytokine	Activated	2.219	0.00195	CXCL10,CXCL11,IFIH1,IFIT1,ISG15,MX1,PLAAT4,STAT4	8	2.70997
														miR-17-5p (and other miRNAs w/seed AAAGUGC)	mature microRNA	Activated	2.104	0.00144	ADAMTS5,BCL2,BIRC5,CCND3,CCNE1,CDH1,CDH2,CDK6,CDKN2C,CXCL8,E2F2,HBP1,HIF1A,IL1B,IL6,ITGB8,JAK1,KRT17,KRT81,KRT86,MEF2D,MMP13,MMP3,RBL2,RNH1,SLC16A6,SOCS6,TBC1D2,TCIM,VIM,YAP1	31	2.84164		isoquercitrin	chemical drug	Inhibited	-2.345	0.00206	ACAT2,DHCR7,FDFT1,HMGCR,HSP90AB1,INSIG1,MSMO1,SC5D,SQLE	9	2.68613
														ADAR	enzyme	Activated	2.139	0.0015	ADAM12,B2M,CCL5,CXCL10,FOS,GSDMD,IFIH1,IFIT1,IFIT2,IFIT3,NPPA,RSAD2,TAP2,TNFAIP3,XAF1	15	2.82391		maneb	chemical toxicant	Inhibited	-2.132	0.00219	BCL2L1,BICD1,CEBPD,CRLF2,CYP1A1,INHBA,ITGB8,KIAA1217,KIF1B,KLF2,KLHL15,LAMC2,LRP4,MARCHF9,NIPBL,NR4A1,PIERCE1,PLCE1,STON2,TBCK,TUSC1,ZBTB44	22	2.65956
														FABP4	transporter	Inhibited	-2.04	0.00158	ABCA1,CYP1A1,FABP5,HMOX1,IL1A,IL1B,IL6,LIPE,MSR1,PPARD,PTGES2,PTGS2,SOCS3	13	2.80134		spermine	chemical - endogenous mammalian	Inhibited	-2.46	0.0024	CD274,CH25H,CXCL10,CXCL11,CXCL2,CXCL3,GBP4,HELZ2,IFIT2,IL1B,IL1R1,IL6,ISG15,LIPG,MX1,OAS1,RSAD2,RTP4,RUNX2,SAMD9,SAT1,TLR2,TNFSF10,USP18	24	2.61979
														N-(3-(aminomethyl)benzyl)acetamidine	chemical reagent	Activated	2.449	0.00158	ATM,BIRC5,CASP1,CHEK1,CXCL8,HMOX1,IL1B,IL6,ITGB1,MYH14,RPA3,TNFRSF1B,TRAF1	13	2.80134		PPP2CA	phosphatase	Inhibited	-2.399	0.0024	ACYP1,AHR,AXIN1,B2M,BST2,CAPG,CASP1,CCL5,CD74,CD81,CDKN1A,CFB,CRABP2,CTH,DAP,ENTPD1,EPHX1,FOXO3,GLIPR1,HAAO,HERC6,IFIH1,IFIT2,IL1A,IL2RB,IL2RG,IRF1,IRF3,IRF6,IRF7,ISG15,LGALS3BP,MX1,NOP53,PPP2R1B,PRAG1,PRKCG,PTGS2,RSAD2,SLC38A2,SMPDL3B,SOCS3,SPATA2,UBASH3B,UPP1,USP18	46	2.61979
														EFNA1	other	Inhibited	-2.055	0.00166	APOBEC3G,CCN2,CLDN2,CRABP2,DUSP6,EPHA2,FABP5,FOSL1,GATA6,HERC6,ITGB4,KRT10,KRT13,KRT18,MYC,NEDD4L,NT5E,PXN,SHB,TCF3,UBE2S	21	2.77989		ST6GAL1	enzyme	Inhibited	-2.136	0.00246	ACSL4,ADAM15,ALCAM,ATP2B4,BIRC3,CAV1,CDH2,CXCL8,DAG1,FN1,IL6,MCAM,PDGFRB,PLXND1,SNAI2	15	2.60906
														trametinib	chemical drug	Inhibited	-2.705	0.00171	ACP7,BCL2,BMF,C15orf48,CA9,CD22,CEBPA,CREB3L3,CXCL10,DHRS2,IFIT1,MILR1,MITF,MX1,MYC,PAG1,PHLDA1,PHLDA2,PLEK2,PMEL,PRSS22,PTK2,SAMD9L,SOCS3,TNFAIP3,TNFSF10,TNFSF15,ULBP3	28	2.767		FAM98B	enzyme	Activated	2.449	0.0026	ACTA2,BAD,COL1A1,NOTCH3,TGFB1,TIMP1	6	2.58503
														MRS 1754	chemical reagent	Activated	2.401	0.00171	CD40,CIITA,HLA-DRA,MMP2,NPPB,TIMP1	6	2.767		hydrocortisone	chemical - endogenous mammalian	Activated	2.034	0.00285	ACO1,ADM,AKR1C1,BACE1,BDKRB2,BIRC5,CASP3,CDH2,CEBPA,CEBPD,CFD,CIAO3,COL1A1,COL1A2,CXCL8,ERRFI1,FAS,FN1,GBP1,GLS,GPR153,HSD11B2,IGFBP1,IGFBP3,IGFBP4,IGFBP6,IGFBP7,IL1B,IL6,INHBA,LOX,LPL,MERTK,NUSAP1,PLA2G4A,PRLR,PTGS2,SEMA6A,SFRP1,STX1A,TEAD4,TLE2,TLR2,TNFAIP2,TNFAIP3,TNFRSF11B,TP53I11,TUBB,VAMP2	49	2.54516
														coal tar	chemical drug	Inhibited	-2.449	0.00171	CCL26,CYP1A1,CYP1B1,HMOX1,NQO1,PTGS2	6	2.767		RBM5	other	Activated	2.239	0.00292	ATP6V0C,BIRC3,BMP5,CTSK,FAF1,GBE1,GPER1,IFITM3,INSIG1,ISG15,MYO1B,NFATC1,OSCAR,PIM1,THAP12,THBS1,TNFRSF10D,TRAF1,UCP2	19	2.53462
														J11-Cl	chemical reagent	Activated	2.433	0.00171	CSF2,CSF3,CXCL2,CXCL3,IL6,PTGS2	6	2.767		ALK	kinase	Inhibited	-2.057	0.00296	AKR1C1,BCL2L1,CD274,CDH2,CSAG1,DLX1,DTNA,EGR2,ENO2,FGF13,FOS,IGF1R,MAGEA12,MAGEA2,MAGEA3,METRN,NES,PITX2,POU5F1,SNAI2,TBX1,TMOD1,USP18,WAS	24	2.52871
														atropine	chemical drug	Activated	2.213	0.00171	CHRM3,FOS,JAK2,mir-30 (includes others),PTGS2,SOCS3	6	2.767		pyridaben	chemical toxicant	Inhibited	-2.236	0.00312	BICD1,CEBPD,CRLF2,INHBA,ITGB8,KIAA1217,KIF1B,KLF2,KLHL15,LAMC2,LRP4,MARCHF9,NIPBL,NR4A1,PIERCE1,PLCE1,STON2,TBCK,TUSC1,ZBTB44	20	2.50585
														SH3BP2	other	Inhibited	-2.309	0.0018	CD38,CSF2,CSF3,CTSK,FOS,IL1A,IL1B,IL6,ITGAV,MITF,PTGS2,TNFSF15	12	2.74473		laduviglusib	chemical drug	Activated	2.185	0.00314	CASP3,CDH2,CEBPA,DHCR7,DHRS3,EMILIN2,FDFT1,GPNMB,HMGCR,HMGCS1,IDI1,IL6,KLF2,KLF4,MNX1-AS1,MSMO1,NDUFB8,NFKB2,NOTCH3,PMVK,POU5F1,RUNX2,SOAT1,SQLE,SREBF1,TBX3,WNT4	27	2.50307
														ocifisertib	chemical drug	Inhibited	-2.344	0.00189	ARC,CBX2,CD38,CLCF1,CXCL8,IFI44,IFIT3,IL1B,IL6,PTGS2,RGL4,RSAD2,SAMD9,SOCS3,TIMP1	15	2.72354		SPTBN4	other	Activated	2.213	0.00325	ANK3,CAMK2D,CD34,JAG1,KCNJ11,KDR,NOTCH1	7	2.48812
														ELK1	transcription regulator	Activated	2.714	0.00192	BRF1,EGR1,ELK1,ETV1,FOS,FOSB,FOSL1,GPX4,GRK2,ITGAV,ITGB1,MECOM,MIR17HG,MMP13,PLXDC2,PRKCA,PSMB8,PTGS2,SNAI1,SOCS3,TIPARP,ZFP36	22	2.7167		ZBTB33	transcription regulator	Activated	2.19	0.00342	BBC3,BID,CD47,CDKN1A,FAS,S100A4,SIRPA,THBS1,TNFRSF10B	9	2.46597
														URM1	other	Inhibited	-2.224	0.00195	CDH1,CDH2,GJA1,MMP2,SNAI1	5	2.70997		caffeic acid	chemical drug	Activated	2.779	0.00342	AHR,AKR1B1,CXCL8,IL1B,IL6,MMP3,PTGS2,SREBF1,TLR4	9	2.46597
														miR-139-5p (miRNAs w/seed CUACAGU)	mature microRNA	Inhibited	-2.352	0.00205	ALYREF,AMOT,CRAMP1,FERMT1,GATAD2A,HK2,HTR1D,KRT80,MCM2,MMP11,SHC1,SLC16A13,TOP2A	13	2.68825		KPNA2	other	Activated	2.158	0.00347	CAPN2,COL6A2,IFIT1,ISG15,LOXL2,PGF,SPARC,STK35	8	2.45967
														cannabidiol	chemical drug	Activated	2.27	0.00205	BDNF,BIRC5,HIF1A,ID1,IL1B,MT1F,MT1H,MX1,OAS1,PTGS2,SOCS3,STING1,TRPV2	13	2.68825		IFNA8	cytokine	Activated	2.245	0.00347	CXCL10,CXCL11,IFIH1,IFIT1,ISG15,MX1,PLAAT4,STAT4	8	2.45967
														IFNA8	cytokine	Inhibited	-2.602	0.00222	CXCL10,CXCL11,IFIH1,IFIT1,MX1,PLAAT4,STAT4	7	2.65365		IFNA16	cytokine	Activated	2.219	0.00347	CXCL10,CXCL11,IFIH1,IFIT1,ISG15,MX1,PLAAT4,STAT4	8	2.45967
														IFNA16	cytokine	Inhibited	-2.592	0.00222	CXCL10,CXCL11,IFIH1,IFIT1,MX1,PLAAT4,STAT4	7	2.65365		(-)-norephedrine	chemical drug	Inhibited	-2.828	0.00347	DHCR7,FDFT1,HMGCR,HMGCS1,IDI1,MSMO1,NPC2,SQLE	8	2.45967
														Z36	chemical reagent	Inhibited	-2.53	0.00223	CREBRF,DNAJB9,ERN1,HERPUD1,HMOX1,INSIG1,MAP1LC3B2,RETREG1,WIPI1,XBP1	10	2.6517		JAK1	kinase	Activated	2.271	0.00371	BCL3,BID,CDKN1A,CIITA,CSF3,FLG,FOS,ID1,IFIT2,IL1B,IL4R,IL6,IRF1,IRF7,LRG1,MMP2,MX1,OSMR,PDGFB,SLC1A3,SMAD7,SOCS3,TGFB1,TNS4,USP18	25	2.43063
														LHX2	transcription regulator	Inhibited	-2.137	0.00223	BDNF,COL1A1,DIO2,GNAL,LIF,NCAM2,NQO1,PAX6,RARRES2,ROBO1	10	2.6517		SMAD2	transcription regulator	Inhibited	-2.784	0.00389	ACTA2,ADAM12,BIRC5,CCL20,CCNG2,CDH2,CDKN1A,COL1A2,CRISPLD2,FDFT1,FLT1,FN1,FSTL3,FURIN,HAS2,HHEX,HMOX1,IL6,MAFA,MAP1LC3A,MMP13,MMP2,PCLO,PDGFB,POU5F1,PTX3,RUNX2,SMAD3,SMAD7,SNAI2,SQSTM1,SYT7,TGFBR1,THBS1,TIMP3,TPM1,VEGFA,VEGFC	38	2.41005
														KIF3A	enzyme	Activated	2.24	0.00237	ACAT2,CYP51A1,GLI2,HMGCR,HMGCS1,IDI1,IL6,MMP13,MYC	9	2.62525		Ifna1/Ifna1l1	cytokine	Activated	2.236	0.00406	CXCL10,IRF7,ISG15,ISG20,RSAD2	5	2.39147
														magnolol	chemical - endogenous non-mammalian	Activated	2.216	0.0024	BCL2,CXCL8,FOS,HIF1A,IL1B,IL6,MMP2,PTGS2	8	2.61979		RAS (family)	group	Inhibited	-2.122	0.00426	ARG2,BCL2L1,CAV1,CD274,CDKN1A,CEBPA,CLDN4,CXCL10,CXCL8,EDN1,EGR1,FN1,FOS,FOSL1,HMGA1,HMOX1,IL1A,IL1B,IL24,IL6,IRF1,LHB,MMP1,MMP13,MMP2,NFKB1,PAK4,PDGFB,PLAU,PLAUR,PLD1,PRDM1,PRDX1,PTGES,PTGS2,SNAI2,SREBF1,UPP1,VEGFA,ZNF768	40	2.37059
														pitavastatin	chemical drug	Inhibited	-2.743	0.00243	ABCA1,CSF2,CYP51A1,FDFT1,FOS,HMGCR,HMGCS1,IDI1,LSS,PCSK9,PTGS2,SCARB1,SLC27A2,SNAI1,SQLE,TNFAIP3	16	2.61439		SMARCE1	transcription regulator	Activated	2.771	0.00434	CDKN1C,CENPE,CENPF,CHRM4,CYLD,E2F2,FOS,NPC2,PLK1,SCN2A,TFF1	11	2.36251
														N-acetylmuramyl-L-alanyl-D-isoglutamine	chemical - endogenous non-mammalian	Inhibited	-2.206	0.00244	ABCA1,AOX1,CASP1,CCL5,CD40,CLDN1,CXCL11,CXCL8,DMBT1,ETS1,FZD4,IL1A,IL1B,IL6,ITGAV,MSR1,NOD2,PTGS2,SNAI1	19	2.61261		MMP2	peptidase	Activated	2.363	0.00445	ACO2,BCL2L1,BMP2,CCL5,CDKN1A,COL18A1,FN1,HMGCR,ICAM5,IL1B,IL2RG,IL4R,INSIG1,IRF7,MLXIPL,MMP1,NPPB,PDK2,PDK4,SCAP,SCARB1,TGFB1,TJP1,VEGFA	24	2.35164
														SMARCAL1	enzyme	Inhibited	-3.182	0.00283	AADAC,ACACA,ACSL3,APOC1,CD24,CD320,CROT,CRYL1,CYP51A1,ETNK2,FABP3,FADS1,FDFT1,GPAM,GPCPD1,HMGCR,HMGCS1,IDI1,INSIG1,LPCAT1,LSS,MSMO1,NDUFB10,OGT,PDK4,PIK3R3,PRKAR2B,RGN,SORT1,SPNS2,SPTLC2,STARD4	32	2.54821		ARID3A	transcription regulator	Inhibited	-2.018	0.0045	AASS,ABCE1,ARID3A,CACHD1,CRABP2,CYP2S1,DEK,FOXO1,GJA1,IFITM1,IGF2BP3,ITPR3,KIF5C,LGR4,LYPLA1,MAN2A1,MRE11,POLR3G,PUS7,RABGAP1L,ROBO1,SORL1,TIA1,USO1,ZNF770	25	2.34679
														IL18	cytokine	Inhibited	-2.05	0.00286	ADAMTS5,AQP3,ATF3,BCL2,CCL5,CCRL2,CD40,CDH1,CSF1,CSF2,CTH,CXCL10,CXCL11,CXCL16,CXCL8,DLG4,ENTPD1,GJA1,GNA15,HAVCR2,IL12A,IL1A,IL1B,IL32,IL6,IRF1,LIF,MMP1,MMP13,MMP3,NFKBIZ,NPPA,PTGS2,RAET1L,SERPINB1,SLC17A7,SLC3A2,SMAD3,SOCS2,TIMP1,TNFRSF11B,TNFRSF9,TOX,TXK	44	2.54363		CLU	other	Activated	2.294	0.00494	AKT1,ATP7A,BCL2L1,CDKN1A,CLU,CXCL8,GPX1,HSPA1A,HSPA5,IFI27L2,IL1B,IL6,MMP2,MMRN2,NFKBIB,PARP14,SAMHD1,SMAD3,SREBF1,XDH	20	2.30627
														ATF6	transcription regulator	Inhibited	-2.473	0.00295	BCL2,BIRC3,CDKN3,CXCL1,CXCL8,DERL3,DNAJC3,FOS,HERPUD1,HSP90B1,HYOU1,IL6,MAFA,MMP1,MMP13,NPPA,PRNP,SEL1L,SPARC,SRR,STARD4,WFS1,XBP1	23	2.53018		GROWTH HORMONE (family)	group	Activated	2.609	0.00502	ACACA,AKR1B1,APLP1,ARID5B,ATP5MC2,BMP2,BPHL,C3,CCL5,CEBPA,CEBPD,CLU,COL18A1,COL1A1,COMT,CTH,CXCL2,EGR1,FGFR3,FKBP5,FN1,FOS,FOXA2,FTH1,FZD7,GDF15,HADH,ID1,IER3,IGF1R,IGFBP1,IGFBP3,IGFBP6,IL1B,IL6,IRF1,LEPR,LIPE,LPL,NAMPT,NDRG2,NEDD9,NOTCH1,NPPA,NR1D1,PDK4,PFKFB3,PRDX3,PRLR,RAB3A,S100A4,SCARB1,SGK1,SNAI2,SOCS3,SPARC,STC1,TAF11,TFF1,TGFB1,TNFSF10,TSC22D1,TXNIP,WNT9A,XDH,ZEB2	66	2.2993
														DNM3OS	other	Inhibited	-2.395	0.00334	ATM,CD74,E2F2,IL6,ITGA1,MRE11,NFKBIZ,TLR1,TNFRSF1B	9	2.47625		UBR2	enzyme	Activated	2.111	0.00536	ARAP2,FOSB,IGFBP4,KLF2,LCP1,LY6E,MAGEA6,PSMD9,RGCC,RHOB,SMAD7,UBALD2	12	2.27084
														CD1 (family)	group	Inhibited	-2.333	0.00334	CYP51A1,FDFT1,HMGCS1,HSD17B7,IDI1,INSIG1,LPL,MSMO1,PPARD	9	2.47625		MAD2L2	enzyme	Activated	2.2	0.00543	CDH2,EGR1,NOTCH1,NUMB,POU5F1,SNAI2	6	2.2652
														1,1-bis(3'-indolyl)-1-(4-hydroxyphenyl)methane	chemical reagent	Inhibited	-2.58	0.00348	BCL2,BIRC5,CCN2,CDH2,COL1A1,MYC,SNAI1	7	2.45842		tiron	chemical reagent	Activated	2.433	0.00543	CDKN1A,HMOX1,HSPA5,IL6,PLAUR,TNC	6	2.2652
														myricetin	chemical - endogenous non-mammalian	Activated	2.4	0.00348	BCL2,CYP1A1,IL6,MMP1,MMP13,MYC,PTGS2	7	2.45842		N-lauroyl-L-phenylalanine	chemical reagent	Activated	2	0.00598	GADD45G,KLF2,KLF3,NR4A1	4	2.2233
														APOC1	transporter	Activated	2.774	0.00352	APOC1,BCL2,CDH1,CDH2,MYC,SMAD3,SNAI1,TIMP1	8	2.45346		SMYD3	enzyme	Activated	2.728	0.00622	CEBPD,GREB1,MMP2,NEURL1,NKX2-5,PSMD9,RBM38,RPTOR,SH2B2,TFF1,WNT10B	11	2.20621
														benzene	chemical toxicant	Inhibited	-2.5	0.00362	ATF5,BET1,CCNG1,CDK6,COL1A1,EGR1,IGFBP3,LTBR,PLD1,PRLR,PTMS,PTPRF,RHOB,SOS2,SPARC,STOM	16	2.44129		DDB1	other	Activated	2.173	0.00626	BBC3,CDKN1A,CEBPA,CEBPD,E2F1,EGR1,EGR2,FMOD,FOS,ID2,ID3,NR4A1,ZNF281	13	2.20343
														CEBPD	transcription regulator	Inhibited	-2.079	0.00368	AKR1C1,ALOX5AP,AURKC,BIRC5,C3,CASTOR2,CDK6,CLU,COL1A1,COL1A2,COL6A1,COL6A3,CXCL1,CXCL8,CXCR4,FOS,HIF1A,HK2,HSP90B1,IL1B,IL6,ITGAV,MITF,MMP13,MPZ,MYC,NGF,PTGS2,TNFAIP6,XBP1	30	2.43415		PNPLA2	enzyme	Activated	2.198	0.00643	ACADS,ACO2,ADGRE1,AGPAT2,CEBPA,COL1A1,DGAT2,GK,GPR3,HSPA5,IL1B,IL6,LPL,MSR1,MT2A,NPPA,NPPB,PDK4,PNPLA2,SLC16A1,SREBF1,SUCLG2,TGFB1,TGFB2,UCP2,UCP3,ULK1	27	2.19179
														FBF1	other	Inhibited	-2.236	0.00389	CXCL1,CXCL8,IL1A,IL1B,IL6	5	2.41005		3-methyladenine	chemical toxicant	Inhibited	-2.3	0.0065	ACTA2,ADAMTS5,ALDH1A1,BACE1,BMI1,CASP3,CCL5,CXCL2,CXCL3,CXCL8,FOS,HMOX1,HSPA5,IL1B,IL6,MMP13,PTGS2,RCAN1,RUNX2,S100A10,SQSTM1,TGFB1,THBS1,TP73	24	2.18709
														ARL3	enzyme	Activated	2.236	0.00389	CXCL1,CXCL8,IL1A,IL1B,IL6	5	2.41005		phenylephrine	chemical drug	Inhibited	-2.729	0.00709	ANGPT1,CASP1,E2F1,E2F3,EDN1,EGR1,ESRRA,FHL1,FOS,FST,GJA1,HMOX1,HSPA5,ITPR2,MAP1LC3A,NLRP3,NPPA,NPPB,NRG1,PDK4,PTGS2,PYCARD,RAPGEF3,RCAN1,RGS4,RRAD,SNRPE,SQSTM1,TFEB,THRB,TRPC4	31	2.14935
														bryostatin 1	chemical drug	Inhibited	-2.523	0.00393	BIRC3,CCL5,CD22,CD40,CLDN1,CXCL8,CXCR4,IL1B,IL6,MYC,PRKCA,TRAF1	12	2.40561		EFNA5	kinase	Inhibited	-2.183	0.00712	BDNF,BTC,CRABP2,DUSP6,ETV5,FABP5,FOSL1,FOXA2,FOXJ2,IRF1,IRF7,ITGB4,KRT13,KRT7,LPXN,PTGS2,SLC20A1,TNFAIP6	18	2.14752
														SH3TC2	other	Inhibited	-2.53	0.00408	CYP51A1,EGR1,HMGCR,HMGCS1,HSD17B7,IDI1,LSS,MPZ,SC5D,SQLE	10	2.38934		KIF3A	enzyme	Activated	2.209	0.00715	ACAT1,ACAT2,CDKN1A,GLI2,HMGCR,HMGCS1,IDI1,IL6,MMP13,VEGFA	10	2.14569
														UM101	chemical drug	Activated	2.538	0.00408	CCL5,CXCL1,CXCL10,CXCL11,CXCL8,GBP4,IL1A,IL1B,TNFSF15,VDR	10	2.38934		NR1H4	ligand-dependent nuclear receptor	Activated	2.547	0.00802	ABCG1,ABHD5,ACACA,ACTA2,ADGRE1,APOM,ATP8B1,C3,CCL3L3,CCNE2,CEBPA,COL15A1,COL1A1,COL1A2,COL5A2,COL6A1,CTSC,CXCL3,DDAH1,DGAT1,DGAT2,EDN1,FABP5,FABP6,FAS,FN1,FOXA2,GCLM,GPX1,HSPA5,IL1B,IL6,KLF4,LAMA4,LCN2,LIPE,MAFA,MMP2,NDRG2,NDUFA3,NGF,PGM1,PLTP,PNPLA2,PRDM16,PTGS2,RARRES2,RXRA,SCARB1,SEMA7A,SLC27A5,SLCO1B3,SOCS3,SOD3,SQSTM1,SREBF1,TCEA2,TGFB1,TGFBI,THBD,TIMP1,TIMP2,TK1,TNFRSF10B,TXNIP,UCP3	66	2.09583
														CYD0618	chemical reagent	Inhibited	-2	0.00432	BCL2,BIRC5,MMP2,MYC	4	2.36452		EFNA3	kinase	Inhibited	-2	0.00816	CRABP2,DUSP6,EFNA3,ETV5,FABP5,FOSL1,FOXA2,FOXJ2,IRF1,IRF7,ITGB4,KRT13,KRT7,LPXN,SLC20A1,TRIM2	16	2.08831
														ELL2	transcription regulator	Inhibited	-3.357	0.00436	ARFGAP3,CCPG1,DNAJB9,DNAJC3,ENTPD1,FNDC3B,MYC,PON3,PRDM1,SEC24D,SEL1L,SLC66A3,SRPRA,TENT5C,TMEM154,XBP1	16	2.36051		MEN1	transcription regulator	Inhibited	-2.13	0.00829	ABCG1,ACTA2,AHI1,AKT1,BMI1,CDKN1A,ENO2,ETV1,ETV4,ETV5,FABP5,FGF13,FKBP5,FN1,FOS,HOXB4,HOXB5,HOXB6,ID3,IL1B,INHBB,MAFA,MEIS1,NCAM2,NEGR1,NKX6-1,NOTCH1,NRXN3,ONECUT2,PTN,RUNX2,SLC1A3,SNAI2,SNCG,SOX13,SSTR2,STMN3,STXBP1,TUBB3,VAT1L,VCAM1,VGF,ZFP36L1	43	2.08145
														2-aminopurine	chemical reagent	Activated	2.424	0.00458	CXCL1,CXCL8,HMOX1,IFIT1,IFIT2,IL6,NPPB,OAS1,PTGS2	9	2.33913		Irgm1	enzyme	Inhibited	-2.619	0.00842	B2M,CCL5,CXCL16,DHX58,FAS,GSDMD,HERC6,ID2,ID3,IFI27L2,IFIH1,IFIT2,IL1A,IL1B,IL6,IRF1,IRF7,ISG15,ISG20,MX1,MX2,OAS3,RSAD2,SAMHD1,SQSTM1,STIL,TK1,TLR2,USP18,XAF1	30	2.07469
														ZBED6	transcription regulator	Inhibited	-2.091	0.00462	BOP1,COL13A1,KCTD1,LAMP3,MAFA,MAP3K14,MB21D2,PRPF19,TCF7,TUBB3,WWTR1	11	2.33536		PDPK1	kinase	Activated	2.867	0.00856	CAV1,CD47,CDKN1A,CTSK,CXCL10,CXCL8,FOXO1,FOXO3,IL1B,IL6,KLF2,NFATC1,PFKP,PMEL,POU5F1,SERPINB2,TNFRSF11A	17	2.06753
														PF-3893787	chemical drug	Inhibited	-2.236	0.00462	ADAMTS9,BMF,DGAT1,DUSP6,FOSL1,HID1,HOXB3,MFNG,MYC,NABP1,PIK3IP1	11	2.33536		KDM5A	enzyme	Inhibited	-2.277	0.009	ACO2,ACTC1,ANKRD13C,AP2A1,ATP1B1,ATP5ME,ATP6V1D,BCKDHA,CD55,CGN,COL1A2,COX17,DLAT,DUSP2,E2F1,EXOSC4,GPT2,HMOX1,IDH1,IFT46,INPP5A,IPO13,KMT2B,LLGL2,MAP2K3,MCAT,MCM2,MCM3,MLYCD,MRPL12,MYOM2,NDUFA10,NDUFA2,NDUFA3,NDUFA5,NDUFB8,NDUFS7,PAPOLA,PDE2A,PGAM2,PIM1,POLR2A,REEP1,RHPN1,SDHD,SMG5,SPATA2,TBC1D14,TNNT1,TOMM6,TOMM7,TPM1	52	2.04576
														bempedoic acid	chemical drug	Activated	2.433	0.00497	C5,CCL5,CXCL10,CXCL8,IL1B,IL6	6	2.30364		ebselen	chemical drug	Activated	2.18	0.00905	ADGRE1,COL1A2,HMOX1,IDO1,IL1B,PTGS2,TLR4,VEGFA	8	2.04335
														BID	other	Inhibited	-2.157	0.005	ADAM17,CTSB,CTSK,CTSS,CXCL8,IL1B,IL6,TIMP1	8	2.30103		C4BP (complex)	complex	Inhibited	-2.236	0.00909	FDFT1,HMGCR,HMGCS1,IDI1,MSMO1	5	2.04144
														TBK1	kinase	Inhibited	-2.391	0.00513	ATM,CCL5,CD40,CXCL10,CXCL11,CXCL8,IFIH1,IFIT1,IFIT2,IFRD2,IL12A,IL15RA,IL1A,IL1B,IL6,INHBA,MX1,NFKBIZ,PTGS2,RSAD2,SNAI1,TAF12,TLR2,TSC22D1,VIM,WWTR1,YAP1	27	2.28988		handle region peptide HRP	chemical reagent	Inhibited	-2.236	0.00909	ACTA2,COL1A1,PTH1R,TGFB1,TIMP1	5	2.04144
														SRT1720	chemical drug	Activated	2.599	0.00521	CXCL8,HAS2,HIF1A,IL1B,IL6,TNFAIP6,VIM	7	2.28316		LY-3009120	chemical drug	Activated	2.216	0.00909	DUSP6,ETV1,ETV4,ETV5,SPRY2	5	2.04144
														LRP6	transmembrane receptor	Activated	2.332	0.00523	CAV1,CCN2,COL1A1,FOS,HK2,IL1A,IL1B,IL6,KRT18,LEPR,LRP6,MMP13,MMP2,MYC,PRLR,VIM	16	2.2815		PIAS3	transcription regulator	Inhibited	-2.59	0.00978	BCL2L1,FTH1,MMP13,MMP3,NFATC1,OSCAR,SERPINA3	7	2.00966
														IRF5	transcription regulator	Inhibited	-3.354	0.00552	CCL5,COL1A1,CXCL10,CXCL11,CXCR4,DAPK2,IFI44,IFIH1,IFIT1,IFIT2,IL12A,IL6,MYC,NAMPT,OAS1,PLOD2,PRDM1,PTGS2,RSAD2,STAT2,TNFSF10,ZNF443	22	2.25806		RRM1	enzyme	Inhibited	-2.219	0.01	ATF3,DMD,FOS,FOSB,FOSL1,MAFF	6	2
														temozolomide	chemical drug	Inhibited	-2.004	0.00606	ADAM17,BCL2,CCL5,CDH2,CXCL10,CXCL8,ID1,IL6,ITGAV,mir-25 (includes others),MMP2,QPRT,SAA2,SOD2,STING1,TNFRSF10A,VIM	17	2.21753		LPAR2	G-protein coupled receptor	Inhibited	-2.415	0.01	CXCL8,FN1,IL1B,IL6,PTGS2,SIVA1	6	2
														miR-141-3p (and other miRNAs w/seed AACACUG)	mature microRNA	Activated	2.467	0.00618	AKR1C1,CDH1,CDH2,CDK6,COL1A2,CYP1B1,GRB7,IRF6,ITGAV,ITGB1,JAG1,LHX6,MMP2,SATB1,SNAI1,TNFAIP3,VIM,WDR37,YAP1,ZEB2	20	2.20901		brucine	chemical - endogenous non-mammalian	Activated	2.236	0.01	BAD,CASP3,IL1B,IL6,PTGS2,VEGFA	6	2
														ATP7B	transporter	Inhibited	-2.714	0.00623	CCNG1,CP,CYP51A1,ELOVL6,FABP5,FDFT1,HMGCR,HMGCS1,IDI1,LSS,MSMO1,SQLE	12	2.20551		LYL1	transcription regulator	Activated	2.985	0.0102	ADGRG1,BCL2L1,DLG5,EGR1,EVPL,ID1,ID3,NFKB1,RAPGEF1,SCN1B	10	1.9914
														LINC01139	other	Activated	2.236	0.00691	ALDOA,ANGPTL4,EGR1,IGFBP3,SLC16A3	5	2.16052		RARRES2	transmembrane receptor	Activated	2.839	0.0103	ACACA,ALDH1A3,CCL5,CD274,CD55,CDH2,CEBPA,CYP11A1,GATA3,HMGCR,IL1B,IL6,LIPE,SCD,TMEM86B,VCAM1	16	1.98716
														TMEM120A	ion channel	Inhibited	-2.211	0.00691	CXCL8,IFIT2,IL6,MX1,RSAD2	5	2.16052		TRIM24	transcription regulator	Inhibited	-2.512	0.0103	BST2,CA2,CCL5,DHX58,EMB,EPHA6,EPSTI1,FBN1,HERC6,IFI27L2,IFIH1,IFIT2,IL1R1,IRF1,IRF7,ISG15,LGALS3BP,PACSIN3,PCLAF,PLAC8,PLEC,PRPS2,PSMB10,RTP4,S100G,SAMHD1,SHISA5,TGFBI,TLR2,TRAFD1,TREX1,USP18,VEGFA	33	1.98716
														LRBA	other	Activated	2.121	0.00692	CCL5,EFNB2,FGFR4,IFIT2,IL1B,IL6,NHERF2,RDX	8	2.15989		SHC1	other	Inhibited	-2.825	0.0111	BCL2L1,CDH2,CDKN1A,EDN2,EGR1,FGD4,FLI1,FOS,FST,FTH1,FTL,IL13RA2,KLF11,KLF2,KRT7,MAP2K3,MEF2A,PHLDA1,SDC4,SQSTM1,THBD,TXN,ZHX1	23	1.95468
														PD 169316	chemical drug	Activated	2.137	0.00692	ABCA1,BIRC3,BIRC5,CCND3,PTGS2,SNAI1,TIMP3,VIM	8	2.15989		mir-24 (includes others)	microRNA	Inhibited	-2.155	0.0111	AHR,CDH2,CDKN1A,FAF1,FN1,FURIN,GATA3,ID2,IL6,KDR,MAF,PAK4,PARP1,PRDM1,PXN,SNAI2,SPRY2,TCF7,TGFB1	19	1.95468
														mir-9 (includes others)	microRNA	Activated	2.576	0.00696	ABCC1,CDH1,CXCR4,ETS1,JAK1,JAK2,MAP1B,PAX6,PRDM1,ZFP36	10	2.15739		ST1926	chemical drug	Activated	2.714	0.0112	AKR1B1,AMH,ARSA,ATP5ME,CDKN1A,CLIC1,COX5B,EIF3I,EIF4A2,FKBP5,HMGN2,IMP3,LGALS1,MGST1,NDUFS5,NKX2-5,NOP10,PCLAF,PDIA3,PIN1,PITX1,PURB,ROBO4,RPL36AL,RPL39,RPL8,RPS10,RPS27A,SAP18,SEM1,SEPTIN7,SLC25A6,SNRPB,SOX4,SP140,TBL1XR1,TIMM8B,TMEM14C,TNFRSF10B,TOMM7,TXN,UBA52,UBE2M,YBX1	44	1.95078
														LACTB	peptidase	Activated	2.025	0.00696	BDNF,CCN2,CDH1,CDH2,CXCL8,IL6,INHBA,SERPINE2,TNFRSF11B,WNT5A	10	2.15739		FABP4	transporter	Inhibited	-2.729	0.0118	ACAT1,ALDH1A1,CYP1A1,FABP5,HMOX1,IL1A,IL1B,IL6,LIPE,LTB4R,MSR1,PTGES2,PTGS2,SOCS3	14	1.92812
														IKBKE	kinase	Inhibited	-2.568	0.00723	BCL2,BIRC2,BIRC3,CCL5,CSF3,CXCL10,CXCL8,FOXA2,IFIH1,IFIT1,IFIT2,IL1A,IL6,MMP13,MYC,PDK4,PGM3,PSAT1,PTGS2,RSAD2,SLC16A3,ZC3HAV1	22	2.14086		PTP4A3	phosphatase	Inhibited	-2.413	0.0118	CDH2,FN1,IGF1R,ITGB3,JUP,LEO1,PXN,STMN1,ULBP2	9	1.92812
														MGA	transcription regulator	Activated	2.546	0.0074	ARSA,BMF,CLDN2,CP,EGLN3,ELAPOR1,EPAS1,GSAP,ITGA1,KBTBD11,MICU2,PODXL2,SNAI1,STAG3,TCN2,TDRKH	16	2.13077		acetaldehyde	chemical - endogenous mammalian	Activated	2.375	0.0118	COL1A1,COL1A2,FOS,IL6,KLF9,MMP2,SMOX,TGFB1,TIMP1	9	1.92812
														miR-10a-5p (and other miRNAs w/seed ACCCUGU)	mature microRNA	Activated	2.01	0.00752	APAF1,BDNF,CDH1,LINC00324,NF1,SNAI1,VIM	7	2.12378		SOCS1	other	Inhibited	-2.795	0.0122	BCL2L1,BID,CAND2,CD274,CDKN1A,CIITA,COA4,CSF3,CXCL10,CXCL2,CXCL8,FAS,FKBP5,FOS,HAUS2,HMOX1,IFI27,IFIH1,IFIT1,IFIT2,IFNL1,IL1B,IL2RB,IL4R,IL6,IRF1,IRF7,ISG15,ISG20,KRT7,MMP1,MMP13,MRPL23,MRPL46,MUC1,MX1,NDUFA5,NDUFB8,NECTIN2,OAS1,OAS2,PRIM2,PTGS2,RALGDS,RPL28,RSAD2,SOCS3,STAT5A,TXN,USP18,VAV1,VCAM1	52	1.91364
														INSIG2	other	Activated	2.586	0.00752	ACACA,ELOVL6,FDFT1,G6PD,GPAM,HMGCR,INSIG1	7	2.12378		Scd2	enzyme	Inhibited	-3.349	0.0124	ATF3,HELZ2,HERC6,IRF7,ISG15,ISG20,LGALS3BP,LTB4R2,OAS3,PARP10,PARP14,RSAD2,XAF1,YAP1,ZC3HAV1	15	1.90658
														BHLHA15	transcription regulator	Inhibited	-2	0.00752	ARRDC3,CCPG1,CLU,CXCL11,GJB2,KRT19,RAB3D	7	2.12378		sterol	chemical - endogenous mammalian	Activated	2.968	0.0132	ABCG1,ACACA,DHCR7,FDFT1,GPAM,HMGCR,IDH1,IL6,LIPA,MSMO1,PCSK9,SCARB1	12	1.87943
														methoxetamine	chemical drug	Inhibited	-2.425	0.00769	CXCL1,CXCL10,IL1B,IL6,NGF,PTGS2	6	2.11407		AURK (family)	group	Inhibited	-2.055	0.0132	ACER2,ANK1,BBC3,CDKN1A,CYFIP2,GAL3ST4,GOLGA4,PDE2A,PHLDB3,PRAG1,PSTPIP2,RRAD,SCRIB,SRGAP3,STOM,TCEA3,TNFRSF10B	17	1.87943
														pyridoxine	chemical - endogenous mammalian	Activated	2.5	0.00872	C3,CASP1,CCL5,CSF2,CXCL10,CXCL8,FZD1,IL1B,IL6,LYZ,MX1,NOD2,PTGS2,SFRP1,TLR1,TLR2	16	2.05948		ANLN	other	Inhibited	-2.183	0.0132	ACER2,ANK1,BBC3,CDKN1A,CYFIP2,GAL3ST4,GOLGA4,PDE2A,PHLDB3,PRAG1,PSTPIP2,RRAD,SCRIB,SRGAP3,STOM,TCEA3,TNFRSF10B	17	1.87943
														IL17R (complex)	complex	Inhibited	-2.013	0.00889	CCL5,CSF2,CSF3,CXCL1,CXCL3,CXCL8,IL1B,IL6,MMP1,MMP13	10	2.0511		SCARB1	transporter	Inhibited	-2.473	0.0135	ABCG1,CCL5,CD274,CYP27A1,DDIT4,DVL1,F3,FBXO32,FOXO1,FZD2,HMGCR,IL1B,IL6,NLRP3,PTGS2,SCRIB,SOAT1,SREBF1,TIAM1,VCAM1	20	1.86967
														MYH9	enzyme	Activated	2.103	0.00889	CDH1,CDH2,FLG,JAG1,MYC,NOTCH1,PXN,SNAI1,VIM,WNT5A	10	2.0511		PRKCSH	enzyme	Inhibited	-2.066	0.0141	CCL5,CD274,CDH12,CDH2,CDH4,CES4A,COL8A1,ESAM,EVI2B,GALNT16,H19,HAS2,IL6,KRT34,KRTAP2-3/KRTAP2-4,LINC01139,MAP2K1,NIBAN2,PDCD1LG2,PKD1,PKD2,PNMA8A,PTPRF,PTX3,TNFAIP6,VCAN,ZNF738	27	1.85078
														vitamin MK 7	chemical drug	Activated	2	0.00898	BCL2,GPX4,HMOX1,IL6	4	2.04672		FGF13	growth factor	Inhibited	-2	0.0152	CDKN1A,HSPA6,MMP13,VEGFA	4	1.81816
														3-iodobenzylguanidine	chemical drug	Inhibited	-2	0.00898	ITGA7,MYC,PLAU,PTK2	4	2.04672		EGTA acetoxymethyl ester	chemical reagent	Activated	2	0.0152	CXCL8,PTGS2,SERPINB2,VEGFA	4	1.81816
														zimelidine	chemical drug	Inhibited	-2	0.00898	ASAH1,FNDC4,SERPINA3,WIPI1	4	2.04672		BV6	chemical reagent	Activated	2.35	0.0153	BIRC2,CCL5,CXCL8,IL6,RIPK1,SIX2,TNFRSF10B	7	1.81531
														batatasin I	chemical - endogenous non-mammalian	Activated	2	0.00898	IL1B,IL6,JAK1,JAK2	4	2.04672		CYP46A1	enzyme	Activated	2.646	0.0153	C3,DLG4,FDFT1,HMGCR,HMGCS1,NDUFB8,TLR2	7	1.81531
														epoxyeicosatrienoic acid	chemical - other	Activated	2	0.00898	IL1B,IL6,PTGS2,TNFAIP3	4	2.04672		ATRX	transcription regulator	Inhibited	-2.433	0.0153	AFF3,CSF1,ISG15,PTGES,RELB,RTN1,TMTC1	7	1.81531
														borrelia burgdorferi strain B31 peptidoglycan	chemical reagent	Inhibited	-2	0.00898	CXCL8,IL1A,IL1B,IL6	4	2.04672		SET	other	Activated	2.514	0.0155	BCL2L1,BET1,BMI1,CEP83,CHEK2,EGR1,EGR2,FOS,FOSB,METTL14,MRPS14,MT2A,TFF1,YBX1,ZCCHC17	15	1.80967
														mir-17 (includes others)	microRNA	Activated	2.197	0.00914	ABCA1,ATM,BIRC2,BIRC3,CCN2,CDH1,CDH2,CXCL8,CYLD,DAB2,DUSP2,IL6,JAK1,MAP2K3,MMP1,MMP13,RBL2,RCAN3,SNAI1,TAX1BP1,TGFBR1,TNFAIP3,TP53INP1,VIM	24	2.03905		MASTL	kinase	Inhibited	-3.144	0.0159	ADSS2,ANLN,ASAP1,COPG2,CUL5,DICER1,E2F3,ESAM,GNG12,HYOU1,IPO5,KYNU,PRKAA1,RDH11,TPM4,TUBB6	16	1.7986
														rosuvastatin	chemical drug	Inhibited	-2.259	0.0093	ACACA,BCL2,CYP51A1,FDFT1,HMGCR,HMGCS1,HMOX1,HSD11B2,IDI1,IL6,PCSK9,PNPLA2,RYR2,WT1	14	2.03152		IFN LAMBDA (family)	group	Activated	2.213	0.0167	IFIT3,IL1B,IL6,ISG15,OAS3,USP18	6	1.77728
														sotorasib	chemical drug	Inhibited	-2.184	0.0093	ACP7,BIRC5,C15orf48,CA9,CD22,CREB3L3,DHRS2,MILR1,MYC,PAG1,PLEK2,PRSS22,SAMD9L,TNFSF15	14	2.03152		FANCE	other	Activated	2.433	0.0167	FANCD2,LIG1,NEIL2,PARP3,POLD1,RAD51C	6	1.77728
														ERVW-1	other	Inhibited	-2.178	0.00935	CCL5,CREB3L1,CXCL1,CXCL8,IL6,LATS2,MCM2,XBP1	8	2.02919		11-dehydrocorticosterone	chemical - endogenous mammalian	Activated	2.213	0.0172	ACACA,GPAM,LIPE,PDK4,PNPLA2	5	1.76447
														MAPK13	kinase	Inhibited	-2.259	0.00935	EFEMP1,FOS,IL12A,IL1B,IL6,MAP3K8,PRMT5,VDR	8	2.02919		NLRP10	enzyme	Inhibited	-2.219	0.0172	CXCL8,IL1A,IL1B,IL6,NLRP3	5	1.76447
														PARP9	enzyme	Inhibited	-2.138	0.00935	CD74,HLA-DOB,IFI44,IFIT1,IFIT2,IFIT3,IRF1,OAS2	8	2.02919		FBF1	other	Inhibited	-2.236	0.0172	CDKN1A,CXCL8,IL1A,IL1B,IL6	5	1.76447
														mir-221 (includes others)	microRNA	Activated	2.079	0.00946	ATM,BCL2,BMF,CCN2,ETS1,HOXB5,MAP1LC3A,MMP2,NES,TGFBR1,TIMP3,TUBB3,ZEB2	13	2.02411		ARL3	enzyme	Activated	2.236	0.0172	CDKN1A,CXCL8,IL1A,IL1B,IL6	5	1.76447
														PPP2R5C	other	Activated	2.596	0.0105	BCL2,BIRC3,CDH1,CXCL8,SNAI1,TNFAIP3,TNIP3	7	1.97881		MB	transporter	Activated	2.216	0.0172	EPAS1,NPPA,PRDX6,VCAM1,VEGFA	5	1.76447
														ID1	transcription regulator	Activated	2.869	0.0106	ABI3BP,BATF3,BMI1,CCN2,CCNA1,CDH1,CEACAM1,DCLK1,EGR1,FGFR3,FOXA2,GSDMD,ID1,IFI16,IGFBP3,IL7R,KCTD1,MESP1,MMP13,MMP2,MYC,NOTCH1,PCGF2,PTK2,SNAI1,STAT4,TYMS,VIM,ZC4H2	29	1.97469		sulfo-N-succinimidyl oleate	chemical toxicant	Activated	2.236	0.0172	IL1B,IL6,NLRP3,TLR4,TLR6	5	1.76447
														PLAU	peptidase	Inhibited	-2.314	0.0107	ABCG1,CCL5,CDH2,FLT1,GJA1,IL1B,IL6,ITGAV,ITGB5,LRP6,MMP1,PHLDA1,PIK3CG,PIM3,PLAU,PLK3,SNAI1,VIM	18	1.97062		S-(2,3-bispalmitoyloxypropyl)-cysteine-GDPKHPKSF	chemical reagent	Inhibited	-2.042	0.0189	CCL5,CXCL10,CXCL8,IL6,NPPB,PTGS2,SLC40A1,SLC46A1,TLR1,TLR2	10	1.72354
														IFIH1	enzyme	Inhibited	-2.355	0.0111	BST2,CCL5,CXCL10,CXCL8,EGR1,IFI27,IFIT1,IFIT3,IL1B,IL6,MX1,PHLDA1,RSAD2,ZC3HAV1	14	1.95468		RXRG	ligand-dependent nuclear receptor	Activated	2.84	0.0193	ABCG1,CCL20,CCL24,CCL3L3,CD74,CDC25B,CXCL2,CXCL3,EBI3,FABP5,IFNL1,IGFBP6,IL1B,IL27RA,LPL,MMP11,MYBL2,NRROS,PDK4,POLE2,POU5F1,SREBF1,TGFBR3,TIMP2,TIMP3,ULBP2	26	1.71444
														ARL13B	other	Activated	2.236	0.0112	CXCL1,CXCL8,IL1A,IL1B,IL6	5	1.95078		EFNA1	other	Inhibited	-2.099	0.0211	BACH1,CDKN1A,CRABP2,DUSP6,EPHA2,ETV5,FABP5,FN1,FOSL1,GATA6,HERC6,HRAS,IRF7,ITGB4,KRT13,NEDD4L,NRAS,PXN,SHB,SLC20A1,TCF3,TRIM2,UBE2S	23	1.67572
														2-(p-hydroxyanilino)-4-(p-chlorophenyl) thiazole	chemical drug	Inhibited	-2.2	0.0112	DNAJB9,HERPUD1,HMOX1,NQO1,XBP1	5	1.95078		MAX	transcription regulator	Activated	2.157	0.0215	ACTC1,BCR,CCNG2,CDKN1A,CSDE1,DLEU1,DUSP2,E2F1,E2F2,EDN1,EED,EZH1,FBXO32,FTH1,HK2,HMGA1,ID1,ID2,JARID2,MTF2,MTHFD1,MYCT1,PDGFRB,TMEM126A,TSC2,TXNIP,YBX1	27	1.66756
														RFC4	enzyme	Activated	2.186	0.0112	BCL2,CDH2,MYC,NOTCH1,NRARP	5	1.95078		FAAH	enzyme	Activated	2.678	0.0219	CTSK,FOS,HMOX1,NFATC1,PLD1,POU5F1,PTK2B,RPL17,RPL5,RPL7L1,RPS18,RPS3A	12	1.65956
														6-aminonicotinamide	chemical reagent	Activated	2.195	0.0112	AHR,CYP1A1,G6PD,HIF1A,IGFBP1	5	1.95078		101.10 peptide	chemical reagent	Activated	2.631	0.0227	GJA1,IL1B,IL6,MMP13,OXTR,PTGFR,PTGS2	7	1.64397
														TAP1	transporter	Activated	2.423	0.0113	CXCL8,IFIT1,IL1B,IL6,MX1,OAS1	6	1.94692		EFNA2	kinase	Inhibited	-2.183	0.0233	BDNF,CDC5L,CRABP2,DUSP6,ETV5,FABP5,FOSL1,FOXQ1,IRF7,ITGB4,KRT13,KRT7,NEDD4L,PXN,SLC20A1,TCF3,TRIM2,UBE2S	18	1.63264
														CAPN3	peptidase	Inhibited	-2.449	0.0113	CCL5,FTH1,HMOX1,NCF2,PTGS2,SOD2	6	1.94692		WNT (family)	group	Inhibited	-2.547	0.0235	ADAM10,ADAMTS5,CD34,CDH2,CEBPA,EDA,GATA3,ID2,KDR,LEF1,MPZ,PITX2,RUNX2,SDC2,TFAP2A	15	1.62893
														BTC	growth factor	Inhibited	-2.449	0.0113	ACACA,CXCL8,HAS2,IL6,PTGS2,TNFAIP6	6	1.94692		Bvht	other	Activated	2.837	0.0251	ACTA2,ACTC1,ALDH1A3,ALX4,ANGPT1,CYGB,ETS1,HAND1,HBE1,HOXB6,KDR,MESP1,MSX2,MYL2,NFE2,NKX2-5,NKX3-2,SMARCD3,SNAI2,TBX1,TMOD1,VGLL2	22	1.60033
														poly dA-dT	chemical reagent	Inhibited	-2.487	0.0115	CCL5,CXCL10,CXCL8,GSDMD,IFIT2,IL1B,IL6,MX1,RSAD2,STING1,ZC3HAV1	11	1.9393		ROCK2	kinase	Inhibited	-2.379	0.0251	ACTA2,BATF,BCL9L,CDH2,CDKN1A,CEBPA,CXCL8,DSP,E2F1,ELOVL3,FABP5,FAS,FN1,HK2,IL6,MAF,MSN,PI3,PRDM1,PTK2,TAGLN,VCAM1	22	1.60033
														SAHM1	chemical reagent	Inhibited	-3.464	0.0115	ABLIM1,AKAP1,DHX37,FLNA,HK2,ID1,IPO4,LY6E,MYC,RPUSD3,VARS1,ZBED3	12	1.9393		ZNF24	transcription regulator	Activated	2.179	0.0261	CCL24,IL1B,IL6,MMP2,MYRF,VEGFA	6	1.58336
														3-methyladenine	chemical toxicant	Inhibited	-2.968	0.0123	ADAMTS5,BCL2,BMI1,CCL5,CD40,CXCL2,CXCL3,CXCL8,FOS,HMOX1,HSP90B1,IL1B,IL6,MMP13,PTGS2,SNAI1,SOD2,VIM	18	1.91009		[D-Ala2,N-Me-Phe4,Gly5-ol]-Enkephalin	chemical reagent	Activated	2.403	0.0261	CCL5,CD2AP,CXCL10,FOS,RGS4,THBS2	6	1.58336
														DPP4	peptidase	Inhibited	-2.967	0.0131	CCL5,CDH1,CEBPA,CSF3,CTSK,IL1A,IL1B,IL6,MMP2,MX1,PLAU,SIRT3,TIMP1,TOP2A	14	1.88273		SPEN	transcription regulator	Inhibited	-2.524	0.0271	RPL10A,RPL18,RPL21,RPL22,RPL28,RPL34,RPL35A,RPL4,RPL5,RPL8,RPS10,RPS18,RPS23,RPS25,RPS27A,RPS29,RPS3,RPS3A,RPS5	19	1.56703
														benzalkonium chloride	chemical drug	Inhibited	-2.168	0.0131	ATP9B,CSGALNACT2,ERBB2,GLI3,IL6,ITGB1,ITGB4,NRG1,SEMA3C,SEMA3D,TAGLN3,TREX1,TUBB3,ZEB2	14	1.88273		3,5-dihydroxyphenylglycine	chemical reagent	Inhibited	-2.386	0.0274	ARC,BLTP1,CELSR2,CEMIP,CLSTN3,DLG4,EGR1,FSTL5,INHBA,RPL10A,RPL17,RPL18,RPL21,RPL22,RPL23,RPL28,RPL34,RPL35A,RPL39,RPL4,RPL5,RPL8,RPLP2,RPS10,RPS18,RPS23,RPS25,RPS27A,RPS29,RPS3,RPS5,RYR2,SYT17,TENM2,TIMM8B,TP53INP2,VAMP3,WFS1	38	1.56225
														IL17RA	transmembrane receptor	Inhibited	-2.119	0.0141	ABCG1,CCL28,CSF3,CXCL8,IL1A,IL1B,IL6,MMP13,MMP3,SDC2,TIMP1	11	1.85078		EFNA4	kinase	Inhibited	-2.138	0.0285	CRABP2,DUSP6,ETV5,FABP5,FOSL1,FOXA2,FOXJ2,IRF1,IRF7,ITGB4,KRT13,KRT7,LPXN,SLC20A1	14	1.54516
														FABP5	transporter	Inhibited	-2.284	0.0149	AKR1C3,ASS1,CAV1,CDH18,CUL5,CXCL1,CXCL2,CXCL8,FABP3,FOSB,HIF1A,IL1B,IL6,KRT19,PTGS2,SFRP1,SOCS2,SOCS3,TRAF1	19	1.82681		CTNS	transporter	Activated	2.187	0.029	HSPA5,PDIA3,RAB11FIP4,RILP,TFEB	5	1.5376
														NR4A2	ligand-dependent nuclear receptor	Inhibited	-2.094	0.0151	ADM,CD40,COL1A1,COL6A1,CXCL8,CYP27B1,DDX6,ETV1,GATAD2A,GPLD1,HMOX1,IL6,LMX1B,MMP1,MMP13,MMP3,MRPL57,PRKAA2,PTGS2,SESN3,SMAD3,TGFB3	22	1.82102		CD5L	transmembrane receptor	Activated	2.219	0.029	CCL5,IL1B,LCN2,TLR2,TLR4	5	1.5376
														TSPO	transmembrane receptor	Activated	2.324	0.016	ALOX12B,ALOXE3,BCL2,CD74,CXCL16,CYP1B1,ELOVL6,HMGCS1,IDI1,IL1B,LCN2,MSMO1,PSMB8,PTGS2,SDHAF3,SOD2	16	1.79588		MYPN	other	Activated	2	0.03	DSP,NPPA,NPPB,SORBS2	4	1.52288
														saponaria officinalis extract, hexane sub-fraction 1	chemical reagent	Activated	2	0.016	CD38,CXCL10,IL1B,IL6	4	1.79588		vitamin MK 7	chemical drug	Activated	2	0.03	CASP3,HMOX1,IL6,TLR4	4	1.52288
														OICR-9429	chemical reagent	Inhibited	-2.42	0.0161	BIRC5,CBX2,CBX4,CBX8,MCM2,PLK1	6	1.79317		TSC22D1	transcription regulator	Inhibited	-2	0.03	CXCL8,FN1,IL1B,IL6	4	1.52288
														101.10 peptide	chemical reagent	Activated	2.434	0.0161	GJA1,IL1B,IL6,MMP13,PTGFR,PTGS2	6	1.79317		GSK343	chemical reagent	Activated	2	0.03	CD274,HSD11B2,IFIH1,ISG15	4	1.52288
														SRSF2	transcription regulator	Activated	2.157	0.0167	CDH1,CEBPA,COL1A1,FOXA2,HSD3B7,MLXIPL,MST1R,PLK1,PTBP1,RYR2,SLC27A5,VIM	12	1.77728		BMP type I receptor kinase inhibitor compound A	chemical drug	Activated	2	0.03	BMP2,FRZB,MMP13,VEGFA	4	1.52288
														IFN (family)	group	Inhibited	-2.183	0.0167	B2M,CD40,CH25H,CXCL10,CXCL11,FOS,HIF1A,IFI16,IFIH1,IFIT1,IFITM1,IFITM3,IL15RA,IL1R1,IL32,IRF1,LCN2,MX1,NUB1,OAS2,OASL,PLAAT4,RSAD2,TLR1,TLR2,TYMP	26	1.77728		epoxyeicosatrienoic acid	chemical - other	Activated	2	0.03	IL1B,IL6,PTGS2,TNFAIP3	4	1.52288
														KAT2A	enzyme	Activated	2.259	0.0169	ADAM12,ADAMTS5,AKAP12,ANK3,B2M,CCNE1,CHEK1,CSRP2,DMD,DNAJB9,E2F2,EMP1,FABP5,GATA2,HMGA1,IMPA2,KAT2A,LGR5,MITF,NUDC,PDLIM1,PGAM1,PTPRK,RAB3D,THOP1,TNFRSF10A,UBE2S	27	1.77211		borrelia burgdorferi strain B31 peptidoglycan	chemical reagent	Inhibited	-2	0.03	CXCL8,IL1A,IL1B,IL6	4	1.52288
														FKBP5	enzyme	Inhibited	-2.137	0.0171	CDK6,CRABP2,E2F2,LIPE,LPL,MAFA,MYC,NKX6-1,PDK4,PRDM16,PTPRS	11	1.767		IDH1	enzyme	Activated	2	0.0312	ABCA7,ABCG1,CAV1,CD47,CFD,CLDN3,CREB3L1,DHCR24,EDEM1,EGR1,EPAS1,FBP1,FN1,HERPUD1,HMGCR,HMGCS1,IFIH1,ISG15,LPL,MX1,NR1H2,RUNX2,TGFB2,ZEB2	24	1.50585
														BBP-398	chemical drug	Inhibited	-2.236	0.0171	DUSP6,EGR1,EPHA2,FOSL1,PHLDA1	5	1.767		ARNT	transcription regulator	Inhibited	-2.562	0.0321	ACER2,ADM,AHR,ALOX5AP,AREG,ARID5B,BAMBI,BATF,CAV1,CD274,CD81,CLDN1,CSF3,CXCL10,CYP1A1,CYP2S1,EDN1,EPAS1,ERO1A,FLT1,FURIN,GDF15,GK,HAVCR2,HES6,HK2,ID2,IL17D,IL1R1,ITGAV,ITGB3,LOXL2,NFATC2,PCDH18,RANGAP1,RGS5,SOCS3,STC1,TFRC,TIPARP,TNFRSF19,ULBP3,VEGFA	43	1.49349
														chlorcyclizine	chemical drug	Inhibited	-2.236	0.0171	ASAH1,FNDC4,LSS,SERPINA3,WIPI1	5	1.767		SOCS3	phosphatase	Inhibited	-2.662	0.0327	ATF3,CDH2,CDKN1A,CXCL10,EGR1,ESRRA,F3,FOS,IFIT1,IFIT2,IFNL1,IL1B,IL4R,IL6,IRF1,ISG20,MX1,NPPA,NPPB,OAS1,OAS2,PCSK9,PLAUR,SCD,SOCS3,SREBF1,STAT5A,TGFB1,TNFRSF1B	29	1.48545
														COPA	transporter	Activated	2.236	0.0171	CXCL8,IL1A,IL1B,IL6,RSAD2	5	1.767		potassium chloride	chemical drug	Activated	2.548	0.0343	AMIGO2,ATF3,ATP1B1,ATP2B1,ATP2B4,BDNF,CASP3,CASP7,COL1A1,E2F1,EGR1,EGR2,FGFR2,FOS,HERPUD1,HSPA5,ID1,ID3,IGFBP1,IL1B,LHB,mir-221 (includes others),NEAT1,NR4A1,NR4A2,PDIA3,PIM3,PTGS2,RYR2,S100G,TP73,TXNIP,UNC5B	33	1.46471
														atovaquone	chemical drug	Activated	2.236	0.0171	CXCL8,IL1A,IL1B,IL6,IL6ST	5	1.767		1,2-dithiole-3-thione	chemical reagent	Inhibited	-3.445	0.0352	ACSL5,AGPAT3,ALAS1,ANG,C5,CA11,CDC34,CHORDC1,DDX39B,DHCR7,DNAJB9,EIF2S1,ENTPD5,EPB41,EPHB4,EPHX1,ETV6,FKBP11,FKBP5,FTH1,GBE1,GCLM,GNA11,GSR,HMBS,HMOX1,HSP90AB1,IKBKG,LGALS8,LMNA,LPL,LY6E,MSMO1,P2RX4,PDIA3,PPIB,PRDX1,PSMA2,PSMA5,PSMA6,PSMB2,PSMC2,PSMD11,RPL18,SEC23A,SLC16A2,SREBF1,TBRG1,TFRC,TPM1,TXN,USO1	52	1.45346
														RBL2	other	Inhibited	-3.617	0.0174	CCNE1,CCNF,CDC6,DHFR,ELK1,GRK6,HCFC1,KLF10,MAGEA3,MAP2K3,MAP3K14,MARK2,MYC,NOP2,NPAT,PFAS,PLK1,RBL2,SFRP1,TEAD4,TMEM11,TYMS,XRCC3	23	1.75945		GATA2	transcription regulator	Inhibited	-2.24	0.0354	ADGRE5,ADGRG1,AK1,ANGPT1,ANGPTL2,ARNT2,AZGP1,CCDC68,CCL5,CCN3,CD33,CD34,CDC42,CDKN1A,CEBPA,CEP126,COL17A1,CPT1C,CSF1R,CXCL10,CYP11A1,DDIT4L,DENND2A,DLL1,DMBT1,DUSP15,E2F2,EDN1,ETS1,ETV6,EVI5,F13A1,F2R,FCHO1,FGD4,GATA3,GBP2,GFRA1,GPR65,GPX3,GRTP1,HHEX,HMOX1,HSD17B1,IFIT2,IGFBP7,IL2RB,IL4R,IL6,ISG15,KDR,KLF2,KLF4,KRT13,LCN2,LMO2,LTB4R,LYPD6B,MATN1,MCTP1,MDK,MGST1,MIA2,MMP2,NFE2,NFE2L1,NPPA,PBX1,PDE…	102	1.451
														IFN TYPE 1 (family)	group	Inhibited	-2.643	0.018	BCL2,BST2,CCL5,CXCL8,IFI16,IFIH1,IFIT1,IFIT2,IL6,IRF1,MX1,PLAAT4,STAT2,TNFSF10	14	1.74473		NRIP1	transcription regulator	Inhibited	-2.898	0.0358	ACACA,ACACB,ACO2,AREG,CCNG2,CDKN1A,CYP1A1,HAS2,IL1B,IL6,MMD,OPLAH,PDK2,PDK4,PTGS2,PTX3,PYGL,SMAD6,TK1,TNFAIP6	20	1.44612
														omeprazole	chemical drug	Inhibited	-2.165	0.0189	ABCC3,BIRC5,BRD2,CCL26,CCN2,CNN1,CXCR4,CYP1A1,EGR1,EPAS1,FOS,FST,HLA-DMB	13	1.72354		miR-155-5p (miRNAs w/seed UAAUGCU)	mature microRNA	Activated	2.892	0.0381	AMIGO2,ARFIP1,BACH1,BET1,CASP1,CASP3,CCL20,CD47,CDH2,CLDN1,CSF1R,CUL4B,CXCL2,CXCL3,CXCL8,ETS1,FADS1,FGD4,FOXO3,IL1A,IL1B,IL6,JARID2,LDOC1,LPL,LY6K,MAF,MEIS1,MMP3,MOSPD2,MSI2,MTARC1,PICALM,PKN2,PLXND1,PMAIP1,PTGS2,PTPRJ,RAB23,RAI14,RIPK1,SATB1,SYPL1,TACSTD2,VAMP3	45	1.41908
														acyline	biologic drug	Inhibited	-2	0.0193	BCL2,CYP11A1,EEF1A1,EGR1,FGFR4,FOS,HMGCR,HSD17B7,MYC,PIM3,RGS2,RPL17,RPL23,RPL23A,RPL8,RPLP2,RPS15,RPS2,RPS25,SCARB1,SLC16A3,TBX3,TCF4	23	1.71444		GPRC6A	G-protein coupled receptor	Activated	2.415	0.0383	ADGRE1,EGR1,FOXO1,LIPE,PNPLA2,PRDM16	6	1.4168
														potassium chloride	chemical drug	Activated	2.302	0.0203	ATF3,ATP2B1,ATP2B4,BDNF,CCNE1,COL1A1,EGR1,FOS,GNRH1,HERPUD1,HSP90B1,ID1,ID3,IGFBP1,IL1B,MEF2C,mir-221 (includes others),MYC,NEAT1,PDCD4,PIM3,PTGS2,RYR2,S100G,SLC9A1,XBP1	26	1.6925		MELK	kinase	Inhibited	-2.332	0.0393	CDH2,CDKN1A,DLAT,FN1,FTH1,HMOX1,POU5F1,SLC7A11,TOMM20	9	1.40561
														soy isoflavones	chemical drug	Activated	2.121	0.0204	APAF1,ATM,BIRC2,CCNG1,CCNG2,CD40,NAIP,PTGS2	8	1.69037		MLN120B	chemical drug	Activated	2.417	0.0393	BIRC3,CTSK,CXCL8,IL1B,IL6,MMP1,MMP13,PTGS2,TNFRSF1B	9	1.40561
														ASAH1	enzyme	Inhibited	-3.12	0.0205	CCL5,COL1A2,CYP11A1,ETS1,ITGB5,LIPE,SCARB1,SPHK1,SPHK2,SPTLC2,TRAF3	11	1.68825		H2AZ1	other	Activated	2.449	0.04	AGPAT2,BIRC5,CDKN1A,DLAT,E2F2,FOXA2,GINS2,HPSE,KATNB1,MCM2,MYBL2,NUP62,PLK1,RFC4,TACC3,TOMM40	16	1.39794
														TFDP1	transcription regulator	Inhibited	-2.425	0.0209	APAF1,ATM,CCNA1,CCND3,CCNE1,CDC6,CDKN2C,DHFR,MYC,TCF3	10	1.67985		4-methylnitrosoamino-1-(3-pyridinyl)-1-butanone	chemical toxicant	Inhibited	-2.045	0.0408	BCL2L1,CD274,CDKN1A,FOS,HTRA3,IL6,LCP1,LOX,NFKB1,OGG1,PTGES,PTGS2,SOCS3,TP53I3,TSC2	15	1.38934
														IFNA17	cytokine	Inhibited	-2	0.022	CXCL10,CXCL11,IFIH1,MX1,PLAAT4,STAT4	6	1.65758		ellagic acid	chemical - endogenous non-mammalian	Activated	2.198	0.0418	AKR1B1,CDKN1A,HMOX1,IL1B,MMP1,MMP3,PRDM16,PTGS2,SCARB1,SIRT3,TBX1	11	1.37882
														DIM-C-pPhOH-3-Cl-5-OCH3	chemical reagent	Inhibited	-2.401	0.022	BCL2,BIRC5,CCN2,COL1A1,MYC,PGAM2	6	1.65758		CLPP	peptidase	Inhibited	-2.649	0.0437	ACADS,ACO2,ACOT13,ALAS1,CRAT,CYC1,DLAT,ECH1,ECI1,ECI2,ETFB,ETFDH,HADH,IFIT2,IFITM1,ISG15,MDH2,PRDX3,RSAD2,SLC25A11,TUFM,USP18	22	1.35952
														HOXA13	transcription regulator	Inhibited	-2.05	0.0221	CXCL8,EMP1,EPHA4,GJA1,GLI3,HOXB6,IL6,JAG1,KRT34,NOG,PTGS2,TBX3,WNT5A	13	1.65561		I-BRD9	chemical reagent	Activated	2.2	0.0448	BBC3,ETS1,RAB27A,RAB32,TYRP1	5	1.34872
														HNF4G	transcription regulator	Inhibited	-2.111	0.0233	AKR1C4,ARHGAP35,CNN2,FHL3,FHOD1,FLNA,ITGAV,KRT18,KRT8,LAMB3,PDLIM1,PDLIM7	12	1.63264		ARL13B	other	Activated	2.236	0.0448	CDKN1A,CXCL8,IL1A,IL1B,IL6	5	1.34872
														OPA1	enzyme	Activated	2.425	0.0245	AIM2,CXCL1,CXCL8,IL1B,IL6,TLR2,XBP1	7	1.61083		isoprenaline	chemical drug	Activated	2.266	0.0469	ABLIM1,ACTA2,EN2,EPHX2,FOS,MGAT4A,NGF,NPPA,NPPB,NR4A1,NR4A2,PER1,PNPLA2,SMAD3,SNX10,TGFB1	16	1.32883
														perhexiline	chemical drug	Inhibited	-2.236	0.0247	ASAH1,FNDC4,LSS,SERPINA3,WIPI1	5	1.6073		GSN	other	Activated	2.019	0.0479	ACTA2,COL1A1,FN1,MMP13,MMP2,PLAU,PLAUR,TGFB1	8	1.31966
														diacetylbis(4-methylthiosemicarbazonato)copper(II)	chemical reagent	Activated	2	0.0247	ALOX5AP,C3,GPX4,IL1A,SAT1	5	1.6073
														ACTIVIN RECEPTOR (family)	group	Inhibited	-2	0.0257	EGLN3,GATA2,LIPE,PNPLA2	4	1.59007
														ST-4 SEC2 mutant superantigen	chemical reagent	Inhibited	-2	0.0257	ACACA,FABP5,HMGCR,INSIG1	4	1.59007
														salmonella typhimurium lipopolysaccharide	chemical - endogenous non-mammalian	Inhibited	-2	0.0257	CCL5,IL1B,IL6,PTGS2	4	1.59007
														RTCB	enzyme	Activated	2	0.0257	CXCL8,IFIT1,IFIT2,IL6	4	1.59007
														fangchinoline	chemical drug	Activated	2	0.0257	CXCL8,IL1B,IL6,SIAE	4	1.59007
														ivermectin	chemical drug	Inhibited	-2	0.0257	CXCL2,CXCL8,IL1B,IL6	4	1.59007
														NR1H4	ligand-dependent nuclear receptor	Activated	2.61	0.0261	ABCC3,ABCG1,ACACA,ACSS1,C3,CCL28,CCL3L3,CCN2,CCNE1,CEBPA,COL15A1,COL1A1,COL1A2,COL6A1,CTSB,CXCL3,DGAT1,DIO2,FABP5,FABP6,FOXA2,IL1B,IL32,IL6,LAMA4,LCN2,LIPE,MAFA,MMP2,MYC,NGF,PGAM1,PNPLA2,PRDM16,PTGS1,PTGS2,RARA,RARRES2,SCARB1,SEMA7A,SLC27A5,SLCO1B3,SOCS3,TCEA2,THBD,TIMP1,TNFSF13	47	1.58336
														ENG	transmembrane receptor	Inhibited	-2.167	0.0288	CCN2,CXCR4,ID1,ITGA1,MMP1,MMP19,MYC,PDGFB,PLAU,SMAD6,TGFBR1	11	1.54061
														HEMOGLOBIN (complex)	complex	Inhibited	-2.366	0.0292	ADM,CXCL8,HMOX1,IL6,ME1,NQO1	6	1.53462
														isoprenaline	chemical drug	Activated	2.137	0.0297	ABLIM1,CCN2,EN2,EPHX2,FOS,MGAT4A,NGF,NPPA,NPPB,PER1,PNPLA2,SMAD3,SNX10	13	1.52724
														MAP2K3	kinase	Inhibited	-2.747	0.0308	COL1A1,COL1A2,CTSK,CXCL10,CXCL8,IL12A,IL1B,IL6,MMP1,MMP13,MMP3,NPPA,OSCAR,PLAU,PTGS2,TNFSF10	16	1.51145
														mir-506 (includes others)	microRNA	Activated	2.419	0.0311	CXCL8,DVL1,FZD1,GFRA1,GLI3,IL1B,IL6,MSR1,VIM	9	1.50724
														CFH	other	Activated	2.621	0.0311	CD24,CFB,CXCL8,IL6,MMP1,MMP3,MYC	7	1.50724
														mir-143	microRNA	Inhibited	-2.208	0.0316	BCL2,CDH1,HK2,MMP2,MSI2,NOTCH1,PTGS2,SNAI1	8	1.50031
														LILRB4	other	Activated	2.172	0.0341	CXCL10,CXCL11,IL1A,IL1B,IL6	5	1.46725
														USP28	peptidase	Activated	2.219	0.0341	BIRC5,MYC,PLK3,SNAI1,TCF7L2	5	1.46725
														GALNT6	enzyme	Activated	2.219	0.0341	CDH1,CDH2,DPP4,EPHB2,LGR5	5	1.46725
														LILRA2	other	Inhibited	-2.2	0.0341	CD40,CSF3,CXCL8,IL1B,IL6	5	1.46725
														N(2)-(gamma-D-glutamyl)-meso-2,2'-diaminopimelic acid	chemical reagent	Inhibited	-2.236	0.0341	CASP1,CCL5,CXCL8,IL1A,IL1B	5	1.46725
														NU 7442	chemical drug	Inhibited	-2.195	0.0341	APOBEC3B,COL1A1,EGR1,RETREG1,RPTOR	5	1.46725
														NOG	growth factor	Inhibited	-2.114	0.0342	BMP4,CCN2,FST,HAS2,ID3,MITF,MMP13,MMP3,MYC,NOG,PTGS2,SNAI1,WNT5A	13	1.46597
														CD14	transmembrane receptor	Inhibited	-2.804	0.0361	CCL5,CXCL10,CXCL8,CYP27B1,IFIT1,IL1B,IL1R1,IL6,ITGB1,MSR1,PTGS2,SOCS3,TLR2,TNFAIP3	14	1.44249
														curdlan	chemical - endogenous non-mammalian	Inhibited	-2.261	0.0372	CCL28,CCL5,CD38,CSF2,CSF3,CTSK,CXCL14,CXCL16,CXCL8,FOS,IL1A,IL1B,IL2RB,IL6,JAG1,PTGS2,TLR1,TLR2,TNFSF15	19	1.42946
														ADAM10	peptidase	Inhibited	-2.036	0.0372	ABAT,ADAM10,ATP6V0A4,C3,CACNA2D1,CD74,CDH2,CSF1,CXCL16,DCLK1,FKBP1A,FOS,HTR1F,IL6ST,INHBA,IRAK1,ITIH4,KLC2,MEF2C,PAX6,PIK3IP1,PODXL2,PRNP,RGS4,SAA4,SHANK3,TSPAN15,VNN1	28	1.42946
														PANX1	transporter	Inhibited	-2.19	0.0378	CCL5,FTH1,HMOX1,IL1A,IL1B,MITF	6	1.42251
														POGLUT3	enzyme	Inhibited	-2.429	0.0378	CASP1,FLT1,HIF1A,IL1B,XBP1,ZEB2	6	1.42251
														ANKRD17	other	Activated	2	0.0382	ARID5A,CD40,HBEGF,SOCS3	4	1.41794
														ACAN	other	Inhibited	-2	0.0382	ADAMTS5,CSF3,CXCL8,MMP3	4	1.41794
														E. coli B4 lipopolysaccharide	chemical toxicant	Inhibited	-2.724	0.0383	ADAMTS5,APAF1,ARHGAP30,BCL2,BIK,C5,CCL5,CD38,CD40,CLDN1,CSF2,CSF3,CXCL10,CXCL8,CYP27A1,ETS2,F13A1,FOLR1,FOSB,GNAI1,HK2,HMOX1,IL12A,IL1A,IL1B,IL1R1,IL6,IMP4,KLHL21,LCN2,MDFIC,MX1,PADI4,PROS1,PSMB8,PTGS2,PTPN6,RAB20,RPS25,RSAD2,SCARB1,SIKE1,SOCS3,SOD2,ST6GALNAC2,STC2,TLR2,TMPRSS2,TNFAIP3,TNFRSF1B,TNFSF10	51	1.4168
														IL1RL2	transmembrane receptor	Inhibited	-2.184	0.0385	CXCL1,CXCL10,CXCL2,CXCL8,IL12A,IL1B,IL6,LCN2	8	1.41454
														tauroursodeoxycholic acid	chemical - endogenous mammalian	Activated	2.007	0.0385	BCL2,CCN2,CXCL8,DLG4,EPHX2,IL1B,IL6,SIRT3	8	1.41454
														CYP27A1	enzyme	Activated	2.236	0.0389	ABCA1,ABCG1,ACACA,FDFT1,HMGCR,HMGCS1,LSS	7	1.41005
														INHBA	growth factor	Activated	2.641	0.0399	AKR1C3,AMT,ARFGEF1,BCL2,CCN2,CD24,CDH1,CDH2,COIL,CXCL8,CXCR4,CYP11A1,EFNB2,EGLN3,ETS2,F13A1,FOXA2,FST,IL12A,IL6,INHBA,INHBB,IRF1,KAZALD1,LOX,mir-221 (includes others),MITF,MMP2,NRG1,PCSK6,PLOD2,PRDM1,PRLR,RGS16,SMAD3,SMAD4,SMAD6,SOX4,TENT5B,TIMP1,VIM	41	1.39903
														TTC39A-AS1	other	Activated	2.881	0.0424	B4GALT4,CCL5,HTRA1,IFIH1,IFIT2,IL1B,IL6,IRF1,LY6E,MSR1,MX1,RNF213,RSAD2,TNFSF10,XAF1	15	1.37263
														SPRYD7	other	Inhibited	-2.822	0.0449	AKR1C3,ANXA6,COIL,CYP51A1,GK,H2BC21,HMGA1,ISG20L2,MCM2,NAPRT,POGLUT3,PRSS2,STOM,TEFM,THOP1,TMT1B,TNK1,VIM	18	1.34775
														amphetamine	chemical drug	Activated	2.14	0.0449	ATF3,BCL2,BDNF,BMP4,CDH2,EFNB2,EGR1,FOS,FOSB,FOSL1,HIVEP3,INHBA,PPP1R9B,RDX,RGS2,RGS3,STAT4,TNFAIP3	18	1.34775
														LRP4	other	Activated	2.213	0.0455	ADAMTS5,BCL2,BMP4,MMP13,PTGS2	5	1.34199
														finerenone	chemical drug	Inhibited	-2.236	0.0455	COL1A1,HHIP,IL6,LCN2,PER1	5	1.34199
														bafilomycin	chemical - endogenous non-mammalian	Inhibited	-2.226	0.0455	CXCL2,CXCL3,CXCL8,HIF1A,SOD2	5	1.34199
														2-(4-acetoxyphenyl)-2-chloro-N-methylethylamine	chemical reagent	Activated	2.264	0.0464	CCL5,CXCL10,CXCL8,GNRH1,IL12A,IL1B,IL6,MMP1	8	1.33348
														chrysotile asbestos	chemical toxicant	Inhibited	-2.189	0.0464	CTSK,CTSS,DNAJC3,HSP90B1,IL1B,IL6,MMP13,TIMP1	8	1.33348
														particulate matter	chemical reagent	Inhibited	-2.232	0.0479	AHR,IL1B,IL6,KLF2,THBD,TMPRSS2	6	1.31966
