# Supplementary material for: Anti-Neoplastic Activity of Estrogen Receptor Beta in Chemoresistant Triple-Negative Breast Cancer
Source: Cancers (Basel). 2025 Jun 25;17(13):2132. doi: 10.3390/cancers17132132 (PMC12249222; doi:10.3390/cancers17132132)
Supplement: Supplementary file 1 [file cancers-17-02132-s001.zip › cancers-3687988-supplementary/Supplemental Table S7.xlsx]

## Sheet: Sheet1
Supplemental Table S7. Overlap between Mergeomics-predicted compound-regulated gene sets and the 392 commonly regulated genes across parental and resistant models.
Commonly regulated genes in Figure 5D							Overlap genes with 392 commonly regulated genes
Ifosfamide	Carmustine	Pantoprazole	Lansoprazole	Cisplatin	Dexamethasone		Ifosfamide	Carmustine	Pantoprazole	Lansoprazole	Cisplatin	Dexamethasone		Common genes in Ifosfamide Carmustine Pantoprazole Lansoprazole Cisplatin Dexamethasone :
CYP27B1	IL6R	RGD1304884	STC2	CYP27B1	CAR12		DHRS9	DHRS9	CACNB4	DHRS9	CACNB4	CACNB4		CACNB4
IL6R	CYP27B1	STC2	AMPD3	IL6R	AGT		CACNB4	CACNB4	CPZ	CACNB4	MGAT3	CPZ		MGAT3
PRDM1	SLC35F6	PDK4	RGD1304884	KLF9	KIF21A		CPZ	MGAT3	MGAT3	CPZ	PLA2G4D	MGAT3		KRT13
SLC35F6	TESK2	SH2B3	FMN1	CISH	ACER2		MGAT3	PLA2G4D	KRT13	MGAT3	AGT	PLAC1		TMOD1
RAB37	CISH	IL6R	PDK4	RAB37	LGALS9		PLAC1	AGT	LOXL4	PLA2G4D	KRT13	AGT		HMCN1
PDK4	DEPDC7	SLC35F6	TACC2	ENC1	BIRC3		PLA2G4D	KRT13	TMOD1	KRT13	TMOD1	KRT13		ABCG2
LHB	KLF9	TACC2	SH2B3	DEPDC7	CAMK1D		KRT13	LOXL4	HMCN1	LOXL4	HMCN1	LOXL4		IGF2BP1
AQP3	GRAMD1C	ZFP367	CABLES1	PTGS2	FAM222A		LOXL4	TMOD1	FRK	TMOD1	FRK	TMOD1		OLFML3
HSPB8	RAB37	GRAMD1C	RIOK3	ISG20	TACC1		TMOD1	HMCN1	NXPH3	HMCN1	NXPH3	HMCN1		SYBU
STC2	PDK4	ACSL5	TMOD1	MAP3K8	ST3GAL1		HMCN1	FRK	TGFA	CCNA1	CCNA1	FRK		RAB37
FOSL1	FOSL1	KLF9	SLC35F6	SCN1B	ENC1		FRK	CCNA1	ABCG2	ABCG2	TGFA	CCNA1		NPY1R
CRISPLD2	CDKN1A	FOSL1	FOSL1	CDKN1A	SMOX		NXPH3	TGFA	SEMA3B	IGF2BP1	ABCG2	ITGAL		PDZK1
CD34	HSPB8	SLC6A9	SKAP2	MPZL2	TANC1		CCNA1	ABCG2	IGF2BP1	OLFML3	SEMA3B	TGFA		RGS9
DEPDC7	RGS9	RIOK3	KLF9	ADRB2	IL6R		TGFA	SEMA3B	OLFML3	SYBU	IGF2BP1	ABCG2		LOX
TDRKH	RGD1304884	PIM1	SLC6A9	TOB1	RIOK3		ABCG2	IGF2BP1	SYBU	RAB37	OLFML3	FABP3		NCAM2
RGS9	PRDM1	MCART1	RAB37	PERP	EVA1C		IGF2BP1	OLFML3	RAB37	NPY1R	SYBU	SEMA3B		PAPSS2
GRIK2	AMPD3	TMOD1	UGCG	SLC35F6	GEM		PKIB	SYBU	ACER2	PDZK1	RAB37	IGF2BP1		GLRX
BMP8A	RIOK3	UGCG	ANXA9	PDK4	DMBT1		OLFML3	RAB37	NPY1R	YPEL4	PTPRH	PKIB		CISH
CNGB1	BMP8A	SPECC1	KIF21A	KCTD11	SLC35F6		SYBU	ACER2	PDZK1	RGS9	ACER2	OLFML3		ANXA9
SYNE3	LOC498222	AMPD3	ACSL5	TDRKH	SLC6A9		RAB37	NPY1R	YPEL4	LOX	NPY1R	SYBU		ANGPTL2
TMEM158	MPP4	HSPB8	PTCH1	MCART1	AKAP12		PTPRH	PDZK1	RGS9	NCAM2	PDZK1	RAB37		SHANK2
CDKN1A	PTCH1	FDXR	HSPB8	TERT	ALOX5AP		ACER2	YPEL4	LOX	PDK4	YPEL4	ELF3		MARCKSL1
RIOK3	ACER2	CABLES1	MCART1	SH2B3	CDKN1A		NPY1R	RGS9	NCAM2	RPS6KA2	RGS9	PTPRH		AQP3
YPEL4	NCAM2	DEPDC7	RGS9	FOSL1	HSPB8		PDZK1	LOX	PDK4	PLXDC1	LOX	ACER2		SYNE3
GATA3	FGF11	KIF21A	HTR7	PRDM1	KLF9		YPEL4	NCAM2	DAPK2	BIRC3	NCAM2	NPY1R		KLF9
TERT	NRCAM	CDKN1A	SYNE3	NXNL2	CCDC68		RGS9	PDK4	BIRC3	LGALS9	PDK4	PDZK1		CLCN4
SYBU	ANXA9	SKAP2	TERT	LOC498222	UGCG		LOX	RPS6KA2	LGALS9	VWF	RPS6KA2	RGS9		KLRC2
BATF3	HMOX1	SYNE3	LPAR1	SLC25A42	CRISPLD2		NCAM2	DAPK2	VWF	AFF3	DAPK2	LOX		CCDC68
RGD1304884	SYNE3	ALS2CL	CCNA1	HSPB8	SERPINE1		PDK4	BIRC3	PAPSS2	PAPSS2	PLXDC1	NCAM2		SLCO2A1
AMPD3	CNGB1	SHB	CD34	MGAT3	CPZ		RPS6KA2	LGALS9	CD34	CD34	VWF	RPS6KA2		ST3GAL1
DKK3	AQP3	CYP27B1	ALS2CL	BMP8A	PERP		DAPK2	VWF	GLRX	GLRX	AFF3	DAPK2		DHRS3
ANXA9	LPAR1	CNGB1	HMCN1	F2RL1	MAP3K8		PLXDC1	AFF3	CISH	CISH	PAPSS2	PLXDC1		CD9
GRAMD1C	CST5	FGD6	ALPI	SAT1	LPAR1		BIRC3	PAPSS2	ANXA9	ANXA9	CD34	TPD52L1		SMOX
PDE7B	VWF	FAM222A	ZFP367	TMEM158	INHBB		SYT12	CD34	ANGPTL2	ANGPTL2	GLRX	BIRC3		PRSS23
KLF9	RPS6KA2	RAB37	SAT1	FAM222A	TACC2		LGALS9	GLRX	ACSS1	ACSS1	CISH	LGALS9		IL6R
IGF2BP1	LHB	HMOX1	HMOX1	CCNA1	TMOD1		VWF	CISH	SHANK2	SHANK2	ANXA9	PAPSS2		DKK3
AFF3	CRISPLD2	SAT1	DKK3	TFAP2C	RGD1304884		AFF3	ANXA9	RASGRP1	RASGRP1	ANGPTL2	GLRX		CRISPLD2
ACER2	HTR1D	MPP4	VWF	MPP4	SYNE3		PAPSS2	ANGPTL2	FGD6	FMN1	PRDM1	CISH		SLC46A3
KLHL4	IGF2BP1	PTCH1	OXTR	RGS9	SLC25A42		CD34	PRDM1	PTGS2	MARCKSL1	ACSS1	ANXA9		SLC22A23
NCAM2	VASH2	KRT13	CNGB1	AQP3	MPP4		GLRX	ACSS1	MARCKSL1	MXD1	SHANK2	ANGPTL2		KIF21A
CST5	KRT13	OASL	LHB	CRISPLD2	CNKSR3		CISH	SHANK2	MXD1	GRAMD1C	RASGRP1	SHANK2		HSPB8
CACNB4	OXTR	TMEM158	CRISPLD2	CNGB1	SPRY4		ANXA9	RASGRP1	GRAMD1C	PDE7B	FGD6	FMN1		INHBB
CCNA1	PDE7B	MGAT3	ALPK2	CPNE5	VASH2		ANGPTL2	FGD6	PDE7B	AQP3	PTGS2	MARCKSL1		RIOK3
LPAR1	ISG20	CD34	HTR1D	RRAD	OXTR		PRDM1	MARCKSL1	AQP3	SYNE3	MARCKSL1	OTUB2		SH2B3
ADAMTSL1	CD34	TNFRSF21	KLHL4	ACER2	AQP3		ACSS1	OTUB2	SYNE3	VASN	OTUB2	GRAMD1C		STAG3
ZFP185	CLMP	TFAP2C	IGF2BP1	SYNE3	IRX3		SHANK2	GRAMD1C	VASN	CABLES1	PDE7B	AQP3		TFAP2C
LOC498222	RRAD	RGS9	BMP6	DKK3	TNFRSF21		RASGRP1	PDE7B	CABLES1	MATN1	AQP3	SYNE3		GREB1L
PTCH1	CACNB4	LPAR1	LOC498222	AFF3	CST5		FGD6	AQP3	MATN1	ARRB2	SYNE3	ARRB2		CYP26B1
FAM222A	ZFP185	SEMA3B	YPEL4	PTPRH	ALPK2		PTGS2	SYNE3	ARRB2	FRAS1	VASN	FRAS1		LPAR1
ITGBL1	TFAP2C	YPEL4	TMEM158	SMAD7	TMEM158		MARCKSL1	VASN	KLF9	KLF9	CABLES1	KLF9		KRT15
ALPI	UGCG	CACNB4	DMBT1	RIOK3	KCTD11		MXD1	CABLES1	NXNL2	NXNL2	FRAS1	SPRY4		CDKN1A
KRT15	ITGBL1	BMP8A	ITGBL1	PTCH1	ZFP185		OTUB2	ARRB2	CLCN4	CLCN4	KLF9	CLCN4		NUAK1
MGAT3	BATF3	TESK2	JAZF1	OXTR	RAB37		GRAMD1C	FRAS1	CNGB1	CNGB1	NXNL2	KLRC2		GRIK2
ACSL5	IRX3	KLHL4	MGAT3	AKP3	KRT13		PDE7B	KLF9	KLRC2	KLRC2	CLCN4	ACSL5		MAP3K8
VWF	YPEL4	ANXA9	AKP3	CD34	ADAMTSL1		AQP3	NXNL2	ACSL5	ACSL5	CNGB1	CCDC68		C3
IRX3	AKP3	HTR1D	EFHD2	CST5	SYBU		SYNE3	CLCN4	CCDC68	HID1	KLRC2	SLCO2A1		SNX24
MPP4	SMAD9	ADAMTSL1	IRX3	BATF3	GRIK2		VASN	CNGB1	SLCO2A1	CCDC68	CCDC68	UNC13A		KYNU
AKP3	ENC1	DKK3	TNFRSF21	YPEL4	ELF3		CABLES1	KLRC2	PCDH18	SLCO2A1	SLCO2A1	KCNK15		ALDH3A2
EPB41L4B	TMEM158	KRT15	CST5	CLMP	PDZK1		MATN1	ACSL5	BMP8A	PCDH18	PCDH18	ST3GAL1		C1S
NPY1R	GATA3	ACER2	ADAMTSL1	ACSS1	KRT15		ARRB2	HID1	ISG20	BMP8A	BMP8A	GCH1		SLC35F6
HMCN1	HTR7	ITGBL1	CDKN1A	KLHL4	WNT4		FRAS1	CCDC68	ST3GAL1	KCNK15	KCNK15	DHRS3		SAT1
RASGRP1	KLHL4	CST5	KRT15	FDXR	RGS9		KLF9	SLCO2A1	DHRS3	ISG20	ISG20	CD9		IRX3
CLMP	KCNK15	IRX3	BMP8A	GRIK2	NPY1R		NXNL2	PCDH18	CD9	ST3GAL1	ST3GAL1	SMOX		NMRK1
HTR1D	MPZL2	ZFP185	CACNB4	ANXA9	CD9		CLCN4	BMP8A	SMOX	DHRS3	GCH1	PRSS23		TACC2
FHL1	ADAMTSL1	NCAM2	MPP4	CACNB4	NRXN3		CNGB1	KCNK15	PRSS23	CD9	DHRS3	DAB2		CGNL1
TFAP2C	DKK3	NPY1R	NPY1R	IRX3	F2RL1		KLRC2	ISG20	DAB2	SMOX	CD9	SLC25A42		ST3GAL6
KRT13	MGAT3	LOC498222	PDE7B	NPY1R	SERTAD4		ACSL5	ST3GAL1	ADAMTSL5	PRSS23	SMOX	ADAMTSL5		SERPINE1
OXTR	CYSS	GRIK2	FHL1	HTR7	PLAC1		HID1	DHRS3	IL6R	SLC25A42	PRSS23	IL6R		DEPDC7
DMBT1	HMCN1	RASGRP1	CLMP	LPAR1	FRAS1		CCDC68	CD9	JAZF1	SMAD9	DAB2	WNT4		ALPK2
CPNE5	ACSS1	HMCN1	EPB41L4B	KRT13	KLRC2		SLCO2A1	SMOX	ARRB1	ADAMTSL5	SLC25A42	DKK3		OXTR
HTR7	KCNK6	CYSS	NCAM2	RNF43	TNC		PCDH18	PRSS23	CYP27B1	IL6R	SMAD9	CRISPLD2		VASH2
KCNK15	NPY1R	FMO5	CYSS	HTR1D	NMNAT2		BMP8A	DAB2	DKK3	JAZF1	IL6R	SLC46A3		ENC1
JAZF1	GRIK2	VEGFC	ACSS1	CYSS	CCNA1		KCNK15	SMAD9	CRISPLD2	ARRB1	SERPINA1	PIM1		PTCH1
CYSS	TMEM52	PTGS2	SLC25A42	NCAM2	FMN1		ISG20	IL6R	SLC46A3	WNT4	JAZF1	SLC22A23		ZFP36L1
FRAS1	EPB41L4B	EPB41L4B	KRT13	PLXDC1	LOC498222		ST3GAL1	JAZF1	PIM1	CYP27B1	ARRB1	TANC1		F2R
ACSS1	NXNL2	AKP3	TFAP2C	IGF2BP1	CYSS		CPM	ARRB1	FMO5	DKK3	CYP27B1	HMOX1		EPB41L4B
VASH2	STAG3	ACSS1	FGF11	ITGBL1	DKK3		DHRS3	NRCAM	SLC22A23	CRISPLD2	DKK3	KIF21A		HTR1D
HMGA2	SAT1	OXTR	SYBU	KCNK15	SLCO2A1		CD9	CYP27B1	TANC1	SLC46A3	CRISPLD2	HSPB8		CAMK1D
MCART1	CPNE5	IGF2BP1	HID1	ADAMTSL1	NCAM2		SMOX	DKK3	PYROXD2	PIM1	SLC46A3	INHBB		CNKSR3
TMEM52	ALPK2	HMGA2	STAG3	TMEM52	IGF2BP1		PRSS23	CRISPLD2	HMOX1	SLC22A23	PIM1	ALOX5AP		MPP4
NXNL2	SH2B3	ADAMTSL5	S100A3	SERPINA1	PPARGC1B		DAB2	SLC46A3	KIF21A	CPNE5	FMO5	FAM222A		ADAMTSL1
HMOX1	SLC6A9	VWF	SMAD9	VWF	PLXDC1		SMAD9	PIM1	HSPB8	PYROXD2	SLC22A23	NMNAT2		GATA3
NMNAT2	ZFP367	CRISPLD2	KCNK15	GATA3	SEMA3B		ADAMTSL5	SLC22A23	TOB1	HMOX1	TANC1	RIOK3		TMEM158
OLFML2B	JAZF1	DMBT1	AFF3	RASGRP1	GATA3		IL6R	TANC1	INHBB	KIF21A	CPNE5	GJA1		FOSL1
UGCG	HMGA2	SYBU	VASH2	VASH2	FHOD3		JAZF1	CPNE5	FAM222A	HSPB8	PYROXD2	FDXR		BATF3
RRAD	AFF3	ALPI	TMEM52	HMCN1	AKP3		NRCAM	PYROXD2	RIOK3	TOB1	KIF21A	SH2B3		TMEM52
NRXN3	RASGRP1	JAZF1	GRIK2	JAZF1	ALS2CL		WNT4	HMOX1	FDXR	INHBB	HSPB8	STAG3		RRAD
FGF11	DMBT1	CLMP	RPS6KA2	EPB41L4B	HMOX1		CYP27B1	KIF21A	SH2B3	NMNAT2	TOB1	TFAP2C
RPS6KA2	CCNA1	TMEM52	RASGRP1	TFPI2	TFAP2C		DKK3	HSPB8	STAG3	RIOK3	INHBB	PTAFR
SMAD9	KLRC2	PDE7B	RRAD	HMGA2	GJA1		CRISPLD2	INHBB	TFAP2C	SH2B3	FAM222A	GREB1L
STAG3	SYBU	SMOX	ZFP185	PDE7B	FOSL1		SLC46A3	FAM222A	GREB1L	STAG3	NMNAT2	KCTD11
S100A3	TDRKH	HTR7	FRAS1	ZFP185	SAT1		FMO5	RIOK3	IGFBP4	TFAP2C	RIOK3	CYP26B1
KLRC2	ALPI	KLRC2	NRXN3	STAG3	TMEM52		SLC22A23	SH2B3	KLF10	KLRC1	FDXR	LPAR1
PTGS2	S100A3	STAG3	KLRC1	ALPI	CACNB4		TANC1	STAG3	SHB	GREB1L	SH2B3	KRT15
MPZL2	ACSL5	LHB	BATF3	FGF11	TPD52L1		CPNE5	TFAP2C	CYP26B1	IGFBP4	STAG3	FHOD3
NRCAM	AGT	BATF3	IL6R	S100A3	BATF3		PYROXD2	GREB1L	OASL	KLF10	TFAP2C	PERP
SLC6A9	TACC2	RRAD	CYP27B1	ALPK2	RRAD		HMOX1	IGFBP4	LPAR1	SHB	GREB1L	ALS2CL
PLA2G4D	KRT15	BMP6	HMGA2	KLF10	PTCH1		KIF21A	CYP26B1	BMP6	CYP26B1	IGFBP4	ARHGAP25
MXD1	TNFRSF21	GEM	MATN1	RGD1304884	KCNK15		HSPB8	LPAR1	KRT15	OASL	KLF10	CDKN1A
TOB1	FAM222A	VASH2	AQP3	KLRC2	RPS6KA2		TOB1	KRT15	RBM47	LPAR1	KCTD11	HPS3
SYT12	PLA2G4D	MATN1	GATA3	SYBU	GLRX		INHBB	RBM47	PERP	BMP6	SHB	TACC1
ZFP367	NRXN3	CPZ	KLRC2	NMNAT2	STAG3		ALOX5AP	FGF11	ALS2CL	KRT15	CYP26B1	CDH1
ALPK2	FRAS1	NXNL2	PLA2G4D	FRAS1	EPB41L4B		FAM222A	CDKN1A	CDKN1A	PTPRE	LPAR1	NUAK1
RNF43	SKAP2	NXPH3	NXNL2	PIM1	ANXA9		NMNAT2	HPS3	HPS3	FGF11	KRT15	GRIK2
PTPRE	TERT	AQP3	CPZ	RPS6KA2	HTR1D		RIOK3	SCN1B	SCN1B	PERP	RBM47	MAP3K8
FDXR	TRANK1	GATA3	TRANK1	KRT15	ADAMTSL5		FDXR	CDH1	STC2	ALS2CL	FGF11	FHL2
HAS2	HID1	ALPK2	SMOX	AGT	PIM1		SH2B3	NUAK1	CDH1	CDKN1A	PERP	SLC6A9
WNT4	PIM1	FHL1	PIM1	SMOX	MGAT3		STAG3	TDRKH	NUAK1	SCN1B	CDKN1A	C3
KLRC1	SMOX	S100A3	OLFML2B	PLA2G4D	PRSS23		TFAP2C	GRIK2	GRIK2	STC2	HPS3	SEC14L2
SAT1	FHL1	ADORA2B	HAS2	SMAD9	ST3GAL6		KLRC1	MAP3K8	MAP3K8	NUAK1	SCN1B	SNX24
HID1	CAMK1D	C1S	VEGFC	NXPH3	MARCKSL1		GREB1L	FHL2	PDE4B	TDRKH	CDH1	GSN
PTPRH	SHANK2	VASN	DEPDC7	NRXN3	DHRS3		IGFBP4	PDE4B	SLC6A9	GRIK2	NUAK1	KYNU
CPZ	SNX24	SNX24	NMNAT2	TANC1	C1S		KLF10	SLC6A9	C3	MAP3K8	TDRKH	ALDH3A2
PLXDC1	TANC1	ST3GAL6	WNT4	SNX24	SHANK2		SHB	C3	SEC14L2	FHL2	GRIK2	SKAP2
KCNK6	C1S	ZFP36L1	ADAMTSL5	CABLES1	DAB2		CYP26B1	SEC14L2	SLC22A15	PDE4B	MAP3K8	C1S
TRANK1	MYLK	PDE4B	CPNE5	CAMK1D	ANGPTL2		OASL	AMPD3	AMPD3	SLC6A9	FHL2	SLC35F6
SH2B3	ST3GAL6	SCN1B	PLXDC1	ST3GAL6	OLFML3		LPAR1	SNX24	SNX24	C3	C3	NRXN3
ENC1	CNKSR3	BIRC3	TDRKH	CNKSR3	FDXR		KRT15	KYNU	KYNU	SEC14L2	SLC22A15	SAT1
NXPH3	ZFP36L1	SLC46A3	KCNK6	CGNL1	SERPINB6B		PTPRE	ALDH3A2	ALDH3A2	AMPD3	AMPD3	IRX3
TNFRSF21	CGNL1	MYLK	GRAMD1C	MYLK	LAPTM5		RBM47	SKAP2	SKAP2	SNX24	SNX24	NMRK1
ISG20	C3	CNKSR3	PTPRE	SHANK2	ARRB2		FGF11	C1S	SPECC1	KYNU	KYNU	TACC2
MATN1	VASN	CLMN	MPZL2	FRK	DEPDC7		CDKN1A	SLC35F6	C1S	ALDH3A2	SMAD7	AMOTL1
GOLGA7B	DHRS3	TOB1	DHRS9	DAPK2	SLC46A3		HPS3	NRXN3	SLC35F6	SKAP2	ALDH3A2	CGNL1
ALOX5AP	CABLES1	GLRX	C1S	SHB	SNX24		SCN1B	SAT1	SAT1	C1S	C1S	LAPTM5
TMOD1	CNN3	SHANK2	ST3GAL6	SLC22A23	ZFP36L1		STC2	IRX3	IRX3	SLC35F6	SLC35F6	ST3GAL6
CPM	ADORA2B	LGALS9	MYLK	KIF21A	CGNL1		CDH1	TRANK1	NMRK1	NRXN3	NRXN3	CNN3
FMO5	ALDH3A2	PCDH18	VASN	TACC2	CDH1		NUAK1	HK1	TACC2	SAT1	SAT1	SERPINE1
SMOX	KIF21A	CAMK1D	CNKSR3	HPS3	ARHGAP25		TDRKH	NMRK1	CGNL1	IRX3	IRX3	DEPDC7
PKIB	CLMN	HPS3	SNX24	RBM47	ITGAL		GRIK2	TACC2	CLMP	TRANK1	HK1	TNC
ADAMTSL5	SLC46A3	PAPSS2	CLMN	C1S	SKAP2		MAP3K8	CGNL1	TESK2	NMRK1	NMRK1	ALPK2
PLAC1	PAPSS2	DHRS3	MARCKSL1	VEGFC	GREB1L		FHL2	CLMP	ST3GAL6	TACC2	TACC2	UGCG
TANC1	CCDC68	CCDC68	SCN1B	CLMN	SLC22A23		PDE4B	KCNK6	MYLK	CGNL1	CGNL1	OXTR
CAMK1D	DAPK2	ALDH3A2	PDE4B	ST3GAL1	FABP3		SLC6A9	TESK2	SERPINE1	CLMP	CLMP	VASH2
ST3GAL6	FHL2	KYNU	ADORA2B	VASN	PLAU		C3	ST3GAL6	VEGFC	KCNK6	ST3GAL6	ENC1
SNX24	EVA1C	PDZK1	SEC14L2	KYNU	SEC14L2		SEC14L2	CNN3	HMGA2	ST3GAL6	CNN3	PTCH1
CNKSR3	PCDH18	LOXL4	KYNU	DHRS3	LOXL4		AMPD3	MYLK	DEPDC7	MYLK	MYLK	EVA1C
C1S	KYNU	IGFBP4	CCDC68	PAPSS2	PAPSS2		SNX24	SERPINE1	ALPK2	SERPINE1	SERPINE1	LFNG
SHANK2	MARCKSL1	SERPINE1	LGALS9	ZFP36L1	CLCN4		KYNU	HMGA2	UGCG	VEGFC	VEGFC	TNFRSF21
CGNL1	RBM47	MARCKSL1	PCDH18	BEND3	RGD1559482		GOLGA7B	DEPDC7	TGFB2	HMGA2	TFPI2	AKAP12
PDE4B	FRK	C3	SHANK2	ADORA2B	PTAFR		ALDH3A2	MPZL2	OXTR	DEPDC7	HMGA2	ZFP36L1
SHB	PDZK1	SLC22A23	PDZK1	TBL1X	NMRK1		C1S	ALPK2	VASH2	MPZL2	DEPDC7	F2R
FRK	CEACAM6	SEC14L2	IGFBP4	CNN3	CYP26B1		SLC35F6	UGCG	ENC1	ALPK2	MPZL2	PLAU
MYLK	SCN1B	TGFA	GLRX	EVA1C	ACSL5		NRXN3	TGFB2	PTCH1	UGCG	ALPK2	EPB41L4B
ZFP36L1	BIRC3	PERP	ISG20	PDZK1	ABCG3L1		SAT1	BEND3	ILDR2	TGFB2	TGFB2	LAMA4
RBM47	ST3GAL1	TANC1	SLCO2A1	CLCN4	CD300A		IRX3	OXTR	S100A3	OXTR	BEND3	HTR1D
HPS3	LOX	SLCO2A1	ALDH3A2	ALDH3A2	OTUB2		TRANK1	VASH2	TNFRSF21	VASH2	OXTR	CAMK1D
ADORA2B	SEC14L2	ST3GAL1	ZFP36L1	TMOD1	ABCG2		HK1	ENC1	ZFP36L1	ENC1	VASH2	TBL1X
DHRS3	GLRX	CEACAM6	C3	PCDH18	ZFP367		NMRK1	PTCH1	F2R	PTCH1	RNF43	PPARGC1B
KYNU	HPS3	MAP3K8	TOB1	TGFB2	GCH1		TACC2	EVA1C	APLN	EVA1C	ENC1	TMCC3
ST3GAL1	TGFB2	ISG20	MXD1	SLCO2A1	C3		AMOTL1	ILDR2	EPB41L4B	S100A3	PTCH1	F2RL1
ALDH3A2	PDE4B	ABCG3L1	LTB	TGFA	ALDH3A2		CGNL1	S100A3	HTR1D	TNFRSF21	EVA1C	CNKSR3
CCDC68	TBL1X	RBM47	DHRS3	FHL2	DAPK2		CLMP	TNFRSF21	KLHL4	ZFP36L1	ADRB2	MPP4
PCDH18	PYROXD2	PYROXD2	SLC46A3	C3	LFNG		KCNK6	ZFP36L1	CAMK1D	F2R	ILDR2	ADAMTSL1
GLRX	SLCO2A1	CGNL1	LOX	ABCG3L1	HMCN1		ST3GAL6	F2R	CLMN	APLN	S100A3	GATA3
CLMN	GREB1L	CLCN4	TGFB2	SLC22A15	AMOTL1		CNN3	EPB41L4B	TBL1X	EPB41L4B	ZFP36L1	TMEM158
C3	CLCN4	GREB1L	CAMK1D	AMPD3	LAMA4		MYLK	HTR1D	TMCC3	HTR1D	F2R	FOSL1
TBL1X	GEM	DAPK2	KLF10	GREB1L	TMCC3		SERPINE1	KLHL4	HTR7	KLHL4	APLN	GEM
VASN	SERPINE1	LTB	MAP3K8	GCH1	KYNU		VEGFC	CAMK1D	F2RL1	CAMK1D	EPB41L4B	BATF3
CABLES1	NMRK1	ANGPTL2	PYROXD2	PYROXD2	HPS3		HMGA2	CLMN	CNKSR3	CLMN	HTR1D	SERTAD4
SEC14L2	CDH1	CDH1	ABCG3L1	CDH1	TBL1X		DEPDC7	TBL1X	FHL1	HTR7	KLHL4	OLFML2B
BEND3	ABCG3L1	LOX	CGNL1	SERPINE1	NUAK1		MPZL2	TMCC3	MPP4	CNKSR3	CAMK1D	TMEM52
SLC22A23	TMCC3	TGFB2	GREB1L	DAB2	TGFA		ALPK2	HTR7	ADAMTSL1	FHL1	CLMN	RRAD
SLCO2A1	CD9	EFHD2	CEACAM6	CD9	F2R		UGCG	CNKSR3	LTB	MPP4	TBL1X	DMBT1
PDZK1	IGFBP4	CYP26B1	CD9	CEACAM6	LOX		TGFB2	FHL1	GATA3	ADAMTSL1	TMCC3
SERPINE1	TMOD1	F2RL1	PAPSS2	ABCG2	SH2B3		MMD	MPP4	TMEM158	LTB	HTR7
DAPK2	SLC22A23	TMCC3	SHB	CYP26B1	PKIB		BEND3	ADAMTSL1	FOSL1	GATA3	F2RL1
PAPSS2	OTUB2	ABCG2	ST3GAL1	OTUB2	FHL2		OXTR	LTB	EFHD2	TMEM158	CNKSR3
LOX	LTB	PRSS23	SLC22A23	NUAK1	CNN3		VASH2	GATA3	ADORA2B	FOSL1	MPP4
CDH1	ILDR2	MXD1	CYP26B1	IGFBP4	PTPRH		RNF43	TMEM158	GEM	EFHD2	ADAMTSL1
CEACAM6	DHRS9	CISH	SERPINE1	ARRB1	GSN		ENC1	FOSL1	BATF3	TERT	LTB
EVA1C	PRSS23	TBL1X	PRSS23	MARCKSL1	OLFML2B		PTCH1	EFHD2	ITGBL1	ADORA2B	GATA3
MARCKSL1	DAB2	KLF10	ANGPTL2	GLRX	FRK		EVA1C	TERT	TMEM52	GEM	TMEM158
FHL2	ARRB2	CD9	CISH	LTB	CISH		ILDR2	ADORA2B	RRAD	BATF3	FOSL1
TGFB2	NUAK1	ILDR2	F2R	ANGPTL2	GRAMD1C		S100A3	GEM	DMBT1	OLFML2B	EFHD2
LOXL4	CYP26B1	NUAK1	FHL2	TMCC3	UNC13A		TNFRSF21	BATF3		ITGBL1	TERT
CLCN4	ANGPTL2	CAR12	CLCN4	ILDR2			ZFP36L1	ITGBL1		HAS2	ADORA2B
ABCG3L1	FGD6	NMRK1	PERP	SEMA3B			F2R	TMEM52		TMEM52	BATF3
BIRC3	LGALS9	ENC1	NUAK1	NMRK1			APLN	RRAD		RRAD	ITGBL1
KLF10	F2R	DAB2	LOXL4	CCDC68			EPB41L4B	DMBT1		DMBT1	TMEM52
GREB1L	CAR12	F2R	BIRC3	HK1			HTR1D				RRAD
SLC46A3	TGFA	ARRB1	NMRK1	LOX			KLHL4
TACC2	ABCG2	ARRB2	OASL	APLN			CAMK1D
IGFBP4	ARRB1	SLC22A15	ARRB2	INHBB			CLMN
PYROXD2	EFHD2	APLN	EVA1C	OLFML3			TBL1X
LTB	BEND3	INHBB	ABCG2	FMO5			TMCC3
NUAK1	OLFML3	OLFML3	ENC1	EFHD2			HTR7
VEGFC	HK1	FRK	OLFML3	FGD6			F2RL1
TMCC3	MAP3K8		CAR12	SLC46A3			CNKSR3
DHRS9	SEMA3B		ARRB1	PRSS23			FHL1
CYP26B1	LOXL4		APLN	F2R			MPP4
FGD6	INHBB		GEM				ADAMTSL1
KIF21A			INHBB				LTB
LGALS9							GATA3
PRSS23							TMEM158
F2RL1							FOSL1
NMRK1							EFHD2
CD9							TERT
DAB2							ADORA2B
OASL							BATF3
F2R							OLFML2B
SCN1B							ITGBL1
ILDR2							HAS2
AMOTL1							TMEM52
TGFA							RRAD
ARRB2							DMBT1
MAP3K8
EFHD2
ANGPTL2
OLFML3
APLN
CNN3
INHBB
CISH
OTUB2
HK1
MMD
ABCG2
